# Supplementary material for: Phenyl palladium(II) iodide complexes isolated after Sonogashira coupling of iodo­benzenes with terminal alkynes
Source: Acta Crystallogr E Crystallogr Commun. 2025 May 13;81(Pt 6):492–6. doi: 10.1107/S2056989025004025 (PMC12142409; doi:10.1107/S2056989025004025)
Supplement: Supplementary file 2 [file e-81-00492-1sup2.hkl]

data_1
_computing_structure_refinement   'olex2.refine 1.5 (Bourhis et al., 2015)'
_shelx_refln_list_code            4
loop_
  _space_group_symop_id
  _space_group_symop_operation_xyz
  1  x,y,z
  2  -x,y+1/2,-z+1/2
  3  -x,-y,-z
  4  x,-y-1/2,z-1/2

_space_group_crystal_system       monoclinic
_space_group_IT_number            14
_space_group_name_H-M_alt         'P 1 21/c 1'
_space_group_name_Hall            '-P 2ybc'
_symmetry_space_group_name_H-M    'P 1 21/c 1'
_symmetry_space_group_name_Hall   '-P 2ybc'
_symmetry_Int_Tables_number       14
_cell_length_a                    12.4498(5)
_cell_length_b                    14.5714(6)
_cell_length_c                    22.1464(10)
_cell_angle_alpha                 90
_cell_angle_beta                  97.726(1)
_cell_angle_gamma                 90
_cell_volume                      3981.1(3)
loop_
  _refln_index_h
  _refln_index_k
  _refln_index_l
  _refln_F_squared_calc
  _refln_F_squared_meas
  _refln_F_squared_sigma
  _refln_F_squared_weight
  _refln_observed_status
-16 0 4 2636.360 3086.550 214.991 3.648 o
-15 0 2 1484.070 1363.950 141.975 8.209 o
-15 0 4 10274.500 10492.300 334.656 0.936 o
-15 0 6 18839.700 20433.000 635.847 0.304 o
-15 0 8 4016.620 3932.130 132.401 4.286 o
-15 0 10 475.595 508.542 60.802 35.328 o
-15 0 12 4371.640 4240.380 140.867 3.830 o
-15 1 1 6540.250 6774.520 160.167 2.306 o
-15 1 2 705.603 595.006 56.614 30.720 o
-15 1 3 2176.270 2062.410 93.180 9.167 o
-15 1 4 6.984 -8.023 24.852 423.241 o
-15 1 5 1372.310 1109.220 73.415 16.014 o
-15 1 6 438.516 278.434 36.910 60.117 o
-15 1 7 6874.980 6861.730 141.753 2.312 o
-15 1 8 3427.970 3589.870 89.521 5.834 o
-15 1 9 12502.900 13170.400 193.041 0.949 o
-15 1 10 3135.690 3376.410 88.143 6.380 o
-15 1 11 5883.630 5918.770 119.734 2.931 o
-15 1 12 493.897 577.472 45.556 42.365 o
-15 1 13 73.372 75.644 26.998 208.059 o
-15 2 1 1220.720 1197.450 77.778 16.095 o
-15 2 2 1210.370 1075.120 72.944 17.322 o
-15 2 3 4820.140 4771.210 141.690 3.442 o
-15 2 4 2706.950 2639.890 155.127 5.280 o
-15 2 5 10017.000 10740.000 210.419 1.227 o
-15 2 6 1237.040 1196.320 68.115 17.409 o
-15 2 7 6254.870 6524.750 137.368 2.569 o
-15 2 8 724.047 661.568 47.984 32.827 o
-15 2 9 37.884 12.638 23.093 359.150 o
-15 2 10 124.529 101.577 26.876 165.141 o
-15 2 11 1027.080 1060.530 58.842 21.561 o
-15 2 12 347.600 249.018 33.265 74.107 o
-15 3 1 529.369 409.250 47.680 42.987 o
-15 3 2 3264.680 3041.980 104.850 5.986 o
-15 3 3 4.203 16.735 26.912 350.146 o
-15 3 4 29.057 14.086 23.165 379.068 o
-15 3 5 508.137 454.626 44.670 44.859 o
-15 3 6 4214.170 4358.240 109.964 4.361 o
-15 3 7 14.906 0.294 23.966 423.055 o
-15 3 8 12403.700 13087.800 213.084 0.933 o
-15 3 9 193.916 178.640 28.985 115.600 o
-15 3 10 13095.900 13337.300 195.697 0.901 o
-15 3 11 0.002 -5.936 23.084 520.394 o
-15 3 12 4037.450 3918.450 114.359 4.592 o
-15 4 1 279.738 247.808 40.398 71.588 o
-15 4 2 2383.610 2231.560 90.938 8.605 o
-15 4 3 5507.480 5590.410 165.464 2.749 o
-15 4 4 2034.440 2037.510 78.643 10.457 o
-15 4 5 5892.100 6091.140 133.110 2.795 o
-15 4 6 2826.170 2717.580 97.940 7.031 o
-15 4 7 5475.570 5616.710 127.350 3.099 o
-15 4 8 392.804 394.727 43.155 53.474 o
-15 4 9 406.498 312.888 41.697 56.566 o
-15 4 10 1.578 3.700 21.498 577.003 o
-15 4 11 905.933 892.555 59.062 24.043 o
-15 5 1 2542.980 2435.500 132.322 6.351 o
-15 5 2 803.579 876.979 67.406 23.349 o
-15 5 3 483.831 377.748 41.584 50.049 o
-15 5 4 69.781 33.483 25.230 250.825 o
-15 5 5 398.190 403.643 43.446 52.630 o
-15 5 6 2537.840 2251.900 80.386 8.721 o
-15 5 7 8284.870 8885.870 168.264 1.686 o
-15 5 8 1415.230 1495.260 103.303 11.425 o
-15 5 9 8220.700 8620.680 165.347 1.729 o
-15 6 1 342.217 264.868 42.046 62.768 o
-15 6 2 3454.440 3593.430 126.781 4.964 o
-15 6 3 0.946 43.933 26.748 330.512 o
-15 6 4 6978.260 7169.940 148.121 2.211 o
-15 6 5 14.142 15.223 24.007 399.764 o
-15 6 6 8056.880 8580.420 165.447 1.760 o
-15 6 7 129.268 90.349 29.316 153.083 o
-14 0 2 267.349 183.937 49.645 62.268 o
-14 0 4 3459.090 3847.040 157.739 4.204 o
-14 0 6 13282.700 14892.800 284.825 0.745 o
-14 0 8 20808.000 22114.300 455.352 0.345 o
-14 0 10 3597.200 3570.890 283.057 2.288 o
-14 0 12 0.926 -12.725 25.884 410.844 o
-14 0 14 400.556 220.767 43.558 58.286 o
-14 0 16 80.776 36.788 41.517 122.609 o
-14 1 1 9238.960 9952.790 194.953 1.394 o
-14 1 2 3152.170 3216.880 107.117 5.954 o
-14 1 3 6872.160 6639.460 151.607 2.287 o
-14 1 4 4930.390 4642.830 124.162 3.628 o
-14 1 5 3437.830 3186.660 88.985 6.084 o
-14 1 6 2173.530 2093.580 74.680 10.177 o
-14 1 7 438.533 362.248 37.945 56.169 o
-14 1 8 18.884 -5.491 18.980 600.160 o
-14 1 9 167.631 112.390 25.454 147.966 o
-14 1 10 538.101 471.965 39.042 46.661 o
-14 1 11 1097.090 1103.890 56.244 21.041 o
-14 1 12 605.796 619.387 43.626 38.605 o
-14 1 13 1150.790 1082.810 57.617 20.348 o
-14 1 14 190.189 181.376 29.462 114.898 o
-14 1 15 11.303 13.094 24.652 393.933 o
-14 1 16 60.630 52.608 27.130 229.688 o
-14 2 1 721.111 625.151 55.011 30.680 o
-14 2 2 24.852 0.719 24.517 376.206 o
-14 2 3 1582.070 1515.330 81.849 12.847 o
-14 2 4 4461.020 4414.040 105.809 4.223 o
-14 2 5 3992.730 4088.270 101.168 4.784 o
-14 2 6 4616.640 4523.820 108.225 4.048 o
-14 2 7 12216.800 12842.600 183.470 0.994 o
-14 2 8 2185.230 2236.350 85.414 9.355 o
-14 2 9 9214.040 9556.250 152.090 1.539 o
-14 2 10 1712.840 1639.070 64.771 13.520 o
-14 2 11 8.948 -2.912 20.104 612.997 o
-14 2 12 257.477 211.040 30.346 94.624 o
-14 2 13 171.131 177.308 29.659 120.215 o
-14 2 14 2894.890 2851.400 80.402 7.390 o
-14 2 15 207.365 116.933 30.578 115.736 o
-14 2 16 3.346 36.228 24.561 385.701 o
-14 3 1 3.460 5.860 25.334 410.095 o
-14 3 2 10730.400 10797.800 215.141 1.147 o
-14 3 3 736.819 747.139 51.952 30.164 o
-14 3 4 7514.820 7753.870 146.661 2.023 o
-14 3 5 152.609 111.986 27.254 147.171 o
-14 3 6 1964.080 1808.180 74.104 11.378 o
-14 3 7 1147.430 1021.320 61.161 20.069 o
-14 3 8 13.982 -9.963 19.074 631.415 o
-14 3 9 494.490 431.843 37.902 50.669 o
-14 3 10 747.462 1007.060 54.019 26.902 o
-14 3 11 246.156 232.628 29.741 95.911 o
-14 3 12 3179.340 3176.010 84.476 6.556 o
-14 3 13 7.866 24.844 21.226 495.235 o
-14 3 14 528.470 349.682 39.949 49.609 o
-14 3 15 248.795 198.301 34.421 89.193 o
-14 3 16 54.991 1.990 22.906 335.137 o
-14 4 1 2860.910 2801.590 96.728 6.952 o
-14 4 2 369.812 324.402 37.699 62.963 o
-14 4 3 2022.940 1974.060 73.080 10.947 o
-14 4 4 129.955 107.408 28.213 154.142 o
-14 4 5 9008.200 9501.520 167.559 1.530 o
-14 4 6 1852.500 1728.060 74.760 11.902 o
-14 4 7 8794.610 9058.770 163.212 1.607 o
-14 4 8 6064.850 5908.690 141.185 2.706 o
-14 4 9 4650.580 4593.100 99.898 4.106 o
-14 4 10 2884.120 2995.140 80.606 7.276 o
-14 4 11 3.769 12.732 20.286 594.926 o
-14 4 12 290.284 251.995 32.589 82.138 o
-14 4 13 978.153 1088.100 64.150 20.882 o
-14 4 14 522.371 577.671 59.593 33.841 o
-14 4 15 206.540 161.325 31.716 107.195 o
-14 5 1 7227.190 7733.090 148.400 2.083 o
-14 5 2 3496.440 3437.140 101.014 5.586 o
-14 5 3 8527.760 8909.540 174.957 1.623 o
-14 5 4 3061.520 2973.030 131.179 5.509 o
-14 5 5 4514.130 4456.740 108.649 4.133 o
-14 5 6 272.893 228.439 34.177 83.646 o
-14 5 7 968.502 977.327 66.660 21.044 o
-14 5 8 1844.360 1613.920 75.709 12.086 o
-14 5 9 210.570 154.391 27.921 117.316 o
-14 5 10 260.635 235.979 31.284 90.110 o
-14 5 11 198.798 185.328 29.048 113.244 o
-14 5 12 640.586 609.412 44.976 37.041 o
-14 5 13 256.909 187.802 32.924 91.688 o
-14 5 14 1443.120 1506.730 98.445 11.783 o
-14 6 1 24.600 8.535 22.185 427.974 o
-14 6 2 395.503 359.626 40.361 56.996 o
-14 6 3 1173.760 1052.310 71.772 17.877 o
-14 6 4 7552.600 7932.950 152.405 1.971 o
-14 6 5 1989.470 1931.930 78.435 10.784 o
-14 6 6 13574.800 14384.100 223.100 0.812 o
-14 6 7 20.408 19.249 24.201 370.844 o
-14 6 8 3081.180 3094.600 113.108 5.943 o
-14 6 9 1646.290 1522.650 74.058 13.287 o
-14 6 10 1530.240 1356.530 64.013 15.383 o
-14 6 11 1726.890 1517.110 67.561 13.508 o
-14 6 12 235.091 154.392 31.632 101.840 o
-14 6 13 3376.080 3411.020 98.359 5.799 o
-14 7 1 6486.840 6628.880 137.965 2.477 o
-14 7 2 5243.670 5126.150 119.968 3.387 o
-14 7 3 4000.040 4334.530 108.380 4.558 o
-14 7 4 3152.820 2966.350 90.343 6.587 o
-14 7 5 173.883 135.469 30.151 124.100 o
-14 7 6 1277.750 1214.530 68.195 17.028 o
-14 7 7 9.290 -3.998 23.026 477.916 o
-14 7 8 1553.840 1531.980 75.216 13.595 o
-14 7 9 88.091 80.590 26.914 194.932 o
-14 7 10 516.772 429.580 39.348 48.554 o
-14 7 11 557.461 444.138 43.025 43.998 o
-14 7 12 251.416 80.298 43.584 79.116 o
-14 8 1 2696.730 2617.880 85.552 7.792 o
-14 8 2 471.571 447.739 45.080 46.379 o
-14 8 3 434.855 313.000 38.534 57.588 o
-14 8 4 1427.830 1381.730 72.339 14.976 o
-14 8 5 5395.180 5512.000 125.692 3.171 o
-14 8 6 2788.520 2631.520 77.974 7.874 o
-14 8 7 4499.040 4421.730 110.362 4.132 o
-14 8 8 548.527 393.825 41.209 46.650 o
-14 8 9 2942.280 2819.680 110.073 6.380 o
-14 9 2 10715.000 12076.800 452.293 0.673 o
-14 9 3 203.635 202.698 35.046 95.314 o
-14 9 4 4474.230 4626.710 131.555 3.794 o
-14 9 5 994.416 849.824 131.834 10.722 o
-13 0 2 5929.000 5718.600 188.589 2.408 o
-13 0 4 49.234 87.582 28.596 209.717 o
-13 0 6 1393.700 1302.600 74.948 15.091 o
-13 0 8 771.705 631.270 57.737 28.640 o
-13 0 10 1257.070 1071.850 74.870 16.702 o
-13 0 12 17.895 9.717 25.302 363.476 o
-13 0 14 3124.630 3025.710 111.225 5.986 o
-13 0 16 199.996 146.251 53.006 64.318 o
-13 0 18 4307.540 4239.670 320.459 1.794 o
-13 1 1 2254.340 2161.390 79.555 9.584 o
-13 1 2 1990.880 1753.560 70.646 11.619 o
-13 1 3 3875.770 3886.330 93.059 5.122 o
-13 1 4 413.451 364.173 31.653 63.646 o
-13 1 5 1416.820 1303.900 52.640 17.664 o
-13 1 6 306.209 279.074 40.212 67.630 o
-13 1 7 3069.310 2784.310 83.584 7.052 o
-13 1 8 1271.290 1116.580 52.472 19.803 o
-13 1 9 66.599 76.696 20.917 275.313 o
-13 1 10 1.295 10.031 17.267 834.951 o
-13 1 11 326.352 330.253 33.107 72.148 o
-13 1 12 565.139 451.375 36.972 47.107 o
-13 1 13 713.214 623.072 42.311 35.795 o
-13 1 14 113.795 110.812 24.169 183.981 o
-13 1 15 3106.640 2945.310 86.234 6.788 o
-13 1 16 4003.360 4008.270 103.942 4.763 o
-13 1 17 5240.290 5349.280 140.662 3.131 o
-13 1 18 2808.060 2543.280 98.555 7.178 o
-13 1 19 3023.130 2954.010 148.431 5.068 o
-13 2 1 8162.510 8166.490 165.454 1.778 o
-13 2 2 381.110 328.825 34.067 65.674 o
-13 2 3 2020.440 1779.090 63.275 11.947 o
-13 2 4 13.450 26.220 20.259 500.800 o
-13 2 5 1.246 3.369 15.490 1084.460 o
-13 2 6 1796.210 1656.570 56.355 13.738 o
-13 2 7 416.119 400.606 32.969 60.745 o
-13 2 8 555.547 405.065 34.363 50.391 o
-13 2 9 360.514 358.648 32.667 67.704 o
-13 2 10 665.328 615.129 40.758 38.010 o
-13 2 11 0.777 8.333 16.924 885.825 o
-13 2 12 295.658 262.396 30.500 83.906 o
-13 2 13 570.826 532.681 40.615 42.990 o
-13 2 14 1915.510 1592.930 65.610 12.616 o
-13 2 15 140.745 137.811 29.925 135.747 o
-13 2 16 9.730 8.009 23.869 430.771 o
-13 2 17 1320.360 1089.420 95.041 13.508 o
-13 2 18 441.008 355.794 48.295 47.605 o
-13 2 19 4104.210 4272.400 179.950 3.372 o
-13 3 1 68.041 66.395 23.164 255.342 o
-13 3 2 4850.100 4979.410 108.280 3.760 o
-13 3 3 60.509 33.471 19.486 347.430 o
-13 3 4 2753.290 2941.250 89.148 7.270 o
-13 3 5 2837.370 2652.730 77.627 7.770 o
-13 3 6 1497.200 1511.660 58.036 15.738 o
-13 3 7 57.368 52.405 19.306 335.864 o
-13 3 8 591.839 532.856 38.341 43.333 o
-13 3 9 1786.310 1669.710 57.898 13.636 o
-13 3 10 49.097 57.060 20.721 326.291 o
-13 3 11 838.216 771.779 46.044 29.698 o
-13 3 12 174.743 174.101 27.127 127.540 o
-13 3 13 546.819 480.412 38.743 46.234 o
-13 3 14 799.817 732.117 56.377 27.663 o
-13 3 15 737.993 613.434 48.742 32.789 o
-13 3 16 7747.190 8460.550 159.981 1.849 o
-13 3 17 47.944 55.245 26.672 247.451 o
-13 3 18 5560.470 6016.530 153.001 2.767 o
-13 4 1 3500.140 3389.110 88.556 5.889 o
-13 4 2 2922.950 3022.320 140.765 5.343 o
-13 4 3 576.975 457.091 40.148 44.579 o
-13 4 4 1447.230 1216.300 62.176 16.607 o
-13 4 5 114.069 132.441 27.436 159.630 o
-13 4 6 2844.410 2602.760 71.936 7.997 o
-13 4 7 934.021 1099.590 52.757 23.715 o
-13 4 8 1989.180 2114.110 68.633 11.097 o
-13 4 9 78.525 101.341 23.572 220.376 o
-13 4 10 16.642 26.739 18.469 551.222 o
-13 4 11 3079.430 2859.300 75.112 7.219 o
-13 4 12 172.881 206.653 28.738 118.249 o
-13 4 13 715.249 666.694 44.346 34.352 o
-13 4 14 855.950 729.868 53.250 27.641 o
-13 4 15 21.091 31.724 23.334 372.717 o
-13 4 16 43.511 28.311 23.928 313.535 o
-13 4 17 4.739 4.120 24.049 450.924 o
-13 4 18 1949.440 1678.590 94.234 10.216 o
-13 5 1 89.645 85.095 23.986 214.220 o
-13 5 2 1096.690 1085.800 59.797 20.499 o
-13 5 3 2854.550 2686.490 79.849 7.631 o
-13 5 4 5250.400 5241.850 113.799 3.415 o
-13 5 5 3985.480 3915.140 97.075 4.936 o
-13 5 6 3377.460 3138.480 95.163 6.040 o
-13 5 7 4352.420 4315.960 91.883 4.531 o
-13 5 8 451.185 532.611 40.215 48.685 o
-13 5 9 262.289 257.114 29.908 90.534 o
-13 5 10 2778.600 2591.260 71.838 8.148 o
-13 5 11 144.875 102.129 24.703 164.924 o
-13 5 12 608.596 480.520 39.000 43.376 o
-13 5 13 252.903 159.120 30.509 100.209 o
-13 5 14 4.043 -5.203 19.741 673.959 o
-13 5 15 1173.940 1076.760 63.195 19.206 o
-13 5 16 54.235 28.613 25.666 269.281 o
-13 5 17 3301.050 3652.400 130.969 4.975 o
-13 6 1 1170.020 1131.150 60.912 19.373 o
-13 6 2 2038.770 2168.060 90.691 9.525 o
-13 6 3 1792.550 1654.900 76.066 12.183 o
-13 6 4 222.341 227.856 32.075 96.060 o
-13 6 5 2730.350 2771.030 81.574 7.726 o
-13 6 6 50.952 49.009 22.503 303.042 o
-13 6 7 3022.850 2957.830 92.966 6.707 o
-13 6 8 270.059 323.784 32.714 79.819 o
-13 6 9 3.783 6.821 17.687 788.775 o
-13 6 10 2421.360 2227.940 67.673 9.616 o
-13 6 11 177.115 118.200 25.260 143.430 o
-13 6 12 2002.210 2039.280 73.064 10.907 o
-13 6 13 124.108 53.711 24.684 193.680 o
-13 6 14 386.642 334.375 38.447 60.433 o
-13 6 15 370.783 217.922 35.233 70.725 o
-13 6 16 290.934 215.188 35.051 80.590 o
-13 7 1 140.666 140.813 28.426 141.248 o
-13 7 2 522.572 460.590 42.399 45.545 o
-13 7 3 3632.610 3805.240 108.174 5.107 o
-13 7 4 3.115 11.648 20.985 567.672 o
-13 7 5 9129.290 9689.390 168.018 1.499 o
-13 7 6 388.803 298.316 35.776 64.524 o
-13 7 7 662.916 596.983 46.603 35.851 o
-13 7 8 614.417 624.980 47.837 36.303 o
-13 7 9 2517.870 2747.680 84.438 8.059 o
-13 7 10 2638.440 2666.870 75.061 8.251 o
-13 7 11 892.818 1086.020 97.765 15.278 o
-13 7 12 2261.710 2378.980 80.199 9.246 o
-13 7 13 198.490 199.109 33.199 101.052 o
-13 7 14 864.180 689.972 53.583 27.750 o
-13 7 15 494.530 437.839 48.830 43.068 o
-13 8 1 4352.250 4384.900 106.318 4.304 o
-13 8 2 34.432 38.292 23.934 321.505 o
-13 8 3 4217.430 3984.590 100.267 4.653 o
-13 8 4 2826.060 3161.810 89.132 6.970 o
-13 8 5 884.462 809.657 54.357 26.181 o
-13 8 6 6665.240 6812.180 157.645 2.283 o
-13 8 7 22.922 25.141 22.580 395.308 o
-13 8 8 2993.270 3014.500 141.635 5.257 o
-13 8 9 495.568 515.006 41.263 46.258 o
-13 8 10 77.202 77.135 24.131 228.931 o
-13 8 11 1349.160 1313.200 68.871 16.100 o
-13 8 12 354.909 233.886 34.511 72.500 o
-13 8 13 31.898 26.802 25.732 305.773 o
-13 8 14 1404.220 1447.670 81.758 13.841 o
-13 9 1 3415.770 3532.080 128.454 4.986 o
-13 9 2 413.989 367.600 39.686 56.097 o
-13 9 3 2507.020 2353.060 103.995 7.636 o
-13 9 4 4030.000 4312.510 120.924 4.339 o
-13 9 5 99.296 108.798 32.882 144.526 o
-13 9 6 2094.070 2196.680 87.532 9.526 o
-13 9 7 662.422 553.303 56.500 32.180 o
-13 9 8 23.695 29.373 27.192 292.934 o
-13 9 9 1436.110 1300.200 77.584 14.541 o
-13 9 10 378.265 311.386 41.865 58.416 o
-13 9 11 3961.450 3888.410 160.627 3.843 o
-13 9 12 120.592 154.262 35.885 117.068 o
-13 10 1 508.964 504.443 51.660 39.561 o
-13 10 2 5880.130 5939.570 146.780 2.721 o
-13 10 3 407.836 339.647 46.222 51.481 o
-13 10 4 5825.700 5776.530 144.870 2.784 o
-13 10 5 3392.740 3579.850 111.220 5.385 o
-13 10 6 3883.860 4009.100 138.552 4.241 o
-13 10 7 3358.110 3617.010 130.113 4.961 o
-13 10 8 1097.770 1231.880 87.819 15.264 o
-13 10 9 26.788 65.576 34.301 185.020 o
-12 0 2 211.041 133.933 28.282 119.057 o
-12 0 4 389.580 264.074 52.682 48.669 o
-12 0 6 176.988 137.148 32.123 116.545 o
-12 0 8 534.772 390.977 48.173 42.822 o
-12 0 10 3809.040 3676.670 121.883 4.733 o
-12 0 12 5049.840 4728.290 134.380 3.426 o
-12 0 14 12204.200 12660.700 250.690 0.906 o
-12 0 16 19908.600 21415.600 494.654 0.346 o
-12 0 18 8312.680 8966.760 471.460 0.771 o
-12 0 20 5.736 17.059 40.080 164.746 o
-12 1 1 3.091 13.137 15.593 939.411 o
-12 1 2 389.435 291.643 26.812 74.526 o
-12 1 3 540.498 550.303 35.119 46.973 o
-12 1 4 18.161 23.345 13.874 784.435 o
-12 1 5 756.046 729.150 40.558 33.801 o
-12 1 6 1612.700 1566.820 52.047 15.398 o
-12 1 7 4613.830 4389.260 87.401 4.356 o
-12 1 8 4021.370 4277.210 127.124 4.255 o
-12 1 9 15277.200 15568.000 199.511 0.718 o
-12 1 10 1146.370 1049.020 49.832 21.927 o
-12 1 11 6491.480 6794.190 116.063 2.578 o
-12 1 12 975.275 898.878 48.512 25.504 o
-12 1 13 2820.110 2601.270 68.914 8.149 o
-12 1 14 127.714 71.213 21.068 207.802 o
-12 1 15 9.492 19.917 19.140 588.502 o
-12 1 16 280.228 239.669 34.021 82.078 o
-12 1 17 6040.220 6129.710 147.509 2.631 o
-12 1 18 3246.260 3516.520 111.545 5.563 o
-12 1 19 10365.500 10862.700 213.454 1.181 o
-12 1 20 2646.750 2799.250 119.047 6.479 o
-12 1 21 3861.700 3961.110 172.777 3.670 o
-12 2 1 952.311 892.905 55.196 24.334 o
-12 2 2 1029.110 930.384 49.901 24.178 o
-12 2 3 0.634 6.818 14.134 1251.690 o
-12 2 4 966.912 935.298 45.099 26.115 o
-12 2 5 680.955 785.224 41.923 34.577 o
-12 2 6 318.053 280.809 27.567 83.614 o
-12 2 7 423.818 384.940 31.527 62.020 o
-12 2 8 119.710 111.393 20.717 199.988 o
-12 2 9 472.455 414.817 32.850 56.212 o
-12 2 10 588.145 507.391 36.383 45.068 o
-12 2 11 3975.300 3976.440 85.849 5.104 o
-12 2 12 417.757 503.056 36.788 53.903 o
-12 2 13 3060.210 2943.450 74.345 7.201 o
-12 2 14 1613.470 1738.150 59.135 14.265 o
-12 2 15 8539.510 9052.340 211.585 1.488 o
-12 2 16 2135.120 2041.600 73.773 10.426 o
-12 2 17 11504.200 11951.100 222.568 1.022 o
-12 2 18 537.950 459.185 50.716 39.893 o
-12 2 19 834.682 554.824 56.050 28.746 o
-12 2 20 269.016 267.101 43.750 66.829 o
-12 2 21 1160.930 1350.620 119.592 10.833 o
-12 3 1 293.977 276.677 30.362 83.327 o
-12 3 2 111.907 86.431 20.579 218.543 o
-12 3 3 450.886 354.926 33.315 59.527 o
-12 3 4 1010.130 841.602 43.517 26.525 o
-12 3 5 421.566 330.116 28.576 67.319 o
-12 3 6 334.011 279.114 27.136 82.038 o
-12 3 7 22.327 48.031 17.037 512.862 o
-12 3 8 12290.300 12350.600 169.546 1.025 o
-12 3 9 268.170 275.644 36.555 77.214 o
-12 3 10 10795.200 10802.300 211.312 1.149 o
-12 3 11 741.257 772.664 43.977 32.483 o
-12 3 12 4345.650 4384.310 91.432 4.515 o
-12 3 13 732.779 769.823 57.448 28.180 o
-12 3 14 686.618 713.734 45.533 34.037 o
-12 3 15 120.511 120.851 27.263 160.175 o
-12 3 16 2510.910 2493.870 79.521 8.544 o
-12 3 17 87.794 74.811 26.447 200.923 o
-12 3 18 10870.100 11597.300 220.217 1.091 o
-12 3 19 14.088 72.635 33.666 197.248 o
-12 3 20 10968.300 11179.300 220.217 1.100 o
-12 4 1 12.113 16.876 16.610 717.073 o
-12 4 2 243.237 246.452 29.171 96.273 o
-12 4 3 86.938 101.254 22.148 223.773 o
-12 4 4 1138.330 957.106 52.694 22.052 o
-12 4 5 156.162 118.351 20.631 172.818 o
-12 4 6 273.233 339.672 35.980 73.704 o
-12 4 7 1058.000 976.513 47.899 23.866 o
-12 4 8 1005.440 956.104 48.365 24.656 o
-12 4 9 2132.710 2215.050 63.043 10.745 o
-12 4 10 5807.250 5987.100 108.629 3.029 o
-12 4 11 493.632 454.316 35.848 51.510 o
-12 4 12 1122.720 1134.960 53.589 21.061 o
-12 4 13 6315.830 6298.700 114.166 2.734 o
-12 4 14 1844.870 1897.780 68.705 12.044 o
-12 4 15 11438.100 11881.800 193.176 1.079 o
-12 4 16 3808.260 3815.610 99.918 5.097 o
-12 4 17 3687.310 3717.100 99.098 5.279 o
-12 4 18 677.291 603.940 48.369 34.606 o
-12 4 19 608.013 653.548 58.273 31.532 o
-12 4 20 257.935 195.030 39.758 78.169 o
-12 5 1 3.018 11.367 16.434 874.937 o
-12 5 2 4886.830 4968.460 108.700 3.737 o
-12 5 3 608.314 526.365 40.287 41.806 o
-12 5 4 1048.750 1025.100 54.265 22.417 o
-12 5 5 549.471 475.394 34.078 49.002 o
-12 5 6 1088.620 1043.060 49.262 22.767 o
-12 5 7 4389.750 4316.660 88.498 4.546 o
-12 5 8 394.699 406.209 33.025 62.189 o
-12 5 9 4968.480 5101.760 149.920 3.203 o
-12 5 10 9278.850 9749.490 147.800 1.526 o
-12 5 11 3209.520 3301.560 79.573 6.545 o
-12 5 12 4531.240 4430.320 93.169 4.332 o
-12 5 13 780.284 757.218 60.105 26.628 o
-12 5 14 77.037 50.689 23.250 252.959 o
-12 5 15 694.376 671.708 50.573 32.439 o
-12 5 16 1779.920 1757.170 82.860 11.491 o
-12 5 17 5724.970 6391.940 134.604 2.790 o
-12 5 18 1104.780 999.336 65.616 19.779 o
-12 5 19 8359.720 9170.240 194.070 1.564 o
-12 6 1 964.537 998.596 54.842 23.530 o
-12 6 2 657.799 604.943 43.647 37.166 o
-12 6 3 85.574 71.156 21.541 247.039 o
-12 6 4 225.345 259.496 37.308 82.614 o
-12 6 5 19.351 13.222 19.614 528.410 o
-12 6 6 31.536 31.635 18.234 471.298 o
-12 6 7 1009.450 855.954 46.268 25.810 o
-12 6 8 1116.660 986.764 49.165 22.786 o
-12 6 9 2516.030 2366.220 66.253 9.236 o
-12 6 10 99.149 71.975 20.142 243.030 o
-12 6 11 1241.790 1178.990 55.040 19.404 o
-12 6 12 2025.360 2144.960 66.782 11.026 o
-12 6 13 426.042 372.919 38.766 55.933 o
-12 6 14 6738.150 6961.790 138.542 2.353 o
-12 6 15 45.211 7.140 21.442 383.332 o
-12 6 16 4380.370 4337.790 119.796 4.106 o
-12 6 17 134.452 93.639 28.827 152.294 o
-12 6 18 1580.800 1563.920 77.521 13.165 o
-12 6 19 3.787 25.270 24.275 409.133 o
-12 7 1 925.736 936.058 54.080 24.669 o
-12 7 2 5688.740 5552.120 115.134 3.124 o
-12 7 3 2291.970 2474.290 74.275 9.330 o
-12 7 4 8167.070 8032.000 144.352 1.868 o
-12 7 5 1470.230 1452.220 82.933 13.384 o
-12 7 6 3935.630 3720.390 92.088 5.162 o
-12 7 7 2.772 12.230 17.859 755.990 o
-12 7 8 1922.780 1799.340 55.152 12.858 o
-12 7 9 8041.400 8318.050 198.341 1.659 o
-12 7 10 702.221 693.106 44.014 34.472 o
-12 7 11 11800.500 12950.400 182.100 1.023 o
-12 7 12 9.379 25.310 21.346 482.713 o
-12 7 13 2673.990 2913.450 86.107 7.539 o
-12 7 14 618.616 581.237 47.965 36.768 o
-12 7 15 1559.440 1573.020 129.199 8.769 o
-12 7 16 1817.670 1776.990 75.760 11.866 o
-12 7 17 3807.750 4030.880 106.754 4.872 o
-12 7 18 2182.150 2185.350 193.409 4.659 o
-12 8 1 1648.390 1681.550 65.060 13.711 o
-12 8 2 9.659 -6.857 17.991 738.036 o
-12 8 3 0.112 -10.772 17.564 897.152 o
-12 8 4 41.529 17.420 20.390 403.447 o
-12 8 5 56.659 30.393 20.676 339.587 o
-12 8 6 984.152 974.195 55.584 23.271 o
-12 8 7 151.794 116.937 25.227 155.171 o
-12 8 8 4198.220 4400.500 92.376 4.615 o
-12 8 9 1893.340 1696.360 60.542 12.858 o
-12 8 10 1682.720 1657.750 61.341 13.919 o
-12 8 11 2297.070 2200.950 73.745 9.711 o
-12 8 12 48.244 66.733 25.117 258.410 o
-12 8 13 5220.130 5593.140 122.456 3.262 o
-12 8 14 926.972 927.203 58.378 23.694 o
-12 8 15 5621.940 5929.340 130.086 2.952 o
-12 8 16 1680.490 1604.440 104.603 10.315 o
-12 8 17 1440.710 1438.780 73.988 14.553 o
-12 9 1 6789.900 7021.140 137.072 2.339 o
-12 9 2 40.274 45.008 20.441 366.070 o
-12 9 3 7367.660 7865.960 145.090 2.051 o
-12 9 4 3.770 8.477 20.584 594.023 o
-12 9 5 3605.310 3551.120 91.613 5.607 o
-12 9 6 31.362 27.400 21.876 384.062 o
-12 9 7 75.276 45.724 22.844 263.012 o
-12 9 8 1231.460 1065.010 68.532 17.896 o
-12 9 9 472.091 440.291 37.546 51.954 o
-12 9 10 5972.170 6051.050 143.631 2.695 o
-12 9 11 325.825 379.212 45.085 56.373 o
-12 9 12 4275.130 4228.740 120.440 4.204 o
-12 9 13 1244.720 1158.230 83.366 15.270 o
-12 9 14 18.729 21.921 26.439 322.726 o
-12 9 15 1156.820 1162.570 128.691 10.202 o
-12 10 1 1097.680 1032.610 59.659 20.790 o
-12 10 2 1163.010 1042.770 69.229 18.428 o
-12 10 3 13.669 29.523 25.988 334.590 o
-12 10 4 16.924 -5.863 22.520 463.430 o
-12 10 5 11.576 -13.627 19.937 603.000 o
-12 10 6 1979.720 1763.930 80.821 10.934 o
-12 10 7 1225.110 1243.030 74.751 16.355 o
-12 10 8 1743.250 1685.150 79.658 12.024 o
-12 10 9 538.970 534.058 73.764 27.586 o
-12 10 10 1611.160 1562.410 117.392 9.545 o
-12 10 11 43.699 39.309 27.434 253.152 o
-12 10 12 2976.860 2657.400 109.166 6.472 o
-12 10 13 1083.110 1137.750 84.680 16.117 o
-12 11 1 921.456 903.307 58.785 23.829 o
-12 11 2 6622.540 7325.480 144.084 2.305 o
-12 11 3 1222.680 1212.950 74.096 16.568 o
-12 11 4 6093.820 6848.640 155.968 2.445 o
-12 11 5 1349.780 1274.240 90.166 13.542 o
-12 11 6 4563.700 4643.120 156.353 3.410 o
-12 11 7 558.428 481.291 55.741 36.123 o
-12 11 8 583.024 535.698 52.402 36.343 o
-12 11 9 1078.790 793.465 71.588 19.837 o
-12 11 10 3117.360 3091.330 136.504 5.250 o
-12 11 11 638.409 461.278 66.585 29.411 o
-12 12 1 3325.510 3411.300 125.526 5.191 o
-12 12 2 92.529 78.506 33.037 153.352 o
-12 12 3 712.947 714.779 60.613 27.965 o
-12 12 4 4.634 1.536 29.314 312.153 o
-12 12 5 598.069 478.255 67.788 29.513 o
-12 12 6 75.987 26.110 29.997 200.571 o
-12 12 7 3885.390 3439.640 691.522 0.532 o
-11 0 2 1643.960 1272.590 64.134 14.938 o
-11 0 4 610.978 492.370 54.383 35.190 o
-11 0 6 20752.700 21161.900 343.713 0.398 o
-11 0 8 28560.200 29569.500 451.982 0.227 o
-11 0 10 15953.200 15747.000 279.396 0.625 o
-11 0 12 433.223 471.929 48.651 45.036 o
-11 0 14 508.076 395.702 64.585 33.898 o
-11 0 16 13127.000 12758.600 302.978 0.780 o
-11 0 18 20456.500 21744.200 695.578 0.261 o
-11 0 20 3993.660 4313.560 174.898 3.488 o
-11 0 22 313.820 308.432 65.243 40.374 o
-11 1 1 7217.570 7327.470 111.393 2.302 o
-11 1 2 6351.470 6352.700 102.073 2.783 o
-11 1 3 7421.970 7300.420 112.266 2.247 o
-11 1 4 1076.540 1032.930 43.641 24.024 o
-11 1 5 2181.100 2088.760 55.352 11.192 o
-11 1 6 164.584 64.106 17.771 199.378 o
-11 1 7 24.326 12.603 14.815 720.642 o
-11 1 8 1379.080 1165.630 49.542 18.959 o
-11 1 9 2884.310 2800.250 66.552 7.885 o
-11 1 10 3745.960 3914.810 100.078 5.106 o
-11 1 11 14933.500 15166.600 193.121 0.749 o
-11 1 12 3205.580 3572.610 77.952 6.395 o
-11 1 13 5473.060 5616.450 101.669 3.318 o
-11 1 14 1006.870 1053.200 50.692 23.482 o
-11 1 15 2577.570 2428.050 72.413 8.757 o
-11 1 16 8.716 17.856 19.886 565.254 o
-11 1 17 7.186 15.598 23.367 442.415 o
-11 1 18 2.030 -6.558 23.015 512.954 o
-11 1 19 1161.200 1138.040 118.212 11.300 o
-11 1 20 1044.230 912.131 66.374 20.657 o
-11 1 21 2286.690 2414.910 94.056 8.465 o
-11 1 22 1254.600 1110.810 76.638 16.323 o
-11 1 23 3049.780 3150.350 111.135 6.004 o
-11 2 1 210.134 213.292 22.193 123.779 o
-11 2 2 1967.210 1699.120 49.111 13.272 o
-11 2 3 508.935 458.064 31.491 53.399 o
-11 2 4 22.481 20.811 14.481 716.119 o
-11 2 5 14788.800 14584.700 182.695 0.779 o
-11 2 6 1426.240 1450.970 47.358 17.592 o
-11 2 7 37104.500 38686.200 400.722 0.154 o
-11 2 8 5707.480 5925.340 118.370 3.011 o
-11 2 9 17334.400 17943.900 217.293 0.580 o
-11 2 10 2433.380 2560.300 64.465 9.271 o
-11 2 11 1180.990 1054.030 48.687 21.688 o
-11 2 12 784.494 541.667 36.267 37.156 o
-11 2 13 1663.930 1588.530 53.623 14.880 o
-11 2 14 454.651 499.888 36.162 52.230 o
-11 2 15 2925.000 3016.520 82.635 7.127 o
-11 2 16 3373.790 3578.700 91.030 5.872 o
-11 2 17 10240.900 10720.700 390.223 0.821 o
-11 2 18 3593.870 3482.840 106.652 5.334 o
-11 2 19 8315.240 8513.310 179.977 1.670 o
-11 2 20 173.692 125.270 35.102 109.691 o
-11 2 21 1774.180 1659.060 90.480 11.075 o
-11 2 22 91.189 67.239 32.096 162.290 o
-11 3 1 1689.230 1488.150 52.596 15.118 o
-11 3 2 9640.860 9613.180 134.747 1.514 o
-11 3 3 1724.380 1812.550 51.510 14.070 o
-11 3 4 6571.600 6426.100 104.786 2.675 o
-11 3 5 569.438 614.297 36.278 43.619 o
-11 3 6 2105.170 1869.180 53.468 12.011 o
-11 3 7 103.321 58.987 18.221 262.953 o
-11 3 8 1326.330 1389.860 54.077 17.873 o
-11 3 9 954.225 956.704 45.973 25.953 o
-11 3 10 15251.000 15855.400 199.613 0.713 o
-11 3 11 246.075 225.476 25.636 104.913 o
-11 3 12 9186.930 9178.390 138.061 1.608 o
-11 3 13 0.440 24.093 16.897 785.989 o
-11 3 14 5820.930 5759.770 104.789 3.100 o
-11 3 15 479.940 417.684 41.160 49.507 o
-11 3 16 4395.760 4743.720 116.814 4.006 o
-11 3 17 1158.710 1135.690 61.112 19.423 o
-11 3 18 1.457 32.739 26.925 337.747 o
-11 3 19 572.831 553.642 53.463 35.850 o
-11 3 20 2221.830 2293.100 97.894 8.543 o
-11 3 21 761.331 584.480 65.712 26.524 o
-11 3 22 2208.280 2344.890 134.789 6.740 o
-11 4 1 2865.330 2595.430 70.132 8.021 o
-11 4 2 780.153 727.039 43.699 32.190 o
-11 4 3 533.867 427.884 30.473 53.440 o
-11 4 4 4751.830 4632.420 86.501 4.176 o
-11 4 5 8113.160 8099.540 122.994 1.947 o
-11 4 6 10979.600 11393.800 155.372 1.205 o
-11 4 7 9689.880 9610.300 139.161 1.498 o
-11 4 8 10194.300 10685.900 150.147 1.339 o
-11 4 9 16008.200 15905.000 227.299 0.660 o
-11 4 10 1268.090 1382.040 59.263 17.703 o
-11 4 11 7992.420 7950.600 134.579 1.948 o
-11 4 12 250.203 197.731 25.636 107.158 o
-11 4 13 2802.340 2592.200 67.416 8.246 o
-11 4 14 10.071 24.043 19.850 540.356 o
-11 4 15 13180.100 13903.100 209.747 0.862 o
-11 4 16 723.786 670.738 47.438 32.925 o
-11 4 17 9282.670 9895.710 170.057 1.459 o
-11 4 18 3216.650 3141.430 89.135 6.405 o
-11 4 19 4221.450 4352.560 124.711 4.133 o
-11 4 20 3688.950 3419.350 110.146 5.195 o
-11 4 21 155.654 130.339 35.809 111.290 o
-11 4 22 436.153 276.308 52.402 46.401 o
-11 5 1 6376.440 6500.730 108.426 2.711 o
-11 5 2 13405.400 13652.700 196.144 0.871 o
-11 5 3 6044.000 6319.930 135.546 2.684 o
-11 5 4 2737.270 2706.000 64.680 8.353 o
-11 5 5 894.006 909.893 48.648 26.688 o
-11 5 6 36.945 21.598 18.897 450.809 o
-11 5 7 1609.240 1608.400 51.212 15.362 o
-11 5 8 470.594 413.865 32.401 56.708 o
-11 5 9 6131.590 6613.980 111.704 2.759 o
-11 5 10 867.621 869.133 45.422 28.344 o
-11 5 11 15293.900 16280.700 206.422 0.697 o
-11 5 12 2513.790 2754.770 109.889 7.047 o
-11 5 13 12874.400 13158.700 199.112 0.917 o
-11 5 14 2967.880 2984.160 83.023 7.071 o
-11 5 15 5070.650 5535.470 117.861 3.392 o
-11 5 16 180.131 129.809 26.900 134.082 o
-11 5 17 587.086 530.538 45.277 39.938 o
-11 5 18 1786.330 1879.270 77.279 11.674 o
-11 5 19 36.016 56.277 25.303 280.835 o
-11 5 20 54.647 32.364 29.292 223.366 o
-11 5 21 1002.770 1075.080 86.975 16.458 o
-11 6 1 10696.200 10996.700 151.988 1.261 o
-11 6 2 82.177 86.427 18.604 269.784 o
-11 6 3 4314.420 4308.390 94.740 4.525 o
-11 6 4 5265.760 5485.720 99.343 3.476 o
-11 6 5 0.507 -7.672 13.602 1477.080 o
-11 6 6 6115.170 6384.430 108.052 2.830 o
-11 6 7 83.927 123.300 24.339 200.198 o
-11 6 8 12842.400 13111.300 175.554 0.948 o
-11 6 9 77.019 121.311 21.705 227.229 o
-11 6 10 11986.400 11906.100 165.483 1.073 o
-11 6 11 211.346 206.176 25.724 115.725 o
-11 6 12 40.388 46.211 19.556 381.947 o
-11 6 13 16.713 -8.182 17.719 686.261 o
-11 6 14 2748.120 2703.000 92.305 7.372 o
-11 6 15 513.734 496.442 45.885 42.986 o
-11 6 16 14166.800 14737.200 222.792 0.772 o
-11 6 17 2.238 30.549 22.967 445.907 o
-11 6 18 8882.590 9402.780 168.705 1.552 o
-11 6 19 606.651 574.654 47.843 37.288 o
-11 6 20 2157.060 2043.890 98.656 8.925 o
-11 6 21 593.354 657.143 113.580 15.220 o
-11 7 1 3466.940 3438.050 75.648 6.179 o
-11 7 2 2111.500 1978.300 57.015 11.572 o
-11 7 3 11022.300 11134.500 163.390 1.201 o
-11 7 4 1343.780 1261.260 71.790 15.925 o
-11 7 5 1098.150 1008.170 47.662 23.163 o
-11 7 6 76.226 58.899 18.038 308.428 o
-11 7 7 627.327 574.600 37.687 41.420 o
-11 7 8 770.489 662.315 45.519 32.581 o
-11 7 9 1218.540 1094.360 50.593 20.741 o
-11 7 10 1646.790 1621.110 56.316 14.652 o
-11 7 11 5786.810 5705.500 105.671 3.121 o
-11 7 12 2389.680 2624.020 77.710 8.749 o
-11 7 13 6285.360 6254.470 125.716 2.680 o
-11 7 14 3405.900 3589.700 93.264 5.777 o
-11 7 15 2173.570 1858.090 104.206 8.779 o
-11 7 16 2537.290 2441.490 79.938 8.526 o
-11 7 17 198.689 227.096 34.527 95.156 o
-11 7 18 450.368 380.395 41.394 51.986 o
-11 7 19 472.561 443.957 44.557 46.788 o
-11 7 20 29.259 54.855 26.847 269.931 o
-11 8 1 5.304 14.283 15.231 927.257 o
-11 8 2 1083.930 1112.830 51.413 22.008 o
-11 8 3 3565.130 3487.010 77.118 5.989 o
-11 8 4 829.203 796.654 43.459 30.379 o
-11 8 5 9727.900 9977.800 180.355 1.371 o
-11 8 6 535.302 488.605 35.230 48.709 o
-11 8 7 4798.680 5038.760 169.119 3.068 o
-11 8 8 4464.860 4371.670 133.941 3.839 o
-11 8 9 6995.350 7222.410 120.928 2.336 o
-11 8 10 5183.740 5432.430 102.267 3.507 o
-11 8 11 2809.360 2831.460 80.894 7.546 o
-11 8 12 438.942 341.284 36.022 58.560 o
-11 8 13 481.072 333.238 41.923 51.158 o
-11 8 14 2029.330 2217.860 76.139 10.344 o
-11 8 15 2891.270 2918.350 94.703 6.881 o
-11 8 16 5702.990 6227.270 131.339 2.853 o
-11 8 17 7610.770 8155.890 155.606 1.923 o
-11 8 18 2241.650 2374.150 81.450 9.241 o
-11 8 19 4280.180 4355.170 134.948 3.939 o
-11 9 1 10.495 29.279 16.755 666.052 o
-11 9 2 5572.870 5781.230 105.017 3.205 o
-11 9 3 607.300 565.905 38.489 41.975 o
-11 9 4 2036.990 1924.450 58.147 11.908 o
-11 9 5 969.524 976.974 47.867 25.140 o
-11 9 6 34.420 15.044 17.426 522.972 o
-11 9 7 755.166 693.300 41.349 34.025 o
-11 9 8 1640.650 1728.460 86.169 11.783 o
-11 9 9 288.625 235.351 27.214 92.513 o
-11 9 10 5676.050 5900.690 109.047 3.101 o
-11 9 11 184.090 157.039 29.357 120.318 o
-11 9 12 8367.410 8967.620 180.232 1.625 o
-11 9 13 194.253 147.138 33.102 107.988 o
-11 9 14 4890.430 4718.540 126.703 3.599 o
-11 9 15 673.843 539.928 51.194 34.340 o
-11 9 16 468.189 489.211 52.982 40.438 o
-11 9 17 1251.770 1062.000 73.025 17.054 o
-11 10 1 3472.840 3653.090 92.577 5.678 o
-11 10 2 5488.060 5567.500 116.936 3.195 o
-11 10 3 346.327 230.588 31.399 77.879 o
-11 10 4 7340.550 6994.410 132.954 2.217 o
-11 10 5 818.411 777.723 81.829 20.087 o
-11 10 6 3029.720 3022.080 88.413 6.784 o
-11 10 7 4599.700 4875.630 109.001 3.936 o
-11 10 8 456.688 479.592 41.954 48.537 o
-11 10 9 7831.560 8345.840 183.299 1.750 o
-11 10 10 646.208 611.746 53.233 33.253 o
-11 10 11 2699.780 2739.770 131.415 6.015 o
-11 10 12 440.484 398.079 46.840 47.741 o
-11 10 13 858.386 795.590 62.258 24.541 o
-11 10 14 4.049 1.213 26.489 381.584 o
-11 10 15 3358.440 3375.720 125.394 5.180 o
-11 10 16 750.992 637.379 59.878 28.229 o
-11 11 1 2668.410 2532.250 79.149 8.176 o
-11 11 2 1650.500 1737.440 68.692 13.246 o
-11 11 3 1724.170 1718.840 67.170 13.073 o
-11 11 4 3179.540 3311.490 89.554 6.328 o
-11 11 5 599.147 482.140 45.577 40.209 o
-11 11 6 600.351 683.623 48.279 35.666 o
-11 11 7 906.787 695.233 49.101 28.230 o
-11 11 8 1.490 -13.344 17.148 918.009 o
-11 11 9 340.810 317.044 41.407 61.521 o
-11 11 10 1052.570 1016.850 77.227 18.022 o
-11 11 11 4312.040 4608.930 183.788 3.162 o
-11 11 12 413.063 433.003 55.012 42.131 o
-11 11 13 8136.100 8661.350 184.031 1.671 o
-11 11 14 102.168 102.135 32.477 146.748 o
-11 12 1 11478.500 12015.800 282.502 0.919 o
-11 12 2 27.603 51.341 27.369 267.386 o
-11 12 3 7057.910 7563.160 166.051 2.054 o
-11 12 4 957.221 905.463 65.613 21.788 o
-11 12 5 2144.860 2104.450 84.435 9.691 o
-11 12 6 4613.910 4754.820 127.020 3.738 o
-11 12 7 192.188 182.098 36.377 96.220 o
-11 12 8 5413.740 5495.200 163.175 2.818 o
-11 12 9 413.346 267.392 46.794 52.715 o
-11 12 10 4279.060 4340.550 144.841 3.795 o
-11 12 11 50.156 15.176 32.354 204.041 o
-11 12 12 15.676 14.694 33.797 218.971 o
-11 13 1 695.418 556.611 54.195 32.333 o
-11 13 2 168.507 108.083 33.133 119.690 o
-11 13 3 3127.780 3214.540 120.876 5.605 o
-11 13 4 93.273 101.228 31.459 156.393 o
-11 13 5 1551.740 1641.480 121.703 9.263 o
-11 13 6 2091.690 2110.770 97.884 9.043 o
-11 13 7 102.891 97.716 32.626 146.627 o
-11 13 8 670.238 622.664 109.524 15.682 o
-10 0 2 24048.100 24796.700 379.066 0.310 o
-10 0 4 305.165 178.881 29.601 90.439 o
-10 0 6 8768.470 8923.810 177.868 1.576 o
-10 0 8 27066.000 27572.900 428.246 0.252 o
-10 0 10 34596.200 35886.600 526.874 0.162 o
-10 0 12 2602.260 2400.950 85.802 8.185 o
-10 0 14 101.033 54.852 25.549 205.205 o
-10 0 16 614.071 498.446 49.755 37.294 o
-10 0 18 284.783 335.305 58.330 46.809 o
-10 0 20 41.145 19.268 37.288 166.561 o
-10 0 22 329.846 321.519 62.078 42.042 o
-10 0 24 299.545 302.259 64.538 41.534 o
-10 1 1 5591.120 5278.880 87.167 3.457 o
-10 1 2 2231.450 2169.460 52.496 11.002 o
-10 1 3 12352.200 12860.100 160.723 1.011 o
-10 1 4 1074.430 1000.420 38.718 25.178 o
-10 1 5 34180.300 35229.600 362.318 0.181 o
-10 1 6 5733.620 5439.470 91.157 3.314 o
-10 1 7 16483.400 16366.300 196.225 0.652 o
-10 1 8 7984.270 8597.570 123.987 1.919 o
-10 1 9 5289.330 5219.370 90.973 3.608 o
-10 1 10 148.888 220.268 23.558 140.205 o
-10 1 11 7517.610 7585.750 116.503 2.168 o
-10 1 12 3107.450 2958.430 67.347 7.294 o
-10 1 13 7948.680 8014.640 122.648 1.993 o
-10 1 14 3737.950 3774.720 78.638 5.581 o
-10 1 15 4892.780 4969.200 92.885 3.901 o
-10 1 16 2105.810 2021.490 65.350 11.044 o
-10 1 17 4620.990 4614.330 117.881 3.892 o
-10 1 18 2543.850 2278.390 83.475 8.541 o
-10 1 19 3059.120 2931.050 96.285 6.573 o
-10 1 20 1267.710 1147.030 72.078 16.780 o
-10 1 21 47.180 34.549 28.139 243.130 o
-10 1 22 12.339 42.440 28.348 281.595 o
-10 1 23 252.991 190.086 39.033 80.418 o
-10 1 24 1.424 -34.175 26.617 387.241 o
-10 2 1 14875.200 15212.100 165.030 0.772 o
-10 2 2 4788.940 4782.070 82.494 4.139 o
-10 2 3 1104.000 1067.930 41.452 23.784 o
-10 2 4 25.932 20.145 13.376 742.759 o
-10 2 5 879.829 781.836 37.989 30.947 o
-10 2 6 6781.520 6426.450 101.628 2.619 o
-10 2 7 10482.600 10312.800 139.863 1.347 o
-10 2 8 7181.490 6852.910 107.164 2.399 o
-10 2 9 13934.100 14007.900 176.338 0.848 o
-10 2 10 11423.900 11679.600 155.398 1.148 o
-10 2 11 12540.200 12802.200 166.513 0.992 o
-10 2 12 3188.030 3380.690 72.719 6.683 o
-10 2 13 1907.200 1819.470 53.781 12.973 o
-10 2 14 1141.510 1134.430 48.042 21.786 o
-10 2 15 313.201 308.237 29.044 80.349 o
-10 2 16 1070.250 1045.290 54.923 21.915 o
-10 2 17 68.995 23.635 28.122 225.688 o
-10 2 18 1823.930 1761.710 132.908 7.859 o
-10 2 19 23.659 15.018 23.417 386.987 o
-10 2 20 96.560 43.661 27.098 201.284 o
-10 2 21 105.235 101.752 32.116 147.326 o
-10 2 22 99.555 125.239 34.621 133.137 o
-10 2 23 172.899 84.566 33.269 121.365 o
-10 2 24 9.542 -11.571 28.039 331.087 o
-10 3 1 98.360 114.619 16.621 246.569 o
-10 3 2 2889.730 2914.900 91.390 6.993 o
-10 3 3 2446.890 2184.830 54.493 10.173 o
-10 3 4 20584.700 21461.400 240.394 0.436 o
-10 3 5 67.358 42.591 14.937 394.008 o
-10 3 6 27933.900 28887.000 308.218 0.258 o
-10 3 7 1797.390 1635.950 48.262 14.391 o
-10 3 8 9411.570 9387.350 142.790 1.545 o
-10 3 9 446.060 539.957 33.888 53.140 o
-10 3 10 156.180 187.779 23.072 145.563 o
-10 3 11 141.918 98.494 19.374 195.283 o
-10 3 12 4656.330 4586.970 87.681 4.248 o
-10 3 13 84.501 76.337 18.156 278.280 o
-10 3 14 8819.090 8640.750 130.358 1.735 o
-10 3 15 991.464 935.951 52.438 24.117 o
-10 3 16 8869.620 8845.400 151.581 1.647 o
-10 3 17 58.329 40.995 20.367 329.392 o
-10 3 18 2221.790 2246.210 83.859 9.332 o
-10 3 19 1300.080 1210.490 73.822 16.098 o
-10 3 20 154.817 98.303 30.297 136.362 o
-10 3 21 1777.040 1624.340 86.657 11.434 o
-10 3 22 80.837 97.972 32.788 155.690 o
-10 3 23 8.799 16.788 28.718 302.277 o
-10 4 1 18826.200 18992.400 199.100 0.526 o
-10 4 2 7143.210 7005.440 96.087 2.435 o
-10 4 3 1714.330 1529.290 40.150 15.821 o
-10 4 4 2059.870 2087.940 48.907 11.989 o
-10 4 5 1888.240 1877.770 53.993 12.912 o
-10 4 6 21.514 6.428 13.437 883.226 o
-10 4 7 19387.900 19354.300 224.830 0.495 o
-10 4 8 755.444 608.302 35.619 37.255 o
-10 4 9 16513.600 16884.900 204.677 0.635 o
-10 4 10 2346.450 2310.080 71.073 9.553 o
-10 4 11 7000.830 6759.750 109.779 2.455 o
-10 4 12 2396.860 2741.940 65.869 9.075 o
-10 4 13 1465.100 1395.040 48.451 17.390 o
-10 4 14 2345.950 2329.990 80.949 9.060 o
-10 4 15 851.099 823.655 76.241 20.882 o
-10 4 16 814.369 770.760 49.205 29.243 o
-10 4 17 1293.190 1397.850 62.925 16.966 o
-10 4 18 421.146 408.660 44.517 50.298 o
-10 4 19 102.322 104.864 30.286 157.511 o
-10 4 20 273.737 215.458 38.474 77.133 o
-10 4 21 240.041 170.596 36.458 88.730 o
-10 4 22 43.747 24.528 27.003 268.695 o
-10 4 23 559.391 592.181 67.904 29.119 o
-10 5 1 7354.390 7003.690 131.208 2.220 o
-10 5 2 64.913 21.478 12.225 495.878 o
-10 5 3 4572.280 4470.140 81.835 4.422 o
-10 5 4 3923.580 3812.640 67.436 5.531 o
-10 5 5 10093.800 10198.600 151.901 1.378 o
-10 5 6 2786.760 2679.470 57.026 8.510 o
-10 5 7 8306.730 8734.040 127.221 1.830 o
-10 5 8 222.331 228.121 24.709 112.302 o
-10 5 9 2729.420 2678.360 63.873 8.428 o
-10 5 10 82.761 86.782 19.000 264.865 o
-10 5 11 80.764 73.124 17.314 295.845 o
-10 5 12 568.764 491.079 37.377 45.767 o
-10 5 13 3464.250 3304.580 89.480 5.965 o
-10 5 14 6002.390 6188.190 120.672 2.827 o
-10 5 15 5547.360 5800.490 119.829 3.093 o
-10 5 16 3307.040 3296.320 87.169 6.227 o
-10 5 17 843.884 878.450 53.105 26.620 o
-10 5 18 138.991 126.313 36.159 114.920 o
-10 5 19 991.834 1005.870 59.426 22.160 o
-10 5 20 1333.770 1339.160 78.377 14.903 o
-10 5 21 93.236 77.798 34.484 145.345 o
-10 5 22 1476.710 1309.450 80.873 13.924 o
-10 5 23 192.628 128.298 34.714 106.033 o
-10 6 1 415.873 361.303 28.688 66.279 o
-10 6 2 13668.800 14066.900 161.539 0.876 o
-10 6 3 488.430 482.735 28.685 55.737 o
-10 6 4 2804.850 2811.580 57.696 8.301 o
-10 6 5 591.416 455.781 28.578 50.337 o
-10 6 6 11102.800 11399.600 164.480 1.178 o
-10 6 7 239.148 203.852 21.139 118.906 o
-10 6 8 18516.000 19339.300 228.035 0.518 o
-10 6 9 32.472 52.590 16.770 462.852 o
-10 6 10 12375.400 13186.900 173.447 0.982 o
-10 6 11 839.139 883.188 56.222 25.814 o
-10 6 12 4980.830 4988.710 136.163 3.376 o
-10 6 13 1319.420 1366.780 60.448 17.209 o
-10 6 14 893.123 917.126 53.009 25.554 o
-10 6 15 1468.620 1460.570 64.153 15.427 o
-10 6 16 2114.240 1885.990 68.346 11.076 o
-10 6 17 5256.310 5367.930 118.615 3.335 o
-10 6 18 429.351 364.784 41.752 53.393 o
-10 6 19 797.257 634.880 50.913 30.427 o
-10 6 20 183.007 138.238 29.078 124.366 o
-10 6 21 145.951 127.383 41.498 96.646 o
-10 6 22 143.302 99.510 33.744 126.405 o
-10 7 1 294.071 202.078 23.253 101.444 o
-10 7 2 1156.590 1114.660 44.906 22.233 o
-10 7 3 9932.830 9994.590 129.009 1.458 o
-10 7 4 6873.920 6680.640 98.322 2.562 o
-10 7 5 16776.000 17001.000 266.943 0.585 o
-10 7 6 7294.270 7640.110 107.901 2.253 o
-10 7 7 5088.020 4807.540 81.171 3.941 o
-10 7 8 3445.060 3594.650 68.977 6.236 o
-10 7 9 909.109 797.453 38.548 30.002 o
-10 7 10 676.562 695.501 39.365 36.956 o
-10 7 11 1930.810 1776.530 62.284 12.391 o
-10 7 12 549.902 588.675 43.284 41.282 o
-10 7 13 2527.800 2581.700 75.629 8.566 o
-10 7 14 3.579 16.355 18.655 674.128 o
-10 7 15 4141.290 4280.060 101.072 4.582 o
-10 7 16 508.594 399.110 38.079 50.669 o
-10 7 17 1672.480 1609.580 71.059 13.235 o
-10 7 18 2447.180 2525.120 80.781 8.599 o
-10 7 19 17.671 22.801 23.164 399.890 o
-10 7 20 3962.820 4032.570 105.346 4.763 o
-10 7 21 1298.060 1046.800 104.272 12.567 o
-10 8 1 9633.220 9892.250 141.325 1.481 o
-10 8 2 5643.330 5601.030 114.590 3.138 o
-10 8 3 3066.350 3138.760 70.217 7.134 o
-10 8 4 8.786 -12.725 12.543 1355.000 o
-10 8 5 12.782 9.949 13.043 1043.050 o
-10 8 6 3990.970 3962.270 73.361 5.288 o
-10 8 7 5201.020 5059.130 85.088 3.756 o
-10 8 8 5091.960 5215.640 87.283 3.755 o
-10 8 9 6596.030 6924.220 104.003 2.586 o
-10 8 10 905.789 942.732 42.405 27.713 o
-10 8 11 8152.420 8613.290 134.819 1.848 o
-10 8 12 296.161 207.789 29.343 89.972 o
-10 8 13 6209.040 6604.240 158.896 2.427 o
-10 8 14 1395.830 1254.370 62.500 16.797 o
-10 8 15 1547.890 1607.380 68.403 14.111 o
-10 8 16 5310.090 5394.640 138.749 3.111 o
-10 8 17 14.904 14.092 20.778 504.094 o
-10 8 18 2657.520 2751.870 84.782 7.767 o
-10 8 19 15.749 47.152 26.304 306.658 o
-10 8 20 138.973 108.088 29.526 143.927 o
-10 9 1 1340.390 1291.890 50.344 18.638 o
-10 9 2 13556.300 13847.600 180.782 0.872 o
-10 9 3 25.260 17.278 16.345 616.008 o
-10 9 4 16052.400 17575.100 214.892 0.634 o
-10 9 5 36.737 34.138 16.212 500.763 o
-10 9 6 7909.630 8564.490 119.399 1.953 o
-10 9 7 15.489 4.179 14.398 917.955 o
-10 9 8 2852.930 2748.350 62.242 8.132 o
-10 9 9 3.261 -2.436 14.203 1264.670 o
-10 9 10 743.861 644.540 36.501 36.738 o
-10 9 11 495.133 458.992 34.997 51.870 o
-10 9 12 169.088 88.720 24.825 155.376 o
-10 9 13 1238.910 1174.600 60.366 18.648 o
-10 9 14 4374.140 4474.770 104.993 4.274 o
-10 9 15 326.118 304.654 37.100 68.498 o
-10 9 16 5385.510 5732.850 140.985 2.990 o
-10 9 17 267.101 288.283 41.227 69.591 o
-10 9 18 478.948 494.939 53.813 39.458 o
-10 9 19 2440.830 2752.020 104.462 7.385 o
-10 10 1 11234.700 11663.700 181.529 1.125 o
-10 10 2 1127.080 1029.480 54.816 21.378 o
-10 10 3 4284.440 4217.030 96.579 4.559 o
-10 10 4 1701.350 1415.030 60.819 14.523 o
-10 10 5 2283.170 2186.420 61.126 10.394 o
-10 10 6 37.283 33.656 18.169 445.308 o
-10 10 7 3963.350 3882.140 83.636 5.198 o
-10 10 8 135.539 91.329 20.765 195.193 o
-10 10 9 4500.250 4503.130 91.614 4.347 o
-10 10 10 5.727 28.652 20.217 536.526 o
-10 10 11 1788.040 1743.880 65.693 12.842 o
-10 10 12 4053.410 4136.330 99.587 4.738 o
-10 10 13 0.630 23.241 25.883 376.814 o
-10 10 14 7481.450 7730.760 166.597 1.944 o
-10 10 15 1108.410 1068.220 70.998 18.472 o
-10 10 16 1021.870 1048.370 70.484 19.403 o
-10 10 17 2409.260 2337.890 91.364 8.413 o
-10 10 18 583.063 511.837 56.208 34.789 o
-10 11 1 1386.470 1223.560 79.411 14.802 o
-10 11 2 129.939 106.001 24.820 171.692 o
-10 11 3 5729.730 5535.880 115.299 3.108 o
-10 11 4 693.788 616.492 63.289 28.237 o
-10 11 5 10856.200 11152.600 263.360 1.025 o
-10 11 6 1653.510 1353.710 62.435 14.817 o
-10 11 7 3374.010 3364.310 79.107 6.279 o
-10 11 8 1639.650 1519.980 57.446 14.887 o
-10 11 9 2083.700 1928.910 67.807 11.140 o
-10 11 10 210.155 194.189 28.986 109.427 o
-10 11 11 270.808 236.313 36.201 79.955 o
-10 11 12 3722.050 3846.290 146.557 4.254 o
-10 11 13 516.460 460.729 43.095 45.373 o
-10 11 14 1116.100 1109.820 71.598 18.136 o
-10 11 15 3050.340 2835.860 98.786 6.578 o
-10 11 16 534.715 520.137 54.167 37.084 o
-10 12 1 165.270 94.501 29.430 136.645 o
-10 12 2 4971.580 5078.360 129.386 3.434 o
-10 12 3 379.972 350.748 42.307 56.487 o
-10 12 4 67.609 103.004 29.414 183.341 o
-10 12 5 482.126 351.260 42.193 50.393 o
-10 12 6 2170.960 2120.390 82.285 9.720 o
-10 12 7 352.256 290.440 35.007 69.193 o
-10 12 8 1981.770 2031.810 71.656 11.079 o
-10 12 9 1693.170 1654.450 81.387 12.136 o
-10 12 10 2904.230 3158.640 101.270 6.480 o
-10 12 11 75.277 41.614 29.580 198.610 o
-10 12 12 987.641 988.154 68.521 20.404 o
-10 12 13 6453.360 6702.310 157.401 2.356 o
-10 12 14 56.194 70.851 32.599 177.814 o
-10 13 1 74.085 41.313 26.504 227.979 o
-10 13 2 1847.060 1675.960 84.038 11.304 o
-10 13 3 26.994 61.316 29.214 237.977 o
-10 13 4 3769.680 3577.360 138.767 4.466 o
-10 13 5 2335.520 2368.510 91.923 8.512 o
-10 13 6 1974.590 1653.840 92.798 10.280 o
-10 13 7 3030.040 3208.850 103.209 6.221 o
-10 13 8 2.504 47.251 26.753 323.698 o
-10 13 9 153.237 116.242 34.510 118.117 o
-10 13 10 924.122 793.142 63.193 23.434 o
-10 13 11 551.529 351.464 72.049 29.728 o
-10 13 12 1301.250 1362.630 96.598 12.809 o
-10 14 1 816.933 599.984 57.493 28.179 o
-10 14 2 187.046 119.167 33.687 111.443 o
-10 14 3 35.824 21.485 28.514 260.459 o
-10 14 4 2.007 38.038 29.327 284.875 o
-10 14 5 303.508 277.495 41.820 65.836 o
-10 14 6 732.544 650.792 66.006 26.357 o
-10 14 7 364.179 348.240 69.651 35.232 o
-10 14 8 2681.370 2402.130 192.949 4.304 o
-9 0 2 27947.000 29452.500 360.584 0.248 o
-9 0 4 7268.290 7468.790 149.741 2.097 o
-9 0 6 123.531 93.607 21.778 197.564 o
-9 0 8 2549.590 2440.530 78.387 8.564 o
-9 0 10 3764.290 3784.330 102.208 5.110 o
-9 0 12 67.388 65.088 23.044 258.366 o
-9 0 14 169.908 102.177 26.033 146.864 o
-9 0 16 520.575 565.772 66.904 30.566 o
-9 0 18 800.620 597.439 73.016 23.589 o
-9 0 20 2672.750 2538.910 126.109 6.357 o
-9 0 22 2519.770 2322.460 126.109 6.701 o
-9 0 24 1841.300 1728.440 185.582 5.326 o
-9 1 1 4965.230 4904.660 63.535 4.142 o
-9 1 2 134.376 137.555 14.575 209.503 o
-9 1 3 840.436 707.773 26.727 35.821 o
-9 1 4 2284.580 2207.430 50.675 10.829 o
-9 1 5 10020.100 9743.550 153.893 1.411 o
-9 1 6 2981.520 2621.260 57.014 8.142 o
-9 1 7 10275.900 9826.880 130.513 1.421 o
-9 1 8 5076.300 4650.160 80.498 4.007 o
-9 1 9 12625.400 12289.700 155.458 1.018 o
-9 1 10 1913.240 1762.670 48.175 13.441 o
-9 1 11 425.742 436.093 29.157 61.761 o
-9 1 12 1197.890 1304.930 43.516 20.869 o
-9 1 13 1235.790 1076.150 41.824 21.981 o
-9 1 14 31.235 39.043 15.596 535.730 o
-9 1 15 285.378 246.962 27.211 92.067 o
-9 1 16 0.923 -0.273 15.870 1079.700 o
-9 1 17 2250.630 2136.740 80.799 9.562 o
-9 1 18 2341.290 2210.600 79.335 9.301 o
-9 1 19 6622.820 6954.740 151.036 2.315 o
-9 1 20 1170.250 982.350 65.474 19.276 o
-9 1 21 6387.740 6657.740 152.035 2.414 o
-9 1 22 236.277 171.256 37.267 87.602 o
-9 1 23 714.988 555.650 53.947 31.991 o
-9 1 24 4.640 -8.031 25.506 410.502 o
-9 1 25 27.166 20.327 32.775 217.368 o
-9 2 1 30766.000 30967.100 290.728 0.226 o
-9 2 2 8382.370 7899.260 98.362 1.987 o
-9 2 3 12528.100 12333.300 136.744 1.045 o
-9 2 4 2731.510 2573.910 48.054 9.035 o
-9 2 5 5738.520 5518.360 77.018 3.388 o
-9 2 6 248.484 166.847 18.649 127.138 o
-9 2 7 5429.150 5430.410 88.370 3.494 o
-9 2 8 683.986 692.195 34.779 38.516 o
-9 2 9 405.287 339.129 26.314 70.633 o
-9 2 10 2935.240 2400.220 56.324 8.511 o
-9 2 11 1254.920 1107.280 45.635 21.028 o
-9 2 12 121.402 80.922 17.285 234.741 o
-9 2 13 927.779 817.822 40.733 28.876 o
-9 2 14 910.827 860.409 38.281 29.382 o
-9 2 15 20.155 17.426 14.409 763.061 o
-9 2 16 66.870 60.176 19.788 302.201 o
-9 2 17 70.329 57.064 20.398 291.132 o
-9 2 18 13.704 -28.003 17.943 700.577 o
-9 2 19 639.918 574.341 50.311 35.180 o
-9 2 20 980.198 1064.500 68.400 20.126 o
-9 2 21 3682.320 3550.280 107.913 5.186 o
-9 2 22 200.143 181.986 36.601 94.233 o
-9 2 23 1993.320 1936.000 105.975 8.992 o
-9 2 24 1905.460 1855.670 92.263 10.224 o
-9 2 25 2721.280 2652.030 117.065 6.550 o
-9 3 1 98.741 143.530 15.764 235.241 o
-9 3 2 257.090 282.914 25.372 97.088 o
-9 3 3 714.366 608.016 28.126 41.338 o
-9 3 4 16865.200 17149.000 178.933 0.631 o
-9 3 5 697.702 581.664 26.943 42.945 o
-9 3 6 28036.100 29071.800 277.902 0.261 o
-9 3 7 220.373 223.643 18.587 127.179 o
-9 3 8 24503.700 25372.200 273.478 0.325 o
-9 3 9 1450.050 1335.320 44.143 18.213 o
-9 3 10 2794.790 2793.260 82.526 7.552 o
-9 3 11 1407.370 1361.970 43.447 18.543 o
-9 3 12 2614.380 2526.760 64.854 8.841 o
-9 3 13 107.919 115.251 18.758 221.001 o
-9 3 14 472.525 422.369 30.480 57.699 o
-9 3 15 2396.720 2328.600 70.744 9.408 o
-9 3 16 563.773 578.948 41.487 41.889 o
-9 3 17 3469.350 3559.010 90.020 5.792 o
-9 3 18 3935.930 4123.860 144.618 4.064 o
-9 3 19 173.036 175.564 33.312 109.065 o
-9 3 20 6875.230 6961.390 169.443 2.145 o
-9 3 21 941.455 847.834 63.061 22.903 o
-9 3 22 2591.430 2508.890 93.693 7.775 o
-9 3 23 632.912 571.813 56.084 32.834 o
-9 3 24 19.261 39.445 30.853 238.555 o
-9 3 25 0.169 7.932 29.087 319.366 o
-9 4 1 16109.700 16358.700 173.027 0.681 o
-9 4 2 1088.250 1057.590 33.758 25.349 o
-9 4 3 22314.000 22413.900 223.558 0.396 o
-9 4 4 1565.170 1378.550 36.897 17.748 o
-9 4 5 12015.800 12044.400 138.020 1.100 o
-9 4 6 6600.550 6549.890 98.099 2.678 o
-9 4 7 2765.810 2528.740 50.776 8.927 o
-9 4 8 4564.010 4613.110 72.487 4.475 o
-9 4 9 1539.840 1479.720 48.971 16.462 o
-9 4 10 357.174 286.573 24.550 81.506 o
-9 4 11 295.115 272.809 24.791 91.942 o
-9 4 12 127.984 56.688 16.258 248.406 o
-9 4 13 723.656 611.902 35.063 38.426 o
-9 4 14 368.424 382.519 37.846 60.586 o
-9 4 15 313.624 245.843 29.269 84.363 o
-9 4 16 278.927 217.678 27.673 95.075 o
-9 4 17 41.816 52.684 20.645 348.735 o
-9 4 18 214.890 146.447 26.140 122.190 o
-9 4 19 22.401 16.793 29.275 271.012 o
-9 4 20 2906.200 2698.360 92.526 7.103 o
-9 4 21 215.891 180.116 35.785 93.458 o
-9 4 22 511.598 380.226 46.527 45.097 o
-9 4 23 4177.350 4340.050 124.843 4.164 o
-9 4 24 921.967 846.500 77.923 19.707 o
-9 5 1 1867.460 1758.760 42.494 14.042 o
-9 5 2 617.470 514.692 27.300 48.011 o
-9 5 3 1400.530 1144.840 34.765 20.604 o
-9 5 4 11201.600 11062.100 130.770 1.237 o
-9 5 5 9855.290 9584.300 118.379 1.520 o
-9 5 6 13847.000 13610.100 153.256 0.886 o
-9 5 7 8367.030 8126.610 106.386 1.942 o
-9 5 8 2758.060 2638.460 53.940 8.718 o
-9 5 9 7840.790 7974.320 105.976 2.080 o
-9 5 10 13.007 14.925 12.189 1070.770 o
-9 5 11 2887.460 2823.830 64.026 7.930 o
-9 5 12 2232.020 2110.930 60.355 10.724 o
-9 5 13 2282.450 2247.810 83.448 9.197 o
-9 5 14 3643.230 3446.800 83.700 5.785 o
-9 5 15 1035.450 1058.250 54.455 22.340 o
-9 5 16 1344.160 1285.480 59.203 17.492 o
-9 5 17 346.591 329.020 36.958 65.599 o
-9 5 18 371.882 302.763 33.480 68.420 o
-9 5 19 2773.250 2814.210 81.467 7.609 o
-9 5 20 6137.990 6614.470 151.042 2.500 o
-9 5 21 1934.380 1860.890 82.566 10.802 o
-9 5 22 2926.500 3142.110 105.028 6.346 o
-9 5 23 16.738 3.352 27.892 316.120 o
-9 5 24 182.256 201.437 40.328 87.107 o
-9 6 1 98.141 49.718 13.169 329.302 o
-9 6 2 34759.600 35840.000 337.038 0.178 o
-9 6 3 1087.550 852.728 34.466 26.929 o
-9 6 4 13652.800 14239.300 159.600 0.873 o
-9 6 5 580.747 534.073 28.985 48.602 o
-9 6 6 207.747 198.557 19.595 133.534 o
-9 6 7 7946.030 7702.740 104.008 2.093 o
-9 6 8 560.290 551.953 29.789 48.798 o
-9 6 9 1389.930 1246.600 39.704 19.653 o
-9 6 10 1118.910 1194.750 41.564 22.730 o
-9 6 11 136.320 116.130 17.638 201.874 o
-9 6 12 145.429 140.451 19.474 177.766 o
-9 6 13 16.405 24.930 15.982 674.308 o
-9 6 14 6.152 -19.472 14.717 1110.430 o
-9 6 15 23.069 21.296 18.114 543.595 o
-9 6 16 205.498 124.697 24.097 135.074 o
-9 6 17 956.042 918.374 54.275 24.318 o
-9 6 18 70.181 74.119 23.523 244.188 o
-9 6 19 4781.510 4818.790 110.020 3.829 o
-9 6 20 245.423 202.266 34.071 90.118 o
-9 6 21 1163.200 1173.780 98.232 13.625 o
-9 6 22 1635.050 1572.250 85.954 12.123 o
-9 6 23 203.068 135.730 36.687 97.798 o
-9 7 1 4136.330 4068.600 69.211 5.143 o
-9 7 2 2403.890 2247.890 50.015 10.387 o
-9 7 3 766.381 686.468 32.222 36.838 o
-9 7 4 323.119 276.854 22.248 90.345 o
-9 7 5 19771.000 20773.400 216.656 0.471 o
-9 7 6 216.060 184.152 19.742 132.763 o
-9 7 7 12313.900 12781.400 178.753 0.995 o
-9 7 8 737.883 634.477 32.332 38.557 o
-9 7 9 1934.700 1927.040 48.015 12.946 o
-9 7 10 3586.450 3643.260 68.005 6.033 o
-9 7 11 676.524 663.084 34.119 39.519 o
-9 7 12 1779.840 1749.780 52.448 13.872 o
-9 7 13 1655.190 1558.860 51.312 15.221 o
-9 7 14 1227.060 1202.810 50.706 20.075 o
-9 7 15 2143.630 2389.060 72.359 9.952 o
-9 7 16 229.760 220.715 29.996 99.766 o
-9 7 17 887.991 906.640 54.036 25.454 o
-9 7 18 257.892 181.377 29.205 99.722 o
-9 7 19 2948.550 3004.020 86.085 6.994 o
-9 7 20 316.083 257.922 35.267 74.484 o
-9 7 21 8731.400 8845.850 183.983 1.567 o
-9 7 22 27.732 15.950 28.980 268.545 o
-9 8 1 7049.880 7002.540 160.049 2.151 o
-9 8 2 1347.150 1407.810 41.691 19.072 o
-9 8 3 9941.740 9910.690 125.466 1.470 o
-9 8 4 392.601 361.552 25.509 71.551 o
-9 8 5 2672.710 2704.850 57.287 8.741 o
-9 8 6 263.770 259.862 23.082 102.041 o
-9 8 7 2426.140 2472.660 55.098 9.778 o
-9 8 8 3227.700 3251.630 64.199 6.916 o
-9 8 9 158.655 169.537 20.105 159.388 o
-9 8 10 4965.470 4976.870 83.195 3.947 o
-9 8 11 13.977 24.501 14.787 769.926 o
-9 8 12 482.637 426.764 32.930 55.078 o
-9 8 13 3.061 -7.362 13.691 1359.850 o
-9 8 14 191.145 155.964 23.779 135.606 o
-9 8 15 56.148 21.728 17.487 414.801 o
-9 8 16 347.557 307.654 34.388 69.545 o
-9 8 17 175.770 92.358 25.355 149.199 o
-9 8 18 1808.110 1778.580 72.099 12.183 o
-9 8 19 939.245 894.048 55.507 24.435 o
-9 8 20 2257.680 2571.770 83.667 8.852 o
-9 8 21 2499.750 2507.460 83.432 8.389 o
-9 8 22 63.953 81.692 31.932 174.563 o
-9 9 1 13.402 8.034 14.766 888.922 o
-9 9 2 460.774 474.796 31.835 55.721 o
-9 9 3 427.124 300.635 23.835 72.652 o
-9 9 4 5553.690 5364.610 85.835 3.464 o
-9 9 5 1833.810 1764.050 47.416 13.898 o
-9 9 6 4008.100 4081.970 73.677 5.204 o
-9 9 7 397.640 314.247 24.849 74.276 o
-9 9 8 4130.060 4439.530 113.074 4.345 o
-9 9 9 855.117 912.878 40.673 29.390 o
-9 9 10 270.846 246.219 23.941 100.493 o
-9 9 11 6480.490 6921.100 114.347 2.571 o
-9 9 12 15.951 27.483 17.328 602.181 o
-9 9 13 9807.980 10958.700 162.785 1.343 o
-9 9 14 82.344 75.961 21.339 249.978 o
-9 9 15 7456.790 8223.040 133.191 2.040 o
-9 9 16 11.580 14.049 18.385 632.654 o
-9 9 17 857.210 769.527 52.231 27.564 o
-9 9 18 26.834 61.334 28.215 250.483 o
-9 9 19 12.675 0.331 23.067 461.212 o
-9 9 20 3125.150 3315.000 108.513 5.890 o
-9 9 21 2155.740 2030.510 103.666 8.660 o
-9 10 1 942.955 920.738 50.496 25.373 o
-9 10 2 2366.960 2333.790 68.007 9.605 o
-9 10 3 5711.510 6162.710 116.936 2.972 o
-9 10 4 6646.850 6728.320 110.688 2.567 o
-9 10 5 977.317 879.727 43.987 26.651 o
-9 10 6 2890.060 2858.600 68.405 7.761 o
-9 10 7 3024.050 2972.580 70.502 7.345 o
-9 10 8 1011.030 1007.140 48.117 24.262 o
-9 10 9 9043.040 9393.200 148.877 1.585 o
-9 10 10 114.621 118.677 24.612 178.315 o
-9 10 11 2738.880 2727.600 85.403 7.615 o
-9 10 12 1054.010 999.726 55.372 22.288 o
-9 10 13 1.562 -3.937 18.849 762.459 o
-9 10 14 366.597 307.653 34.452 67.594 o
-9 10 15 8.785 12.319 19.754 589.026 o
-9 10 16 3005.260 3027.260 87.222 6.852 o
-9 10 17 328.208 301.491 37.087 68.464 o
-9 10 18 2128.540 2223.400 87.272 9.416 o
-9 10 19 1504.620 1546.530 111.678 10.307 o
-9 11 1 2422.240 2224.410 68.381 9.587 o
-9 11 2 41.974 54.047 20.233 354.207 o
-9 11 3 1183.050 1064.460 55.626 20.451 o
-9 11 4 8171.650 8626.450 132.661 1.850 o
-9 11 5 435.958 380.541 35.224 58.054 o
-9 11 6 5164.760 5325.110 105.490 3.516 o
-9 11 7 2473.360 2394.950 105.520 7.591 o
-9 11 8 1294.320 1221.340 52.359 19.104 o
-9 11 9 1384.850 1423.750 58.786 16.723 o
-9 11 10 749.683 744.449 49.289 30.824 o
-9 11 11 405.821 448.884 39.580 54.093 o
-9 11 12 10624.300 11537.200 185.556 1.180 o
-9 11 13 2390.180 2424.210 76.773 9.029 o
-9 11 14 13999.300 15232.700 227.554 0.763 o
-9 11 15 2247.860 2167.640 74.730 9.847 o
-9 11 16 2930.370 3106.080 122.186 5.842 o
-9 11 17 1157.540 1118.740 80.233 16.395 o
-9 11 18 136.129 125.878 30.140 138.867 o
-9 12 1 3.107 6.427 23.127 487.449 o
-9 12 2 2201.410 2168.810 83.189 9.522 o
-9 12 3 2222.730 2084.990 78.906 9.812 o
-9 12 4 2417.500 2413.390 85.152 8.598 o
-9 12 5 7844.060 7672.940 150.192 1.947 o
-9 12 6 233.002 309.446 33.789 84.227 o
-9 12 7 3349.920 3264.500 86.874 6.198 o
-9 12 8 51.564 54.179 22.326 299.937 o
-9 12 9 2088.270 2345.650 85.430 9.464 o
-9 12 10 255.656 227.630 43.912 69.765 o
-9 12 11 3314.620 3484.980 106.732 5.624 o
-9 12 12 67.280 86.941 30.169 183.445 o
-9 12 13 271.712 237.796 39.143 74.961 o
-9 12 14 192.532 153.240 35.901 100.164 o
-9 12 15 2040.880 1868.040 106.268 8.943 o
-9 12 16 66.613 20.384 28.833 222.308 o
-9 13 1 867.451 714.648 57.698 26.283 o
-9 13 2 1369.960 1254.750 114.315 10.879 o
-9 13 3 3225.230 3057.770 100.492 6.144 o
-9 13 4 2173.920 2038.630 89.874 9.390 o
-9 13 5 5806.510 5820.390 139.951 2.822 o
-9 13 6 1.743 13.413 20.441 598.488 o
-9 13 7 1031.810 897.544 55.651 23.137 o
-9 13 8 196.496 136.661 31.460 113.413 o
-9 13 9 51.711 32.272 25.898 267.168 o
-9 13 10 2714.350 2793.650 96.589 7.198 o
-9 13 11 1305.340 1347.720 79.684 14.874 o
-9 13 12 11057.300 12196.800 243.777 1.009 o
-9 13 13 3442.440 3608.050 164.989 4.141 o
-9 13 14 7998.770 9016.520 190.988 1.639 o
-9 14 1 2563.780 2503.560 103.340 7.433 o
-9 14 2 99.290 88.119 30.290 163.318 o
-9 14 3 1534.520 1338.470 79.603 13.706 o
-9 14 4 1324.560 1283.330 77.652 15.210 o
-9 14 5 2504.490 2366.460 89.624 8.261 o
-9 14 6 382.958 398.486 40.973 55.960 o
-9 14 7 2025.030 2178.150 98.656 9.076 o
-9 14 8 1214.410 1340.150 79.627 15.431 o
-9 14 9 337.501 244.975 40.636 65.764 o
-9 14 10 2879.640 2944.060 102.968 6.611 o
-9 14 11 132.438 138.256 34.889 119.547 o
-9 14 12 1684.240 1796.690 208.407 4.612 o
-9 15 1 1459.880 1373.560 94.091 12.415 o
-9 15 2 706.005 570.085 63.986 28.178 o
-9 15 3 1732.010 1810.200 126.874 8.352 o
-9 15 4 278.135 249.738 41.720 69.701 o
-9 15 5 3692.950 3888.360 135.968 4.465 o
-9 15 6 379.937 342.731 45.832 53.367 o
-9 15 7 2065.930 2097.490 126.467 7.532 o
-8 0 2 5471.310 4725.600 82.331 3.717 o
-8 0 4 16050.100 17379.800 223.570 0.632 o
-8 0 6 27.928 25.031 15.585 601.070 o
-8 0 8 1145.500 1031.530 49.301 22.133 o
-8 0 10 1443.590 1572.690 81.507 13.378 o
-8 0 12 690.016 669.591 61.257 28.560 o
-8 0 14 1070.610 966.134 55.087 22.347 o
-8 0 16 10813.300 10548.900 710.035 0.397 o
-8 0 18 15394.400 16191.300 360.691 0.569 o
-8 0 20 15165.000 15947.000 366.428 0.575 o
-8 0 22 1341.960 1205.480 183.554 6.062 o
-8 0 24 3766.210 3955.710 167.076 3.818 o
-8 0 26 6072.440 6530.750 254.542 1.831 o
-8 1 1 19335.800 19629.600 177.267 0.510 o
-8 1 2 2001.990 1910.490 32.382 13.445 o
-8 1 3 2063.720 2221.170 34.104 12.344 o
-8 1 4 5.342 5.572 7.311 2851.620 o
-8 1 5 680.628 656.664 24.109 43.062 o
-8 1 6 155.146 195.263 14.152 174.605 o
-8 1 7 94.013 103.427 14.312 277.737 o
-8 1 8 357.480 368.139 22.415 78.309 o
-8 1 9 5542.740 5257.230 73.520 3.588 o
-8 1 10 1751.980 2091.250 49.706 13.329 o
-8 1 11 3892.650 3595.770 67.762 5.687 o
-8 1 12 3966.720 4012.130 73.265 5.289 o
-8 1 13 11069.200 11058.300 143.562 1.232 o
-8 1 14 424.998 346.550 26.172 68.366 o
-8 1 15 5743.540 5357.650 98.747 3.273 o
-8 1 16 8.484 23.265 16.023 759.288 o
-8 1 17 1237.520 1107.290 62.957 18.550 o
-8 1 18 939.261 832.743 65.237 22.503 o
-8 1 19 4555.860 4585.200 116.085 3.965 o
-8 1 20 3338.920 3220.710 98.361 5.956 o
-8 1 21 11429.100 11752.700 212.938 1.052 o
-8 1 22 5026.820 4787.460 125.695 3.521 o
-8 1 23 6631.290 7101.460 160.452 2.239 o
-8 1 24 2383.510 2332.830 109.488 7.625 o
-8 1 25 1489.060 1540.220 86.978 12.684 o
-8 1 26 415.866 390.228 50.397 46.327 o
-8 2 1 280.640 240.134 14.066 114.459 o
-8 2 2 719.329 666.232 26.064 40.724 o
-8 2 3 2860.760 2577.710 58.668 8.409 o
-8 2 4 1328.000 1010.630 28.550 22.934 o
-8 2 5 2239.800 2119.820 52.607 11.055 o
-8 2 6 935.045 683.294 25.860 33.717 o
-8 2 7 585.533 521.501 22.750 51.602 o
-8 2 8 270.775 216.891 16.590 116.641 o
-8 2 9 2820.660 2791.110 56.558 8.321 o
-8 2 10 1994.140 1795.050 43.428 13.237 o
-8 2 11 141.120 192.504 17.044 174.156 o
-8 2 12 4527.550 4198.410 67.847 4.730 o
-8 2 13 1742.750 1595.920 53.667 14.400 o
-8 2 14 529.593 616.889 33.402 46.828 o
-8 2 15 9272.810 9483.000 133.089 1.583 o
-8 2 16 8045.340 8279.050 136.861 1.895 o
-8 2 17 20012.900 21077.600 269.942 0.442 o
-8 2 18 4406.400 4273.020 109.985 4.253 o
-8 2 19 8829.660 9582.720 180.974 1.511 o
-8 2 20 2979.150 2763.150 91.162 6.979 o
-8 2 21 2341.090 2364.200 85.934 8.792 o
-8 2 22 22.821 21.308 25.256 338.759 o
-8 2 23 1651.750 1419.660 92.216 11.775 o
-8 2 24 684.982 534.979 54.608 32.663 o
-8 2 25 1449.590 1539.210 87.572 12.793 o
-8 2 26 1981.880 1916.110 114.675 8.509 o
-8 3 1 2.968 4.049 7.385 3405.150 o
-8 3 2 321.081 334.375 14.659 94.200 o
-8 3 3 940.427 879.081 28.548 30.671 o
-8 3 4 3948.530 3570.070 57.232 5.792 o
-8 3 5 550.646 508.676 23.558 53.737 o
-8 3 6 411.085 263.621 18.218 82.080 o
-8 3 7 4745.440 4436.690 66.449 4.461 o
-8 3 8 3153.180 3065.630 53.367 7.444 o
-8 3 9 946.934 890.916 31.174 29.884 o
-8 3 10 4872.400 4513.990 68.856 4.309 o
-8 3 11 13.106 25.678 11.007 1061.840 o
-8 3 12 5009.080 4729.930 72.809 4.095 o
-8 3 13 5.144 20.051 11.578 1284.830 o
-8 3 14 4837.830 4871.480 76.219 4.135 o
-8 3 15 372.931 325.791 30.000 71.007 o
-8 3 16 8.404 33.701 18.738 569.016 o
-8 3 17 0.743 3.227 15.652 1076.240 o
-8 3 18 3001.170 2874.930 89.180 6.918 o
-8 3 19 21.660 20.462 22.930 397.336 o
-8 3 20 7603.920 7817.380 162.200 1.930 o
-8 3 21 21.239 60.066 27.170 273.102 o
-8 3 22 13621.500 14564.900 250.154 0.775 o
-8 3 23 38.123 89.395 31.787 190.035 o
-8 3 24 5387.440 5404.540 140.429 3.060 o
-8 3 25 118.427 83.825 33.916 136.980 o
-8 4 1 13.537 18.625 7.866 1497.930 o
-8 4 2 68.583 51.091 9.122 466.999 o
-8 4 3 2978.880 2933.390 51.791 7.951 o
-8 4 4 27.050 29.067 10.160 845.751 o
-8 4 5 5705.350 5824.620 79.996 3.308 o
-8 4 6 1010.470 1134.580 38.728 25.128 o
-8 4 7 2173.670 1998.150 42.723 11.997 o
-8 4 8 604.213 361.649 22.466 55.577 o
-8 4 9 5554.960 5584.960 79.876 3.448 o
-8 4 10 2611.630 2412.490 49.130 9.542 o
-8 4 11 1304.750 1212.330 35.670 21.188 o
-8 4 12 304.917 164.346 20.815 107.469 o
-8 4 13 544.219 528.670 28.026 51.233 o
-8 4 14 1738.900 1839.660 50.331 14.004 o
-8 4 15 436.283 417.704 29.544 61.341 o
-8 4 16 7438.560 7319.970 116.360 2.223 o
-8 4 17 7663.260 7873.340 136.108 2.021 o
-8 4 18 8302.920 8295.060 162.303 1.754 o
-8 4 19 11158.000 11537.200 205.747 1.096 o
-8 4 20 910.005 725.172 56.148 25.961 o
-8 4 21 5295.460 5340.660 132.590 3.188 o
-8 4 22 169.987 128.119 33.181 116.312 o
-8 4 23 11.563 1.607 26.250 366.969 o
-8 4 24 721.375 678.280 58.642 28.828 o
-8 4 25 3894.490 4215.450 143.966 4.072 o
-8 5 1 15893.300 15525.500 164.044 0.715 o
-8 5 2 2671.520 2667.750 50.208 9.006 o
-8 5 3 7801.720 7433.100 95.226 2.192 o
-8 5 4 2442.000 2490.550 48.493 9.944 o
-8 5 5 1851.680 1665.270 49.782 13.905 o
-8 5 6 4848.340 4565.120 70.016 4.297 o
-8 5 7 1133.750 1189.720 33.977 23.679 o
-8 5 8 6240.320 5822.650 82.990 3.042 o
-8 5 9 4327.180 4375.340 69.959 4.806 o
-8 5 10 748.091 852.546 40.602 32.440 o
-8 5 11 978.023 832.182 32.916 29.493 o
-8 5 12 9529.170 9808.030 126.838 1.534 o
-8 5 13 1370.760 1203.940 41.364 19.865 o
-8 5 14 3768.320 3733.600 74.637 5.639 o
-8 5 15 1673.260 1602.800 49.551 15.121 o
-8 5 16 58.948 30.811 16.618 408.500 o
-8 5 17 841.356 897.795 45.776 28.475 o
-8 5 18 182.518 138.080 25.655 135.985 o
-8 5 19 8452.510 9017.040 154.206 1.694 o
-8 5 20 346.887 300.099 39.096 64.376 o
-8 5 21 7669.730 8147.540 170.228 1.851 o
-8 5 22 2886.680 2971.860 114.113 6.224 o
-8 5 23 5945.870 6275.610 150.201 2.618 o
-8 5 24 781.862 678.867 60.164 27.233 o
-8 5 25 3088.640 3230.950 188.401 3.958 o
-8 6 1 209.432 182.366 14.467 148.620 o
-8 6 2 425.968 473.753 23.204 64.619 o
-8 6 3 30.266 23.397 10.661 814.713 o
-8 6 4 8305.060 8048.100 103.005 1.974 o
-8 6 5 2236.450 1966.640 44.265 11.737 o
-8 6 6 6168.670 6074.240 85.537 3.005 o
-8 6 7 336.798 332.398 25.564 79.966 o
-8 6 8 1556.500 1309.950 40.222 17.811 o
-8 6 9 8480.540 8705.170 111.142 1.846 o
-8 6 10 3031.650 2845.270 56.057 7.830 o
-8 6 11 10561.500 10638.600 136.705 1.323 o
-8 6 12 17.926 32.720 13.827 736.936 o
-8 6 13 4976.120 5088.050 89.809 3.842 o
-8 6 14 6200.410 6155.670 105.520 2.857 o
-8 6 15 562.269 644.034 37.837 42.531 o
-8 6 16 3035.030 3210.870 88.965 6.619 o
-8 6 17 47.512 44.030 17.833 399.333 o
-8 6 18 9361.400 10030.200 148.072 1.494 o
-8 6 19 134.270 133.673 26.023 156.049 o
-8 6 20 11228.600 11710.500 212.535 1.070 o
-8 6 21 270.897 258.097 40.469 71.874 o
-8 6 22 519.796 454.307 49.872 41.128 o
-8 6 23 86.002 81.774 31.739 163.373 o
-8 6 24 2073.240 2171.790 90.207 9.459 o
-8 7 1 63.589 48.047 12.477 439.705 o
-8 7 2 7232.620 7458.660 98.812 2.331 o
-8 7 3 737.483 743.601 32.337 36.812 o
-8 7 4 11791.200 12241.900 132.603 1.118 o
-8 7 5 2137.610 2226.830 48.342 11.432 o
-8 7 6 2224.160 2266.050 49.415 10.992 o
-8 7 7 9584.180 10295.000 125.579 1.493 o
-8 7 8 2063.280 2033.420 56.345 11.690 o
-8 7 9 147.669 142.880 17.358 184.715 o
-8 7 10 3965.500 4148.530 71.059 5.251 o
-8 7 11 3275.170 3300.930 62.815 6.830 o
-8 7 12 246.816 239.123 24.254 105.953 o
-8 7 13 11990.500 11936.600 159.248 1.080 o
-8 7 14 14.188 28.890 15.651 694.185 o
-8 7 15 3418.120 3185.930 72.291 6.495 o
-8 7 16 935.272 866.163 45.505 27.130 o
-8 7 17 951.152 882.786 46.035 26.593 o
-8 7 18 4479.410 4432.550 130.161 3.866 o
-8 7 19 1578.340 1513.760 60.314 14.997 o
-8 7 20 2926.400 2816.030 82.894 7.286 o
-8 7 21 2667.950 2960.860 188.461 4.263 o
-8 7 22 6548.380 6591.250 153.744 2.368 o
-8 7 23 5941.230 6703.450 166.054 2.439 o
-8 8 1 522.575 468.942 26.331 55.357 o
-8 8 2 18027.000 18879.900 198.000 0.552 o
-8 8 3 20.215 40.338 12.689 731.367 o
-8 8 4 8981.540 8948.550 114.361 1.721 o
-8 8 5 3323.080 2700.440 55.005 7.432 o
-8 8 6 491.442 454.536 26.989 57.599 o
-8 8 7 341.327 211.694 21.306 94.145 o
-8 8 8 1632.100 1494.650 41.564 16.404 o
-8 8 9 36.005 38.892 13.956 560.591 o
-8 8 10 7348.560 7458.190 104.125 2.278 o
-8 8 11 2297.660 2314.180 59.133 10.238 o
-8 8 12 5752.340 5790.750 99.348 3.163 o
-8 8 13 3355.890 3509.260 84.683 6.082 o
-8 8 14 1017.980 929.741 45.836 25.200 o
-8 8 15 7433.020 7293.080 118.553 2.219 o
-8 8 16 132.044 131.378 23.489 169.830 o
-8 8 17 5054.790 5119.650 98.684 3.700 o
-8 8 18 1214.920 1141.070 53.770 20.041 o
-8 8 19 2204.230 2240.390 66.358 10.301 o
-8 8 20 4484.320 4412.430 95.750 4.340 o
-8 8 21 1904.630 1905.080 90.131 10.302 o
-8 8 22 450.581 439.376 54.451 41.010 o
-8 8 23 61.688 52.580 31.249 190.792 o
-8 9 1 2473.180 2541.090 57.973 9.441 o
-8 9 2 2270.930 2327.270 50.977 10.657 o
-8 9 3 16410.300 17957.000 192.986 0.626 o
-8 9 4 1059.690 1008.610 37.385 25.579 o
-8 9 5 25769.000 27275.300 271.173 0.297 o
-8 9 6 380.816 332.327 24.526 75.520 o
-8 9 7 8108.840 7971.860 108.735 2.009 o
-8 9 8 9.651 -0.351 11.503 1504.440 o
-8 9 9 1890.430 1922.850 48.838 13.118 o
-8 9 10 543.703 584.258 32.463 47.430 o
-8 9 11 1.973 5.085 14.525 1178.620 o
-8 9 12 4590.000 4856.430 91.184 4.159 o
-8 9 13 2398.680 2373.900 62.713 9.692 o
-8 9 14 3736.570 3860.840 81.941 5.476 o
-8 9 15 3257.720 3343.870 77.505 6.494 o
-8 9 16 140.115 95.672 22.593 180.385 o
-8 9 17 1873.280 1821.810 63.645 12.446 o
-8 9 18 1333.440 1280.640 81.770 14.640 o
-8 9 19 151.050 118.216 24.624 157.876 o
-8 9 20 1088.570 947.803 58.321 21.606 o
-8 9 21 132.948 132.633 31.503 133.189 o
-8 9 22 6927.940 6670.420 561.619 0.669 o
-8 10 1 650.918 581.863 39.084 39.786 o
-8 10 2 2889.690 2859.230 65.046 7.860 o
-8 10 3 10982.800 11205.900 151.447 1.221 o
-8 10 4 14.201 18.771 14.291 836.620 o
-8 10 5 7359.330 7538.060 126.518 2.172 o
-8 10 6 186.948 146.516 20.856 148.732 o
-8 10 7 26.759 13.513 15.088 678.700 o
-8 10 8 920.125 836.365 42.194 28.485 o
-8 10 9 1602.870 1789.430 61.679 13.964 o
-8 10 10 5111.350 5148.240 105.575 3.592 o
-8 10 11 897.397 917.419 60.760 23.576 o
-8 10 12 8781.070 9185.150 154.063 1.627 o
-8 10 13 1022.780 1052.590 56.416 22.137 o
-8 10 14 8636.630 8747.450 182.283 1.594 o
-8 10 15 647.000 617.986 45.718 36.393 o
-8 10 16 961.017 815.680 52.809 25.342 o
-8 10 17 2519.540 2657.140 81.303 8.274 o
-8 10 18 1143.880 900.226 56.910 21.524 o
-8 10 19 4124.080 4238.840 105.796 4.539 o
-8 10 20 128.014 107.915 29.702 147.824 o
-8 10 21 3905.520 4075.540 117.849 4.573 o
-8 11 1 262.814 251.631 33.865 83.964 o
-8 11 2 1791.590 1674.170 58.689 13.537 o
-8 11 3 2413.040 2432.000 69.032 9.303 o
-8 11 4 10063.700 11087.900 179.170 1.273 o
-8 11 5 2495.200 2508.350 63.448 9.217 o
-8 11 6 9147.590 9614.550 140.313 1.574 o
-8 11 7 1108.980 1284.500 48.933 21.159 o
-8 11 8 2790.500 2828.710 113.653 6.457 o
-8 11 9 1503.670 1538.260 63.207 15.078 o
-8 11 10 42.110 35.401 20.623 370.292 o
-8 11 11 1047.190 954.297 53.828 22.963 o
-8 11 12 895.539 721.376 72.746 21.808 o
-8 11 13 1424.270 1308.670 61.912 16.476 o
-8 11 14 5904.090 6082.170 125.059 2.852 o
-8 11 15 21.207 64.918 24.343 314.138 o
-8 11 16 766.097 778.592 52.219 29.171 o
-8 11 17 808.490 659.559 50.473 30.082 o
-8 11 18 13.462 20.644 28.431 296.072 o
-8 11 19 1275.430 1053.770 69.716 17.416 o
-8 12 1 6514.180 7265.900 152.754 2.292 o
-8 12 2 199.421 155.953 30.285 113.507 o
-8 12 3 8685.830 8877.620 150.878 1.677 o
-8 12 4 1151.000 991.607 54.749 21.334 o
-8 12 5 153.100 137.805 26.543 144.385 o
-8 12 6 2022.170 1911.260 65.677 11.529 o
-8 12 7 1305.940 1287.280 59.962 17.684 o
-8 12 8 53.190 27.555 22.192 324.355 o
-8 12 9 3843.230 4054.820 110.578 4.762 o
-8 12 10 38.255 62.104 26.735 254.412 o
-8 12 11 8401.980 8551.580 220.118 1.508 o
-8 12 12 403.828 383.741 45.859 50.797 o
-8 12 13 9893.690 10341.600 211.561 1.257 o
-8 12 14 567.859 533.707 52.695 36.668 o
-8 12 15 2805.420 2790.320 98.222 6.996 o
-8 12 16 2919.000 3200.540 105.105 6.315 o
-8 12 17 44.107 31.666 28.606 242.711 o
-8 12 18 3063.940 3134.550 122.538 5.670 o
-8 13 1 467.252 469.163 85.190 24.667 o
-8 13 2 3392.320 3586.730 104.511 5.538 o
-8 13 3 1223.490 1195.630 70.360 17.178 o
-8 13 4 13426.800 14618.800 216.561 0.820 o
-8 13 5 5892.640 6239.160 125.246 2.826 o
-8 13 6 5565.140 6085.350 123.813 2.994 o
-8 13 7 2933.820 3218.160 87.552 6.805 o
-8 13 8 1581.860 1586.760 75.906 13.263 o
-8 13 9 396.439 465.735 48.128 47.238 o
-8 13 10 677.100 551.989 50.731 34.297 o
-8 13 11 162.782 131.765 33.666 116.194 o
-8 13 12 499.912 412.792 46.367 45.005 o
-8 13 13 1972.490 1946.430 88.304 10.164 o
-8 13 14 374.763 325.567 46.163 53.884 o
-8 13 15 1280.070 1466.760 84.594 14.083 o
-8 13 16 1234.150 1070.000 73.304 17.110 o
-8 14 1 143.167 128.792 32.947 124.846 o
-8 14 2 11247.000 11832.400 218.217 1.054 o
-8 14 3 31.914 67.313 27.814 245.737 o
-8 14 4 3838.230 3889.520 112.276 4.805 o
-8 14 5 135.178 168.763 29.308 134.525 o
-8 14 6 134.250 149.564 28.713 140.884 o
-8 14 7 17.478 33.977 22.965 388.676 o
-8 14 8 1023.590 1015.830 69.267 19.773 o
-8 14 9 857.501 915.610 67.563 22.417 o
-8 14 10 6818.430 6934.640 160.642 2.212 o
-8 14 11 1312.550 1192.210 75.680 15.822 o
-8 14 12 8753.140 9213.400 262.244 1.288 o
-8 14 13 3582.770 3802.140 135.250 4.593 o
-8 14 14 4478.550 5018.470 159.020 3.329 o
-8 15 1 591.151 628.140 55.941 33.225 o
-8 15 2 104.712 120.663 32.672 140.938 o
-8 15 3 7690.720 7611.270 169.565 1.901 o
-8 15 4 266.197 284.111 41.154 69.998 o
-8 15 5 15410.200 17055.200 284.188 0.618 o
-8 15 6 98.662 129.044 28.686 161.911 o
-8 15 7 9867.140 10806.400 211.319 1.237 o
-8 15 8 59.811 50.892 28.259 219.962 o
-8 15 9 626.187 688.233 64.112 28.505 o
-8 15 10 31.728 -6.413 30.739 248.460 o
-8 15 11 0.862 -5.318 27.819 356.207 o
-8 16 1 3159.820 3243.050 212.132 3.454 o
-8 16 2 4852.910 5718.800 168.222 2.929 o
-8 16 3 3174.960 3130.990 203.987 3.624 o
-8 16 4 1017.030 976.733 71.207 19.635 o
-8 16 5 507.402 466.784 51.697 40.242 o
-7 0 2 11978.900 11336.100 154.177 1.114 o
-7 0 4 9944.340 9343.910 129.990 1.500 o
-7 0 6 226.330 197.885 12.341 142.346 o
-7 0 8 51716.700 53408.100 809.683 0.076 o
-7 0 10 33103.000 32930.100 394.696 0.191 o
-7 0 12 10090.900 9689.690 196.727 1.306 o
-7 0 14 103.592 120.366 17.667 230.081 o
-7 0 16 398.966 317.894 33.916 64.721 o
-7 0 18 19828.200 20634.900 425.215 0.384 o
-7 0 20 22939.200 23893.100 487.611 0.297 o
-7 0 22 3213.520 3091.810 138.347 5.114 o
-7 0 24 873.469 848.177 91.485 17.267 o
-7 0 26 297.211 233.224 79.101 32.408 o
-7 1 1 543.585 627.425 24.694 50.116 o
-7 1 2 272.653 287.288 13.188 111.453 o
-7 1 3 6000.020 6116.640 66.199 3.172 o
-7 1 4 1056.000 943.941 24.259 28.320 o
-7 1 5 6591.300 6290.170 77.117 2.831 o
-7 1 6 2622.670 2647.110 43.657 9.350 o
-7 1 7 18886.300 19412.200 188.677 0.522 o
-7 1 8 515.350 486.159 20.748 58.320 o
-7 1 9 1334.730 1322.230 35.843 20.247 o
-7 1 10 2871.420 2931.100 55.764 8.080 o
-7 1 11 3545.420 3485.670 54.716 6.427 o
-7 1 12 2007.980 1989.240 36.643 13.033 o
-7 1 13 6442.100 6692.330 79.787 2.799 o
-7 1 14 2771.380 3084.950 54.982 8.150 o
-7 1 15 17184.500 18342.600 208.604 0.583 o
-7 1 16 10764.700 10966.500 204.071 1.158 o
-7 1 17 15216.000 16050.000 246.419 0.674 o
-7 1 18 9541.910 9292.450 290.348 1.133 o
-7 1 19 3316.620 3292.520 110.598 5.631 o
-7 1 20 0.048 31.762 22.733 460.146 o
-7 1 21 22.902 34.502 23.953 350.733 o
-7 1 22 1764.380 1537.290 80.049 12.201 o
-7 1 23 2081.990 2156.520 83.323 9.858 o
-7 1 24 1370.860 1406.610 80.049 14.313 o
-7 1 25 3878.840 3953.960 117.347 4.651 o
-7 1 26 359.155 342.727 45.332 55.138 o
-7 2 1 8.293 28.845 6.953 1622.840 o
-7 2 2 9892.620 10373.600 101.983 1.486 o
-7 2 3 90.336 116.450 18.009 244.639 o
-7 2 4 64.570 53.694 10.058 464.547 o
-7 2 5 3578.200 3673.040 54.649 6.247 o
-7 2 6 1362.270 1530.550 33.199 19.191 o
-7 2 7 7302.700 6831.650 84.453 2.458 o
-7 2 8 3298.700 3280.760 52.281 7.017 o
-7 2 9 40650.800 41091.400 369.056 0.137 o
-7 2 10 7761.480 8213.840 88.057 2.125 o
-7 2 11 29804.100 30535.000 263.370 0.239 o
-7 2 12 7779.480 8109.830 94.558 2.114 o
-7 2 13 7323.580 7188.200 93.336 2.364 o
-7 2 14 438.397 352.751 21.871 70.261 o
-7 2 15 616.234 571.699 29.569 45.670 o
-7 2 16 3492.580 3727.410 71.740 6.032 o
-7 2 17 15096.700 15734.000 190.338 0.730 o
-7 2 18 4350.810 4452.760 93.299 4.459 o
-7 2 19 23143.200 24650.000 349.091 0.331 o
-7 2 20 4806.660 4887.640 119.364 3.685 o
-7 2 21 6085.760 6381.570 142.392 2.612 o
-7 2 22 1825.990 1814.820 99.895 9.968 o
-7 2 23 1052.070 961.335 65.836 20.436 o
-7 2 24 41.503 13.824 26.337 290.275 o
-7 2 25 111.015 80.352 30.572 157.712 o
-7 2 26 817.162 872.552 102.355 15.508 o
-7 3 1 118.940 144.754 11.162 236.986 o
-7 3 2 106.711 131.624 9.919 266.672 o
-7 3 3 30.460 34.168 11.729 702.876 o
-7 3 4 282.275 202.233 15.281 117.528 o
-7 3 5 41.185 14.686 8.102 845.564 o
-7 3 6 6865.530 6441.810 81.882 2.679 o
-7 3 7 1.335 3.291 8.081 3408.240 o
-7 3 8 1050.260 678.476 26.138 30.908 o
-7 3 9 1517.910 1333.650 33.140 18.666 o
-7 3 10 3815.460 4171.520 63.798 5.503 o
-7 3 11 5153.300 4967.620 72.182 3.923 o
-7 3 12 16570.600 16701.600 174.623 0.654 o
-7 3 13 106.644 122.570 15.239 241.491 o
-7 3 14 16205.700 16122.900 218.594 0.653 o
-7 3 15 512.778 451.820 29.020 54.935 o
-7 3 16 19045.500 20573.500 233.675 0.485 o
-7 3 17 695.399 665.689 36.465 37.944 o
-7 3 18 14884.000 14996.500 295.199 0.665 o
-7 3 19 251.876 233.409 30.813 92.715 o
-7 3 20 838.583 662.385 48.559 30.048 o
-7 3 21 6.351 10.627 22.408 490.832 o
-7 3 22 1903.130 1913.690 77.042 11.203 o
-7 3 23 24.292 36.419 24.959 325.272 o
-7 3 24 7080.100 7787.740 169.002 2.010 o
-7 3 25 465.065 429.533 48.603 44.611 o
-7 3 26 3133.730 3351.140 128.306 5.331 o
-7 4 1 6328.990 6369.060 80.950 2.901 o
-7 4 2 1926.560 1890.940 38.392 13.604 o
-7 4 3 18547.400 18443.500 167.394 0.555 o
-7 4 4 2543.440 2532.780 45.523 9.679 o
-7 4 5 2381.730 2461.490 46.928 10.231 o
-7 4 6 2286.430 2233.630 49.519 10.826 o
-7 4 7 1689.210 1546.780 35.935 16.231 o
-7 4 8 10201.600 9660.360 112.557 1.475 o
-7 4 9 23357.300 23037.500 210.894 0.375 o
-7 4 10 9269.850 9664.680 143.200 1.545 o
-7 4 11 33018.500 33476.400 312.507 0.198 o
-7 4 12 3022.040 3077.320 56.453 7.611 o
-7 4 13 7511.320 7043.340 94.011 2.329 o
-7 4 14 271.858 297.222 24.122 94.971 o
-7 4 15 2004.350 2041.590 52.728 12.113 o
-7 4 16 770.745 792.590 39.454 32.974 o
-7 4 17 8480.020 8587.700 126.343 1.814 o
-7 4 18 4086.690 3956.670 79.963 5.096 o
-7 4 19 7210.090 7130.650 128.894 2.252 o
-7 4 20 2990.260 2812.480 80.969 7.240 o
-7 4 21 8140.180 8073.320 143.811 1.871 o
-7 4 22 1357.890 1399.100 77.013 14.768 o
-7 4 23 2872.920 2940.500 97.347 6.806 o
-7 4 24 742.749 703.407 58.780 28.156 o
-7 4 25 558.108 432.940 49.990 40.070 o
-7 4 26 168.739 88.425 35.638 113.850 o
-7 5 1 491.597 371.224 17.395 66.967 o
-7 5 2 640.737 735.558 22.862 43.476 o
-7 5 3 4489.130 4253.400 55.950 4.862 o
-7 5 4 1449.370 1348.270 27.661 19.690 o
-7 5 5 7974.760 8500.980 91.208 2.031 o
-7 5 6 97.278 76.033 8.912 339.990 o
-7 5 7 813.279 796.873 22.293 36.319 o
-7 5 8 4272.300 4335.400 66.442 4.916 o
-7 5 9 1507.380 1675.350 39.033 16.859 o
-7 5 10 5562.970 5488.860 78.593 3.478 o
-7 5 11 4946.270 5146.110 76.353 3.965 o
-7 5 12 432.491 412.517 24.568 65.811 o
-7 5 13 14476.800 14617.700 162.837 0.811 o
-7 5 14 6583.570 6750.710 104.670 2.616 o
-7 5 15 13629.200 14047.700 176.103 0.866 o
-7 5 16 3052.000 3027.500 67.809 7.319 o
-7 5 17 24888.400 26248.100 290.594 0.311 o
-7 5 18 683.970 601.703 37.577 38.946 o
-7 5 19 5152.290 5319.720 97.797 3.596 o
-7 5 20 169.986 126.934 25.829 142.424 o
-7 5 21 55.654 56.011 22.567 288.053 o
-7 5 22 344.022 312.188 36.245 67.451 o
-7 5 23 1894.300 1986.440 84.705 10.582 o
-7 5 24 705.721 612.735 55.179 31.079 o
-7 5 25 2822.910 2688.220 122.954 6.189 o
-7 6 1 9314.620 9732.610 103.825 1.620 o
-7 6 2 4846.290 4462.690 59.912 4.428 o
-7 6 3 6889.910 7188.900 120.997 2.370 o
-7 6 4 3180.380 3701.630 53.141 6.849 o
-7 6 5 4523.550 4798.050 59.734 4.557 o
-7 6 6 3235.260 3139.280 54.975 7.196 o
-7 6 7 2476.110 2288.810 40.056 10.435 o
-7 6 8 13178.300 13266.300 146.670 0.949 o
-7 6 9 1065.540 943.004 32.846 26.812 o
-7 6 10 20055.000 19565.600 200.804 0.484 o
-7 6 11 911.181 764.106 38.176 30.407 o
-7 6 12 16619.900 16503.000 177.412 0.654 o
-7 6 13 1963.160 1846.650 55.354 12.555 o
-7 6 14 419.993 416.099 29.620 62.681 o
-7 6 15 871.738 749.705 38.861 31.256 o
-7 6 16 5603.930 5211.700 93.534 3.419 o
-7 6 17 2211.000 2077.680 57.766 10.983 o
-7 6 18 14211.700 14543.600 188.719 0.806 o
-7 6 19 286.990 276.168 28.326 87.566 o
-7 6 20 11656.000 12301.500 256.664 0.943 o
-7 6 21 502.727 392.974 38.102 51.152 o
-7 6 22 5805.420 6025.210 158.401 2.640 o
-7 6 23 1087.190 1050.750 63.071 20.171 o
-7 6 24 742.588 582.127 54.847 30.741 o
-7 6 25 1226.010 1144.850 99.177 13.287 o
-7 7 1 46.511 23.730 8.778 705.899 o
-7 7 2 4130.690 4124.570 58.961 5.248 o
-7 7 3 4867.760 4583.850 72.680 4.250 o
-7 7 4 1466.710 1406.280 31.826 18.911 o
-7 7 5 1029.090 781.369 26.165 30.234 o
-7 7 6 241.714 203.238 15.424 129.825 o
-7 7 7 3355.640 3156.590 56.792 6.939 o
-7 7 8 435.869 302.416 21.659 73.469 o
-7 7 9 1357.180 1160.520 35.199 20.945 o
-7 7 10 4642.210 4482.670 71.761 4.472 o
-7 7 11 178.232 160.200 17.627 160.320 o
-7 7 12 9709.190 10105.300 138.143 1.463 o
-7 7 13 13578.500 14095.700 176.778 0.867 o
-7 7 14 3775.230 3782.020 76.870 5.565 o
-7 7 15 10676.300 10687.200 148.344 1.287 o
-7 7 16 3902.410 3865.190 80.388 5.322 o
-7 7 17 2135.610 2293.510 62.035 10.656 o
-7 7 18 2465.310 2121.970 60.627 9.954 o
-7 7 19 404.447 382.339 32.816 62.563 o
-7 7 20 11.036 11.251 17.230 717.098 o
-7 7 21 95.986 103.865 26.763 182.206 o
-7 7 22 103.168 74.713 25.440 196.369 o
-7 7 23 1649.600 1653.590 74.177 12.959 o
-7 7 24 20.599 31.536 26.504 308.514 o
-7 8 1 691.429 645.248 25.973 42.242 o
-7 8 2 18023.800 18217.700 174.968 0.573 o
-7 8 3 812.140 761.047 27.141 35.767 o
-7 8 4 10880.500 10894.800 117.217 1.302 o
-7 8 5 10096.100 10139.300 121.887 1.440 o
-7 8 6 368.011 363.903 23.665 76.018 o
-7 8 7 4028.880 4285.640 72.771 5.094 o
-7 8 8 2391.480 2232.070 48.748 10.503 o
-7 8 9 3886.680 3782.680 65.791 5.615 o
-7 8 10 7709.580 7893.060 105.263 2.124 o
-7 8 11 9067.080 8968.140 115.793 1.701 o
-7 8 12 7552.500 7826.620 117.745 2.125 o
-7 8 13 11851.600 11945.200 158.697 1.092 o
-7 8 14 490.286 501.833 34.108 51.504 o
-7 8 15 12.499 30.133 16.214 673.677 o
-7 8 16 973.930 963.314 47.282 25.305 o
-7 8 17 8839.190 8821.070 135.928 1.700 o
-7 8 18 3356.340 3195.510 76.663 6.478 o
-7 8 19 2287.390 2461.980 67.913 9.653 o
-7 8 20 1285.960 1122.590 54.336 19.358 o
-7 8 21 4496.080 4741.970 99.368 4.167 o
-7 8 22 158.556 88.865 28.003 146.376 o
-7 8 23 5937.950 5862.160 128.481 2.855 o
-7 9 1 5894.480 5905.190 77.756 3.211 o
-7 9 2 1954.320 2114.330 42.401 12.719 o
-7 9 3 3000.070 2776.790 49.293 8.131 o
-7 9 4 696.737 702.578 43.459 34.702 o
-7 9 5 9.597 4.464 10.706 1554.670 o
-7 9 6 628.015 612.482 30.047 44.029 o
-7 9 7 6262.270 6231.320 89.683 2.911 o
-7 9 8 3844.680 3638.560 74.896 5.601 o
-7 9 9 2101.570 1865.650 46.147 12.427 o
-7 9 10 513.379 376.653 25.723 59.687 o
-7 9 11 1690.220 1595.190 48.584 15.119 o
-7 9 12 4404.310 4451.400 84.360 4.533 o
-7 9 13 3090.360 3109.670 106.275 6.119 o
-7 9 14 11372.100 11914.500 161.877 1.132 o
-7 9 15 994.698 882.541 44.802 26.158 o
-7 9 16 8789.190 9116.400 156.035 1.625 o
-7 9 17 687.976 596.441 39.261 38.206 o
-7 9 18 4710.100 4549.400 108.619 3.974 o
-7 9 19 22.920 43.085 20.433 421.609 o
-7 9 20 142.166 118.970 25.870 156.481 o
-7 9 21 320.973 257.122 32.291 78.162 o
-7 9 22 287.150 227.619 33.199 83.314 o
-7 9 23 913.487 865.778 66.853 22.226 o
-7 10 1 8848.420 8619.560 111.769 1.782 o
-7 10 2 4128.970 4124.090 69.684 5.116 o
-7 10 3 4174.310 3975.200 75.701 5.063 o
-7 10 4 11594.900 11781.900 153.934 1.129 o
-7 10 5 2728.030 2819.500 66.875 8.179 o
-7 10 6 8451.470 8419.430 130.010 1.824 o
-7 10 7 526.390 377.403 28.464 56.889 o
-7 10 8 3063.930 2851.310 64.896 7.534 o
-7 10 9 9462.630 9341.230 133.491 1.564 o
-7 10 10 1232.880 1136.070 49.037 20.607 o
-7 10 11 9388.260 9387.110 151.700 1.527 o
-7 10 12 536.592 525.004 43.029 43.186 o
-7 10 13 3945.460 3916.350 125.167 4.472 o
-7 10 14 975.920 955.817 66.412 21.133 o
-7 10 15 341.293 304.142 39.541 64.163 o
-7 10 16 444.371 431.938 38.807 52.880 o
-7 10 17 5484.560 5825.510 120.741 3.107 o
-7 10 18 244.188 255.936 49.248 61.800 o
-7 10 19 7439.370 8047.180 150.724 1.990 o
-7 10 20 223.284 193.892 32.645 97.887 o
-7 10 21 2175.280 2022.420 75.517 10.232 o
-7 10 22 2855.490 2667.690 86.462 7.422 o
-7 11 1 1258.700 1109.590 42.427 21.431 o
-7 11 2 1477.960 1512.230 54.700 16.210 o
-7 11 3 3142.590 3283.450 79.579 6.657 o
-7 11 4 197.315 113.150 22.284 146.671 o
-7 11 5 75.207 32.102 17.745 342.445 o
-7 11 6 5858.610 5310.610 105.474 3.179 o
-7 11 7 7.804 11.943 15.271 901.936 o
-7 11 8 6698.960 6514.040 109.524 2.592 o
-7 11 9 47.892 6.975 15.236 543.823 o
-7 11 10 217.092 137.476 24.085 128.777 o
-7 11 11 1430.610 1328.980 57.266 16.915 o
-7 11 12 1226.730 1174.230 56.287 19.379 o
-7 11 13 8481.410 8523.570 148.246 1.751 o
-7 11 14 93.966 97.329 25.017 197.740 o
-7 11 15 3857.620 3835.580 95.296 5.125 o
-7 11 16 751.042 726.548 49.637 30.870 o
-7 11 17 2602.600 2654.240 80.926 8.118 o
-7 11 18 265.109 277.316 36.490 77.593 o
-7 11 19 601.279 449.120 42.421 42.457 o
-7 11 20 99.337 112.748 29.710 160.174 o
-7 12 1 6539.430 6457.910 120.623 2.592 o
-7 12 2 640.622 640.310 42.828 37.507 o
-7 12 3 18460.600 19446.400 257.590 0.504 o
-7 12 4 45.700 54.383 20.277 344.096 o
-7 12 5 30369.200 32920.700 392.317 0.210 o
-7 12 6 102.670 108.504 23.127 199.477 o
-7 12 7 2855.850 2648.790 75.031 7.825 o
-7 12 8 3184.710 3334.450 84.422 6.436 o
-7 12 9 235.756 189.277 38.350 84.148 o
-7 12 10 8347.940 8359.820 168.124 1.720 o
-7 12 11 48.967 46.341 25.390 267.860 o
-7 12 12 5672.690 5632.600 148.131 2.837 o
-7 12 13 1080.090 827.404 60.430 21.960 o
-7 12 14 177.697 150.749 33.795 109.537 o
-7 12 15 195.239 133.711 32.428 111.296 o
-7 12 16 533.813 389.404 46.004 44.291 o
-7 12 17 363.152 347.901 45.865 54.200 o
-7 12 18 4434.610 4510.820 127.086 3.913 o
-7 12 19 440.795 425.308 58.256 39.108 o
-7 13 1 2066.020 1810.940 87.825 10.120 o
-7 13 2 3514.820 3391.910 86.328 5.919 o
-7 13 3 95.629 86.982 23.459 212.083 o
-7 13 4 356.864 342.375 34.611 66.694 o
-7 13 5 3070.440 2721.560 77.764 7.277 o
-7 13 6 1740.110 1747.900 81.918 11.730 o
-7 13 7 3396.680 3499.320 89.144 5.935 o
-7 13 8 1866.670 1711.870 97.938 10.140 o
-7 13 9 93.386 102.079 29.560 167.032 o
-7 13 10 2178.180 2217.700 83.091 9.524 o
-7 13 11 226.399 145.441 32.689 102.076 o
-7 13 12 6125.770 6206.350 147.057 2.594 o
-7 13 13 30.934 20.920 25.697 313.720 o
-7 13 14 2898.960 3124.780 103.360 6.446 o
-7 13 15 766.031 671.822 58.508 28.112 o
-7 13 16 1826.230 1831.470 113.001 9.040 o
-7 13 17 2591.860 2554.670 112.729 6.968 o
-7 14 1 2148.810 2096.370 80.787 9.900 o
-7 14 2 12712.100 13385.600 233.427 0.877 o
-7 14 3 1325.420 1219.680 74.102 15.867 o
-7 14 4 18451.500 20010.900 274.065 0.489 o
-7 14 5 2849.270 2665.920 80.404 7.641 o
-7 14 6 2533.180 2678.820 83.943 8.117 o
-7 14 7 2011.750 2032.360 71.058 11.011 o
-7 14 8 743.813 621.731 54.625 30.380 o
-7 14 9 918.258 987.507 68.400 21.144 o
-7 14 10 2263.460 2332.620 89.470 8.835 o
-7 14 11 1376.480 1157.660 73.786 15.783 o
-7 14 12 1602.930 1667.890 88.844 11.803 o
-7 14 13 51.874 65.999 30.071 203.263 o
-7 14 14 297.444 268.967 43.576 64.450 o
-7 14 15 240.364 158.067 38.643 85.173 o
-7 15 1 3152.440 3394.110 107.389 5.842 o
-7 15 2 157.536 195.162 36.246 102.149 o
-7 15 3 1101.920 1181.180 79.164 16.728 o
-7 15 4 1216.710 1098.190 62.112 18.904 o
-7 15 5 104.983 99.968 27.224 174.886 o
-7 15 6 1599.350 1391.360 69.420 14.311 o
-7 15 7 3097.410 3082.470 102.422 6.238 o
-7 15 8 123.153 142.346 31.611 134.520 o
-7 15 9 2758.100 2925.610 101.552 6.850 o
-7 15 10 92.790 58.477 30.798 172.045 o
-7 15 11 1009.740 942.240 127.287 11.052 o
-7 15 12 235.391 148.114 37.675 88.717 o
-7 15 13 1243.310 1099.050 110.431 11.957 o
-7 16 1 1655.910 1583.390 99.534 10.837 o
-7 16 2 5140.440 5742.240 145.358 3.045 o
-7 16 3 3480.810 3603.380 170.568 4.008 o
-7 16 4 7299.560 7784.940 183.207 1.897 o
-7 16 5 3932.960 4342.750 110.042 4.580 o
-7 16 6 3843.130 4192.460 123.192 4.481 o
-7 16 7 145.090 143.676 34.925 115.184 o
-7 16 8 1231.480 1259.860 80.807 15.406 o
-7 16 9 1015.800 923.815 80.781 18.013 o
-6 0 2 14198.200 14255.500 181.615 0.821 o
-6 0 4 10718.800 10228.300 136.434 1.330 o
-6 0 6 34000.200 36068.400 417.759 0.175 o
-6 0 8 10102.700 11454.100 155.241 1.296 o
-6 0 10 23762.200 24470.500 301.051 0.336 o
-6 0 12 52743.200 53498.000 768.699 0.076 o
-6 0 14 13617.300 13061.800 226.236 0.842 o
-6 0 16 433.944 387.815 29.694 62.635 o
-6 0 18 1412.260 1540.000 65.271 15.405 o
-6 0 20 1744.380 1555.190 69.513 13.162 o
-6 0 22 5787.470 5659.130 187.155 2.466 o
-6 0 24 185.710 141.663 46.594 77.462 o
-6 0 26 441.043 443.432 92.284 22.603 o
-6 1 1 14.154 16.292 5.715 1812.960 o
-6 1 2 871.624 1032.990 20.200 31.919 o
-6 1 3 17694.800 19903.100 186.501 0.551 o
-6 1 4 1296.660 988.970 23.637 24.022 o
-6 1 5 8654.850 8527.750 93.589 1.873 o
-6 1 6 16414.000 15449.200 151.672 0.700 o
-6 1 7 72061.500 72932.200 575.506 0.048 o
-6 1 8 28633.300 29290.400 246.670 0.258 o
-6 1 9 50715.400 50673.600 410.171 0.093 o
-6 1 10 14167.500 15133.100 141.326 0.830 o
-6 1 11 12689.100 12277.800 120.462 1.051 o
-6 1 12 0.783 17.239 8.047 2402.410 o
-6 1 13 49.414 46.684 9.723 567.615 o
-6 1 14 2776.330 2660.540 44.439 8.908 o
-6 1 15 6174.520 5893.280 74.563 3.101 o
-6 1 16 9.754 32.895 11.027 1054.530 o
-6 1 17 16745.900 16867.800 197.505 0.631 o
-6 1 18 4039.480 4074.180 76.809 5.131 o
-6 1 19 8974.420 8853.720 250.819 1.320 o
-6 1 20 5837.810 5867.290 128.817 2.890 o
-6 1 21 526.072 428.958 37.275 49.463 o
-6 1 22 91.236 69.966 25.255 209.421 o
-6 1 23 1462.050 1484.390 79.071 13.761 o
-6 1 24 238.595 216.181 43.620 72.599 o
-6 1 25 1123.960 1130.890 73.051 17.747 o
-6 1 26 339.474 306.387 43.965 59.161 o
-6 1 27 137.864 90.772 32.931 132.983 o
-6 2 1 38629.300 39645.600 322.976 0.150 o
-6 2 2 6079.010 5614.680 61.296 3.278 o
-6 2 3 33546.700 32820.300 292.809 0.199 o
-6 2 4 4437.030 4050.410 70.118 4.852 o
-6 2 5 30971.500 32699.900 292.962 0.217 o
-6 2 6 796.055 666.545 22.325 38.989 o
-6 2 7 195.781 203.301 14.458 150.084 o
-6 2 8 6068.530 5664.960 80.084 3.172 o
-6 2 9 23533.600 23996.000 208.496 0.364 o
-6 2 10 3183.270 2651.900 40.462 8.059 o
-6 2 11 35092.600 36190.500 304.452 0.178 o
-6 2 12 7248.910 7347.670 98.223 2.344 o
-6 2 13 11716.300 11740.700 119.655 1.164 o
-6 2 14 5921.020 6102.270 75.536 3.164 o
-6 2 15 3470.970 3297.850 62.337 6.540 o
-6 2 16 712.702 658.308 29.851 39.872 o
-6 2 17 1559.640 1396.320 38.762 17.562 o
-6 2 18 1093.020 1033.700 43.879 23.748 o
-6 2 19 571.003 500.302 45.568 40.901 o
-6 2 20 69.614 48.432 18.690 323.099 o
-6 2 21 992.961 974.917 52.524 23.811 o
-6 2 22 14.716 29.116 19.137 529.001 o
-6 2 23 3691.560 3759.590 107.697 5.082 o
-6 2 24 240.798 166.412 33.916 94.358 o
-6 2 25 119.998 103.086 31.137 145.529 o
-6 2 26 0.875 -11.538 25.390 427.064 o
-6 2 27 899.096 727.207 71.503 22.047 o
-6 3 1 14308.300 15273.300 138.892 0.819 o
-6 3 2 928.667 742.320 18.406 34.474 o
-6 3 3 1280.300 1340.070 23.348 21.945 o
-6 3 4 6763.620 7343.310 107.970 2.447 o
-6 3 5 29.952 15.515 7.769 1050.360 o
-6 3 6 49840.900 52780.500 457.805 0.091 o
-6 3 7 2196.550 2423.100 42.861 11.074 o
-6 3 8 57771.500 59991.500 481.002 0.071 o
-6 3 9 43.474 51.340 8.534 620.142 o
-6 3 10 28129.900 27993.900 241.681 0.270 o
-6 3 11 0.527 7.640 7.152 3719.260 o
-6 3 12 7031.330 6938.290 107.486 2.429 o
-6 3 13 241.387 275.403 16.890 116.189 o
-6 3 14 6023.290 5866.830 73.947 3.180 o
-6 3 15 2039.020 2048.160 61.991 11.432 o
-6 3 16 20134.600 20006.500 206.607 0.475 o
-6 3 17 784.498 617.460 30.927 37.766 o
-6 3 18 14924.400 15353.700 227.790 0.717 o
-6 3 19 382.966 351.162 32.420 66.197 o
-6 3 20 3000.240 3117.260 79.674 7.007 o
-6 3 21 756.822 669.222 45.007 33.011 o
-6 3 22 12.774 -4.009 17.863 714.817 o
-6 3 23 5.686 -27.200 17.683 807.738 o
-6 3 24 692.830 625.383 48.487 33.867 o
-6 3 25 842.137 731.211 59.220 26.112 o
-6 3 26 21.377 -9.175 25.785 355.451 o
-6 3 27 1319.560 1229.750 134.086 9.256 o
-6 4 1 46289.000 48900.700 396.020 0.106 o
-6 4 2 1367.450 1104.600 24.148 22.255 o
-6 4 3 39045.100 39939.400 328.002 0.148 o
-6 4 4 1970.150 1820.370 38.736 13.543 o
-6 4 5 5904.380 5204.470 60.419 3.480 o
-6 4 6 3439.630 3853.400 51.841 6.359 o
-6 4 7 2856.680 3198.010 44.055 8.102 o
-6 4 8 1829.760 1535.470 29.008 15.714 o
-6 4 9 6883.820 6524.870 74.837 2.686 o
-6 4 10 6527.720 6026.170 71.646 2.934 o
-6 4 11 16818.800 16104.600 153.043 0.667 o
-6 4 12 4186.380 4269.640 58.824 5.118 o
-6 4 13 12783.900 12796.700 131.183 1.011 o
-6 4 14 765.611 839.882 31.914 34.708 o
-6 4 15 2878.130 2766.930 56.104 8.233 o
-6 4 16 1362.680 1293.670 50.662 18.396 o
-6 4 17 357.632 309.024 26.234 77.990 o
-6 4 18 4796.660 4558.650 84.827 4.188 o
-6 4 19 1220.750 1147.840 56.096 19.589 o
-6 4 20 327.996 190.200 27.248 89.581 o
-6 4 21 1079.210 972.364 53.964 22.427 o
-6 4 22 516.649 419.123 38.780 49.213 o
-6 4 23 626.877 546.356 43.536 39.165 o
-6 4 24 123.729 101.446 26.352 168.416 o
-6 4 25 5.631 -9.151 20.403 620.915 o
-6 4 26 489.606 400.016 49.114 43.848 o
-6 5 1 4851.670 5367.500 72.529 3.987 o
-6 5 2 6599.970 6236.540 71.085 2.864 o
-6 5 3 6518.030 6491.460 73.206 2.837 o
-6 5 4 1367.090 1191.730 25.728 21.594 o
-6 5 5 23887.600 24206.900 211.364 0.356 o
-6 5 6 7693.950 7304.600 80.698 2.285 o
-6 5 7 50479.000 53264.100 433.361 0.090 o
-6 5 8 4457.880 4446.040 58.060 4.782 o
-6 5 9 29792.500 30916.900 265.805 0.237 o
-6 5 10 2833.990 2842.320 53.556 8.317 o
-6 5 11 20260.100 20941.000 191.907 0.465 o
-6 5 12 1291.520 1292.610 30.465 21.444 o
-6 5 13 263.378 216.179 18.195 116.074 o
-6 5 14 2580.260 2369.220 55.656 9.467 o
-6 5 15 10950.600 11352.000 148.481 1.221 o
-6 5 16 12159.200 12911.000 164.969 1.019 o
-6 5 17 7930.060 8129.500 121.795 1.988 o
-6 5 18 1616.830 1530.770 48.903 15.765 o
-6 5 19 5811.490 6058.200 103.681 3.047 o
-6 5 20 70.944 46.322 20.996 291.514 o
-6 5 21 1927.110 1811.790 63.097 12.276 o
-6 5 22 458.046 480.492 41.547 48.735 o
-6 5 23 69.633 68.192 24.235 241.049 o
-6 5 24 2034.410 2074.600 92.697 9.538 o
-6 5 25 240.749 180.959 32.037 97.101 o
-6 5 26 1024.980 915.562 66.430 20.826 o
-6 6 1 33.755 50.597 9.114 688.931 o
-6 6 2 22525.500 22615.300 200.854 0.396 o
-6 6 3 2319.290 2434.440 41.640 10.665 o
-6 6 4 17121.500 17378.700 174.841 0.619 o
-6 6 5 138.701 86.874 10.818 249.442 o
-6 6 6 5314.690 5369.780 66.411 3.737 o
-6 6 7 442.478 371.780 29.151 63.046 o
-6 6 8 3146.540 3239.600 49.049 7.383 o
-6 6 9 59.252 85.404 11.152 409.171 o
-6 6 10 14084.600 14456.900 142.669 0.854 o
-6 6 11 555.530 429.110 21.446 57.123 o
-6 6 12 25635.100 25848.000 233.702 0.314 o
-6 6 13 89.515 93.625 17.023 268.793 o
-6 6 14 14450.300 14503.900 177.999 0.803 o
-6 6 15 544.830 505.682 32.144 49.568 o
-6 6 16 5411.010 5633.380 96.088 3.390 o
-6 6 17 2501.060 2510.270 71.959 8.860 o
-6 6 18 15.409 -11.058 15.220 881.115 o
-6 6 19 911.819 793.286 42.427 29.003 o
-6 6 20 1039.600 919.796 46.512 24.810 o
-6 6 21 75.162 90.857 24.337 222.246 o
-6 6 22 447.435 450.724 40.270 51.034 o
-6 6 23 26.662 27.430 23.372 362.794 o
-6 6 24 4.669 12.758 21.942 512.610 o
-6 6 25 108.178 73.424 27.435 179.876 o
-6 7 1 16892.200 16570.200 156.768 0.653 o
-6 7 2 9587.910 9565.510 101.744 1.594 o
-6 7 3 105.163 165.163 13.604 229.025 o
-6 7 4 7883.600 7856.560 88.391 2.138 o
-6 7 5 5880.700 5522.090 69.460 3.359 o
-6 7 6 4331.670 4003.300 56.713 5.128 o
-6 7 7 18559.400 18081.400 186.441 0.553 o
-6 7 8 3671.060 3576.440 53.690 6.200 o
-6 7 9 15416.200 15223.600 149.705 0.754 o
-6 7 10 1004.620 1046.480 29.130 27.590 o
-6 7 11 7695.140 7780.500 100.528 2.157 o
-6 7 12 2611.690 2656.880 59.380 8.880 o
-6 7 13 123.685 79.628 16.982 235.005 o
-6 7 14 102.564 99.227 18.331 237.998 o
-6 7 15 13367.200 13687.300 174.190 0.895 o
-6 7 16 13.741 14.481 16.119 743.509 o
-6 7 17 12983.500 13593.200 177.191 0.920 o
-6 7 18 431.023 411.967 32.524 59.539 o
-6 7 19 1960.180 1975.790 58.627 12.087 o
-6 7 20 2235.830 1797.720 57.271 11.429 o
-6 7 21 77.886 62.597 21.553 262.241 o
-6 7 22 3951.450 3892.360 97.263 4.975 o
-6 7 23 1327.390 1252.400 66.193 16.811 o
-6 7 24 2544.370 2496.620 87.222 8.147 o
-6 7 25 1087.270 998.928 62.470 20.544 o
-6 8 1 14680.400 14566.900 143.420 0.815 o
-6 8 2 9242.250 9451.390 103.058 1.657 o
-6 8 3 13673.300 13843.700 137.901 0.903 o
-6 8 4 10387.900 10159.700 109.046 1.421 o
-6 8 5 3522.260 3586.720 68.877 6.139 o
-6 8 6 135.643 151.747 14.067 204.565 o
-6 8 7 132.000 66.235 11.845 266.419 o
-6 8 8 3092.110 2903.860 49.077 7.811 o
-6 8 9 1913.240 2093.980 41.281 13.016 o
-6 8 10 74.825 42.009 12.454 410.838 o
-6 8 11 9763.100 10299.600 124.497 1.470 o
-6 8 12 1068.650 1109.830 43.157 23.689 o
-6 8 13 10581.600 11190.400 149.021 1.269 o
-6 8 14 3511.980 3553.810 73.476 6.086 o
-6 8 15 7953.410 8224.670 124.527 1.963 o
-6 8 16 189.786 145.286 22.693 141.707 o
-6 8 17 2123.830 2135.270 68.331 10.621 o
-6 8 18 5429.050 5691.290 103.010 3.311 o
-6 8 19 452.422 367.517 31.943 60.085 o
-6 8 20 2296.710 2317.840 65.633 9.938 o
-6 8 21 15.803 15.189 19.217 559.630 o
-6 8 22 306.438 261.283 34.546 76.459 o
-6 8 23 51.716 46.113 24.588 274.692 o
-6 8 24 7.636 -10.191 22.681 499.152 o
-6 9 1 6400.870 6779.700 83.113 2.782 o
-6 9 2 1917.530 1851.570 38.075 13.771 o
-6 9 3 7886.350 8286.820 96.717 2.061 o
-6 9 4 3146.900 3137.170 72.911 6.934 o
-6 9 5 10246.300 10714.100 115.834 1.393 o
-6 9 6 33018.100 33576.200 293.150 0.199 o
-6 9 7 1698.470 1734.700 52.703 14.335 o
-6 9 8 22444.900 23239.200 215.641 0.388 o
-6 9 9 132.284 126.064 14.882 215.101 o
-6 9 10 9898.490 10183.000 124.488 1.459 o
-6 9 11 41.770 41.237 14.743 499.710 o
-6 9 12 4011.670 4064.830 77.980 5.146 o
-6 9 13 2028.070 1946.070 53.283 12.183 o
-6 9 14 4493.190 4192.250 82.021 4.595 o
-6 9 15 1905.200 1799.830 54.301 12.995 o
-6 9 16 12462.700 12622.200 170.395 1.000 o
-6 9 17 1500.100 1386.590 52.841 16.692 o
-6 9 18 3515.640 3477.850 79.629 6.007 o
-6 9 19 317.994 277.120 29.349 81.394 o
-6 9 20 163.424 157.991 26.313 137.121 o
-6 9 21 2267.860 2408.910 70.567 9.658 o
-6 9 22 716.835 543.334 41.397 37.248 o
-6 9 23 4445.480 4810.030 128.757 3.795 o
-6 10 1 14228.000 14583.700 161.339 0.827 o
-6 10 2 5528.840 5458.310 91.253 3.412 o
-6 10 3 13685.100 13838.800 155.183 0.888 o
-6 10 4 1032.300 913.136 33.718 27.510 o
-6 10 5 6010.510 5743.910 84.393 3.155 o
-6 10 6 955.269 869.365 34.149 29.320 o
-6 10 7 100.608 110.043 15.573 254.243 o
-6 10 8 3287.890 3065.170 83.561 6.503 o
-6 10 9 7479.520 7626.750 114.020 2.182 o
-6 10 10 78.290 49.183 15.508 347.088 o
-6 10 11 4439.230 4441.760 93.436 4.393 o
-6 10 12 1632.030 1571.020 55.126 14.991 o
-6 10 13 5104.250 5420.300 146.267 3.117 o
-6 10 14 8687.350 9052.840 150.492 1.663 o
-6 10 15 1487.300 1455.050 62.864 15.468 o
-6 10 16 5788.180 5637.440 114.763 3.066 o
-6 10 17 55.351 68.136 22.406 280.993 o
-6 10 18 2412.900 2283.220 109.560 7.614 o
-6 10 19 1613.730 1642.430 66.736 13.836 o
-6 10 20 642.008 540.653 44.065 38.503 o
-6 10 21 287.848 251.366 34.040 80.217 o
-6 10 22 792.806 700.259 52.386 29.361 o
-6 11 1 232.773 170.235 20.277 128.074 o
-6 11 2 3140.630 3126.200 66.621 7.109 o
-6 11 3 7142.670 6920.690 107.870 2.397 o
-6 11 4 33.206 37.475 15.068 546.014 o
-6 11 5 8736.730 8680.870 125.465 1.760 o
-6 11 6 1009.690 843.463 39.944 27.295 o
-6 11 7 3274.310 3282.300 78.503 6.491 o
-6 11 8 3274.150 3399.510 80.240 6.367 o
-6 11 9 2357.900 2465.840 69.883 9.367 o
-6 11 10 3121.940 3093.090 90.170 6.545 o
-6 11 11 7457.860 7151.530 150.998 2.084 o
-6 11 12 192.938 155.317 25.776 128.853 o
-6 11 13 497.956 436.834 53.622 39.916 o
-6 11 14 2475.380 2463.220 73.276 8.925 o
-6 11 15 2131.350 2105.610 69.034 10.606 o
-6 11 16 3746.490 3686.080 92.595 5.362 o
-6 11 17 2458.600 2390.480 82.895 8.633 o
-6 11 18 1980.010 1749.890 72.434 11.543 o
-6 11 19 1393.790 1529.380 66.921 15.365 o
-6 11 20 14.174 -13.790 21.073 532.812 o
-6 11 21 1167.180 1141.630 70.161 17.841 o
-6 12 1 105.653 67.952 16.809 265.983 o
-6 12 2 7753.440 8205.270 123.883 2.011 o
-6 12 3 2006.560 1793.160 52.609 12.650 o
-6 12 4 4814.270 4797.570 89.163 4.047 o
-6 12 5 1005.100 1056.320 47.064 24.212 o
-6 12 6 867.458 792.565 46.629 28.747 o
-6 12 7 2267.260 2193.400 65.916 10.200 o
-6 12 8 583.251 501.920 39.240 43.859 o
-6 12 9 3371.180 2974.100 90.717 6.267 o
-6 12 10 2886.020 2744.890 87.698 7.260 o
-6 12 11 726.866 610.304 80.213 22.298 o
-6 12 12 5972.520 5655.710 132.937 2.847 o
-6 12 13 2114.040 2059.740 79.740 10.115 o
-6 12 14 3804.370 3632.610 106.146 5.067 o
-6 12 15 4502.560 4616.340 123.129 3.894 o
-6 12 16 659.480 600.829 70.845 26.228 o
-6 12 17 912.611 887.766 81.355 18.875 o
-6 12 18 46.728 44.882 27.580 244.299 o
-6 12 19 549.746 458.478 49.199 40.372 o
-6 12 20 161.364 134.714 33.443 116.913 o
-6 13 1 5539.480 5765.380 102.436 3.245 o
-6 13 2 3990.290 3941.090 82.022 5.167 o
-6 13 3 4085.140 3967.500 82.553 5.053 o
-6 13 4 7721.130 7763.780 175.936 1.853 o
-6 13 5 546.010 445.549 38.060 47.522 o
-6 13 6 2625.860 2412.760 72.313 8.666 o
-6 13 7 6601.470 6334.880 123.199 2.576 o
-6 13 8 407.978 394.949 38.481 56.660 o
-6 13 9 6747.440 6586.670 155.017 2.307 o
-6 13 10 609.688 498.220 47.060 38.799 o
-6 13 11 609.909 618.895 52.914 34.220 o
-6 13 12 331.258 228.163 35.250 74.474 o
-6 13 13 2453.320 2277.660 85.408 8.659 o
-6 13 14 496.133 480.717 49.644 41.657 o
-6 13 15 3160.260 3561.170 110.134 5.667 o
-6 13 16 494.425 470.781 50.793 41.190 o
-6 13 17 2808.660 2757.020 99.626 6.968 o
-6 13 18 37.317 44.057 31.700 209.147 o
-6 14 1 269.353 211.567 25.994 100.672 o
-6 14 2 969.389 849.112 45.826 26.618 o
-6 14 3 362.491 316.797 34.165 67.875 o
-6 14 4 4223.670 4485.180 103.063 4.408 o
-6 14 5 1640.390 1562.320 76.993 12.948 o
-6 14 6 948.730 955.885 55.442 23.892 o
-6 14 7 1.336 -4.514 18.526 791.444 o
-6 14 8 404.045 376.939 43.463 53.059 o
-6 14 9 1014.900 1035.010 67.989 20.015 o
-6 14 10 2127.930 2058.460 83.215 9.873 o
-6 14 11 2551.060 2719.910 94.440 7.625 o
-6 14 12 329.086 317.986 40.988 62.913 o
-6 14 13 3831.690 3996.460 118.055 4.659 o
-6 14 14 604.961 432.832 50.386 38.283 o
-6 14 15 1532.580 1581.400 89.018 12.222 o
-6 14 16 365.009 214.102 41.062 64.174 o
-6 15 1 7164.010 6982.260 156.738 2.144 o
-6 15 2 27.057 5.472 19.961 495.856 o
-6 15 3 5591.980 5637.850 152.299 2.829 o
-6 15 4 306.357 326.008 36.094 70.700 o
-6 15 5 3198.730 3015.810 85.743 6.611 o
-6 15 6 649.645 496.462 44.058 38.987 o
-6 15 7 427.582 319.818 43.277 53.527 o
-6 15 8 1493.930 1550.440 84.867 12.855 o
-6 15 9 585.261 558.047 52.978 35.676 o
-6 15 10 1498.090 1417.020 81.957 13.440 o
-6 15 11 3.151 13.505 25.153 404.220 o
-6 15 12 30.175 19.865 27.508 284.905 o
-6 15 13 892.953 875.347 74.036 20.716 o
-6 15 14 444.438 419.105 50.479 44.380 o
-6 16 1 39.255 59.065 28.006 239.742 o
-6 16 2 22.747 23.525 21.506 427.395 o
-6 16 3 212.404 200.094 32.750 99.185 o
-6 16 4 4.014 1.342 19.640 674.791 o
-6 16 5 434.456 365.878 39.246 55.195 o
-6 16 6 4.998 -9.757 22.731 510.129 o
-6 16 7 646.346 553.346 54.221 33.547 o
-6 16 8 253.227 195.222 38.938 80.221 o
-6 16 9 565.279 474.896 50.566 38.791 o
-6 16 10 244.426 231.163 39.447 78.140 o
-6 16 11 1693.450 1975.170 131.360 7.993 o
-6 17 1 1513.870 1459.680 90.584 12.385 o
-6 17 2 8226.150 8685.300 188.694 1.638 o
-6 17 3 1479.770 1337.700 71.656 14.883 o
-6 17 4 2773.880 2948.840 91.689 7.143 o
-6 17 5 6.454 -2.459 21.697 548.548 o
-6 17 6 120.047 131.808 36.114 119.529 o
-5 0 2 102084.000 110118.000 1206.680 0.022 o
-5 0 4 43496.100 44787.900 505.257 0.114 o
-5 0 6 23463.400 22992.400 398.401 0.323 o
-5 0 8 26797.100 27706.800 328.987 0.273 o
-5 0 10 0.847 9.112 9.615 2281.450 o
-5 0 12 14530.900 14853.000 198.702 0.772 o
-5 0 14 10416.800 10101.000 150.674 1.347 o
-5 0 16 3518.410 3475.990 74.778 6.103 o
-5 0 18 2296.240 2243.560 77.264 9.479 o
-5 0 20 1956.700 1940.110 76.237 11.026 o
-5 0 22 311.564 282.032 40.560 66.536 o
-5 0 24 54.605 31.788 27.510 243.579 o
-5 0 26 2535.940 2761.460 138.392 5.944 o
-5 1 1 95250.700 98672.300 765.373 0.027 o
-5 1 2 8748.690 8679.870 82.037 1.864 o
-5 1 3 11920.900 11163.200 111.161 1.182 o
-5 1 4 1076.330 848.821 21.943 29.179 o
-5 1 5 1598.050 1597.030 29.192 17.164 o
-5 1 6 2914.190 3440.980 45.133 7.710 o
-5 1 7 7817.900 6958.440 71.526 2.325 o
-5 1 8 7680.070 6884.010 78.620 2.355 o
-5 1 9 28264.300 27552.800 233.006 0.272 o
-5 1 10 26414.400 26856.100 229.157 0.298 o
-5 1 11 10539.400 10114.500 139.398 1.353 o
-5 1 12 8941.040 9182.490 96.032 1.749 o
-5 1 13 53.639 64.619 9.851 492.577 o
-5 1 14 1495.570 1222.050 28.264 19.813 o
-5 1 15 363.742 216.954 15.334 96.582 o
-5 1 16 944.022 905.695 31.860 29.651 o
-5 1 17 2551.480 2222.600 54.642 9.794 o
-5 1 18 2715.610 2521.060 58.409 8.824 o
-5 1 19 424.560 414.707 29.611 62.365 o
-5 1 20 1918.140 1765.370 51.893 13.173 o
-5 1 21 1117.130 1025.620 47.723 22.797 o
-5 1 22 10.213 10.247 15.420 865.344 o
-5 1 23 1150.650 1051.130 50.675 21.719 o
-5 1 24 162.536 136.331 23.925 150.958 o
-5 1 25 2178.450 2126.710 74.236 10.137 o
-5 1 26 132.345 127.777 28.892 145.376 o
-5 1 27 268.106 184.014 39.339 78.316 o
-5 2 1 13688.700 13514.900 121.118 0.926 o
-5 2 2 58.490 47.907 17.559 367.241 o
-5 2 3 24374.000 24504.800 221.302 0.344 o
-5 2 4 11783.400 10800.000 110.149 1.216 o
-5 2 5 21078.500 19906.500 185.555 0.459 o
-5 2 6 29836.700 30897.300 254.820 0.238 o
-5 2 7 29439.600 28709.600 239.534 0.253 o
-5 2 8 5082.010 5100.440 58.582 4.027 o
-5 2 9 27246.300 27967.600 236.973 0.281 o
-5 2 10 1353.470 1158.100 24.902 22.032 o
-5 2 11 3.389 14.709 7.167 2538.030 o
-5 2 12 2234.830 1873.590 34.218 12.352 o
-5 2 13 4843.720 4681.330 81.106 4.150 o
-5 2 14 1387.520 1319.520 29.283 20.341 o
-5 2 15 3475.610 3199.220 50.410 6.825 o
-5 2 16 3205.520 3664.860 61.781 6.675 o
-5 2 17 2387.890 2267.500 54.522 10.227 o
-5 2 18 10.193 18.816 12.748 1033.880 o
-5 2 19 0.467 -14.155 12.125 1854.560 o
-5 2 20 303.404 327.217 28.012 81.786 o
-5 2 21 1710.430 1562.520 51.593 14.851 o
-5 2 22 73.120 66.166 19.207 293.288 o
-5 2 23 4.237 -10.777 16.178 974.542 o
-5 2 24 3.882 9.970 19.577 643.364 o
-5 2 25 985.450 949.503 70.165 20.276 o
-5 2 26 712.045 720.575 51.944 30.974 o
-5 2 27 5519.000 5481.290 154.695 2.862 o
-5 3 1 92.667 70.317 10.157 347.351 o
-5 3 2 68497.300 72917.200 572.267 0.050 o
-5 3 3 267.084 322.021 16.725 104.188 o
-5 3 4 4889.710 5340.760 61.332 4.058 o
-5 3 5 560.279 427.320 18.111 58.431 o
-5 3 6 6617.360 6584.640 69.458 2.795 o
-5 3 7 4989.300 4873.250 56.572 4.188 o
-5 3 8 27545.400 28254.600 238.665 0.275 o
-5 3 9 2635.950 2729.370 40.088 9.295 o
-5 3 10 37675.500 37838.100 314.047 0.159 o
-5 3 11 0.789 17.887 7.234 2646.650 o
-5 3 12 9848.590 9302.540 98.204 1.580 o
-5 3 13 1250.110 1140.270 27.213 23.252 o
-5 3 14 443.271 350.614 20.776 70.696 o
-5 3 15 150.363 90.730 13.688 220.546 o
-5 3 16 236.161 175.809 19.716 127.339 o
-5 3 17 1301.880 1154.750 37.347 21.349 o
-5 3 18 81.958 56.551 13.880 350.433 o
-5 3 19 484.465 426.415 34.916 53.541 o
-5 3 20 1060.340 1005.830 50.285 23.172 o
-5 3 21 537.103 514.764 35.194 47.972 o
-5 3 22 834.669 760.339 42.657 30.888 o
-5 3 23 77.027 52.171 21.162 275.231 o
-5 3 24 3880.240 4037.160 99.052 4.942 o
-5 3 25 61.299 74.079 24.878 240.613 o
-5 3 26 17.415 44.027 26.424 304.347 o
-5 3 27 30.194 32.918 25.035 315.523 o
-5 4 1 7735.390 7923.060 80.874 2.189 o
-5 4 2 14124.600 14603.300 132.376 0.854 o
-5 4 3 11789.200 10984.900 104.847 1.212 o
-5 4 4 4656.790 4349.070 52.061 4.701 o
-5 4 5 26796.500 25806.700 218.908 0.301 o
-5 4 6 11055.300 10732.000 128.683 1.274 o
-5 4 7 25623.900 26198.700 223.707 0.313 o
-5 4 8 17408.900 17867.600 161.177 0.606 o
-5 4 9 55.320 129.940 11.018 357.722 o
-5 4 10 1247.650 1246.180 27.088 22.602 o
-5 4 11 112.978 106.728 11.281 268.035 o
-5 4 12 409.804 377.661 18.667 74.508 o
-5 4 13 1530.770 1342.840 29.730 18.777 o
-5 4 14 711.889 671.672 36.807 37.196 o
-5 4 15 13079.000 13385.000 149.307 0.950 o
-5 4 16 80.370 65.950 13.568 346.709 o
-5 4 17 3990.660 4148.020 70.064 5.239 o
-5 4 18 2598.840 2472.890 53.772 9.341 o
-5 4 19 1039.870 1023.560 42.520 24.828 o
-5 4 20 3232.940 2834.050 67.070 7.190 o
-5 4 21 2703.220 2720.070 90.754 7.492 o
-5 4 22 701.713 532.518 41.889 37.685 o
-5 4 23 913.978 929.637 54.396 24.809 o
-5 4 24 126.901 98.495 25.249 173.422 o
-5 4 25 770.959 751.392 61.360 26.438 o
-5 4 26 823.846 667.230 51.602 29.328 o
-5 4 27 2877.420 3204.190 105.297 6.362 o
-5 5 1 56858.000 57874.100 462.963 0.074 o
-5 5 2 20050.300 20084.900 176.593 0.485 o
-5 5 3 21529.200 21709.100 188.969 0.428 o
-5 5 4 875.510 755.145 19.811 35.570 o
-5 5 5 1361.010 1489.870 28.228 19.822 o
-5 5 6 19961.500 20573.300 182.030 0.480 o
-5 5 7 4269.870 4064.240 53.002 5.200 o
-5 5 8 11477.500 10662.700 107.196 1.260 o
-5 5 9 25001.900 25338.500 221.416 0.328 o
-5 5 10 3461.100 3208.370 47.545 6.889 o
-5 5 11 8154.470 7984.310 88.730 2.056 o
-5 5 12 29.033 71.127 10.649 598.927 o
-5 5 13 1288.610 1208.760 33.182 21.679 o
-5 5 14 1632.290 1386.970 37.269 17.147 o
-5 5 15 0.329 -1.689 10.518 2466.940 o
-5 5 16 4896.150 4874.330 76.912 4.086 o
-5 5 17 13.869 12.285 12.269 1072.950 o
-5 5 18 2972.090 2942.060 60.069 7.751 o
-5 5 19 3105.350 3002.660 71.810 7.142 o
-5 5 20 71.294 42.688 18.966 321.650 o
-5 5 21 2940.830 2618.260 74.710 7.701 o
-5 5 22 748.384 786.220 56.920 27.923 o
-5 5 23 844.821 782.923 51.459 27.888 o
-5 5 24 2204.340 2369.200 88.272 8.992 o
-5 5 25 12.951 15.063 22.379 453.639 o
-5 5 26 26.991 15.567 24.108 360.634 o
-5 6 1 1451.380 1468.010 36.818 18.342 o
-5 6 2 14969.100 15509.500 143.823 0.773 o
-5 6 3 479.339 627.044 20.914 55.801 o
-5 6 4 48132.500 50108.200 407.061 0.099 o
-5 6 5 187.310 236.430 14.578 146.199 o
-5 6 6 44626.600 46053.300 377.727 0.115 o
-5 6 7 262.815 318.809 17.476 104.505 o
-5 6 8 14230.800 13639.700 132.692 0.877 o
-5 6 9 1013.570 778.854 25.874 30.653 o
-5 6 10 3458.360 3235.340 48.894 6.850 o
-5 6 11 1435.890 1214.540 29.111 20.400 o
-5 6 12 16.783 13.060 8.485 1402.200 o
-5 6 13 488.193 491.072 25.744 57.310 o
-5 6 14 12502.700 12471.700 142.829 1.035 o
-5 6 15 5300.270 5113.660 79.441 3.727 o
-5 6 16 2182.020 1934.520 47.319 11.881 o
-5 6 17 12.808 0.742 11.810 1317.340 o
-5 6 18 64.920 67.241 15.436 358.754 o
-5 6 19 3918.390 3762.510 99.087 5.033 o
-5 6 20 10.384 -0.357 14.943 993.029 o
-5 6 21 3327.780 3076.550 81.967 6.477 o
-5 6 22 7.341 -13.258 19.643 651.903 o
-5 6 23 528.735 479.968 48.200 41.330 o
-5 6 24 866.506 849.577 55.618 25.812 o
-5 6 25 319.459 276.242 35.760 72.398 o
-5 6 26 2373.410 2347.340 99.863 8.078 o
-5 7 1 41143.000 42087.900 348.548 0.134 o
-5 7 2 5026.290 5068.080 63.117 4.044 o
-5 7 3 15812.800 15667.800 147.632 0.725 o
-5 7 4 434.915 459.810 19.945 66.620 o
-5 7 5 1145.260 990.197 25.259 26.173 o
-5 7 6 124.057 104.620 11.585 252.799 o
-5 7 7 32018.000 33247.200 363.318 0.201 o
-5 7 8 40.981 27.265 9.291 726.561 o
-5 7 9 28660.500 29722.800 259.136 0.254 o
-5 7 10 2950.710 2900.340 60.551 7.822 o
-5 7 11 140.454 135.673 13.423 210.087 o
-5 7 12 5414.220 5382.420 78.647 3.589 o
-5 7 13 1.907 14.851 10.977 1623.820 o
-5 7 14 11556.100 11682.500 137.983 1.160 o
-5 7 15 1123.210 965.362 36.729 25.042 o
-5 7 16 8474.290 8431.830 113.066 1.869 o
-5 7 17 3278.270 3101.770 70.781 6.804 o
-5 7 18 578.997 397.758 30.682 51.515 o
-5 7 19 2671.940 2497.350 89.647 7.796 o
-5 7 20 670.902 626.043 39.011 38.384 o
-5 7 21 1817.950 1729.400 58.928 13.253 o
-5 7 22 258.014 229.360 37.133 80.522 o
-5 7 23 4050.110 3997.310 99.835 4.796 o
-5 7 24 108.338 72.910 26.777 184.199 o
-5 7 25 1152.800 1046.700 81.885 16.404 o
-5 8 1 1602.020 1503.720 32.293 17.297 o
-5 8 2 2766.160 2820.730 46.918 8.672 o
-5 8 3 8938.960 8399.570 92.382 1.832 o
-5 8 4 14665.500 14703.600 151.872 0.806 o
-5 8 5 20747.000 20595.300 188.726 0.458 o
-5 8 6 4254.650 4051.930 57.057 5.178 o
-5 8 7 10090.500 10608.400 112.247 1.426 o
-5 8 8 164.070 200.338 22.092 142.929 o
-5 8 9 2134.550 2225.640 41.483 11.744 o
-5 8 10 1701.820 1555.780 34.820 16.185 o
-5 8 11 334.693 310.725 19.558 88.830 o
-5 8 12 2517.830 2343.640 62.202 9.425 o
-5 8 13 80.810 135.188 17.041 252.382 o
-5 8 14 3067.500 3078.370 72.242 7.131 o
-5 8 15 2110.820 1924.640 60.804 11.464 o
-5 8 16 2044.030 2189.070 58.464 11.350 o
-5 8 17 1829.290 1771.680 70.599 12.225 o
-5 8 18 840.478 799.495 43.418 30.122 o
-5 8 19 600.136 432.912 33.113 48.041 o
-5 8 20 3189.030 3404.130 79.325 6.506 o
-5 8 21 895.238 868.790 47.812 27.229 o
-5 8 22 3550.270 3682.770 94.830 5.528 o
-5 8 23 2413.560 2285.880 79.940 8.996 o
-5 8 24 726.689 660.293 50.840 31.721 o
-5 8 25 1918.750 1821.240 110.549 9.003 o
-5 9 1 138.580 107.764 12.381 230.095 o
-5 9 2 13333.000 13791.200 137.350 0.928 o
-5 9 3 4491.390 4374.380 65.927 4.705 o
-5 9 4 5614.560 5658.200 71.685 3.450 o
-5 9 5 2536.210 2283.670 41.520 10.203 o
-5 9 6 3590.040 3465.880 53.281 6.399 o
-5 9 7 6771.690 6525.850 80.884 2.702 o
-5 9 8 20451.700 21002.100 196.175 0.458 o
-5 9 9 5666.490 5618.630 111.444 3.149 o
-5 9 10 8970.060 8898.270 102.654 1.755 o
-5 9 11 1.891 0.053 10.740 2206.710 o
-5 9 12 317.439 228.400 20.107 98.809 o
-5 9 13 5474.050 5508.360 123.424 3.158 o
-5 9 14 149.476 110.718 17.260 195.498 o
-5 9 15 12218.100 12588.100 165.611 1.026 o
-5 9 16 3.156 13.766 14.934 1000.620 o
-5 9 17 5278.080 5427.530 98.421 3.493 o
-5 9 18 1136.850 1053.470 49.568 22.059 o
-5 9 19 882.082 920.446 47.718 27.034 o
-5 9 20 340.670 285.280 29.992 77.036 o
-5 9 21 87.228 49.210 21.388 260.407 o
-5 9 22 2022.050 1978.560 64.223 11.493 o
-5 9 23 597.559 402.173 40.495 44.677 o
-5 9 24 1910.480 1812.410 81.473 11.040 o
-5 10 1 174.200 222.479 18.558 144.769 o
-5 10 2 687.650 736.040 30.269 39.243 o
-5 10 3 6566.810 6936.290 93.035 2.647 o
-5 10 4 4607.910 4478.450 70.412 4.516 o
-5 10 5 7180.310 7299.270 97.137 2.376 o
-5 10 6 12283.800 11927.400 141.509 1.078 o
-5 10 7 5588.890 5095.160 77.360 3.581 o
-5 10 8 2390.980 2439.040 50.861 10.094 o
-5 10 9 2201.630 1899.450 45.156 11.975 o
-5 10 10 1523.590 1578.430 41.247 16.919 o
-5 10 11 868.836 787.925 38.445 31.004 o
-5 10 12 7293.690 7295.380 112.259 2.282 o
-5 10 13 2701.110 2537.520 82.933 7.960 o
-5 10 14 12.610 30.660 18.114 579.075 o
-5 10 15 4887.630 5025.620 104.509 3.765 o
-5 10 16 493.675 408.616 35.874 52.830 o
-5 10 17 1670.580 1597.550 60.675 14.202 o
-5 10 18 2223.830 2110.420 79.379 9.748 o
-5 10 19 1756.200 1691.360 67.386 12.971 o
-5 10 20 1380.750 1251.200 73.017 15.564 o
-5 10 21 1127.380 1156.830 63.242 19.257 o
-5 10 22 2734.580 2628.110 83.209 7.796 o
-5 10 23 577.279 500.035 45.997 40.444 o
-5 11 1 8547.860 8775.750 124.771 1.788 o
-5 11 2 3133.170 3075.750 65.510 7.192 o
-5 11 3 5742.360 5828.860 95.522 3.186 o
-5 11 4 287.410 270.743 27.057 89.935 o
-5 11 5 132.741 139.492 19.235 187.685 o
-5 11 6 4789.460 4935.480 86.496 4.045 o
-5 11 7 2221.560 2126.780 55.573 10.967 o
-5 11 8 3390.800 3507.400 71.534 6.321 o
-5 11 9 3584.590 3481.750 71.548 6.076 o
-5 11 10 3134.110 2962.410 74.538 7.055 o
-5 11 11 649.688 680.880 42.467 36.755 o
-5 11 12 409.185 357.640 32.904 63.118 o
-5 11 13 2206.310 2204.540 68.163 10.258 o
-5 11 14 5210.510 5058.200 105.660 3.562 o
-5 11 15 2535.340 2572.380 73.762 8.634 o
-5 11 16 8237.710 8695.770 258.215 1.382 o
-5 11 17 720.346 657.050 46.161 33.660 o
-5 11 18 5245.010 5341.650 115.409 3.377 o
-5 11 19 43.737 43.944 23.230 309.752 o
-5 11 20 84.558 90.061 26.527 196.881 o
-5 11 21 543.469 582.170 47.673 39.292 o
-5 11 22 415.638 322.526 39.202 57.985 o
-5 12 1 459.219 329.061 26.683 65.505 o
-5 12 2 5647.530 5352.100 95.795 3.344 o
-5 12 3 158.124 148.574 21.014 161.631 o
-5 12 4 10659.700 10609.200 146.366 1.297 o
-5 12 5 1625.540 1682.060 50.514 15.092 o
-5 12 6 2629.010 2445.580 60.632 9.058 o
-5 12 7 143.045 86.339 18.532 203.801 o
-5 12 8 2761.730 2875.180 66.630 8.057 o
-5 12 9 1031.490 909.705 49.722 24.328 o
-5 12 10 605.970 524.044 51.796 36.147 o
-5 12 11 7927.240 8230.430 163.007 1.825 o
-5 12 12 581.710 445.066 43.801 42.535 o
-5 12 13 5294.460 5526.630 232.246 2.228 o
-5 12 14 1211.040 1117.910 68.102 17.917 o
-5 12 15 719.106 704.497 56.168 29.490 o
-5 12 16 641.123 725.040 57.714 30.287 o
-5 12 17 1011.570 1020.680 67.772 20.159 o
-5 12 18 21.312 2.355 24.073 395.702 o
-5 12 19 1952.300 1942.780 85.506 10.415 o
-5 12 20 354.499 327.748 50.938 50.435 o
-5 13 1 3858.060 3731.810 84.097 5.376 o
-5 13 2 3811.850 3555.920 76.892 5.652 o
-5 13 3 337.165 310.098 28.669 77.598 o
-5 13 4 2467.050 2338.470 61.526 9.599 o
-5 13 5 37.398 38.575 17.217 459.866 o
-5 13 6 865.542 943.916 48.043 27.034 o
-5 13 7 7085.290 7366.000 118.990 2.300 o
-5 13 8 126.635 122.240 21.979 183.788 o
-5 13 9 11032.200 10710.600 254.846 1.045 o
-5 13 10 12.432 24.941 23.159 413.467 o
-5 13 11 1911.280 1737.800 72.504 11.822 o
-5 13 12 3145.870 3045.250 96.575 6.365 o
-5 13 13 475.049 458.953 48.909 43.375 o
-5 13 14 10572.300 11101.600 208.067 1.162 o
-5 13 15 7314.860 7739.840 167.268 1.974 o
-5 13 16 10405.700 10943.600 209.059 1.183 o
-5 13 17 1990.730 1940.040 96.022 9.621 o
-5 13 18 2338.230 2433.010 137.006 6.421 o
-5 13 19 55.890 65.475 30.452 196.971 o
-5 14 1 2113.770 1874.110 57.294 11.751 o
-5 14 2 29.373 19.564 16.120 588.360 o
-5 14 3 6212.440 5817.190 105.814 2.917 o
-5 14 4 137.742 127.576 22.455 172.623 o
-5 14 5 5408.610 5472.350 102.406 3.380 o
-5 14 6 15.627 9.528 16.237 742.257 o
-5 14 7 3666.480 3839.940 83.531 5.536 o
-5 14 8 60.399 55.267 20.888 303.532 o
-5 14 9 855.537 836.229 85.483 18.683 o
-5 14 10 473.396 490.713 48.707 42.936 o
-5 14 11 931.386 954.961 74.592 19.837 o
-5 14 12 5120.370 5039.810 131.036 3.354 o
-5 14 13 12.670 39.395 26.554 315.191 o
-5 14 14 2395.550 2371.270 91.184 8.415 o
-5 14 15 112.864 80.648 32.096 148.703 o
-5 14 16 55.172 46.366 30.564 204.112 o
-5 14 17 28.032 7.194 28.172 287.545 o
-5 15 1 447.932 398.032 34.921 56.847 o
-5 15 2 332.601 287.501 29.647 78.360 o
-5 15 3 402.367 314.905 31.898 66.612 o
-5 15 4 38.649 11.641 17.438 509.407 o
-5 15 5 1853.670 1778.020 60.449 12.859 o
-5 15 6 10.788 20.619 17.976 634.668 o
-5 15 7 2752.370 2659.160 91.687 7.425 o
-5 15 8 380.365 350.952 42.543 56.224 o
-5 15 9 2025.730 1973.310 82.573 10.336 o
-5 15 10 2979.290 2968.420 100.682 6.526 o
-5 15 11 185.411 180.615 37.041 96.003 o
-5 15 12 1882.550 1784.920 139.055 7.396 o
-5 15 13 6656.040 6768.680 169.764 2.219 o
-5 15 14 25.991 -13.895 27.540 308.584 o
-5 15 15 7353.400 7685.730 201.732 1.808 o
-5 16 1 283.943 168.743 27.448 99.270 o
-5 16 2 2115.880 2002.570 66.163 10.995 o
-5 16 3 810.265 719.040 45.564 30.995 o
-5 16 4 223.917 164.931 27.603 113.141 o
-5 16 5 394.532 308.502 31.733 67.835 o
-5 16 6 510.090 464.937 43.016 45.615 o
-5 16 7 1169.230 1101.760 73.493 17.441 o
-5 16 8 3659.410 3404.690 109.383 5.248 o
-5 16 9 38.963 20.443 27.434 272.283 o
-5 16 10 2134.740 1955.050 89.872 9.601 o
-5 16 11 1028.730 828.209 65.185 21.517 o
-5 16 12 1801.720 1857.430 106.176 9.533 o
-5 17 1 37.750 30.206 21.630 367.962 o
-5 17 2 115.964 79.276 25.278 186.488 o
-5 17 3 37.136 39.855 22.837 334.040 o
-5 17 4 579.392 488.636 41.770 42.902 o
-5 17 5 228.148 228.082 34.979 89.020 o
-5 17 6 2921.170 2639.420 98.192 6.934 o
-5 17 7 185.614 209.716 40.721 85.125 o
-5 17 8 2136.430 2106.250 104.511 8.573 o
-5 17 9 580.371 646.254 86.332 21.905 o
-4 0 2 892.309 1147.350 31.324 28.374 o
-4 0 4 42993.200 44520.700 684.065 0.107 o
-4 0 6 6139.150 5872.950 86.606 3.055 o
-4 0 8 27442.700 29154.800 340.943 0.257 o
-4 0 10 3266.440 3015.090 70.113 6.908 o
-4 0 12 632.829 495.636 26.192 48.208 o
-4 0 14 2240.300 2149.300 52.504 11.006 o
-4 0 16 754.496 796.754 35.951 34.423 o
-4 0 18 23569.400 25469.700 390.564 0.309 o
-4 0 20 14268.300 14890.000 264.311 0.723 o
-4 0 22 9637.860 10081.800 207.912 1.306 o
-4 0 24 1673.810 1601.460 91.638 11.421 o
-4 0 26 303.223 232.559 52.424 54.580 o
-4 0 28 11216.100 11868.700 325.327 0.864 o
-4 1 1 13981.600 13663.100 117.679 0.904 o
-4 1 2 7567.410 7606.700 70.737 2.306 o
-4 1 3 53405.000 56897.100 477.564 0.080 o
-4 1 4 6373.290 6050.880 66.151 3.018 o
-4 1 5 914.512 792.410 15.322 34.618 o
-4 1 6 3758.620 3331.710 39.721 6.437 o
-4 1 7 5235.790 5383.180 57.673 3.838 o
-4 1 8 571.574 499.227 15.909 55.944 o
-4 1 9 1472.250 1363.540 25.341 19.557 o
-4 1 10 4.638 -1.356 5.649 4873.790 o
-4 1 11 103.960 147.901 12.503 245.926 o
-4 1 12 19.774 6.417 6.367 1685.520 o
-4 1 13 47.849 21.936 7.452 742.048 o
-4 1 14 782.261 735.920 24.819 37.665 o
-4 1 15 451.239 384.240 17.965 70.025 o
-4 1 16 3381.600 2987.850 53.377 7.105 o
-4 1 17 4361.480 4168.800 66.885 4.905 o
-4 1 18 113.612 56.772 15.375 274.702 o
-4 1 19 431.925 440.885 30.319 60.153 o
-4 1 20 2731.230 2393.140 60.366 8.877 o
-4 1 21 5574.420 5318.200 96.023 3.387 o
-4 1 22 1691.520 1653.250 56.201 14.319 o
-4 1 23 5518.760 5495.420 127.274 3.107 o
-4 1 24 597.313 564.877 39.372 41.947 o
-4 1 25 4360.270 4471.900 112.020 4.186 o
-4 1 26 2292.370 2458.530 88.891 8.654 o
-4 1 27 6332.190 6429.550 122.008 2.657 o
-4 1 28 2293.900 2428.570 110.811 7.637 o
-4 2 1 50181.000 52016.300 409.031 0.092 o
-4 2 2 5998.090 6243.540 61.481 3.165 o
-4 2 3 4.196 18.336 6.511 2423.440 o
-4 2 4 13341.900 14342.800 124.691 0.919 o
-4 2 5 19882.800 20897.900 175.438 0.480 o
-4 2 6 828.001 703.436 16.056 38.558 o
-4 2 7 3153.720 2685.880 36.094 8.165 o
-4 2 8 12318.500 12475.200 118.898 1.075 o
-4 2 9 368.682 259.162 13.385 93.494 o
-4 2 10 2277.950 1993.340 32.330 11.975 o
-4 2 11 2739.550 3031.580 42.891 8.581 o
-4 2 12 6454.730 6760.890 83.341 2.765 o
-4 2 13 6.499 18.001 6.902 2113.680 o
-4 2 14 357.561 215.659 13.625 99.670 o
-4 2 15 258.320 250.874 22.615 105.061 o
-4 2 16 10.689 19.743 12.389 1048.930 o
-4 2 17 3595.000 3723.040 63.061 6.056 o
-4 2 18 156.171 98.879 16.353 199.171 o
-4 2 19 19219.300 20176.400 231.997 0.486 o
-4 2 20 5891.780 5919.870 100.708 3.063 o
-4 2 21 11389.700 11415.400 157.248 1.161 o
-4 2 22 8337.410 8431.700 139.081 1.815 o
-4 2 23 1342.590 1318.950 55.391 17.864 o
-4 2 24 604.096 543.508 38.689 42.443 o
-4 2 25 4.506 38.974 20.883 490.344 o
-4 2 26 428.617 372.219 35.865 58.326 o
-4 2 27 5842.330 5980.290 117.873 2.949 o
-4 2 28 1856.800 1755.630 85.207 11.044 o
-4 3 1 15.645 29.422 6.086 1380.350 o
-4 3 2 71616.500 73872.400 575.681 0.048 o
-4 3 3 2065.100 2240.070 40.534 12.040 o
-4 3 4 15515.600 15167.500 132.711 0.760 o
-4 3 5 218.085 205.625 10.325 147.687 o
-4 3 6 111.006 91.108 8.089 301.830 o
-4 3 7 560.892 727.321 17.892 49.030 o
-4 3 8 13.137 10.483 6.042 2044.800 o
-4 3 9 2986.960 2818.380 39.912 8.318 o
-4 3 10 699.672 588.507 19.312 45.180 o
-4 3 11 622.571 681.366 20.449 46.273 o
-4 3 12 269.675 245.977 17.259 111.963 o
-4 3 13 3546.290 3699.600 50.580 6.335 o
-4 3 14 2215.220 2047.580 34.976 12.032 o
-4 3 15 137.450 104.147 13.792 226.224 o
-4 3 16 2464.590 2525.950 53.881 9.636 o
-4 3 17 428.718 356.540 23.364 69.878 o
-4 3 18 592.792 512.568 28.347 48.848 o
-4 3 19 760.869 713.700 38.173 34.672 o
-4 3 20 1129.960 1221.480 47.732 21.468 o
-4 3 21 1595.440 1525.000 47.135 16.084 o
-4 3 22 7530.260 7955.430 126.743 2.080 o
-4 3 23 16.590 41.656 18.486 509.921 o
-4 3 24 5079.550 5187.260 118.085 3.473 o
-4 3 25 300.913 236.407 28.960 87.505 o
-4 3 26 8285.530 8755.950 145.424 1.774 o
-4 3 27 31.103 21.555 21.745 396.677 o
-4 4 1 17927.900 19196.400 165.192 0.564 o
-4 4 2 1226.240 1057.010 21.021 24.810 o
-4 4 3 196.775 137.076 9.806 178.413 o
-4 4 4 0.153 13.370 5.383 4213.320 o
-4 4 5 22008.700 22094.200 188.530 0.414 o
-4 4 6 4737.390 4452.990 52.783 4.581 o
-4 4 7 51926.600 55766.600 445.116 0.084 o
-4 4 8 14529.000 14668.500 134.987 0.826 o
-4 4 9 18719.700 20811.100 191.534 0.506 o
-4 4 10 838.887 510.504 19.050 41.053 o
-4 4 11 9691.580 9971.070 118.024 1.516 o
-4 4 12 8279.730 8645.770 92.158 1.943 o
-4 4 13 8586.940 8522.060 93.931 1.887 o
-4 4 14 93.108 166.388 15.989 227.667 o
-4 4 15 185.744 116.690 14.723 178.208 o
-4 4 16 108.443 98.912 14.527 258.745 o
-4 4 17 1555.400 1543.850 40.847 16.844 o
-4 4 18 3847.070 3738.770 66.985 5.669 o
-4 4 19 8913.860 8711.960 143.433 1.675 o
-4 4 20 2834.830 2596.990 63.922 8.283 o
-4 4 21 9591.730 10278.100 147.625 1.446 o
-4 4 22 448.625 380.452 32.188 59.678 o
-4 4 23 2977.290 3153.110 70.713 7.263 o
-4 4 24 5.910 -9.392 17.155 850.343 o
-4 4 25 122.360 103.654 24.834 176.923 o
-4 4 26 293.344 293.742 34.009 76.857 o
-4 4 27 6195.520 6465.190 137.138 2.599 o
-4 5 1 18880.000 18535.100 162.046 0.545 o
-4 5 2 5874.460 5826.540 63.914 3.315 o
-4 5 3 3697.540 2789.730 38.679 6.976 o
-4 5 4 5050.200 4689.050 55.262 4.220 o
-4 5 5 354.867 128.786 10.402 113.679 o
-4 5 6 190.372 166.831 18.784 149.211 o
-4 5 7 3887.740 4006.640 57.946 5.594 o
-4 5 8 7835.120 7196.420 78.194 2.268 o
-4 5 9 4201.300 4388.290 55.776 5.076 o
-4 5 10 8195.630 7364.300 81.208 2.142 o
-4 5 11 2347.330 2635.310 41.370 10.249 o
-4 5 12 50.124 39.698 8.830 607.044 o
-4 5 13 0.915 6.218 8.822 2787.170 o
-4 5 14 851.336 675.811 30.021 35.120 o
-4 5 15 2858.040 2779.250 53.703 8.329 o
-4 5 16 362.819 198.632 18.876 94.511 o
-4 5 17 422.209 369.581 25.418 68.157 o
-4 5 18 260.647 229.854 22.277 107.581 o
-4 5 19 1369.530 1443.810 44.775 18.372 o
-4 5 20 2251.970 2227.350 62.519 10.361 o
-4 5 21 5823.080 6174.630 107.739 2.990 o
-4 5 22 1.233 6.270 16.669 920.144 o
-4 5 23 4467.310 4524.650 93.184 4.344 o
-4 5 24 3756.170 3841.960 86.952 5.375 o
-4 5 25 4970.120 5101.160 115.661 3.578 o
-4 5 26 3186.670 3376.350 95.409 6.125 o
-4 5 27 6913.100 7192.350 173.482 2.088 o
-4 6 1 2143.770 1994.180 32.650 12.548 o
-4 6 2 1288.270 1223.200 24.980 22.432 o
-4 6 3 12086.600 12347.400 117.191 1.103 o
-4 6 4 16760.700 17940.700 160.787 0.629 o
-4 6 5 12347.600 11916.100 114.971 1.102 o
-4 6 6 7653.460 7049.690 77.048 2.344 o
-4 6 7 5169.710 4299.530 57.409 4.261 o
-4 6 8 14630.000 14852.800 140.231 0.812 o
-4 6 9 162.336 141.562 12.246 194.191 o
-4 6 10 4.801 15.365 7.951 2124.840 o
-4 6 11 4903.620 4625.190 60.721 4.313 o
-4 6 12 3790.240 3685.580 54.050 5.963 o
-4 6 13 7641.230 7672.120 98.758 2.191 o
-4 6 14 5.066 -0.187 9.829 2238.100 o
-4 6 15 4110.030 4119.380 68.816 5.149 o
-4 6 16 1847.590 1847.750 45.258 13.741 o
-4 6 17 811.690 690.362 33.551 35.038 o
-4 6 18 1037.730 1105.120 41.179 24.506 o
-4 6 19 68.942 75.645 16.955 319.786 o
-4 6 20 5989.740 6290.210 98.216 2.960 o
-4 6 21 2196.350 2013.930 59.495 11.059 o
-4 6 22 11167.500 11234.200 161.283 1.185 o
-4 6 23 1769.090 1680.290 59.306 13.586 o
-4 6 24 617.350 545.040 44.598 38.993 o
-4 6 25 649.955 527.008 45.383 37.847 o
-4 6 26 3303.410 3270.660 94.859 6.057 o
-4 7 1 8755.340 8765.770 90.941 1.835 o
-4 7 2 5441.230 5207.890 66.620 3.708 o
-4 7 3 10983.800 11321.300 111.280 1.274 o
-4 7 4 8256.970 7176.030 78.917 2.156 o
-4 7 5 1717.160 1733.970 35.834 15.416 o
-4 7 6 16203.400 15698.700 147.158 0.706 o
-4 7 7 254.168 191.314 13.781 130.506 o
-4 7 8 14501.400 15092.900 144.185 0.810 o
-4 7 9 6120.550 6618.320 77.770 2.951 o
-4 7 10 928.685 883.629 26.392 31.295 o
-4 7 11 35.796 28.989 8.912 789.365 o
-4 7 12 1027.420 846.521 31.396 28.658 o
-4 7 13 147.676 146.661 16.450 187.226 o
-4 7 14 1015.640 954.840 34.361 27.316 o
-4 7 15 26.836 24.899 12.659 744.545 o
-4 7 16 364.764 236.836 21.416 87.808 o
-4 7 17 698.143 710.324 35.131 37.629 o
-4 7 18 269.576 194.605 21.441 111.298 o
-4 7 19 3467.480 3240.190 66.569 6.504 o
-4 7 20 692.455 673.955 36.895 37.742 o
-4 7 21 74.559 93.543 19.680 264.905 o
-4 7 22 3400.630 3334.810 79.467 6.255 o
-4 7 23 3531.730 3512.740 92.852 5.685 o
-4 7 24 2926.600 2848.570 84.823 7.197 o
-4 7 25 6579.040 6875.700 153.635 2.322 o
-4 7 26 2859.350 3009.100 102.870 6.597 o
-4 8 1 13639.600 13045.900 138.926 0.932 o
-4 8 2 141.679 143.911 12.544 208.995 o
-4 8 3 1699.310 1356.780 28.679 17.345 o
-4 8 4 1764.880 1579.140 46.187 14.898 o
-4 8 5 1806.800 1512.020 30.948 15.845 o
-4 8 6 13122.000 12413.900 130.896 1.000 o
-4 8 7 3884.720 3254.520 49.099 6.193 o
-4 8 8 7930.690 7760.340 88.172 2.139 o
-4 8 9 2888.970 2863.210 46.708 8.342 o
-4 8 10 1665.240 1582.890 34.154 16.393 o
-4 8 11 136.678 74.882 11.506 256.126 o
-4 8 12 16825.300 16562.700 176.397 0.646 o
-4 8 13 389.179 430.146 25.862 68.046 o
-4 8 14 11920.500 11668.800 138.844 1.125 o
-4 8 15 4554.930 4616.400 93.363 4.244 o
-4 8 16 2949.460 2929.830 80.456 7.225 o
-4 8 17 612.965 632.177 34.121 42.481 o
-4 8 18 86.233 61.316 16.675 303.655 o
-4 8 19 2043.030 2076.370 54.376 11.793 o
-4 8 20 4853.180 4849.410 87.144 4.024 o
-4 8 21 3521.490 3507.800 75.607 6.062 o
-4 8 22 6631.070 7111.990 136.137 2.376 o
-4 8 23 523.167 501.706 43.361 44.028 o
-4 8 24 1510.070 1321.180 67.751 15.197 o
-4 8 25 919.266 778.899 61.824 23.937 o
-4 9 1 457.268 353.880 17.331 71.404 o
-4 9 2 11967.100 11717.800 118.249 1.143 o
-4 9 3 0.750 19.473 8.118 2265.390 o
-4 9 4 5114.330 4899.470 63.172 4.041 o
-4 9 5 6303.750 6576.350 77.985 2.884 o
-4 9 6 722.375 703.370 28.995 39.022 o
-4 9 7 5289.840 5044.690 66.464 3.853 o
-4 9 8 88.886 69.026 11.080 349.416 o
-4 9 9 11546.100 11243.200 119.293 1.207 o
-4 9 10 1229.730 1239.020 31.895 22.357 o
-4 9 11 12426.300 12317.000 141.483 1.049 o
-4 9 12 1526.010 1471.620 40.031 17.420 o
-4 9 13 1382.510 1323.450 39.300 19.395 o
-4 9 14 2795.830 2737.540 56.840 8.429 o
-4 9 15 626.520 490.284 28.978 47.395 o
-4 9 16 10.567 -4.089 12.889 1243.200 o
-4 9 17 4923.540 4823.220 83.168 4.026 o
-4 9 18 9.093 19.392 15.811 789.351 o
-4 9 19 1676.470 1670.680 57.348 14.258 o
-4 9 20 127.989 87.784 22.066 194.626 o
-4 9 21 1566.290 1530.300 58.235 15.223 o
-4 9 22 1976.680 2048.920 64.513 11.514 o
-4 9 23 2133.980 1985.850 74.799 10.458 o
-4 9 24 6012.390 6798.210 156.174 2.475 o
-4 10 1 3280.970 3456.810 58.219 6.789 o
-4 10 2 10385.100 10452.200 121.912 1.382 o
-4 10 3 1512.840 1222.880 49.337 17.598 o
-4 10 4 8574.540 8147.840 102.492 1.907 o
-4 10 5 12638.100 12935.600 161.736 0.985 o
-4 10 6 939.819 857.060 31.226 30.388 o
-4 10 7 9554.660 9813.960 118.660 1.547 o
-4 10 8 6841.470 6735.650 91.829 2.593 o
-4 10 9 270.690 245.477 19.260 108.568 o
-4 10 10 1196.520 1035.880 35.567 23.651 o
-4 10 11 5956.490 6114.960 98.165 3.011 o
-4 10 12 2671.990 2535.440 76.399 8.269 o
-4 10 13 5338.090 5324.810 92.894 3.535 o
-4 10 14 7237.230 7087.530 112.384 2.326 o
-4 10 15 2929.900 2712.560 65.286 7.920 o
-4 10 16 10774.000 10767.700 152.456 1.265 o
-4 10 17 86.820 79.502 20.193 253.009 o
-4 10 18 2159.420 1920.870 58.335 11.427 o
-4 10 19 4035.630 3886.270 95.066 4.938 o
-4 10 20 3.320 -4.962 19.058 727.709 o
-4 10 21 6155.950 6508.020 131.412 2.643 o
-4 10 22 339.760 335.108 37.554 65.253 o
-4 10 23 3354.490 3402.480 105.088 5.666 o
-4 11 1 898.614 745.127 36.393 31.353 o
-4 11 2 7849.050 7952.410 115.464 2.048 o
-4 11 3 8757.530 8562.830 121.495 1.778 o
-4 11 4 225.303 198.747 21.191 123.716 o
-4 11 5 10452.200 10183.900 137.280 1.363 o
-4 11 6 9031.250 9073.510 127.388 1.669 o
-4 11 7 2976.500 3020.420 65.253 7.530 o
-4 11 8 2872.590 2802.060 64.207 7.977 o
-4 11 9 21.162 24.912 14.451 710.447 o
-4 11 10 6413.160 6544.210 117.154 2.640 o
-4 11 11 847.214 801.093 45.519 29.371 o
-4 11 12 2039.960 1920.150 60.797 11.745 o
-4 11 13 79.678 79.727 20.738 256.827 o
-4 11 14 84.665 68.682 19.616 268.828 o
-4 11 15 9.816 14.006 15.431 843.371 o
-4 11 16 2881.180 3001.470 72.182 7.530 o
-4 11 17 1229.750 1099.590 63.766 18.522 o
-4 11 18 5561.780 5777.720 159.019 2.756 o
-4 11 19 552.196 514.441 43.283 42.625 o
-4 11 20 1036.910 1150.800 62.384 20.301 o
-4 11 21 715.700 603.862 48.217 33.665 o
-4 11 22 86.357 91.599 28.328 182.269 o
-4 12 1 802.725 758.795 39.003 32.737 o
-4 12 2 395.816 388.917 29.933 65.711 o
-4 12 3 11691.600 11458.100 153.258 1.136 o
-4 12 4 898.554 905.680 47.756 26.869 o
-4 12 5 10995.600 11002.100 181.818 1.177 o
-4 12 6 3188.500 3218.440 69.621 6.882 o
-4 12 7 3280.890 3041.770 72.519 6.806 o
-4 12 8 1241.820 1077.660 45.548 21.352 o
-4 12 9 322.852 325.490 27.203 80.299 o
-4 12 10 0.601 6.986 15.956 1002.400 o
-4 12 11 8934.310 8921.540 148.770 1.639 o
-4 12 12 7.343 17.099 18.492 648.482 o
-4 12 13 12864.800 13298.200 197.930 0.914 o
-4 12 14 543.020 536.533 47.555 40.160 o
-4 12 15 16819.400 17997.200 270.971 0.565 o
-4 12 16 0.074 -16.910 19.173 753.549 o
-4 12 17 3217.610 3377.450 103.290 5.882 o
-4 12 18 1152.850 1086.450 79.598 16.635 o
-4 12 19 401.155 388.646 46.566 50.208 o
-4 12 20 2351.790 2243.240 96.607 8.384 o
-4 12 21 792.971 855.209 79.103 20.614 o
-4 13 1 10466.700 10737.600 150.448 1.304 o
-4 13 2 27.875 18.900 15.374 633.228 o
-4 13 3 3700.250 3446.640 106.427 5.250 o
-4 13 4 6480.970 6503.710 108.793 2.671 o
-4 13 5 2401.780 2216.460 66.490 9.741 o
-4 13 6 8286.420 8409.150 128.257 1.863 o
-4 13 7 2145.830 2198.490 71.959 10.251 o
-4 13 8 2864.570 2908.280 69.491 7.730 o
-4 13 9 3152.830 3381.470 85.145 6.430 o
-4 13 10 5370.700 5512.240 112.895 3.298 o
-4 13 11 397.499 406.506 41.462 54.322 o
-4 13 12 857.275 801.319 50.327 27.821 o
-4 13 13 202.419 159.010 27.704 119.588 o
-4 13 14 1.491 -8.327 18.758 770.521 o
-4 13 15 594.453 436.495 46.598 40.639 o
-4 13 16 1283.580 1105.320 71.098 16.959 o
-4 13 17 2284.670 2162.860 85.889 9.172 o
-4 13 18 776.580 706.688 59.659 27.248 o
-4 13 19 499.511 450.312 55.329 38.606 o
-4 14 1 1058.410 1037.290 49.486 23.148 o
-4 14 2 2605.360 2630.380 67.905 8.627 o
-4 14 3 1781.510 1710.120 54.901 13.786 o
-4 14 4 7680.170 8150.530 189.109 1.769 o
-4 14 5 1260.680 1217.940 53.886 19.215 o
-4 14 6 6226.100 6216.420 115.728 2.772 o
-4 14 7 182.040 110.722 21.768 156.160 o
-4 14 8 568.166 431.693 38.070 46.779 o
-4 14 9 82.682 72.661 22.325 242.145 o
-4 14 10 564.903 546.609 43.057 41.631 o
-4 14 11 1831.200 1930.910 68.044 12.080 o
-4 14 12 7217.190 7610.690 143.595 2.121 o
-4 14 13 1297.310 1269.020 66.453 16.932 o
-4 14 14 13688.600 14603.100 253.159 0.768 o
-4 14 15 1527.100 1386.000 80.756 13.504 o
-4 14 16 7998.110 8255.010 178.158 1.750 o
-4 14 17 2271.120 2264.920 104.218 8.150 o
-4 14 18 239.762 182.898 40.795 79.375 o
-4 15 1 1608.160 1641.560 82.088 12.445 o
-4 15 2 1938.570 1911.390 59.977 12.226 o
-4 15 3 385.613 377.685 41.962 55.550 o
-4 15 4 1226.200 1223.360 56.509 19.123 o
-4 15 5 5154.300 5169.540 101.620 3.601 o
-4 15 6 242.616 210.009 27.053 104.475 o
-4 15 7 7298.520 7679.680 129.797 2.156 o
-4 15 8 84.358 87.805 24.717 211.930 o
-4 15 9 5904.950 6295.470 128.649 2.786 o
-4 15 10 44.772 45.451 23.104 308.401 o
-4 15 11 5152.490 5526.200 148.270 3.055 o
-4 15 12 255.461 169.095 32.668 94.117 o
-4 15 13 1062.150 1056.170 72.836 18.581 o
-4 15 14 43.467 54.637 29.852 217.603 o
-4 15 15 126.099 101.064 35.075 126.368 o
-4 15 16 843.923 922.913 79.575 19.705 o
-4 16 1 44.598 36.944 20.138 371.313 o
-4 16 2 2712.770 2732.170 75.128 8.025 o
-4 16 3 6569.000 6739.870 122.476 2.526 o
-4 16 4 3538.720 3660.680 86.945 5.716 o
-4 16 5 5023.590 5028.860 103.266 3.698 o
-4 16 6 3390.270 3463.310 84.437 6.072 o
-4 16 7 516.308 499.609 44.473 43.681 o
-4 16 8 309.114 335.410 38.725 66.624 o
-4 16 9 69.627 87.990 26.688 208.581 o
-4 16 10 811.916 827.311 55.833 26.808 o
-4 16 11 929.388 933.887 66.799 21.672 o
-4 16 12 7680.810 8382.990 184.003 1.770 o
-4 16 13 5846.640 6270.010 181.481 2.412 o
-4 17 1 1210.770 1230.240 61.639 18.457 o
-4 17 2 745.959 659.684 45.600 33.187 o
-4 17 3 2861.220 2751.350 98.097 6.944 o
-4 17 4 1688.730 1679.470 69.184 13.160 o
-4 17 5 442.903 331.708 34.945 59.584 o
-4 17 6 5871.190 6275.750 135.460 2.752 o
-4 17 7 1673.110 1710.360 77.939 12.403 o
-4 17 8 5150.470 5308.290 123.673 3.351 o
-4 17 9 2358.020 2558.260 86.912 8.490 o
-4 17 10 5118.560 5499.820 146.236 3.095 o
-4 18 1 996.097 930.168 55.825 23.349 o
-4 18 2 9.085 -4.800 20.661 582.803 o
-4 18 3 4610.200 5029.900 123.856 3.702 o
-4 18 4 113.188 73.929 32.325 148.859 o
-3 0 2 111282.000 119249.000 1310.740 0.019 o
-3 0 4 22841.900 24745.300 282.444 0.352 o
-3 0 6 1389.130 1008.830 26.817 22.339 o
-3 0 8 6074.220 6963.200 115.606 2.693 o
-3 0 10 22649.100 22098.400 355.689 0.355 o
-3 0 12 20533.700 19268.300 267.806 0.451 o
-3 0 14 11626.200 10622.900 170.087 1.156 o
-3 0 16 9387.990 9544.780 143.809 1.535 o
-3 0 18 1293.760 1123.490 57.323 18.844 o
-3 0 20 25013.500 26572.700 412.493 0.280 o
-3 0 22 27583.600 29922.900 839.688 0.164 o
-3 0 24 4992.490 4888.390 137.570 3.379 o
-3 0 26 445.372 482.044 56.051 39.420 o
-3 0 28 1457.450 1359.100 93.945 12.469 o
-3 1 1 329.343 344.437 9.274 95.887 o
-3 1 2 14573.400 15702.600 140.443 0.791 o
-3 1 3 62122.900 67356.000 558.985 0.059 o
-3 1 4 240.177 243.291 9.478 132.496 o
-3 1 5 853.347 1049.230 17.770 32.513 o
-3 1 6 457.823 435.763 13.415 69.165 o
-3 1 7 353.319 396.743 13.109 84.807 o
-3 1 8 4372.520 4851.410 53.249 4.721 o
-3 1 9 6668.860 6616.160 68.607 2.773 o
-3 1 10 1310.090 1562.430 31.324 19.710 o
-3 1 11 8284.330 8411.290 85.654 1.984 o
-3 1 12 3599.330 3931.280 50.363 6.103 o
-3 1 13 23.920 18.864 6.361 1257.450 o
-3 1 14 3159.900 3875.860 53.630 6.734 o
-3 1 15 10768.700 11632.600 116.643 1.273 o
-3 1 16 7265.760 7908.470 98.906 2.259 o
-3 1 17 16021.300 16496.800 174.223 0.681 o
-3 1 18 6729.690 6293.590 115.951 2.583 o
-3 1 19 20224.700 20996.800 238.815 0.450 o
-3 1 20 4591.730 4323.810 82.929 4.452 o
-3 1 21 7163.320 7218.470 116.231 2.311 o
-3 1 22 340.073 256.948 27.567 82.171 o
-3 1 23 846.355 809.516 44.576 29.570 o
-3 1 24 50.101 48.116 19.228 359.505 o
-3 1 25 2579.700 2772.640 86.623 7.827 o
-3 1 26 1450.060 1426.720 63.278 15.748 o
-3 1 27 6345.970 6915.030 149.013 2.409 o
-3 1 28 3064.440 3399.060 90.841 6.392 o
-3 2 1 19979.900 21268.900 173.526 0.473 o
-3 2 2 11.299 5.665 3.842 3049.150 o
-3 2 3 2873.570 3067.380 39.537 8.301 o
-3 2 4 5462.440 6032.490 58.876 3.504 o
-3 2 5 22973.700 24484.600 200.467 0.371 o
-3 2 6 11488.600 12161.200 108.536 1.179 o
-3 2 7 512.819 504.943 14.853 60.464 o
-3 2 8 965.187 817.061 17.961 32.593 o
-3 2 9 13658.700 13599.700 124.683 0.923 o
-3 2 10 6886.700 7638.260 78.542 2.483 o
-3 2 11 16860.800 16201.700 146.325 0.667 o
-3 2 12 8289.020 8822.930 90.181 1.927 o
-3 2 13 17839.500 17853.400 161.949 0.591 o
-3 2 14 8798.230 8540.610 112.105 1.798 o
-3 2 15 2978.940 2781.860 51.772 8.111 o
-3 2 16 235.030 84.640 13.120 163.331 o
-3 2 17 899.255 846.550 32.291 31.175 o
-3 2 18 894.622 937.078 42.005 28.064 o
-3 2 19 2020.130 1823.760 71.354 11.332 o
-3 2 20 2301.670 2144.080 63.426 10.292 o
-3 2 21 25779.800 27021.400 310.470 0.291 o
-3 2 22 5853.210 5703.300 102.473 3.115 o
-3 2 23 6638.540 6697.930 115.151 2.551 o
-3 2 24 1579.880 1706.290 59.587 14.500 o
-3 2 25 3202.610 3432.530 82.870 6.381 o
-3 2 26 503.951 506.537 39.280 47.322 o
-3 2 27 995.492 864.223 52.427 24.568 o
-3 2 28 148.596 125.895 35.885 113.392 o
-3 3 1 547.300 615.797 14.232 54.232 o
-3 3 2 283.364 171.293 9.443 129.996 o
-3 3 3 7316.680 7690.620 72.743 2.361 o
-3 3 4 1810.750 2264.700 35.551 13.377 o
-3 3 5 1642.590 2071.510 29.029 15.185 o
-3 3 6 2898.520 2914.710 37.189 8.464 o
-3 3 7 5.972 16.473 6.391 2361.250 o
-3 3 8 2360.110 1735.700 29.490 12.268 o
-3 3 9 1111.430 1189.950 25.241 25.113 o
-3 3 10 4270.730 3922.720 53.087 5.272 o
-3 3 11 16837.500 17235.800 169.511 0.635 o
-3 3 12 709.544 784.286 26.378 38.864 o
-3 3 13 2530.520 2298.580 43.451 10.136 o
-3 3 14 1341.960 1041.940 29.895 22.408 o
-3 3 15 102.998 92.641 13.373 279.480 o
-3 3 16 21176.100 21871.500 218.611 0.426 o
-3 3 17 14.235 20.840 10.955 1095.950 o
-3 3 18 27522.000 29001.500 282.154 0.266 o
-3 3 19 1693.940 1637.860 49.206 14.917 o
-3 3 20 26304.100 27903.700 304.508 0.281 o
-3 3 21 21.042 22.874 16.685 611.174 o
-3 3 22 1886.400 1737.610 76.742 11.605 o
-3 3 23 1005.670 819.779 45.494 26.336 o
-3 3 24 751.075 711.394 43.439 33.176 o
-3 3 25 3.166 29.301 20.223 549.105 o
-3 3 26 8375.290 8668.920 143.760 1.771 o
-3 3 27 111.124 128.062 28.977 154.433 o
-3 3 28 7870.050 8124.340 176.850 1.789 o
-3 4 1 4109.380 4204.770 44.669 5.378 o
-3 4 2 14546.200 15415.300 143.155 0.799 o
-3 4 3 56.328 138.671 13.990 315.469 o
-3 4 4 1920.860 1748.570 26.920 14.565 o
-3 4 5 3620.140 3589.930 43.398 6.406 o
-3 4 6 15998.200 16546.600 145.118 0.697 o
-3 4 7 396.129 300.473 14.402 84.692 o
-3 4 8 14217.500 13875.400 127.105 0.875 o
-3 4 9 6714.420 6696.970 71.931 2.728 o
-3 4 10 3747.270 3471.560 52.991 6.178 o
-3 4 11 10840.400 10606.800 109.048 1.335 o
-3 4 12 5852.300 6371.180 81.552 3.101 o
-3 4 13 12906.100 12806.100 138.421 0.994 o
-3 4 14 1521.700 1495.640 36.357 17.669 o
-3 4 15 9315.560 9216.500 131.675 1.600 o
-3 4 16 314.244 239.192 19.457 99.271 o
-3 4 17 104.957 106.524 15.521 251.324 o
-3 4 18 722.695 708.070 33.167 37.563 o
-3 4 19 6677.460 6700.460 97.434 2.629 o
-3 4 20 9550.430 9417.280 136.418 1.538 o
-3 4 21 12727.500 12985.000 172.968 0.964 o
-3 4 22 8723.660 8827.740 159.733 1.647 o
-3 4 23 5107.410 5328.520 101.565 3.583 o
-3 4 24 3184.820 3257.560 126.669 5.370 o
-3 4 25 4584.260 4514.730 116.253 3.967 o
-3 4 26 804.158 749.250 47.490 30.197 o
-3 4 27 72.701 69.059 26.803 213.210 o
-3 5 1 18417.800 19081.200 163.919 0.550 o
-3 5 2 183.725 262.204 12.493 146.502 o
-3 5 3 220.749 265.483 12.473 131.343 o
-3 5 4 137.557 109.917 9.159 244.091 o
-3 5 5 470.045 424.906 22.518 63.357 o
-3 5 6 758.688 664.572 30.982 37.822 o
-3 5 7 127.215 93.359 9.555 266.548 o
-3 5 8 347.242 429.197 17.136 80.355 o
-3 5 9 4709.960 4250.130 69.606 4.534 o
-3 5 10 9886.830 10111.400 101.672 1.507 o
-3 5 11 286.547 234.364 12.934 115.090 o
-3 5 12 13091.600 13221.600 141.760 0.962 o
-3 5 13 2154.460 1956.830 41.744 12.210 o
-3 5 14 964.427 735.778 44.804 27.945 o
-3 5 15 8728.540 8696.890 109.168 1.804 o
-3 5 16 1183.140 1159.430 37.255 22.770 o
-3 5 17 15322.600 15776.600 173.769 0.729 o
-3 5 18 5039.840 4678.090 77.287 4.051 o
-3 5 19 10718.200 11115.800 138.132 1.276 o
-3 5 20 5230.770 5196.220 94.438 3.617 o
-3 5 21 3571.000 3676.600 79.739 5.813 o
-3 5 22 924.720 950.031 48.166 25.975 o
-3 5 23 1074.650 1043.230 52.463 22.341 o
-3 5 24 37.919 43.407 20.727 368.690 o
-3 5 25 1589.200 1689.620 82.390 12.397 o
-3 5 26 5776.210 6312.700 133.659 2.793 o
-3 5 27 4073.660 4334.200 122.387 4.276 o
-3 6 1 4261.880 4806.330 55.314 4.822 o
-3 6 2 8429.740 8902.500 87.998 1.894 o
-3 6 3 12645.500 13768.200 125.858 0.989 o
-3 6 4 228.952 179.168 12.139 145.563 o
-3 6 5 8065.620 8609.430 89.969 2.001 o
-3 6 6 3127.880 2991.270 42.035 7.791 o
-3 6 7 7652.150 7827.290 82.796 2.218 o
-3 6 8 1164.220 1273.870 26.645 23.572 o
-3 6 9 2683.340 2261.020 38.426 9.873 o
-3 6 10 27150.000 27081.900 234.793 0.287 o
-3 6 11 1638.400 1725.120 32.664 16.172 o
-3 6 12 25861.000 24852.300 239.727 0.317 o
-3 6 13 6941.160 6631.590 88.563 2.591 o
-3 6 14 16387.100 16538.900 175.420 0.664 o
-3 6 15 3516.390 3389.620 61.140 6.428 o
-3 6 16 467.070 429.572 26.649 60.598 o
-3 6 17 14.596 46.570 14.201 682.605 o
-3 6 18 4347.140 4086.860 72.866 4.884 o
-3 6 19 921.641 780.729 43.404 28.683 o
-3 6 20 12238.300 12813.600 156.673 1.027 o
-3 6 21 3359.650 3210.780 74.570 6.511 o
-3 6 22 9663.720 10326.700 152.297 1.423 o
-3 6 23 888.931 813.726 46.646 28.139 o
-3 6 24 9013.800 9105.640 145.256 1.622 o
-3 6 25 9.400 22.250 23.242 426.047 o
-3 6 26 5978.670 6031.340 119.693 2.872 o
-3 7 1 508.585 194.319 16.482 75.215 o
-3 7 2 1397.490 1234.130 25.585 21.011 o
-3 7 3 10410.500 10574.300 103.516 1.399 o
-3 7 4 225.920 110.932 16.689 151.793 o
-3 7 5 2986.840 3077.140 43.348 7.968 o
-3 7 6 82.084 73.796 9.944 371.966 o
-3 7 7 13.089 34.444 7.832 1232.740 o
-3 7 8 1954.930 1589.750 31.090 14.647 o
-3 7 9 6639.510 6437.570 75.354 2.791 o
-3 7 10 2720.200 2612.810 42.423 9.166 o
-3 7 11 14358.100 14562.700 146.698 0.831 o
-3 7 12 4575.320 4688.840 70.606 4.455 o
-3 7 13 1516.500 1473.750 38.428 17.627 o
-3 7 14 5219.320 5556.460 84.461 3.606 o
-3 7 15 8583.810 8654.200 112.010 1.828 o
-3 7 16 11381.000 11578.800 147.190 1.169 o
-3 7 17 14211.800 14658.600 168.065 0.820 o
-3 7 18 5100.320 4967.440 99.035 3.714 o
-3 7 19 12147.900 12607.200 154.836 1.044 o
-3 7 20 1559.750 1519.190 50.220 16.068 o
-3 7 21 5685.200 5814.990 96.495 3.209 o
-3 7 22 218.934 183.351 26.459 114.921 o
-3 7 23 4.386 15.509 19.399 627.765 o
-3 7 24 51.119 16.246 22.233 340.341 o
-3 7 25 5209.390 5187.990 118.747 3.400 o
-3 7 26 500.819 417.694 42.749 47.328 o
-3 8 1 2473.970 2480.330 38.619 10.175 o
-3 8 2 6126.000 6032.960 75.355 3.087 o
-3 8 3 2421.020 2286.160 36.073 10.749 o
-3 8 4 18751.500 19193.000 172.888 0.535 o
-3 8 5 775.107 666.673 31.105 37.224 o
-3 8 6 6730.780 6790.360 77.031 2.685 o
-3 8 7 3078.450 3109.930 46.584 7.684 o
-3 8 8 7313.550 7777.100 91.033 2.292 o
-3 8 9 4953.790 5126.230 72.261 4.002 o
-3 8 10 1251.720 1239.490 29.714 22.321 o
-3 8 11 1417.770 1383.720 31.846 19.483 o
-3 8 12 5005.360 4827.870 73.563 4.057 o
-3 8 13 3207.710 3095.600 57.840 7.222 o
-3 8 14 11764.500 11472.200 136.355 1.152 o
-3 8 15 405.570 362.081 28.451 67.437 o
-3 8 16 1770.300 1668.730 51.557 14.208 o
-3 8 17 4773.660 4618.940 79.559 4.239 o
-3 8 18 7.000 -5.752 13.422 1272.840 o
-3 8 19 3228.560 3254.560 68.237 6.821 o
-3 8 20 833.265 792.419 40.556 31.169 o
-3 8 21 6009.490 6089.290 117.529 2.865 o
-3 8 22 471.872 430.708 33.399 55.313 o
-3 8 23 6756.340 7157.220 127.459 2.380 o
-3 8 24 14.430 41.220 24.299 355.697 o
-3 8 25 10466.600 11123.700 188.753 1.210 o
-3 9 1 10211.800 10574.500 106.455 1.421 o
-3 9 2 40.241 77.837 8.762 548.397 o
-3 9 3 14665.900 14296.700 136.020 0.829 o
-3 9 4 1219.530 1210.560 26.262 23.289 o
-3 9 5 4823.390 4331.020 69.266 4.413 o
-3 9 6 1681.880 1576.730 31.743 16.449 o
-3 9 7 173.860 126.825 12.108 191.529 o
-3 9 8 41.475 51.724 10.099 594.439 o
-3 9 9 3591.210 3403.420 62.330 6.290 o
-3 9 10 3695.010 3640.030 55.222 6.101 o
-3 9 11 7236.820 6980.920 93.678 2.420 o
-3 9 12 29.734 21.578 11.834 772.588 o
-3 9 13 2551.940 2533.940 68.659 8.840 o
-3 9 14 7302.320 7198.250 100.472 2.342 o
-3 9 15 769.499 781.859 35.979 34.211 o
-3 9 16 11244.000 11781.300 145.111 1.175 o
-3 9 17 303.132 263.191 24.412 91.948 o
-3 9 18 4537.120 4813.600 84.529 4.288 o
-3 9 19 290.149 307.351 27.055 86.544 o
-3 9 20 5914.650 6206.650 101.725 2.986 o
-3 9 21 73.115 65.827 18.768 298.856 o
-3 9 22 1503.480 1448.860 69.027 14.723 o
-3 9 23 356.870 359.701 38.550 61.669 o
-3 9 24 539.463 471.794 50.877 39.532 o
-3 10 1 1635.060 1654.930 56.903 14.571 o
-3 10 2 1042.800 984.025 29.268 27.441 o
-3 10 3 11494.100 11218.700 126.941 1.204 o
-3 10 4 9644.330 9733.490 119.896 1.537 o
-3 10 5 14193.200 13935.000 151.308 0.856 o
-3 10 6 26147.900 26566.900 256.503 0.299 o
-3 10 7 1121.050 1032.220 32.553 25.221 o
-3 10 8 4702.460 4688.420 71.760 4.344 o
-3 10 9 1220.920 1257.530 36.019 21.858 o
-3 10 10 765.791 803.380 31.234 35.408 o
-3 10 11 4650.340 4561.150 98.690 4.131 o
-3 10 12 2490.480 2384.810 57.621 9.623 o
-3 10 13 15275.600 15743.000 192.533 0.719 o
-3 10 14 300.454 261.222 25.385 91.120 o
-3 10 15 5698.800 5574.750 119.881 3.076 o
-3 10 16 178.220 134.402 21.659 152.714 o
-3 10 17 62.087 80.589 19.594 295.127 o
-3 10 18 2495.710 2351.410 78.460 8.788 o
-3 10 19 305.103 258.971 29.145 84.840 o
-3 10 20 1351.120 1178.130 55.168 18.409 o
-3 10 21 3641.040 3704.470 86.665 5.580 o
-3 10 22 1086.900 948.086 56.758 21.931 o
-3 10 23 2626.180 2976.800 88.570 7.480 o
-3 11 1 3304.730 3185.900 65.626 6.814 o
-3 11 2 14116.200 13716.500 168.970 0.853 o
-3 11 3 2532.820 2325.530 55.097 9.682 o
-3 11 4 16618.100 16326.900 193.155 0.649 o
-3 11 5 254.820 240.294 22.765 106.814 o
-3 11 6 140.348 103.253 17.569 204.227 o
-3 11 7 1324.230 1161.940 43.137 20.336 o
-3 11 8 6771.470 6534.320 126.684 2.472 o
-3 11 9 572.984 516.652 31.509 48.160 o
-3 11 10 4248.620 4264.780 90.479 4.657 o
-3 11 11 1312.640 1405.380 52.968 18.060 o
-3 11 12 7017.200 7037.900 150.106 2.207 o
-3 11 13 2045.490 2071.350 69.900 10.899 o
-3 11 14 6715.800 6565.140 123.761 2.500 o
-3 11 15 6949.280 7067.890 129.665 2.327 o
-3 11 16 37.706 51.177 18.110 413.583 o
-3 11 17 5331.200 5248.680 191.017 2.622 o
-3 11 18 2192.270 2121.970 64.553 10.622 o
-3 11 19 2564.750 2678.250 72.385 8.499 o
-3 11 20 4281.530 4088.120 92.288 4.677 o
-3 11 21 2300.320 2272.530 76.067 9.489 o
-3 11 22 20.675 -13.171 20.795 509.821 o
-3 12 1 86.230 71.160 15.926 302.811 o
-3 12 2 552.764 471.702 30.752 50.862 o
-3 12 3 10466.800 10904.800 147.356 1.300 o
-3 12 4 697.820 706.593 37.771 36.737 o
-3 12 5 15956.100 16719.000 201.611 0.663 o
-3 12 6 1450.190 1281.350 45.596 18.287 o
-3 12 7 4547.570 4778.440 87.209 4.263 o
-3 12 8 82.882 54.494 16.698 316.217 o
-3 12 9 5882.360 5673.530 97.473 3.144 o
-3 12 10 1675.030 1657.530 57.723 14.270 o
-3 12 11 32.465 21.644 18.117 493.327 o
-3 12 12 3663.560 3825.340 90.160 5.422 o
-3 12 13 167.487 122.885 25.227 146.638 o
-3 12 14 3490.220 3664.040 90.371 5.699 o
-3 12 15 1204.140 1272.540 62.148 18.259 o
-3 12 16 204.120 172.037 28.242 115.779 o
-3 12 17 1112.490 1044.280 61.998 20.150 o
-3 12 18 143.549 138.497 29.234 137.320 o
-3 12 19 42.305 2.437 23.239 357.717 o
-3 12 20 2715.050 2781.170 97.388 7.178 o
-3 12 21 237.256 232.187 41.280 75.790 o
-3 13 1 5043.830 5066.400 92.764 3.779 o
-3 13 2 6717.120 7041.780 113.282 2.482 o
-3 13 3 8168.650 8519.110 128.388 1.875 o
-3 13 4 7151.960 7003.140 112.854 2.360 o
-3 13 5 734.310 766.760 41.065 33.708 o
-3 13 6 526.322 501.878 35.057 48.935 o
-3 13 7 39.824 21.904 15.009 554.858 o
-3 13 8 474.553 384.362 30.716 58.758 o
-3 13 9 4741.040 4478.890 101.712 4.061 o
-3 13 10 4007.800 3953.730 140.872 4.137 o
-3 13 11 4664.790 4718.140 141.662 3.533 o
-3 13 12 4871.980 4944.160 107.821 3.763 o
-3 13 13 792.612 719.892 48.889 30.302 o
-3 13 14 8355.260 8419.340 151.137 1.773 o
-3 13 15 115.660 156.146 28.837 146.687 o
-3 13 16 5432.110 5099.640 114.963 3.349 o
-3 13 17 2537.620 2658.390 112.201 6.993 o
-3 13 18 848.235 709.084 52.774 28.107 o
-3 13 19 3451.260 3556.800 114.966 5.252 o
-3 13 20 42.750 56.355 31.166 204.601 o
-3 14 1 128.488 96.763 20.121 202.357 o
-3 14 2 736.831 589.569 38.014 37.248 o
-3 14 3 3287.800 3085.780 73.154 6.745 o
-3 14 4 12870.000 13338.000 179.374 0.934 o
-3 14 5 7389.910 7411.420 121.722 2.201 o
-3 14 6 24950.600 26258.700 298.548 0.308 o
-3 14 7 4395.200 4367.730 89.112 4.513 o
-3 14 8 7330.380 7615.690 152.373 2.054 o
-3 14 9 1594.580 1558.830 65.303 14.293 o
-3 14 10 163.860 106.359 25.328 151.541 o
-3 14 11 1100.440 1007.980 57.235 21.346 o
-3 14 12 393.559 356.595 37.025 60.457 o
-3 14 13 411.482 326.762 47.077 50.884 o
-3 14 14 1878.340 1973.460 103.054 9.408 o
-3 14 15 28.202 64.103 26.079 275.628 o
-3 14 16 1429.830 1402.280 70.471 15.122 o
-3 14 17 0.144 -6.809 21.525 597.539 o
-3 14 18 339.742 280.593 43.589 60.531 o
-3 15 1 8916.130 9346.120 144.930 1.619 o
-3 15 2 226.643 173.780 25.732 115.952 o
-3 15 3 8693.600 9094.600 142.243 1.683 o
-3 15 4 843.743 638.216 41.565 32.417 o
-3 15 5 2679.590 2542.530 69.365 8.505 o
-3 15 6 4.162 -14.883 15.255 1086.980 o
-3 15 7 668.261 683.799 42.977 35.954 o
-3 15 8 1830.660 1647.360 67.141 12.753 o
-3 15 9 3429.510 3575.250 115.801 5.245 o
-3 15 10 359.224 324.719 37.538 64.022 o
-3 15 11 6937.400 6992.880 139.206 2.291 o
-3 15 12 26.638 29.304 23.702 353.343 o
-3 15 13 8805.500 9210.870 181.233 1.539 o
-3 15 14 220.824 224.493 33.749 93.090 o
-3 15 15 2862.140 3015.510 100.717 6.658 o
-3 15 16 609.787 507.315 46.038 39.165 o
-3 16 1 842.675 717.522 45.078 30.458 o
-3 16 2 2835.900 3004.830 78.262 7.425 o
-3 16 3 1359.140 1390.050 59.497 16.946 o
-3 16 4 6242.610 6461.720 119.292 2.700 o
-3 16 5 7032.490 7734.440 133.099 2.200 o
-3 16 6 8695.530 9199.120 148.225 1.657 o
-3 16 7 2880.400 3039.680 105.246 6.470 o
-3 16 8 4948.640 5119.290 132.538 3.401 o
-3 16 9 26.592 6.729 21.211 453.421 o
-3 16 10 812.171 726.883 52.730 28.623 o
-3 16 11 263.336 180.879 32.386 92.245 o
-3 16 12 0.306 20.486 24.435 424.089 o
-3 16 13 307.617 248.756 40.290 68.853 o
-3 16 14 204.767 218.060 38.640 86.014 o
-3 17 1 1773.390 1861.410 67.234 12.528 o
-3 17 2 8641.650 9592.910 155.861 1.612 o
-3 17 3 222.416 184.467 28.582 108.633 o
-3 17 4 6829.910 7456.890 133.615 2.287 o
-3 17 5 909.884 824.540 50.460 26.674 o
-3 17 6 305.464 270.634 35.879 74.105 o
-3 17 7 566.615 471.654 45.116 41.854 o
-3 17 8 862.471 849.369 58.063 25.222 o
-3 17 9 87.795 114.093 28.377 173.973 o
-3 17 10 2851.380 3033.790 94.039 6.875 o
-3 17 11 2372.930 2564.540 96.341 8.028 o
-3 18 1 146.216 130.058 27.454 145.195 o
-3 18 2 316.044 273.368 34.246 75.023 o
-3 18 3 5861.490 6312.380 125.121 2.825 o
-3 18 4 342.435 361.209 37.805 63.602 o
-3 18 5 11592.500 12230.400 343.326 0.806 o
-3 18 6 620.953 584.314 51.364 35.086 o
-2 0 2 2752.850 3029.730 42.516 8.560 o
-2 0 4 3729.560 3328.510 49.263 6.357 o
-2 0 6 9057.530 7534.930 207.690 1.533 o
-2 0 8 4587.110 3764.230 60.999 4.949 o
-2 0 10 5965.750 6276.340 93.590 3.001 o
-2 0 12 9640.290 8316.210 120.236 1.648 o
-2 0 14 34303.500 33927.300 404.363 0.180 o
-2 0 16 37504.200 38080.200 454.383 0.150 o
-2 0 18 13551.200 13989.800 242.651 0.802 o
-2 0 20 1684.860 1793.820 73.855 12.525 o
-2 0 22 1211.350 1301.570 76.752 15.968 o
-2 0 24 4125.160 4298.620 127.897 4.165 o
-2 0 26 3033.780 2761.970 107.114 6.392 o
-2 0 28 457.116 234.729 58.330 41.803 o
-2 1 1 17880.000 18790.300 149.983 0.578 o
-2 1 2 425.304 448.237 10.834 73.154 o
-2 1 3 40816.300 42187.100 347.533 0.135 o
-2 1 4 2397.040 2593.310 30.731 10.451 o
-2 1 5 5902.720 5711.400 55.482 3.370 o
-2 1 6 15309.400 15649.000 176.885 0.731 o
-2 1 7 27295.700 28430.400 230.404 0.278 o
-2 1 8 17877.100 17992.800 153.131 0.590 o
-2 1 9 98002.400 99107.500 769.516 0.026 o
-2 1 10 23939.000 24402.900 206.513 0.354 o
-2 1 11 40852.000 39721.400 323.300 0.141 o
-2 1 12 9646.470 10077.400 98.846 1.550 o
-2 1 13 7301.400 6953.360 75.416 2.471 o
-2 1 14 2159.460 2212.300 35.427 11.905 o
-2 1 15 132.034 125.577 10.812 234.632 o
-2 1 16 18.091 49.786 11.050 782.577 o
-2 1 17 4999.250 4687.220 70.570 4.137 o
-2 1 18 3521.860 3851.040 73.478 5.884 o
-2 1 19 17016.000 17464.200 206.536 0.605 o
-2 1 20 5946.300 5805.680 98.567 3.079 o
-2 1 21 20501.200 20797.500 242.697 0.444 o
-2 1 22 2330.900 2234.740 61.089 10.170 o
-2 1 23 2642.100 2590.780 67.367 8.608 o
-2 1 24 215.706 194.274 25.990 115.495 o
-2 1 25 219.989 181.093 26.554 114.702 o
-2 1 26 38.919 22.543 19.960 414.061 o
-2 1 27 178.934 209.562 34.380 101.083 o
-2 1 28 664.117 497.887 48.001 36.637 o
-2 2 1 101.973 148.420 6.772 275.219 o
-2 2 2 27344.700 28964.800 229.059 0.275 o
-2 2 3 27685.600 28881.200 229.336 0.272 o
-2 2 4 42308.400 42461.000 355.974 0.129 o
-2 2 5 45.574 52.021 6.464 645.780 o
-2 2 6 7078.200 6213.980 60.792 2.722 o
-2 2 7 35363.000 36203.200 359.888 0.172 o
-2 2 8 3933.930 3974.260 44.990 5.712 o
-2 2 9 2224.820 2049.140 28.911 12.193 o
-2 2 10 0.792 16.955 7.968 2444.570 o
-2 2 11 15720.600 16324.400 159.682 0.707 o
-2 2 12 1351.400 1175.940 28.387 21.631 o
-2 2 13 15590.900 15298.600 155.653 0.740 o
-2 2 14 12618.200 13634.600 144.251 0.979 o
-2 2 15 31056.900 32619.200 302.280 0.216 o
-2 2 16 6662.680 6649.110 88.196 2.687 o
-2 2 17 13084.100 13561.400 150.185 0.942 o
-2 2 18 1051.300 897.662 35.480 26.983 o
-2 2 19 10977.000 11254.400 152.954 1.217 o
-2 2 20 744.612 676.471 37.613 35.848 o
-2 2 21 108.894 88.775 19.199 230.352 o
-2 2 22 262.696 214.749 25.959 101.806 o
-2 2 23 1434.780 1403.000 54.191 16.964 o
-2 2 24 1142.740 908.471 48.217 23.129 o
-2 2 25 2943.300 2964.630 77.172 7.304 o
-2 2 26 1187.680 1298.270 66.911 17.576 o
-2 2 27 1317.220 1328.010 70.758 16.016 o
-2 2 28 207.926 149.872 31.992 107.479 o
-2 3 1 3251.610 2996.170 45.649 7.478 o
-2 3 2 32.875 7.979 4.812 1247.750 o
-2 3 3 3688.650 3688.740 43.774 6.232 o
-2 3 4 12158.700 12024.500 110.955 1.118 o
-2 3 5 1567.430 1653.480 31.718 17.020 o
-2 3 6 62.508 64.055 10.764 441.102 o
-2 3 7 2739.550 3103.340 47.648 8.386 o
-2 3 8 39746.300 41369.200 332.012 0.141 o
-2 3 9 3107.560 3461.170 61.524 7.000 o
-2 3 10 71370.100 69222.600 587.227 0.049 o
-2 3 11 575.656 643.679 24.180 48.193 o
-2 3 12 40482.400 38353.100 342.630 0.144 o
-2 3 13 2721.260 2608.020 46.379 9.064 o
-2 3 14 5861.030 5684.720 77.025 3.284 o
-2 3 15 34.953 43.453 10.823 654.485 o
-2 3 16 7632.110 7282.450 95.202 2.257 o
-2 3 17 790.321 725.033 30.711 35.984 o
-2 3 18 19701.900 19635.400 204.605 0.491 o
-2 3 19 5.392 1.321 13.900 1228.090 o
-2 3 20 23099.200 24591.900 274.557 0.351 o
-2 3 21 370.615 343.442 28.598 71.819 o
-2 3 22 6480.950 6792.360 113.902 2.594 o
-2 3 23 1612.750 1577.030 57.117 14.908 o
-2 3 24 169.490 136.648 23.601 148.990 o
-2 3 25 209.940 198.388 27.709 112.163 o
-2 3 26 1353.660 1323.100 68.916 16.032 o
-2 3 27 574.258 521.396 57.210 34.404 o
-2 3 28 90.615 62.442 27.538 195.205 o
-2 4 1 8319.010 8291.150 76.595 2.011 o
-2 4 2 7029.930 6922.460 66.442 2.595 o
-2 4 3 8620.880 9137.140 84.311 1.839 o
-2 4 4 2015.560 1845.540 27.687 13.731 o
-2 4 5 21498.300 21838.700 195.530 0.426 o
-2 4 6 4621.840 4717.440 57.016 4.532 o
-2 4 7 3198.790 2410.480 41.396 8.271 o
-2 4 8 47.990 58.384 7.874 577.569 o
-2 4 9 3373.330 3217.220 41.557 7.125 o
-2 4 10 10418.400 9966.330 108.246 1.432 o
-2 4 11 4395.600 4186.830 59.965 4.941 o
-2 4 12 20059.500 20414.100 198.633 0.474 o
-2 4 13 28091.900 28874.500 270.117 0.262 o
-2 4 14 9352.730 10122.100 117.325 1.557 o
-2 4 15 20736.600 21493.900 214.358 0.441 o
-2 4 16 7185.150 7605.400 99.302 2.322 o
-2 4 17 11906.200 12046.200 140.080 1.107 o
-2 4 18 4263.720 3882.860 68.156 5.122 o
-2 4 19 7135.210 7148.450 101.191 2.395 o
-2 4 20 2435.280 2176.140 58.538 10.053 o
-2 4 21 271.823 214.655 25.754 100.290 o
-2 4 22 197.043 157.416 24.004 132.502 o
-2 4 23 1599.530 1454.860 55.959 15.472 o
-2 4 24 386.079 259.630 28.648 74.747 o
-2 4 25 3282.960 3051.920 87.843 6.409 o
-2 4 26 3.496 3.394 21.556 562.894 o
-2 4 27 2169.240 1990.020 76.264 10.257 o
-2 5 1 10592.500 10346.200 94.682 1.403 o
-2 5 2 33584.100 32833.200 265.774 0.200 o
-2 5 3 2574.490 2594.550 33.995 9.811 o
-2 5 4 23310.900 23814.700 199.159 0.371 o
-2 5 5 162.503 93.145 8.373 228.375 o
-2 5 6 5930.640 6681.140 69.586 3.059 o
-2 5 7 5201.200 4630.500 70.668 4.015 o
-2 5 8 9184.730 9212.190 91.709 1.711 o
-2 5 9 15827.300 15640.800 142.549 0.727 o
-2 5 10 8639.330 8863.840 90.579 1.849 o
-2 5 11 32969.900 34719.600 314.712 0.194 o
-2 5 12 5086.630 4851.620 68.900 4.032 o
-2 5 13 6526.680 6378.590 84.259 2.806 o
-2 5 14 474.435 395.710 23.078 63.871 o
-2 5 15 9.826 23.306 11.033 1167.230 o
-2 5 16 9292.140 10085.700 122.510 1.558 o
-2 5 17 2441.900 2502.880 53.194 9.759 o
-2 5 18 18987.000 19693.700 208.449 0.508 o
-2 5 19 13954.700 14458.500 166.585 0.842 o
-2 5 20 5939.490 5904.240 127.711 2.853 o
-2 5 21 8559.980 9007.170 135.314 1.734 o
-2 5 22 673.287 670.598 46.904 34.422 o
-2 5 23 2850.840 2866.850 72.890 7.692 o
-2 5 24 214.516 175.720 26.679 116.602 o
-2 5 25 579.857 484.386 42.964 42.306 o
-2 5 26 746.421 616.985 65.958 26.421 o
-2 5 27 91.685 50.515 28.072 194.810 o
-2 6 1 8873.180 8877.340 85.246 1.813 o
-2 6 2 19740.500 20812.700 177.341 0.484 o
-2 6 3 36.632 59.097 7.005 680.868 o
-2 6 4 19747.200 19815.000 171.199 0.499 o
-2 6 5 147.956 134.402 9.816 217.611 o
-2 6 6 9182.360 8609.250 86.913 1.776 o
-2 6 7 3559.180 3930.390 49.955 6.164 o
-2 6 8 3073.040 2829.540 40.952 8.095 o
-2 6 9 2923.340 2923.150 42.604 8.288 o
-2 6 10 11.958 26.418 7.893 1399.960 o
-2 6 11 7816.160 8078.080 100.616 2.090 o
-2 6 12 6078.420 6213.980 83.024 3.028 o
-2 6 13 35.325 33.662 10.964 689.451 o
-2 6 14 18607.300 18476.700 191.022 0.543 o
-2 6 15 568.654 556.900 28.840 48.709 o
-2 6 16 29127.800 30193.300 292.122 0.243 o
-2 6 17 2683.640 2432.030 53.251 9.187 o
-2 6 18 11934.300 12635.100 150.696 1.066 o
-2 6 19 5187.210 4851.400 81.986 3.856 o
-2 6 20 1309.210 1353.460 45.639 19.225 o
-2 6 21 1422.200 1392.960 55.412 16.956 o
-2 6 22 6.608 17.109 17.763 698.046 o
-2 6 23 335.494 298.193 35.489 69.902 o
-2 6 24 2230.370 2326.700 75.982 9.609 o
-2 6 25 1078.770 981.934 71.989 18.910 o
-2 6 26 2982.330 2939.700 88.602 6.915 o
-2 7 1 37434.600 38983.800 317.214 0.158 o
-2 7 2 1953.680 1784.680 28.155 14.220 o
-2 7 3 35453.000 36484.100 299.427 0.175 o
-2 7 4 20195.000 20968.900 190.868 0.466 o
-2 7 5 16.753 16.554 6.439 1571.040 o
-2 7 6 24568.800 24799.100 213.842 0.340 o
-2 7 7 8841.330 9020.160 96.572 1.781 o
-2 7 8 23343.600 23738.400 207.923 0.369 o
-2 7 9 17720.600 17092.700 172.934 0.604 o
-2 7 10 16435.500 17332.200 185.366 0.641 o
-2 7 11 27364.700 27769.000 242.490 0.280 o
-2 7 12 1831.490 1892.980 41.690 13.921 o
-2 7 13 14349.000 14196.000 155.361 0.836 o
-2 7 14 653.822 627.654 29.901 42.689 o
-2 7 15 194.746 154.320 17.787 153.082 o
-2 7 16 227.239 233.739 21.342 117.604 o
-2 7 17 10188.300 10139.700 128.885 1.415 o
-2 7 18 101.797 131.308 19.088 217.021 o
-2 7 19 14206.100 14428.500 187.890 0.810 o
-2 7 20 611.189 499.658 32.340 46.279 o
-2 7 21 3863.390 3600.650 78.256 5.544 o
-2 7 22 1131.410 972.016 50.492 22.451 o
-2 7 23 3.998 9.701 20.462 594.606 o
-2 7 24 2445.610 2255.710 82.293 8.846 o
-2 7 25 66.215 59.802 30.319 192.488 o
-2 7 26 2014.970 2117.250 77.393 10.470 o
-2 8 1 6891.920 6952.210 114.860 2.434 o
-2 8 2 1019.960 1188.840 27.578 26.304 o
-2 8 3 26980.400 27682.400 234.925 0.286 o
-2 8 4 2312.540 2055.670 32.788 11.689 o
-2 8 5 9135.650 9084.970 93.266 1.728 o
-2 8 6 8010.700 7734.810 83.859 2.135 o
-2 8 7 1676.830 1586.250 31.015 16.496 o
-2 8 8 2602.560 2386.300 47.462 9.659 o
-2 8 9 15.044 27.531 8.510 1216.790 o
-2 8 10 569.200 540.162 26.222 50.407 o
-2 8 11 1975.570 2022.860 38.181 13.038 o
-2 8 12 536.417 403.069 23.693 58.225 o
-2 8 13 13254.600 13708.900 153.275 0.922 o
-2 8 14 1217.890 1323.300 47.498 20.018 o
-2 8 15 36146.700 38193.500 359.614 0.163 o
-2 8 16 450.149 432.708 28.120 60.741 o
-2 8 17 8166.350 8477.360 132.508 1.866 o
-2 8 18 98.052 105.819 18.164 240.636 o
-2 8 19 6786.520 6790.730 103.830 2.546 o
-2 8 20 1408.380 1323.870 47.838 18.211 o
-2 8 21 1690.410 1563.970 51.002 15.016 o
-2 8 22 818.750 680.515 44.452 31.590 o
-2 8 23 13.808 6.673 22.234 472.583 o
-2 8 24 1998.130 1981.460 76.676 10.788 o
-2 8 25 598.288 559.871 56.596 33.595 o
-2 9 1 3858.420 3533.360 53.262 5.984 o
-2 9 2 2189.070 1964.080 37.547 12.224 o
-2 9 3 15034.900 15306.900 156.903 0.767 o
-2 9 4 16.036 39.498 11.106 875.954 o
-2 9 5 8833.800 9220.930 96.223 1.765 o
-2 9 6 3444.660 3405.370 48.441 6.742 o
-2 9 7 794.486 742.660 23.508 37.483 o
-2 9 8 13623.000 13664.200 135.092 0.915 o
-2 9 9 522.171 523.826 22.480 55.634 o
-2 9 10 24312.900 24883.900 247.007 0.337 o
-2 9 11 1337.390 1377.460 53.495 17.906 o
-2 9 12 26220.000 26576.000 259.941 0.297 o
-2 9 13 60.211 68.622 14.296 386.704 o
-2 9 14 13884.200 14235.600 161.820 0.857 o
-2 9 15 1320.590 1256.610 42.729 19.940 o
-2 9 16 1245.590 968.720 40.825 22.670 o
-2 9 17 279.708 236.888 23.633 100.155 o
-2 9 18 10632.200 10861.100 140.718 1.296 o
-2 9 19 488.097 497.987 32.621 52.717 o
-2 9 20 8402.330 8387.410 122.522 1.860 o
-2 9 21 0.064 10.877 17.929 789.888 o
-2 9 22 1249.600 1341.020 59.764 17.947 o
-2 9 23 1589.430 1601.070 69.487 13.807 o
-2 9 24 1653.680 1559.710 84.801 12.179 o
-2 10 1 59.257 74.107 9.785 448.532 o
-2 10 2 8195.520 8803.790 111.776 1.892 o
-2 10 3 2622.780 2565.270 46.096 9.392 o
-2 10 4 10036.000 9983.420 119.324 1.464 o
-2 10 5 4215.380 4009.590 63.296 5.168 o
-2 10 6 65.130 68.553 12.444 399.413 o
-2 10 7 8144.900 7648.400 97.344 2.073 o
-2 10 8 4154.120 3836.080 62.783 5.329 o
-2 10 9 4450.260 4289.520 67.772 4.759 o
-2 10 10 1466.290 1385.270 36.828 18.575 o
-2 10 11 17.218 27.568 13.529 791.458 o
-2 10 12 5798.930 6051.420 97.944 3.094 o
-2 10 13 1965.820 1820.160 51.010 12.872 o
-2 10 14 5130.720 4977.490 89.275 3.786 o
-2 10 15 7980.540 8063.420 122.791 1.980 o
-2 10 16 5939.040 6026.860 103.943 2.998 o
-2 10 17 2450.820 2402.280 63.779 9.463 o
-2 10 18 1487.340 1305.980 80.729 13.896 o
-2 10 19 396.723 307.759 30.089 69.379 o
-2 10 20 1075.500 931.933 54.945 22.523 o
-2 10 21 750.118 665.394 47.733 32.248 o
-2 10 22 2822.630 2527.310 79.514 7.856 o
-2 10 23 1389.590 1361.130 69.446 15.614 o
-2 10 24 283.173 246.127 42.202 68.683 o
-2 11 1 616.319 545.430 31.258 45.500 o
-2 11 2 31866.800 32057.300 332.128 0.209 o
-2 11 3 678.538 538.091 31.122 43.018 o
-2 11 4 29647.300 30623.800 320.464 0.233 o
-2 11 5 3738.960 3470.250 76.742 5.792 o
-2 11 6 4137.850 4271.680 84.507 4.834 o
-2 11 7 11532.800 11448.700 148.768 1.158 o
-2 11 8 6007.050 5758.030 94.127 3.092 o
-2 11 9 19006.800 19806.700 226.530 0.499 o
-2 11 10 6889.640 7057.970 122.567 2.381 o
-2 11 11 12514.700 13195.000 188.886 0.952 o
-2 11 12 3920.570 3916.730 88.289 5.146 o
-2 11 13 1884.650 1735.750 98.551 10.012 o
-2 11 14 782.080 711.338 45.306 31.801 o
-2 11 15 435.317 337.611 33.817 60.957 o
-2 11 16 3073.010 3005.210 88.431 6.730 o
-2 11 17 1802.590 1668.680 61.378 13.287 o
-2 11 18 2195.260 2145.600 71.179 10.223 o
-2 11 19 3822.360 3673.020 107.225 5.011 o
-2 11 20 2834.030 2755.250 93.944 7.126 o
-2 11 21 2043.970 2018.880 73.023 10.803 o
-2 11 22 11.651 -16.721 20.071 595.562 o
-2 11 23 2881.890 2818.690 98.700 6.840 o
-2 12 1 3916.220 4171.810 78.892 5.175 o
-2 12 2 2747.400 2731.220 62.362 8.377 o
-2 12 3 4508.040 4424.380 82.023 4.489 o
-2 12 4 1292.800 1329.580 44.026 19.695 o
-2 12 5 847.625 907.313 42.103 29.229 o
-2 12 6 1902.550 1785.420 50.697 13.277 o
-2 12 7 5119.580 5413.780 93.095 3.630 o
-2 12 8 2605.730 2348.650 58.940 9.307 o
-2 12 9 4619.640 4799.870 91.899 4.150 o
-2 12 10 107.991 83.801 21.724 215.222 o
-2 12 11 1325.870 1155.440 56.398 18.555 o
-2 12 12 2499.080 2383.490 70.326 9.089 o
-2 12 13 0.239 -10.664 17.413 910.708 o
-2 12 14 7321.390 7358.690 134.513 2.169 o
-2 12 15 1249.840 1252.150 59.258 18.385 o
-2 12 16 5677.380 5735.520 119.586 3.054 o
-2 12 17 618.342 580.184 45.499 37.952 o
-2 12 18 1001.320 996.207 66.628 20.614 o
-2 12 19 520.136 525.915 51.008 39.196 o
-2 12 20 184.023 228.149 38.757 88.191 o
-2 12 21 1784.460 1756.730 87.656 11.099 o
-2 13 1 3603.790 3441.620 74.019 6.029 o
-2 13 2 2629.630 2583.600 92.497 7.683 o
-2 13 3 5087.650 5097.070 92.834 3.743 o
-2 13 4 12612.900 12536.300 166.355 0.997 o
-2 13 5 73.139 51.319 17.093 334.793 o
-2 13 6 13841.500 14464.100 185.256 0.832 o
-2 13 7 184.034 170.507 22.323 140.144 o
-2 13 8 2515.230 2525.520 63.804 9.129 o
-2 13 9 1507.880 1427.520 59.180 15.822 o
-2 13 10 198.686 196.962 37.544 91.019 o
-2 13 11 7251.480 7235.210 133.467 2.206 o
-2 13 12 0.157 -12.569 16.848 974.101 o
-2 13 13 1906.600 1878.360 80.797 10.989 o
-2 13 14 798.512 629.957 46.084 32.104 o
-2 13 15 0.613 -24.064 18.775 779.409 o
-2 13 16 532.462 353.001 38.413 50.390 o
-2 13 17 1290.640 1313.340 71.252 16.173 o
-2 13 18 34.953 28.963 26.835 280.871 o
-2 13 19 5227.370 5804.930 145.535 2.996 o
-2 13 20 52.546 50.308 29.256 217.186 o
-2 14 1 2649.640 2452.780 69.087 8.688 o
-2 14 2 2501.680 2520.830 65.256 9.114 o
-2 14 3 2136.470 1992.870 57.871 11.403 o
-2 14 4 645.049 499.900 46.419 37.941 o
-2 14 5 256.895 246.739 26.422 98.817 o
-2 14 6 6917.040 6955.600 116.804 2.417 o
-2 14 7 205.931 232.575 26.525 111.724 o
-2 14 8 3674.910 3694.340 82.952 5.619 o
-2 14 9 648.053 567.496 43.231 38.253 o
-2 14 10 135.739 144.757 26.917 148.826 o
-2 14 11 837.555 843.539 52.330 27.234 o
-2 14 12 63.480 40.603 20.925 310.899 o
-2 14 13 2343.990 2399.760 83.911 8.840 o
-2 14 14 5.877 -5.321 20.578 609.320 o
-2 14 15 3959.300 3802.950 99.434 4.970 o
-2 14 16 13.501 -16.212 21.445 520.634 o
-2 14 17 2993.130 2942.660 101.454 6.501 o
-2 14 18 285.805 273.787 41.831 67.625 o
-2 15 1 4507.650 4838.000 98.715 4.134 o
-2 15 2 1019.000 1014.730 50.627 23.589 o
-2 15 3 12769.200 13824.700 195.907 0.906 o
-2 15 4 2649.920 2491.030 68.020 8.682 o
-2 15 5 14125.800 14757.800 200.611 0.794 o
-2 15 6 48.414 52.398 19.422 354.915 o
-2 15 7 4041.280 3812.860 85.489 5.125 o
-2 15 8 2818.290 2734.660 80.808 7.621 o
-2 15 9 1061.890 896.499 54.688 22.965 o
-2 15 10 3103.670 2980.870 85.815 6.777 o
-2 15 11 1462.360 1451.960 70.956 14.736 o
-2 15 12 271.144 294.843 35.524 77.263 o
-2 15 13 50.593 55.100 25.300 260.769 o
-2 15 14 1.338 2.473 21.362 589.794 o
-2 15 15 1432.780 1399.550 84.199 13.545 o
-2 15 16 29.700 -12.705 25.915 333.350 o
-2 16 1 266.739 280.816 30.945 86.139 o
-2 16 2 2897.870 2884.190 99.842 6.730 o
-2 16 3 102.897 124.956 23.583 190.183 o
-2 16 4 1271.650 1157.190 56.114 19.069 o
-2 16 5 542.241 473.041 38.267 46.912 o
-2 16 6 3.170 -18.139 16.749 931.824 o
-2 16 7 2233.910 2274.970 76.603 9.639 o
-2 16 8 246.093 223.688 33.503 89.354 o
-2 16 9 3117.640 3134.250 90.530 6.511 o
-2 16 10 907.174 1086.760 63.192 21.864 o
-2 16 11 4.651 15.132 22.508 484.432 o
-2 16 12 2189.000 2299.570 80.349 9.532 o
-2 16 13 843.332 833.137 57.888 25.680 o
-2 16 14 1033.490 866.400 66.953 20.883 o
-2 17 1 2043.510 1875.980 68.645 11.328 o
-2 17 2 5720.920 5877.540 116.098 3.033 o
-2 17 3 2371.610 2379.070 132.278 6.607 o
-2 17 4 9531.150 10094.900 160.774 1.436 o
-2 17 5 444.035 442.624 38.530 52.797 o
-2 17 6 5435.760 5737.100 130.021 3.067 o
-2 17 7 1046.700 1120.470 64.814 19.904 o
-2 17 8 29.351 40.665 25.063 309.253 o
-2 17 9 1808.260 1804.320 127.921 8.150 o
-2 17 10 1255.430 1192.130 68.401 17.245 o
-2 17 11 0.571 10.639 23.170 487.733 o
-2 18 1 5480.460 5740.250 118.350 3.148 o
-2 18 2 219.407 186.495 30.245 105.071 o
-2 18 3 294.079 262.965 33.539 79.409 o
-2 18 4 0.424 1.132 19.370 728.738 o
-2 18 5 329.992 253.496 37.275 70.453 o
-2 18 6 559.346 469.690 45.814 41.769 o
-2 18 7 42.552 14.779 26.069 292.046 o
-1 0 2 5551.870 5812.820 100.998 3.239 o
-1 0 4 8479.540 8481.360 118.045 1.849 o
-1 0 6 189609.000 201369.000 2229.520 0.007 o
-1 0 8 109967.000 112741.000 1411.950 0.019 o
-1 0 10 121504.000 126596.000 1423.520 0.016 o
-1 0 12 13638.500 13093.400 172.667 0.898 o
-1 0 14 15913.500 16951.000 220.598 0.647 o
-1 0 16 17987.500 17858.500 235.869 0.551 o
-1 0 18 14545.600 14420.000 247.763 0.737 o
-1 0 20 4230.650 4306.560 116.124 4.274 o
-1 0 22 38.249 51.404 29.953 223.053 o
-1 0 24 688.367 759.572 64.064 26.838 o
-1 0 26 640.980 414.020 67.223 29.546 o
-1 0 28 3109.940 3211.230 189.537 3.928 o
-1 1 1 85334.300 86217.800 672.487 0.035 o
-1 1 2 17051.800 17228.200 136.759 0.642 o
-1 1 3 2719.820 2646.800 42.195 9.128 o
-1 1 4 21773.200 22256.100 177.144 0.420 o
-1 1 5 10402.200 10924.900 93.079 1.392 o
-1 1 6 29079.600 30879.400 246.111 0.246 o
-1 1 7 209.468 199.157 8.683 155.832 o
-1 1 8 78.886 169.081 8.135 289.648 o
-1 1 9 27261.900 28299.600 232.069 0.279 o
-1 1 10 3099.710 2504.100 33.926 8.534 o
-1 1 11 44685.200 44247.400 356.712 0.118 o
-1 1 12 4473.120 4062.720 49.877 5.025 o
-1 1 13 38946.800 40240.900 408.356 0.143 o
-1 1 14 530.114 665.108 23.559 50.316 o
-1 1 15 4722.960 4898.050 78.633 4.184 o
-1 1 16 1417.020 1670.020 38.975 17.591 o
-1 1 17 388.648 469.601 37.789 56.048 o
-1 1 18 5037.610 5006.260 85.226 3.872 o
-1 1 19 5.634 26.090 13.783 953.971 o
-1 1 20 14.750 12.922 14.560 849.613 o
-1 1 21 348.081 300.257 27.928 77.754 o
-1 1 22 87.978 50.691 17.923 296.001 o
-1 1 23 1.719 4.090 15.891 1016.590 o
-1 1 24 149.711 163.638 24.948 146.599 o
-1 1 25 61.432 48.308 22.120 290.918 o
-1 1 26 197.582 264.932 34.723 91.566 o
-1 1 27 1065.610 979.059 67.535 19.885 o
-1 1 28 260.485 154.316 36.897 85.929 o
-1 2 1 207.919 352.618 7.892 126.448 o
-1 2 2 5453.400 5834.630 52.156 3.599 o
-1 2 3 4.121 9.918 3.743 4405.610 o
-1 2 4 6189.400 7134.780 83.712 2.793 o
-1 2 5 94054.100 101844.000 1222.590 0.025 o
-1 2 6 24643.300 24499.300 214.745 0.341 o
-1 2 7 83621.100 87190.700 722.599 0.035 o
-1 2 8 32756.300 33581.600 292.713 0.201 o
-1 2 9 70942.500 74051.500 683.628 0.047 o
-1 2 10 2249.560 2169.770 36.869 11.574 o
-1 2 11 11657.400 10786.200 113.662 1.226 o
-1 2 12 1499.080 1926.780 68.262 13.559 o
-1 2 13 293.680 275.029 17.108 102.999 o
-1 2 14 2192.940 2020.150 40.289 11.976 o
-1 2 15 5290.610 5111.000 86.568 3.675 o
-1 2 16 7048.300 7551.520 119.190 2.284 o
-1 2 17 4844.510 4625.670 66.876 4.305 o
-1 2 18 2285.600 2568.480 57.544 9.955 o
-1 2 19 7063.380 6888.140 107.165 2.429 o
-1 2 20 293.477 240.091 24.451 95.751 o
-1 2 21 4721.120 4647.320 88.055 4.175 o
-1 2 22 25.383 55.229 18.616 437.995 o
-1 2 23 223.609 218.984 26.483 109.115 o
-1 2 24 1121.570 1112.810 54.108 21.105 o
-1 2 25 158.270 167.378 28.076 131.074 o
-1 2 26 236.302 120.911 27.890 114.937 o
-1 2 27 534.295 576.632 56.323 35.171 o
-1 2 28 669.384 559.614 63.787 29.018 o
-1 3 1 181.326 152.144 7.187 189.232 o
-1 3 2 179567.000 182998.000 2295.440 0.007 o
-1 3 3 1991.820 1854.990 23.856 13.971 o
-1 3 4 43871.600 44182.600 438.933 0.117 o
-1 3 5 8542.810 8910.200 80.965 1.885 o
-1 3 6 1255.430 1005.850 17.864 25.029 o
-1 3 7 9935.210 9977.480 92.121 1.525 o
-1 3 8 708.167 720.079 21.763 41.373 o
-1 3 9 122.840 46.774 9.098 315.428 o
-1 3 10 17683.000 17716.100 170.253 0.595 o
-1 3 11 284.525 291.575 17.087 103.220 o
-1 3 12 53448.100 55007.600 558.910 0.080 o
-1 3 13 247.447 464.155 28.690 79.198 o
-1 3 14 23648.100 23563.200 226.979 0.362 o
-1 3 15 35.651 33.102 10.558 704.334 o
-1 3 16 131.133 74.682 13.351 252.707 o
-1 3 17 487.048 413.447 24.846 60.889 o
-1 3 18 173.248 199.407 19.386 147.755 o
-1 3 19 3366.130 3070.770 66.743 6.783 o
-1 3 20 1230.790 1131.550 46.002 21.106 o
-1 3 21 621.436 467.550 32.820 46.311 o
-1 3 22 116.833 69.793 19.532 229.525 o
-1 3 23 0.038 -2.904 16.041 1076.860 o
-1 3 24 1.345 10.437 18.348 745.436 o
-1 3 25 0.335 -3.047 19.414 732.291 o
-1 3 26 100.991 113.957 29.253 161.522 o
-1 3 27 13.751 34.872 25.327 342.440 o
-1 3 28 251.232 255.164 56.614 52.274 o
-1 4 1 10273.400 10140.300 88.788 1.469 o
-1 4 2 1373.480 1277.600 19.201 21.503 o
-1 4 3 665.393 692.230 14.418 45.593 o
-1 4 4 27948.900 29351.100 273.575 0.261 o
-1 4 5 51245.500 52844.100 415.584 0.089 o
-1 4 6 44913.200 45941.800 365.108 0.114 o
-1 4 7 83398.800 85329.000 664.257 0.036 o
-1 4 8 13372.300 11841.800 109.157 1.022 o
-1 4 9 39212.900 38292.700 336.726 0.150 o
-1 4 10 58908.900 61205.600 523.717 0.068 o
-1 4 11 24097.400 24842.800 247.711 0.340 o
-1 4 12 7193.540 7686.870 92.405 2.333 o
-1 4 13 1056.620 1196.610 31.373 25.119 o
-1 4 14 153.884 174.309 16.762 172.965 o
-1 4 15 5042.150 4772.660 71.599 4.068 o
-1 4 16 107.618 88.492 13.995 270.996 o
-1 4 17 15747.300 16168.000 174.967 0.700 o
-1 4 18 58.472 69.783 14.753 382.993 o
-1 4 19 10542.900 10510.400 130.858 1.343 o
-1 4 20 819.067 749.748 40.291 32.066 o
-1 4 21 722.719 787.978 41.944 33.436 o
-1 4 22 3132.800 2789.800 68.928 7.357 o
-1 4 23 2575.420 2571.770 76.961 8.418 o
-1 4 24 655.176 567.728 44.696 37.359 o
-1 4 25 25.773 -1.407 19.455 535.800 o
-1 4 26 408.303 365.811 40.287 55.992 o
-1 4 27 16.704 3.692 22.457 458.868 o
-1 5 1 43929.400 44956.500 382.042 0.118 o
-1 5 2 36119.500 36321.800 290.468 0.173 o
-1 5 3 40461.200 40180.900 320.559 0.141 o
-1 5 4 44984.300 44954.900 357.575 0.116 o
-1 5 5 28526.200 28611.400 235.468 0.264 o
-1 5 6 92.639 50.582 7.376 398.844 o
-1 5 7 10.029 31.410 6.995 1476.720 o
-1 5 8 19911.600 20099.500 174.627 0.489 o
-1 5 9 3348.700 2927.300 40.397 7.451 o
-1 5 10 20051.800 20208.900 177.695 0.483 o
-1 5 11 26842.600 27310.800 254.342 0.287 o
-1 5 12 8844.750 8957.220 104.626 1.768 o
-1 5 13 24854.700 25809.200 246.649 0.323 o
-1 5 14 2702.220 2715.680 50.839 8.851 o
-1 5 15 8134.160 7943.760 101.922 2.027 o
-1 5 16 70.073 93.997 15.116 320.717 o
-1 5 17 3748.470 3664.190 65.090 5.863 o
-1 5 18 1495.940 1422.250 49.010 16.990 o
-1 5 19 448.511 353.963 25.854 66.023 o
-1 5 20 676.089 759.692 37.032 36.860 o
-1 5 21 409.741 308.861 29.245 68.874 o
-1 5 22 27.874 26.563 19.961 446.712 o
-1 5 23 4.129 -15.220 17.488 845.253 o
-1 5 24 405.059 457.416 40.629 53.009 o
-1 5 25 20.699 17.644 23.791 382.316 o
-1 5 26 22.726 48.030 25.170 312.948 o
-1 5 27 53.477 52.144 26.925 239.893 o
-1 6 1 1868.170 1608.260 34.318 14.949 o
-1 6 2 1369.880 1163.390 21.599 22.067 o
-1 6 3 2784.780 2804.240 48.542 8.606 o
-1 6 4 900.731 693.680 16.640 36.272 o
-1 6 5 6.709 11.438 6.066 2671.830 o
-1 6 6 48949.300 50283.400 425.518 0.097 o
-1 6 7 527.553 422.773 16.274 62.008 o
-1 6 8 46718.000 47443.500 384.366 0.107 o
-1 6 9 178.138 141.767 11.156 185.943 o
-1 6 10 36272.800 36184.500 301.957 0.171 o
-1 6 11 0.979 20.946 6.963 2516.300 o
-1 6 12 8735.460 8101.520 99.214 1.887 o
-1 6 13 1278.870 1302.090 34.715 21.083 o
-1 6 14 88.937 77.602 13.419 317.010 o
-1 6 15 1177.630 1026.170 35.042 24.058 o
-1 6 16 6603.030 6420.780 91.406 2.734 o
-1 6 17 1833.880 1536.970 42.141 14.895 o
-1 6 18 11570.900 11381.200 139.585 1.171 o
-1 6 19 387.001 284.843 24.220 78.012 o
-1 6 20 712.720 705.426 36.872 36.627 o
-1 6 21 705.960 591.148 42.995 36.198 o
-1 6 22 815.815 695.547 46.532 30.823 o
-1 6 23 4565.880 4655.150 113.030 3.976 o
-1 6 24 558.548 582.081 45.808 39.758 o
-1 6 25 2805.400 2719.910 77.210 7.781 o
-1 6 26 197.465 140.933 32.353 110.065 o
-1 7 1 17589.100 18395.400 173.904 0.585 o
-1 7 2 5370.690 5382.540 65.337 3.706 o
-1 7 3 47534.300 48925.500 392.139 0.102 o
-1 7 4 4584.360 4314.190 56.770 4.740 o
-1 7 5 25889.500 25635.400 217.918 0.315 o
-1 7 6 3135.820 2998.430 41.935 7.770 o
-1 7 7 1297.520 1597.910 29.649 19.802 o
-1 7 8 0.187 -1.184 6.384 6640.580 o
-1 7 9 8698.670 8675.490 91.958 1.853 o
-1 7 10 3474.680 3233.250 47.389 6.849 o
-1 7 11 14323.300 14255.500 138.405 0.848 o
-1 7 12 4410.660 4282.490 66.234 4.815 o
-1 7 13 8682.140 8344.850 104.816 1.858 o
-1 7 14 4177.150 4477.260 87.733 4.666 o
-1 7 15 2185.910 2032.330 46.724 11.697 o
-1 7 16 2522.690 2670.420 55.697 9.215 o
-1 7 17 64.282 57.800 15.269 375.468 o
-1 7 18 2838.010 2649.610 58.404 8.387 o
-1 7 19 1799.110 1911.740 50.952 13.460 o
-1 7 20 2035.700 1815.920 51.878 12.513 o
-1 7 21 529.665 519.385 36.661 47.363 o
-1 7 22 264.167 237.952 30.884 90.082 o
-1 7 23 466.174 442.233 40.089 50.370 o
-1 7 24 17.145 0.768 21.790 487.112 o
-1 7 25 670.268 535.189 47.211 36.265 o
-1 7 26 182.281 131.715 31.829 116.761 o
-1 8 1 3000.000 2999.910 44.370 8.001 o
-1 8 2 12453.400 11610.200 121.068 1.100 o
-1 8 3 1711.090 1584.330 31.279 16.240 o
-1 8 4 54.788 45.986 9.520 541.603 o
-1 8 5 12768.300 11895.600 114.780 1.066 o
-1 8 6 8771.580 8876.020 92.263 1.818 o
-1 8 7 30604.900 30538.800 260.624 0.232 o
-1 8 8 7991.210 7716.080 92.854 2.116 o
-1 8 9 28903.300 30420.100 262.024 0.248 o
-1 8 10 3369.280 3224.990 51.210 6.965 o
-1 8 11 4537.340 4620.100 62.882 4.591 o
-1 8 12 156.359 132.598 15.567 189.669 o
-1 8 13 653.137 551.666 27.774 45.205 o
-1 8 14 15257.800 16065.100 175.053 0.725 o
-1 8 15 758.376 792.122 35.156 34.623 o
-1 8 16 20592.500 21492.900 261.137 0.429 o
-1 8 17 3408.210 3370.540 66.209 6.502 o
-1 8 18 5060.260 5216.150 86.380 3.783 o
-1 8 19 3441.710 3411.820 84.739 6.033 o
-1 8 20 19.558 15.456 17.159 627.852 o
-1 8 21 213.452 201.040 26.428 114.102 o
-1 8 22 2798.470 2968.960 92.020 7.076 o
-1 8 23 195.287 256.837 34.546 93.046 o
-1 8 24 4118.600 4401.130 108.233 4.443 o
-1 8 25 919.453 944.657 68.360 21.370 o
-1 9 1 706.869 784.031 39.626 34.698 o
-1 9 2 34101.000 35103.300 317.004 0.186 o
-1 9 3 106.769 169.028 19.857 192.621 o
-1 9 4 32799.200 33985.800 309.830 0.198 o
-1 9 5 474.772 478.402 16.454 64.066 o
-1 9 6 2377.360 2329.330 37.945 10.768 o
-1 9 7 7.273 29.837 8.172 1487.000 o
-1 9 8 6550.940 6608.000 77.859 2.782 o
-1 9 9 627.864 516.908 22.230 49.562 o
-1 9 10 689.107 659.975 24.520 42.513 o
-1 9 11 151.790 139.055 15.848 189.491 o
-1 9 12 4196.450 3929.970 81.164 4.986 o
-1 9 13 210.732 167.119 18.244 141.932 o
-1 9 14 14212.100 14800.300 166.189 0.818 o
-1 9 15 1204.580 1262.540 41.216 21.344 o
-1 9 16 1167.360 1113.190 41.574 22.631 o
-1 9 17 4953.980 5171.350 85.493 3.870 o
-1 9 18 2.468 -3.062 14.156 1297.860 o
-1 9 19 5905.360 6008.620 113.741 2.948 o
-1 9 20 477.281 385.138 33.418 56.463 o
-1 9 21 1474.690 1379.510 57.492 16.392 o
-1 9 22 2.345 -6.682 18.204 806.086 o
-1 9 23 33.376 30.715 20.616 402.813 o
-1 9 24 300.305 157.216 32.281 88.244 o
-1 10 1 12589.500 12687.200 156.466 1.004 o
-1 10 2 2599.950 2392.500 55.028 9.404 o
-1 10 3 635.003 521.627 20.131 49.836 o
-1 10 4 9099.180 8929.340 122.280 1.682 o
-1 10 5 5664.160 5547.320 75.597 3.428 o
-1 10 6 15212.600 15545.100 163.202 0.747 o
-1 10 7 13119.700 13072.100 143.695 0.963 o
-1 10 8 186.645 194.782 18.702 144.958 o
-1 10 9 3101.610 2891.800 53.586 7.704 o
-1 10 10 4770.180 4922.910 104.247 3.870 o
-1 10 11 1092.600 926.400 38.667 25.478 o
-1 10 12 8461.550 8600.380 122.719 1.827 o
-1 10 13 688.667 643.995 35.550 38.877 o
-1 10 14 5562.710 5278.740 92.508 3.431 o
-1 10 15 5665.790 5477.900 96.025 3.302 o
-1 10 16 405.071 285.099 27.574 72.319 o
-1 10 17 7051.150 7248.730 117.954 2.330 o
-1 10 18 787.506 717.549 46.557 31.196 o
-1 10 19 1787.480 1994.330 67.148 12.193 o
-1 10 20 169.434 151.795 28.098 129.841 o
-1 10 21 631.655 557.662 45.218 38.020 o
-1 10 22 2126.980 2256.420 76.707 9.961 o
-1 10 23 2264.530 2285.080 78.315 9.455 o
-1 10 24 6053.900 6500.820 154.578 2.518 o
-1 11 1 10212.300 10038.800 134.081 1.408 o
-1 11 2 3760.580 3667.990 64.909 5.849 o
-1 11 3 21278.200 21336.600 236.877 0.424 o
-1 11 4 464.818 443.122 28.624 58.848 o
-1 11 5 12294.000 12364.100 159.597 1.037 o
-1 11 6 817.911 763.257 36.624 33.006 o
-1 11 7 109.173 92.003 16.438 248.507 o
-1 11 8 4305.500 4269.890 107.485 4.363 o
-1 11 9 7.153 13.483 12.757 1166.910 o
-1 11 10 7876.520 7952.360 132.266 1.981 o
-1 11 11 3282.910 3410.770 80.142 6.349 o
-1 11 12 1115.850 1096.480 52.901 21.470 o
-1 11 13 5396.600 5505.190 108.635 3.324 o
-1 11 14 222.481 152.184 25.139 121.785 o
-1 11 15 4261.520 4307.830 96.431 4.543 o
-1 11 16 5550.100 5791.300 115.959 3.126 o
-1 11 17 1322.280 1355.540 73.421 15.552 o
-1 11 18 3838.320 4033.330 110.676 4.773 o
-1 11 19 172.119 157.681 34.390 108.307 o
-1 11 20 2514.210 2874.740 149.841 5.518 o
-1 11 21 514.433 500.545 51.108 39.762 o
-1 11 22 1769.900 1779.090 108.361 9.557 o
-1 11 23 1549.310 1224.840 141.975 8.217 o
-1 12 1 6112.180 6047.570 98.478 2.958 o
-1 12 2 1422.920 1368.850 44.105 18.306 o
-1 12 3 8497.160 8578.690 188.500 1.606 o
-1 12 4 201.702 145.288 20.384 144.107 o
-1 12 5 13263.200 13454.700 185.738 0.897 o
-1 12 6 8754.260 8789.640 126.904 1.743 o
-1 12 7 191.189 131.618 20.046 152.925 o
-1 12 8 9898.000 10230.000 141.696 1.422 o
-1 12 9 75.740 65.478 16.714 319.319 o
-1 12 10 7229.140 7508.330 131.206 2.188 o
-1 12 11 34.505 55.234 18.904 399.878 o
-1 12 12 92.725 73.667 22.202 231.552 o
-1 12 13 5932.920 6202.140 120.104 2.854 o
-1 12 14 591.416 432.492 37.280 46.129 o
-1 12 15 7192.560 7625.180 138.995 2.147 o
-1 12 16 1561.130 1311.650 66.513 15.059 o
-1 12 17 554.502 536.682 58.257 34.203 o
-1 12 18 2829.700 2771.370 115.021 6.397 o
-1 12 19 99.972 60.575 27.240 191.175 o
-1 12 20 1420.160 1375.900 100.413 11.906 o
-1 12 21 2365.290 2480.910 94.775 8.197 o
-1 13 1 9390.810 9226.150 175.888 1.473 o
-1 13 2 2397.880 2219.390 66.215 9.761 o
-1 13 3 4571.760 4621.010 95.996 4.198 o
-1 13 4 3475.700 3399.390 73.525 6.237 o
-1 13 5 4989.730 4835.940 89.994 3.911 o
-1 13 6 50.103 49.786 16.072 417.304 o
-1 13 7 11.684 6.180 14.644 942.954 o
-1 13 8 1347.800 1171.580 71.475 16.233 o
-1 13 9 209.823 177.428 29.312 110.744 o
-1 13 10 167.831 125.452 24.357 149.330 o
-1 13 11 2404.680 2390.230 89.969 8.431 o
-1 13 12 186.589 174.404 28.803 118.747 o
-1 13 13 2262.300 2340.370 73.061 9.648 o
-1 13 14 2803.650 2671.300 78.874 7.775 o
-1 13 15 1.055 6.330 20.787 609.734 o
-1 13 16 6278.590 6443.440 148.971 2.497 o
-1 13 17 460.258 415.802 48.130 45.453 o
-1 13 18 5471.640 5575.250 141.649 2.981 o
-1 13 19 1670.230 1551.520 125.922 8.796 o
-1 13 20 1858.500 1815.840 118.856 8.607 o
-1 14 1 508.369 377.983 31.524 55.997 o
-1 14 2 7825.250 7908.420 125.377 2.023 o
-1 14 3 487.159 490.198 35.105 51.357 o
-1 14 4 2496.520 2506.270 78.611 8.600 o
-1 14 5 3271.800 3137.390 96.701 6.135 o
-1 14 6 144.736 77.975 19.247 201.841 o
-1 14 7 7246.420 7635.410 123.418 2.202 o
-1 14 8 1238.260 1159.110 55.726 19.427 o
-1 14 9 6155.190 5991.450 202.284 2.216 o
-1 14 10 74.999 78.620 23.328 237.987 o
-1 14 11 1622.880 1526.490 77.939 13.018 o
-1 14 12 841.544 663.776 47.548 30.291 o
-1 14 13 136.647 112.333 26.206 159.320 o
-1 14 14 5213.440 5460.610 119.962 3.320 o
-1 14 15 68.058 14.789 27.300 240.304 o
-1 14 16 3141.600 3056.190 103.302 6.173 o
-1 14 17 23.553 33.990 29.816 250.271 o
-1 14 18 290.983 270.604 42.987 65.724 o
-1 15 1 41.107 32.025 17.626 447.546 o
-1 15 2 2958.890 3036.760 90.508 6.818 o
-1 15 3 294.971 246.979 28.309 88.654 o
-1 15 4 869.470 768.526 44.490 29.541 o
-1 15 5 136.067 158.249 24.445 156.165 o
-1 15 6 3.089 3.979 16.765 899.164 o
-1 15 7 427.261 366.576 32.956 61.221 o
-1 15 8 54.146 43.341 23.602 286.557 o
-1 15 9 266.335 212.109 31.169 91.377 o
-1 15 10 2345.440 2123.740 110.172 7.848 o
-1 15 11 972.186 925.183 56.967 23.439 o
-1 15 12 5019.830 4862.860 113.343 3.641 o
-1 15 13 190.764 142.601 29.520 119.977 o
-1 15 14 1637.980 1529.290 85.997 12.192 o
-1 15 15 6720.530 7059.810 165.018 2.195 o
-1 15 16 6.936 -0.878 27.540 348.477 o
-1 15 17 7757.940 7976.100 207.912 1.690 o
-1 16 1 1987.530 1914.180 63.015 11.826 o
-1 16 2 2276.770 2419.390 74.518 9.431 o
-1 16 3 491.498 443.864 36.884 51.212 o
-1 16 4 2098.790 2050.400 71.214 10.678 o
-1 16 5 159.415 128.666 24.634 151.316 o
-1 16 6 2062.320 1898.260 64.446 11.479 o
-1 16 7 762.980 695.156 50.348 30.708 o
-1 16 8 11.588 11.121 20.966 521.243 o
-1 16 9 1589.330 1609.530 74.372 13.321 o
-1 16 10 143.561 94.740 26.805 157.394 o
-1 16 11 15.000 -11.962 21.590 506.965 o
-1 16 12 278.152 209.696 38.513 76.881 o
-1 16 13 2187.440 1922.150 213.306 4.164 o
-1 16 14 2679.310 2702.070 140.461 5.751 o
-1 17 1 1984.030 1816.560 68.300 11.684 o
-1 17 2 608.085 602.561 44.242 38.517 o
-1 17 3 27.613 3.993 19.068 529.838 o
-1 17 4 194.915 185.094 28.780 115.028 o
-1 17 5 23.036 7.946 18.785 556.149 o
-1 17 6 25.109 36.352 25.569 312.413 o
-1 17 7 483.730 370.627 40.233 51.273 o
-1 17 8 416.661 376.654 40.840 54.602 o
-1 17 9 105.766 59.573 26.691 191.243 o
-1 17 10 309.364 263.553 37.440 71.868 o
-1 17 11 1685.070 1624.130 95.585 11.010 o
-1 18 1 5958.540 6332.840 124.539 2.789 o
-1 18 2 41.594 11.412 22.559 362.719 o
-1 18 3 3691.660 3862.300 94.606 5.289 o
-1 18 4 73.211 75.581 24.322 232.170 o
-1 18 5 495.583 388.149 38.148 51.662 o
-1 18 6 14.683 -41.846 21.148 526.823 o
-1 18 7 87.650 64.791 27.453 197.217 o
0 0 2 165032.000 162733.000 2762.080 0.008 o
0 0 4 3213.400 3738.220 57.864 6.681 o
0 0 6 781.906 867.254 31.031 34.127 o
0 0 8 7607.730 7249.650 99.312 2.254 o
0 0 10 9908.250 9518.530 129.338 1.494 o
0 0 12 16391.500 16499.600 229.515 0.632 o
0 0 14 1.011 59.861 12.470 859.843 o
0 0 16 1718.830 1870.160 49.711 14.074 o
0 0 18 636.677 663.970 48.931 34.653 o
0 0 20 14703.000 15635.600 272.171 0.681 o
0 0 22 8965.760 9167.390 193.365 1.483 o
0 0 24 1593.550 1466.360 128.792 8.838 o
0 0 26 2748.930 2783.440 137.591 5.731 o
0 0 28 169.603 142.922 53.767 65.819 o
0 1 1 8145.700 8700.170 78.104 2.001 o
0 1 2 9691.140 9943.250 80.900 1.582 o
0 1 3 16522.000 17338.200 148.055 0.656 o
0 1 4 2719.080 3143.350 31.717 8.720 o
0 1 5 106541.000 111951.000 1006.160 0.021 o
0 1 6 3734.430 3535.450 39.959 6.321 o
0 1 7 46718.600 48759.900 382.764 0.105 o
0 1 8 26882.300 27683.400 225.958 0.288 o
0 1 9 10287.300 10261.300 95.075 1.449 o
0 1 10 3706.630 3687.050 44.561 6.198 o
0 1 11 701.098 696.622 20.500 42.458 o
0 1 12 1691.770 1637.850 29.922 16.266 o
0 1 13 67.510 22.815 7.023 581.472 o
0 1 14 3716.590 3423.310 47.546 6.332 o
0 1 15 836.881 712.843 36.502 33.198 o
0 1 16 309.208 290.824 16.227 99.116 o
0 1 17 440.569 458.270 24.099 63.392 o
0 1 18 1135.260 934.566 40.785 24.399 o
0 1 19 1110.880 1225.680 44.601 22.163 o
0 1 20 1.565 -0.350 14.135 1331.830 o
0 1 21 50.885 52.888 17.803 376.842 o
0 1 22 190.993 208.354 24.559 124.407 o
0 1 23 323.573 304.354 30.214 77.691 o
0 1 24 81.219 74.295 23.444 232.471 o
0 1 25 2724.930 2608.580 91.756 7.516 o
0 1 26 798.258 888.433 95.699 16.813 o
0 1 27 6471.900 6894.050 161.439 2.300 o
0 1 28 1570.340 1527.230 102.140 10.971 o
0 2 0 24512.300 25771.400 340.475 0.308 o
0 2 1 112929.000 117345.000 1279.920 0.019 o
0 2 2 10640.800 11159.800 87.077 1.354 o
0 2 3 8472.920 8890.250 75.922 1.912 o
0 2 4 61642.300 64990.400 501.970 0.062 o
0 2 5 6205.290 6915.040 63.411 2.918 o
0 2 6 1596.290 1576.150 25.459 17.482 o
0 2 7 239.457 123.907 6.882 162.317 o
0 2 8 26287.800 26904.100 309.858 0.286 o
0 2 9 22439.600 21745.100 183.449 0.410 o
0 2 10 4282.160 3521.120 45.280 5.564 o
0 2 11 23886.100 24192.900 206.144 0.357 o
0 2 12 1420.680 1715.340 28.516 18.184 o
0 2 13 3086.210 3075.330 42.499 7.782 o
0 2 14 502.768 366.997 20.879 64.069 o
0 2 15 1886.490 1719.300 30.926 14.677 o
0 2 16 773.130 577.996 24.746 40.762 o
0 2 17 183.935 101.848 14.008 186.867 o
0 2 18 262.055 274.793 20.834 104.575 o
0 2 19 10686.900 10788.500 144.924 1.286 o
0 2 20 1434.910 1340.420 46.733 18.041 o
0 2 21 5015.080 4994.740 91.828 3.827 o
0 2 22 652.357 740.221 41.772 36.072 o
0 2 23 4473.210 4413.430 100.562 4.285 o
0 2 24 2498.210 2822.350 91.380 7.749 o
0 2 25 1643.300 1660.370 71.986 13.169 o
0 2 26 1078.290 1073.660 71.479 18.616 o
0 2 27 617.660 551.513 54.947 33.969 o
0 2 28 200.520 123.985 35.697 102.075 o
0 3 1 2356.470 2511.060 28.478 10.786 o
0 3 2 42156.900 45255.600 564.923 0.115 o
0 3 3 1298.180 1152.640 17.439 23.370 o
0 3 4 60734.700 62875.600 488.594 0.065 o
0 3 5 11079.700 11720.900 102.553 1.251 o
0 3 6 82077.900 87796.400 679.344 0.036 o
0 3 7 7584.800 7870.130 85.420 2.223 o
0 3 8 27236.800 28235.900 232.063 0.280 o
0 3 9 1090.550 1103.260 25.875 26.065 o
0 3 10 788.161 589.527 38.285 35.611 o
0 3 11 105.102 178.744 13.885 220.812 o
0 3 12 58.413 11.639 8.624 657.134 o
0 3 13 167.743 122.021 12.725 195.890 o
0 3 14 633.354 599.426 26.181 45.657 o
0 3 15 45.081 29.719 10.267 645.354 o
0 3 16 2612.320 2424.150 48.340 9.549 o
0 3 17 485.905 374.221 23.393 63.593 o
0 3 18 867.483 940.530 35.525 30.099 o
0 3 19 825.704 831.009 46.614 29.190 o
0 3 20 47.777 56.695 17.199 391.589 o
0 3 21 2598.690 2504.940 82.736 8.210 o
0 3 22 1026.360 812.929 59.571 22.877 o
0 3 23 396.514 419.909 44.209 51.603 o
0 3 24 948.524 962.026 55.730 23.788 o
0 3 25 122.778 120.477 27.312 158.872 o
0 3 26 5256.990 5299.220 137.111 3.170 o
0 3 27 26.352 62.260 30.564 222.733 o
0 4 0 46759.700 47434.500 610.360 0.098 o
0 4 1 83288.000 85512.800 787.851 0.035 o
0 4 2 8807.200 8168.490 87.296 1.894 o
0 4 3 34627.800 36541.000 289.960 0.180 o
0 4 4 25814.000 27275.200 221.739 0.304 o
0 4 5 717.359 608.663 21.904 43.211 o
0 4 6 4955.040 5206.580 59.967 4.069 o
0 4 7 42542.300 44180.800 353.465 0.125 o
0 4 8 214.520 131.222 11.786 165.042 o
0 4 9 16490.900 16001.100 142.660 0.689 o
0 4 10 2207.040 1901.890 29.100 12.595 o
0 4 11 4629.610 4269.680 60.048 4.689 o
0 4 12 4640.080 4675.110 65.704 4.457 o
0 4 13 1510.720 1438.950 33.913 18.200 o
0 4 14 1233.330 1347.570 34.130 21.408 o
0 4 15 2956.230 2681.580 50.622 8.299 o
0 4 16 850.829 1019.460 33.676 30.032 o
0 4 17 8150.560 8107.590 105.428 1.994 o
0 4 18 2142.770 1970.370 46.779 11.995 o
0 4 19 170.625 98.273 16.342 188.559 o
0 4 20 1478.320 1254.680 53.579 17.265 o
0 4 21 2880.570 2784.680 80.717 7.465 o
0 4 22 685.045 656.420 44.739 35.161 o
0 4 23 13960.900 14264.200 212.126 0.805 o
0 4 24 3.681 23.567 21.057 526.448 o
0 4 25 3239.760 3310.030 93.316 6.153 o
0 4 26 128.098 105.308 28.617 153.553 o
0 4 27 77.179 77.862 33.181 160.126 o
0 5 1 7257.070 7276.980 75.102 2.435 o
0 5 2 2286.310 2142.320 30.472 11.693 o
0 5 3 7547.680 6722.360 65.697 2.459 o
0 5 4 6946.500 6855.160 101.112 2.498 o
0 5 5 30666.100 30017.600 245.881 0.235 o
0 5 6 16796.700 16794.400 146.941 0.657 o
0 5 7 29352.100 29935.300 248.274 0.247 o
0 5 8 1669.880 1667.880 31.814 16.204 o
0 5 9 4820.110 4974.890 58.039 4.265 o
0 5 10 157.347 104.026 9.321 224.974 o
0 5 11 14.087 27.547 6.500 1439.740 o
0 5 12 517.169 287.210 18.316 68.032 o
0 5 13 148.824 86.062 12.813 228.671 o
0 5 14 922.122 784.709 30.411 31.783 o
0 5 15 895.513 739.369 40.391 30.430 o
0 5 16 1058.210 1059.950 35.156 25.578 o
0 5 17 278.577 222.707 20.237 107.783 o
0 5 18 55.251 60.713 14.975 402.882 o
0 5 19 89.413 67.082 15.706 303.033 o
0 5 20 1051.400 1012.020 45.040 24.265 o
0 5 21 13.808 14.935 17.360 666.433 o
0 5 22 5998.830 6179.470 126.164 2.791 o
0 5 23 294.104 296.507 33.748 76.971 o
0 5 24 166.628 152.546 29.040 127.441 o
0 5 25 3784.760 3539.030 106.057 5.131 o
0 5 26 662.007 737.527 53.508 31.308 o
0 5 27 5198.490 5753.090 145.506 3.018 o
0 6 0 105669.000 107299.000 1361.750 0.021 o
0 6 1 5817.930 6496.140 70.733 3.146 o
0 6 2 37738.800 37854.700 327.860 0.158 o
0 6 3 1424.550 1583.020 31.891 18.485 o
0 6 4 8470.580 9068.870 87.361 1.870 o
0 6 5 397.603 505.348 15.857 70.564 o
0 6 6 14127.500 14167.500 129.193 0.870 o
0 6 7 2944.200 2396.810 35.981 9.012 o
0 6 8 19256.400 18910.200 168.122 0.526 o
0 6 9 7002.980 6882.270 75.667 2.579 o
0 6 10 10749.000 11086.900 110.067 1.316 o
0 6 11 477.838 570.546 23.573 56.498 o
0 6 12 1410.470 1310.980 35.066 19.615 o
0 6 13 6180.500 5794.340 80.462 3.089 o
0 6 14 1095.580 1054.880 35.191 25.031 o
0 6 15 8237.670 8363.980 107.033 1.943 o
0 6 16 4334.710 4166.470 69.833 4.896 o
0 6 17 6806.860 6981.570 112.648 2.467 o
0 6 18 92.484 86.362 16.543 274.042 o
0 6 19 1596.470 1354.730 50.807 16.326 o
0 6 20 2652.280 2871.780 68.519 8.231 o
0 6 21 22.403 10.751 17.372 613.925 o
0 6 22 4652.120 4766.850 114.262 3.872 o
0 6 23 299.525 273.700 34.025 77.306 o
0 6 24 6478.960 6901.790 147.983 2.379 o
0 6 25 722.616 681.988 50.513 31.687 o
0 6 26 8.598 4.519 23.416 457.003 o
0 7 1 3037.350 2923.750 52.553 7.824 o
0 7 2 10667.100 11091.600 113.116 1.321 o
0 7 3 10922.300 10105.800 96.058 1.374 o
0 7 4 6424.360 5597.780 61.748 3.116 o
0 7 5 34082.100 35039.500 393.179 0.180 o
0 7 6 13765.200 13181.400 123.917 0.931 o
0 7 7 8898.320 8849.260 91.331 1.798 o
0 7 8 21697.100 22433.300 197.747 0.415 o
0 7 9 880.441 815.066 27.667 33.036 o
0 7 10 17058.000 17552.400 162.812 0.624 o
0 7 11 2264.470 2069.160 38.630 11.650 o
0 7 12 6559.030 7003.600 91.200 2.647 o
0 7 13 145.862 119.386 14.690 206.887 o
0 7 14 1297.860 1354.900 37.499 20.282 o
0 7 15 2437.120 2313.660 49.899 10.181 o
0 7 16 14.319 -10.664 10.573 1467.310 o
0 7 17 500.926 457.540 28.227 56.038 o
0 7 18 365.722 324.163 25.916 76.389 o
0 7 19 1928.530 1736.930 53.174 13.107 o
0 7 20 3019.230 2742.810 68.064 7.634 o
0 7 21 1914.560 1864.790 57.687 12.580 o
0 7 22 3048.970 2763.870 80.493 7.196 o
0 7 23 799.988 754.062 51.006 29.134 o
0 7 24 1624.650 1711.810 73.203 13.028 o
0 7 25 462.875 517.189 46.375 44.347 o
0 7 26 1746.850 1490.950 82.682 12.135 o
0 8 0 25721.000 26395.100 435.140 0.269 o
0 8 1 19820.300 18615.600 229.619 0.492 o
0 8 2 5252.700 4892.680 61.605 3.961 o
0 8 3 25229.800 24931.800 231.197 0.326 o
0 8 4 188.478 179.451 13.598 161.658 o
0 8 5 8412.080 8547.300 88.427 1.935 o
0 8 6 15093.100 14883.800 139.795 0.786 o
0 8 7 2639.510 2523.720 44.942 9.437 o
0 8 8 36614.200 35668.900 328.170 0.169 o
0 8 9 7781.170 7400.190 84.009 2.238 o
0 8 10 4757.230 4434.490 59.957 4.511 o
0 8 11 2129.540 2191.130 39.669 11.909 o
0 8 12 2448.560 2275.750 47.004 10.311 o
0 8 13 2427.910 2368.020 49.397 10.143 o
0 8 14 1750.580 1537.880 41.242 15.475 o
0 8 15 3425.710 3290.210 61.840 6.623 o
0 8 16 4521.310 4564.180 86.405 4.372 o
0 8 17 813.032 741.016 35.998 33.596 o
0 8 18 3518.830 3650.530 95.411 5.568 o
0 8 19 4120.880 4033.900 99.348 4.728 o
0 8 20 451.633 456.702 35.184 54.452 o
0 8 21 1573.930 1610.950 57.734 14.981 o
0 8 22 1881.410 1842.220 80.003 11.194 o
0 8 23 2311.170 2166.180 74.739 9.671 o
0 8 24 5459.930 5661.790 124.672 3.119 o
0 8 25 784.978 800.198 56.898 27.172 o
0 9 1 709.366 563.278 27.929 42.487 o
0 9 2 5228.540 5360.420 101.489 3.510 o
0 9 3 665.179 475.397 18.407 50.044 o
0 9 4 11610.200 11264.600 109.767 1.211 o
0 9 5 1.795 4.380 7.953 3273.140 o
0 9 6 38075.100 38302.800 320.627 0.156 o
0 9 7 1518.650 1460.650 30.269 18.317 o
0 9 8 5897.730 5932.660 72.390 3.233 o
0 9 9 1182.210 1053.360 27.494 24.808 o
0 9 10 863.950 810.030 26.368 33.813 o
0 9 11 3020.740 2789.510 49.157 8.076 o
0 9 12 9.254 4.171 10.347 1648.840 o
0 9 13 7871.890 7835.420 103.872 2.096 o
0 9 14 138.409 114.871 17.260 202.628 o
0 9 15 1969.770 1853.420 55.822 12.482 o
0 9 16 2748.060 2357.330 54.187 9.086 o
0 9 17 72.628 52.391 17.688 326.593 o
0 9 18 152.305 148.666 22.623 158.126 o
0 9 19 2296.270 2258.610 63.144 10.145 o
0 9 20 1258.190 1268.990 56.291 18.665 o
0 9 21 3510.940 3567.510 83.493 5.876 o
0 9 22 752.856 681.840 45.655 32.724 o
0 9 23 4585.910 4993.430 115.043 3.834 o
0 9 24 859.453 774.098 71.259 22.293 o
0 10 0 3802.160 3837.930 96.797 5.150 o
0 10 1 22602.300 22286.000 239.976 0.388 o
0 10 2 5004.790 4925.000 84.476 3.926 o
0 10 3 5613.150 5630.370 105.520 3.217 o
0 10 4 16741.300 16310.800 230.444 0.622 o
0 10 5 133.150 100.194 13.532 234.223 o
0 10 6 1950.870 1788.950 38.733 13.726 o
0 10 7 16722.800 17552.900 181.366 0.628 o
0 10 8 606.420 517.958 25.449 49.337 o
0 10 9 13483.500 13740.400 151.312 0.908 o
0 10 10 200.499 177.396 17.034 147.314 o
0 10 11 2235.660 2094.340 51.606 11.163 o
0 10 12 8210.450 8073.450 109.809 1.972 o
0 10 13 661.173 559.542 30.241 43.662 o
0 10 14 9887.380 9995.560 128.492 1.466 o
0 10 15 2467.160 2312.630 54.809 9.904 o
0 10 16 5658.420 5969.350 105.111 3.123 o
0 10 17 4878.110 4695.500 101.671 3.903 o
0 10 18 2550.140 2351.840 72.241 8.922 o
0 10 19 403.920 438.066 39.450 54.664 o
0 10 20 327.425 228.317 32.457 78.941 o
0 10 21 1172.230 1135.520 62.401 19.088 o
0 10 22 962.058 945.830 60.921 22.548 o
0 10 23 3583.900 3667.990 120.136 4.964 o
0 11 1 335.485 287.841 23.421 85.956 o
0 11 2 4443.430 4202.890 92.339 4.497 o
0 11 3 2251.690 2102.660 51.399 11.099 o
0 11 4 188.552 167.347 17.996 152.302 o
0 11 5 12964.700 12750.700 159.905 0.970 o
0 11 6 7.331 13.393 12.182 1237.910 o
0 11 7 5921.950 5619.950 133.034 2.872 o
0 11 8 932.811 797.600 36.663 29.961 o
0 11 9 308.913 305.469 25.282 86.277 o
0 11 10 2335.380 2286.790 57.261 10.245 o
0 11 11 44.630 52.083 17.884 394.763 o
0 11 12 11846.400 12114.100 178.357 1.058 o
0 11 13 4013.580 3900.310 88.308 5.063 o
0 11 14 4380.560 4434.550 96.387 4.402 o
0 11 15 182.409 104.333 27.105 137.222 o
0 11 16 1417.340 1495.900 78.037 14.071 o
0 11 17 1069.570 996.722 97.427 14.625 o
0 11 18 1300.150 1273.020 73.284 15.969 o
0 11 19 483.490 369.421 43.544 48.815 o
0 11 20 2661.600 2932.670 119.705 6.349 o
0 11 21 256.256 186.078 38.246 81.690 o
0 11 22 3182.280 3153.970 105.665 5.995 o
0 12 0 15827.500 16752.400 451.448 0.479 o
0 12 1 2664.440 2286.950 56.449 9.322 o
0 12 2 3913.910 3911.980 75.821 5.359 o
0 12 3 2846.170 2674.070 65.751 8.118 o
0 12 4 533.318 608.358 34.640 46.196 o
0 12 5 11002.500 11225.700 149.758 1.221 o
0 12 6 996.619 755.314 41.422 27.997 o
0 12 7 11133.700 11076.400 149.451 1.215 o
0 12 8 8942.500 9054.240 130.342 1.678 o
0 12 9 806.360 667.543 37.205 34.377 o
0 12 10 9339.010 9434.160 152.276 1.529 o
0 12 11 457.517 408.767 38.037 53.388 o
0 12 12 32.320 14.340 17.699 526.662 o
0 12 13 3378.680 3390.500 85.017 6.121 o
0 12 14 96.220 128.648 27.312 171.050 o
0 12 15 17683.900 18725.600 291.265 0.517 o
0 12 16 10.212 -1.974 22.896 478.724 o
0 12 17 13797.400 14542.000 248.410 0.769 o
0 12 18 109.587 43.634 26.811 193.429 o
0 12 19 3189.630 3298.280 106.581 5.876 o
0 12 20 280.266 286.556 42.977 65.983 o
0 12 21 41.397 70.574 32.211 190.863 o
0 13 1 2403.940 2230.070 58.204 10.081 o
0 13 2 319.779 241.870 24.877 90.233 o
0 13 3 4798.090 4688.940 87.739 4.110 o
0 13 4 1406.280 1284.290 55.387 17.495 o
0 13 5 4572.580 4901.690 94.906 4.113 o
0 13 6 1661.260 1719.050 52.343 14.620 o
0 13 7 458.649 379.853 30.382 60.398 o
0 13 8 4797.220 4914.700 91.477 3.995 o
0 13 9 140.233 83.322 22.530 184.760 o
0 13 10 2612.410 2614.960 93.062 7.663 o
0 13 11 1096.440 1033.180 55.056 21.658 o
0 13 12 4188.400 4318.530 109.236 4.406 o
0 13 13 9195.300 9510.790 161.481 1.520 o
0 13 14 2881.890 2865.470 137.855 5.545 o
0 13 15 3150.650 2866.520 119.119 5.820 o
0 13 16 82.302 58.605 28.606 194.675 o
0 13 17 427.170 439.030 49.532 45.383 o
0 13 18 552.055 536.228 54.134 36.354 o
0 13 19 1129.470 1144.250 110.337 12.300 o
0 13 20 2331.770 2336.120 93.451 8.482 o
0 14 0 694.826 625.387 54.856 31.304 o
0 14 1 6736.040 6339.780 109.248 2.610 o
0 14 2 156.146 125.774 21.775 165.688 o
0 14 3 440.364 372.137 31.856 60.919 o
0 14 4 9243.370 9569.460 142.245 1.558 o
0 14 5 13.771 6.405 15.547 832.213 o
0 14 6 10713.300 11084.800 157.549 1.245 o
0 14 7 186.382 179.777 24.532 130.718 o
0 14 8 5393.380 5458.000 100.778 3.405 o
0 14 9 1.464 21.328 18.615 673.272 o
0 14 10 4090.120 3877.430 139.100 4.139 o
0 14 11 295.208 313.465 34.947 74.141 o
0 14 12 231.189 191.023 30.048 102.451 o
0 14 13 1934.170 1965.840 83.064 10.600 o
0 14 14 7353.830 7529.290 166.031 1.994 o
0 14 15 1867.210 1882.950 83.728 10.905 o
0 14 16 17363.600 19184.700 311.509 0.508 o
0 14 17 1268.820 1148.620 76.457 16.132 o
0 14 18 5340.970 5591.480 168.704 2.775 o
0 15 1 32.336 36.839 18.242 456.735 o
0 15 2 1938.750 1949.170 55.328 12.439 o
0 15 3 84.186 61.899 19.544 275.242 o
0 15 4 2805.590 2563.990 69.042 8.215 o
0 15 5 75.141 48.786 19.457 301.851 o
0 15 6 941.181 976.794 50.312 25.021 o
0 15 7 2912.640 2778.400 72.029 7.685 o
0 15 8 1210.810 1179.560 62.586 18.528 o
0 15 9 6026.180 6120.330 140.173 2.691 o
0 15 10 70.585 51.352 22.616 268.268 o
0 15 11 7765.040 7779.200 176.837 1.839 o
0 15 12 143.985 125.910 33.373 123.467 o
0 15 13 6229.950 6843.520 159.419 2.385 o
0 15 14 447.332 448.448 50.690 43.505 o
0 15 15 2174.930 2527.730 98.715 8.352 o
0 15 16 34.702 9.912 29.496 255.777 o
0 16 0 246.273 220.711 41.299 75.373 o
0 16 1 2286.380 2373.620 79.561 9.222 o
0 16 2 28.035 57.672 20.721 376.296 o
0 16 3 17.069 10.049 17.349 660.003 o
0 16 4 2439.600 2432.370 70.055 9.190 o
0 16 5 3214.740 3142.810 82.433 6.581 o
0 16 6 6531.960 6464.530 118.882 2.603 o
0 16 7 2543.200 2471.150 79.662 8.491 o
0 16 8 3975.030 4263.750 113.461 4.521 o
0 16 9 2047.880 2012.030 81.355 10.286 o
0 16 10 106.551 80.410 26.497 184.702 o
0 16 11 1261.870 1163.000 107.702 12.086 o
0 16 12 1731.300 1663.950 89.693 11.276 o
0 16 13 795.381 648.650 60.288 27.220 o
0 16 14 6292.780 6501.010 191.457 2.199 o
0 17 1 678.296 605.605 43.938 36.412 o
0 17 2 8.262 0.103 18.829 694.430 o
0 17 3 552.203 421.978 38.054 47.802 o
0 17 4 83.927 43.546 23.272 248.611 o
0 17 5 1175.580 964.356 54.506 21.257 o
0 17 6 24.365 23.370 21.632 418.503 o
0 17 7 1827.010 1915.150 77.051 11.473 o
0 17 8 910.944 851.078 57.243 24.716 o
0 17 9 3540.210 3571.690 139.359 4.626 o
0 17 10 5088.060 5177.620 194.619 2.671 o
0 17 11 1601.730 1787.510 209.921 4.614 o
0 18 0 1676.640 1502.490 131.994 8.414 o
0 18 1 87.185 122.044 26.835 181.560 o
0 18 2 85.645 66.019 25.667 212.721 o
0 18 3 468.643 417.146 43.741 48.214 o
0 18 4 319.527 282.983 34.472 73.758 o
0 18 5 3539.350 3397.250 89.111 5.825 o
0 18 6 271.996 204.137 36.229 81.915 o
0 18 7 5948.100 6611.370 223.055 2.049 o
1 0 0 207.947 176.983 5.775 166.410 o
1 0 2 16057.500 16573.900 185.783 0.671 o
1 0 4 2887.020 3553.830 50.401 7.548 o
1 0 6 17714.000 18675.700 233.186 0.548 o
1 0 8 236.260 133.544 16.687 142.308 o
1 0 10 3940.020 4274.690 71.653 5.204 o
1 0 12 9671.390 9644.470 136.694 1.503 o
1 0 14 3244.660 2465.120 71.144 7.386 o
1 0 16 9966.120 10046.800 150.761 1.406 o
1 0 18 8969.900 9458.050 229.071 1.355 o
1 0 20 84.233 76.967 24.730 216.873 o
1 0 22 3810.400 4302.540 157.739 3.861 o
1 0 24 10584.400 10963.300 289.691 0.997 o
1 0 26 10159.100 10873.100 299.731 1.007 o
1 1 0 36797.500 38994.400 391.238 0.156 o
1 1 1 32561.900 34516.800 321.358 0.197 o
1 1 2 607.951 569.156 13.001 52.243 o
1 1 3 48.378 40.220 3.730 720.865 o
1 1 4 7358.470 7681.020 67.795 2.365 o
1 1 5 48956.000 49958.200 483.867 0.095 o
1 1 6 22098.200 23294.400 211.298 0.395 o
1 1 7 3043.820 2807.290 42.018 8.162 o
1 1 8 147.791 188.033 10.102 194.108 o
1 1 9 5338.770 5422.090 58.283 3.757 o
1 1 10 225.297 261.807 12.656 130.109 o
1 1 11 425.294 412.849 16.472 72.219 o
1 1 12 81.177 123.671 15.044 275.925 o
1 1 13 6641.230 6657.730 76.151 2.746 o
1 1 14 1138.970 1007.710 24.461 26.230 o
1 1 15 830.714 701.308 22.689 37.175 o
1 1 16 913.321 678.122 33.281 32.598 o
1 1 17 1275.590 1245.810 55.979 18.658 o
1 1 18 4000.210 4128.300 75.579 5.161 o
1 1 19 21285.100 21900.600 246.428 0.415 o
1 1 20 10410.000 10578.900 145.452 1.329 o
1 1 21 14959.200 15969.700 201.163 0.722 o
1 1 22 3578.430 3707.340 88.900 5.605 o
1 1 23 2623.790 2622.940 88.201 7.825 o
1 1 24 8.869 22.157 24.119 402.321 o
1 1 25 36.434 24.930 26.172 292.125 o
1 1 26 298.240 207.681 39.407 73.252 o
1 1 27 2387.030 2266.970 101.584 8.049 o
1 2 0 6973.880 6903.490 66.705 2.616 o
1 2 1 181.677 124.487 10.062 192.625 o
1 2 2 1306.210 1764.640 22.401 19.409 o
1 2 3 85481.200 87290.000 678.534 0.034 o
1 2 4 77.983 127.380 7.682 333.977 o
1 2 5 719.971 915.771 18.114 38.247 o
1 2 6 47.710 56.506 6.708 607.503 o
1 2 7 254.347 282.586 13.511 116.590 o
1 2 8 149.285 159.957 9.388 206.224 o
1 2 9 10352.700 11130.600 103.753 1.371 o
1 2 10 11431.500 12183.300 113.656 1.177 o
1 2 11 780.093 726.729 19.366 39.175 o
1 2 12 165.131 100.800 15.849 193.752 o
1 2 13 7141.680 7282.540 79.815 2.454 o
1 2 14 1056.800 1152.880 25.998 26.198 o
1 2 15 4229.120 4089.790 69.979 5.031 o
1 2 16 73.336 33.547 10.827 457.708 o
1 2 17 9555.330 9909.540 119.260 1.538 o
1 2 18 3920.180 3386.880 69.196 5.756 o
1 2 19 139.499 144.135 20.273 176.745 o
1 2 20 357.592 252.191 25.375 82.871 o
1 2 21 1466.810 1494.130 90.210 12.544 o
1 2 22 1528.500 1388.570 60.122 15.713 o
1 2 23 7821.790 8141.040 145.235 1.923 o
1 2 24 1879.880 2217.600 120.612 8.068 o
1 2 25 7740.910 8042.930 172.117 1.840 o
1 2 26 1900.100 2253.360 90.195 9.813 o
1 2 27 4132.010 4374.720 148.651 3.809 o
1 3 0 126501.000 132221.000 1707.720 0.014 o
1 3 1 44114.400 46811.900 607.472 0.105 o
1 3 2 7545.670 7606.160 68.157 2.320 o
1 3 3 20010.700 20586.700 167.803 0.482 o
1 3 4 9071.850 8652.010 83.591 1.800 o
1 3 5 2144.340 2559.770 43.121 11.006 o
1 3 6 7494.500 7007.590 68.224 2.424 o
1 3 7 461.350 319.304 15.154 74.249 o
1 3 8 320.247 342.854 17.536 90.737 o
1 3 9 1047.460 867.221 19.597 29.896 o
1 3 10 1291.220 1208.340 29.157 22.084 o
1 3 11 8261.740 8564.880 92.893 1.954 o
1 3 12 7787.810 7793.700 82.745 2.187 o
1 3 13 7433.870 7056.190 78.344 2.404 o
1 3 14 1594.860 1640.610 31.047 16.903 o
1 3 15 4696.290 4567.090 68.441 4.429 o
1 3 16 532.570 529.767 26.483 52.707 o
1 3 17 680.216 675.796 30.629 40.461 o
1 3 18 14088.300 14613.500 163.002 0.833 o
1 3 19 0.046 15.244 12.759 1358.650 o
1 3 20 25999.000 27660.100 335.054 0.280 o
1 3 21 64.039 98.708 22.075 251.348 o
1 3 22 9957.260 10022.600 163.638 1.380 o
1 3 23 1560.500 1504.990 66.956 14.463 o
1 3 24 881.849 757.592 50.829 27.632 o
1 3 25 60.846 40.747 27.842 228.187 o
1 3 26 29.439 33.995 27.930 268.968 o
1 3 27 474.395 450.555 51.085 42.133 o
1 4 0 631.992 583.030 14.182 50.142 o
1 4 1 39497.900 40487.400 319.164 0.145 o
1 4 2 5334.940 5552.370 57.426 3.725 o
1 4 3 28152.300 27828.100 224.876 0.273 o
1 4 4 2344.220 2292.590 30.047 11.187 o
1 4 5 2414.860 2325.590 47.101 10.336 o
1 4 6 4286.860 4218.520 47.881 5.152 o
1 4 7 403.691 346.910 13.571 80.818 o
1 4 8 9372.320 8643.160 99.629 1.712 o
1 4 9 6501.650 6997.800 73.606 2.745 o
1 4 10 17715.600 18168.900 161.652 0.590 o
1 4 11 91.270 111.197 11.944 294.200 o
1 4 12 1912.300 2075.710 48.775 12.662 o
1 4 13 15700.900 16007.700 149.977 0.721 o
1 4 14 213.239 263.086 18.453 123.422 o
1 4 15 9635.770 9578.250 144.074 1.496 o
1 4 16 6033.120 6287.080 87.189 3.008 o
1 4 17 2668.750 2500.200 51.663 9.187 o
1 4 18 1498.970 1367.510 45.463 17.539 o
1 4 19 107.320 85.706 18.098 242.056 o
1 4 20 1186.000 1011.370 52.380 21.252 o
1 4 21 121.186 61.304 21.102 217.910 o
1 4 22 3537.760 3136.500 83.374 6.117 o
1 4 23 5722.150 5974.670 121.768 2.969 o
1 4 24 1237.320 1218.300 63.297 18.038 o
1 4 25 6146.650 6527.930 152.596 2.499 o
1 4 26 2664.260 2729.390 99.057 7.243 o
1 4 27 4873.930 5218.830 198.628 2.689 o
1 5 0 4357.680 4214.140 45.978 5.099 o
1 5 1 24091.300 25356.400 208.659 0.344 o
1 5 2 354.466 450.624 17.987 77.329 o
1 5 3 575.612 495.704 15.159 56.051 o
1 5 4 388.465 257.985 13.224 90.233 o
1 5 5 776.209 718.618 17.308 39.884 o
1 5 6 1721.810 1181.510 22.803 18.236 o
1 5 7 73.427 114.351 12.361 321.243 o
1 5 8 13451.000 12959.100 120.860 0.963 o
1 5 9 1183.000 920.346 21.727 26.541 o
1 5 10 1630.920 1586.430 30.706 16.856 o
1 5 11 236.335 272.899 15.811 119.761 o
1 5 12 18678.100 19636.600 178.050 0.529 o
1 5 13 284.303 279.203 18.667 102.469 o
1 5 14 4538.300 4429.350 83.637 4.444 o
1 5 15 465.885 470.575 25.268 60.028 o
1 5 16 325.273 211.783 19.003 100.451 o
1 5 17 7143.540 7155.000 98.430 2.403 o
1 5 18 1506.550 1336.050 46.813 17.466 o
1 5 19 12447.300 12855.100 168.310 0.995 o
1 5 20 2146.530 1926.250 55.806 11.604 o
1 5 21 12466.800 13701.200 202.032 0.922 o
1 5 22 9518.530 9457.710 254.002 1.227 o
1 5 23 3902.230 3879.020 96.709 5.036 o
1 5 24 2645.070 2953.550 85.780 7.566 o
1 5 25 69.769 42.686 25.308 244.419 o
1 5 26 682.027 499.837 52.120 34.245 o
1 6 0 24433.000 24356.600 235.963 0.341 o
1 6 1 156.758 240.649 13.348 162.896 o
1 6 2 17649.200 18221.900 174.218 0.586 o
1 6 3 268.169 316.522 15.384 106.289 o
1 6 4 3806.410 3766.800 62.936 5.763 o
1 6 5 1410.280 1301.590 24.346 20.593 o
1 6 6 6593.300 7628.470 79.072 2.579 o
1 6 7 15644.600 16816.100 151.544 0.704 o
1 6 8 22.337 23.385 7.364 1165.310 o
1 6 9 17287.600 17378.300 158.571 0.621 o
1 6 10 2043.520 2162.290 36.385 12.476 o
1 6 11 3332.460 2954.480 44.590 7.385 o
1 6 12 3058.140 2824.390 44.091 8.070 o
1 6 13 0.994 22.267 10.331 1611.420 o
1 6 14 8910.550 8763.270 118.285 1.740 o
1 6 15 1331.050 1197.400 35.411 21.007 o
1 6 16 1680.040 1759.200 43.679 15.048 o
1 6 17 10.464 27.604 17.990 610.080 o
1 6 18 1234.700 1272.260 50.039 19.751 o
1 6 19 698.382 764.159 40.882 34.763 o
1 6 20 385.189 329.270 29.749 69.814 o
1 6 21 1789.060 1699.100 69.087 12.668 o
1 6 22 4561.980 4876.110 108.248 3.969 o
1 6 23 261.324 255.373 33.828 83.972 o
1 6 24 7437.570 8251.290 226.479 1.637 o
1 6 25 3.205 -13.427 20.996 605.389 o
1 6 26 6838.640 7177.000 148.607 2.243 o
1 7 0 16573.200 17798.400 168.618 0.635 o
1 7 1 5604.960 5706.100 67.585 3.467 o
1 7 2 18753.700 19701.900 193.345 0.520 o
1 7 3 710.463 722.605 19.931 41.710 o
1 7 4 6566.960 6262.540 67.944 2.885 o
1 7 5 10614.400 10816.800 104.981 1.356 o
1 7 6 4442.640 4502.320 55.488 4.795 o
1 7 7 12327.800 12755.600 122.270 1.059 o
1 7 8 995.902 908.006 23.042 30.087 o
1 7 9 2941.860 2858.500 43.837 8.293 o
1 7 10 2347.100 2270.700 38.912 10.947 o
1 7 11 4679.110 4310.780 60.829 4.621 o
1 7 12 29.707 40.373 9.483 771.040 o
1 7 13 11347.600 11530.100 132.276 1.196 o
1 7 14 4970.970 5110.490 77.178 3.954 o
1 7 15 2129.150 2035.250 46.827 11.915 o
1 7 16 5413.390 5588.290 94.168 3.415 o
1 7 17 298.310 295.216 26.432 87.122 o
1 7 18 1886.830 1806.990 53.838 13.095 o
1 7 19 3817.690 3785.460 80.385 5.456 o
1 7 20 2529.210 2283.780 63.062 9.441 o
1 7 21 11119.800 11285.900 162.281 1.185 o
1 7 22 723.544 620.653 46.733 33.827 o
1 7 23 9043.350 9826.470 186.723 1.449 o
1 7 24 8.782 7.830 22.147 496.166 o
1 7 25 81.245 77.559 27.865 194.086 o
1 8 0 14028.300 14143.100 141.273 0.868 o
1 8 1 803.374 597.084 23.467 39.662 o
1 8 2 377.153 247.910 9.527 95.816 o
1 8 3 6040.880 5917.320 90.132 3.067 o
1 8 4 269.704 336.073 15.082 104.064 o
1 8 5 13412.500 13786.200 130.340 0.929 o
1 8 6 751.544 611.044 19.532 42.398 o
1 8 7 7528.600 7513.670 83.132 2.294 o
1 8 8 5924.280 5730.460 69.421 3.285 o
1 8 9 384.476 392.400 19.352 76.135 o
1 8 10 11022.000 10773.600 114.853 1.296 o
1 8 11 636.479 707.052 24.279 43.808 o
1 8 12 124.690 107.678 14.472 234.183 o
1 8 13 19156.100 18735.700 194.931 0.522 o
1 8 14 823.771 706.582 32.261 34.847 o
1 8 15 1180.740 1210.150 46.103 21.210 o
1 8 16 2137.470 1987.440 66.966 10.900 o
1 8 17 15.702 14.426 15.025 793.774 o
1 8 18 1422.400 1182.270 50.843 18.339 o
1 8 19 49.473 66.745 21.013 311.393 o
1 8 20 351.760 271.119 28.773 78.087 o
1 8 21 1130.280 1072.340 59.215 20.330 o
1 8 22 215.874 227.576 28.603 105.091 o
1 8 23 4801.790 5108.350 116.122 3.664 o
1 8 24 1052.030 960.992 60.652 21.476 o
1 8 25 6394.310 6692.560 140.873 2.478 o
1 9 0 8604.520 8587.620 139.357 1.751 o
1 9 1 519.093 483.745 26.221 55.161 o
1 9 2 158.974 168.593 28.788 128.177 o
1 9 3 16348.500 16775.500 152.832 0.673 o
1 9 4 4041.200 3779.040 61.807 5.497 o
1 9 5 11932.100 11788.100 123.925 1.136 o
1 9 6 6069.070 5628.420 64.879 3.262 o
1 9 7 3332.230 3079.570 46.867 7.232 o
1 9 8 3926.520 3852.370 55.025 5.677 o
1 9 9 32.972 61.451 10.358 613.498 o
1 9 10 11.060 13.408 8.688 1619.130 o
1 9 11 3831.690 3805.580 57.253 5.790 o
1 9 12 7253.180 7233.690 97.097 2.364 o
1 9 13 17064.600 16760.900 180.972 0.630 o
1 9 14 84.670 51.678 14.140 346.574 o
1 9 15 17345.800 18462.000 219.508 0.570 o
1 9 16 285.280 265.466 26.432 91.744 o
1 9 17 707.124 750.995 41.170 34.601 o
1 9 18 4812.560 4760.340 92.598 4.024 o
1 9 19 22.287 21.442 18.599 529.108 o
1 9 20 8634.090 9315.270 144.472 1.668 o
1 9 21 181.311 168.927 26.654 127.726 o
1 9 22 8836.780 9951.840 155.619 1.556 o
1 9 23 359.305 286.105 35.640 67.954 o
1 9 24 599.119 482.215 45.845 40.066 o
1 10 0 63.569 36.861 11.961 472.056 o
1 10 1 13465.300 13388.400 160.595 0.912 o
1 10 2 362.302 323.094 23.533 79.472 o
1 10 3 2369.310 2219.040 50.391 10.533 o
1 10 4 2434.600 2279.800 41.632 10.537 o
1 10 5 1113.130 908.579 23.331 27.700 o
1 10 6 14970.400 15127.900 174.631 0.762 o
1 10 7 2984.210 2687.590 49.649 8.255 o
1 10 8 7095.560 7440.660 100.411 2.367 o
1 10 9 2651.100 2493.760 51.049 9.261 o
1 10 10 3125.440 3209.910 55.664 7.314 o
1 10 11 6422.530 6744.960 122.433 2.572 o
1 10 12 4277.790 4307.270 70.930 4.870 o
1 10 13 142.301 124.847 16.771 197.905 o
1 10 14 6949.950 6924.300 108.923 2.450 o
1 10 15 3792.680 4050.990 80.508 5.338 o
1 10 16 39.645 17.094 16.686 514.593 o
1 10 17 4534.150 4401.890 88.541 4.398 o
1 10 18 1868.340 1967.750 78.308 11.142 o
1 10 19 289.171 296.006 34.751 76.149 o
1 10 20 284.152 231.875 32.003 85.442 o
1 10 21 31.323 25.367 21.759 389.900 o
1 10 22 1727.370 1756.580 74.217 12.394 o
1 10 23 583.896 595.701 49.609 36.808 o
1 11 0 550.899 509.455 30.334 50.150 o
1 11 1 3113.020 2768.610 59.713 7.654 o
1 11 2 3923.030 3803.620 102.330 4.951 o
1 11 3 4471.570 4312.630 85.263 4.523 o
1 11 4 23415.800 23249.700 254.348 0.362 o
1 11 5 1977.430 1900.430 49.598 12.718 o
1 11 6 23187.000 23788.400 260.576 0.360 o
1 11 7 210.559 208.706 21.467 126.160 o
1 11 8 5939.490 5749.540 118.499 2.952 o
1 11 9 1080.180 996.420 40.285 24.842 o
1 11 10 341.229 298.700 24.975 82.383 o
1 11 11 1835.830 1924.530 59.243 12.693 o
1 11 12 9335.860 9030.030 145.897 1.576 o
1 11 13 62.369 50.932 22.652 280.297 o
1 11 14 7418.640 7491.060 152.611 2.047 o
1 11 15 5491.810 5398.050 127.231 3.140 o
1 11 16 6036.330 5934.530 143.447 2.695 o
1 11 17 6580.400 6257.140 250.300 1.797 o
1 11 18 308.541 251.005 38.194 71.567 o
1 11 19 1712.520 1624.680 81.260 12.130 o
1 11 20 3415.610 3591.170 110.748 5.367 o
1 11 21 1392.270 1305.420 83.270 14.082 o
1 11 22 1659.770 1446.880 144.003 7.715 o
1 12 0 1159.400 1016.220 44.386 22.897 o
1 12 1 11697.300 11838.300 154.656 1.116 o
1 12 2 4403.320 4045.260 77.553 4.792 o
1 12 3 489.632 332.029 26.458 62.878 o
1 12 4 10134.100 9859.630 151.023 1.396 o
1 12 5 10550.300 10632.100 144.432 1.312 o
1 12 6 339.727 325.816 26.595 78.791 o
1 12 7 29100.400 30338.700 324.145 0.239 o
1 12 8 167.922 113.143 19.368 172.769 o
1 12 9 11880.300 11990.400 159.200 1.087 o
1 12 10 34.472 18.903 16.861 531.615 o
1 12 11 1841.190 1875.330 69.016 12.082 o
1 12 12 1814.100 1712.510 61.114 13.147 o
1 12 13 1910.950 1996.590 118.270 8.356 o
1 12 14 1890.230 1986.340 76.540 11.156 o
1 12 15 85.570 63.963 26.939 203.236 o
1 12 16 1157.120 1307.460 83.862 15.276 o
1 12 17 1182.540 1095.110 70.990 17.769 o
1 12 18 227.556 220.499 37.776 84.192 o
1 12 19 1765.350 1800.780 88.921 10.991 o
1 12 20 34.606 32.360 28.212 259.058 o
1 12 21 646.855 459.142 51.415 36.090 o
1 13 0 1154.040 1135.970 49.555 21.385 o
1 13 1 2423.910 2332.500 59.987 9.794 o
1 13 2 5935.710 6027.790 136.438 2.766 o
1 13 3 4174.460 4159.370 82.214 4.885 o
1 13 4 10065.200 10204.900 144.411 1.396 o
1 13 5 8100.730 8291.520 125.803 1.920 o
1 13 6 6818.740 6845.020 111.367 2.490 o
1 13 7 1202.930 1184.690 53.019 20.059 o
1 13 8 1103.960 1005.970 45.620 23.475 o
1 13 9 24.710 18.887 16.172 621.860 o
1 13 10 2899.900 2898.470 78.291 7.405 o
1 13 11 981.565 1027.290 53.369 23.434 o
1 13 12 3393.020 3476.800 102.139 5.652 o
1 13 13 6618.870 7029.640 153.869 2.289 o
1 13 14 4300.280 4415.500 119.878 4.132 o
1 13 15 7419.150 8008.130 171.120 1.909 o
1 13 16 7040.090 7038.310 160.196 2.148 o
1 13 17 44.159 67.875 30.811 202.060 o
1 13 18 1794.140 1470.300 86.055 11.702 o
1 13 19 2779.090 2886.860 123.026 6.119 o
1 14 0 13635.900 14054.800 184.727 0.857 o
1 14 1 5.885 7.700 15.592 938.208 o
1 14 2 3781.950 3798.770 80.976 5.477 o
1 14 3 4032.270 3981.650 83.322 5.086 o
1 14 4 4.830 18.798 16.184 818.944 o
1 14 5 1641.700 1539.630 53.093 15.209 o
1 14 6 3815.430 3776.380 81.557 5.443 o
1 14 7 151.575 147.188 22.373 159.898 o
1 14 8 7074.020 7182.030 132.868 2.262 o
1 14 9 2101.590 2105.210 68.798 10.718 o
1 14 10 4616.130 4545.060 103.314 4.103 o
1 14 11 4190.030 4088.810 153.986 3.772 o
1 14 12 1599.560 1405.760 78.841 13.314 o
1 14 13 1661.730 1605.290 122.369 9.009 o
1 14 14 1220.950 1127.420 72.451 17.129 o
1 14 15 1.044 -11.151 26.346 396.317 o
1 14 16 1346.670 1227.230 77.691 15.239 o
1 14 17 75.654 78.717 31.078 174.328 o
1 14 18 3347.630 3808.590 241.358 2.828 o
1 15 0 3198.310 3191.280 76.525 6.719 o
1 15 1 2163.910 2220.360 63.516 10.608 o
1 15 2 639.702 503.362 45.860 38.328 o
1 15 3 12781.600 13883.100 188.443 0.912 o
1 15 4 649.422 700.538 48.678 33.941 o
1 15 5 16211.800 16815.000 216.139 0.641 o
1 15 6 747.929 717.511 43.163 33.274 o
1 15 7 2943.720 2932.710 74.180 7.420 o
1 15 8 6.118 14.266 20.138 581.395 o
1 15 9 18.577 24.061 21.268 449.045 o
1 15 10 57.737 35.621 25.413 262.855 o
1 15 11 2132.340 1965.250 84.437 9.919 o
1 15 12 179.298 141.126 34.814 107.335 o
1 15 13 7695.260 7624.680 193.799 1.791 o
1 15 14 61.853 48.910 30.818 195.614 o
1 15 15 12674.800 13762.900 329.313 0.743 o
1 15 16 39.838 51.368 30.768 213.107 o
1 16 0 2950.850 2783.710 74.110 7.545 o
1 16 1 5850.720 6050.380 113.417 2.964 o
1 16 2 13.688 -7.191 17.390 737.162 o
1 16 3 1065.730 1010.940 49.329 23.254 o
1 16 4 2496.020 2512.250 75.511 8.724 o
1 16 5 755.294 708.528 55.280 29.053 o
1 16 6 3384.590 3289.170 81.968 6.251 o
1 16 7 2417.170 2570.370 80.823 8.614 o
1 16 8 7254.560 7613.840 147.029 2.096 o
1 16 9 1047.660 1142.670 73.978 18.142 o
1 16 10 6453.130 7084.870 212.184 1.973 o
1 16 11 2528.710 2782.310 100.117 7.385 o
1 16 12 315.811 269.911 42.821 63.809 o
1 16 13 1061.940 915.191 70.546 19.634 o
1 16 14 1.755 15.998 29.996 291.195 o
1 17 0 79.081 81.657 33.035 159.098 o
1 17 1 1522.780 1484.640 66.296 14.801 o
1 17 2 4441.520 4372.950 90.956 4.450 o
1 17 3 107.309 165.827 28.026 151.957 o
1 17 4 11255.700 11931.200 241.260 1.009 o
1 17 5 1319.780 1302.460 62.588 17.167 o
1 17 6 7771.070 8395.500 144.379 1.911 o
1 17 7 4035.470 4121.590 107.225 4.634 o
1 17 8 2087.760 2015.130 95.660 9.299 o
1 17 9 403.328 266.896 43.399 56.659 o
1 17 10 807.808 744.677 199.855 5.916 o
1 17 11 825.275 746.149 90.046 18.291 o
1 18 0 460.384 388.957 39.025 53.038 o
1 18 1 1313.210 1385.190 98.281 12.525 o
1 18 2 1375.120 1296.410 64.428 16.549 o
1 18 3 447.832 377.461 38.134 54.898 o
1 18 4 139.137 154.877 28.413 139.129 o
1 18 5 2389.820 2570.010 90.504 8.248 o
1 18 6 569.889 634.702 80.313 23.995 o
1 18 7 6608.470 6993.210 214.430 1.939 o
2 0 0 14826.100 16957.500 191.606 0.713 o
2 0 2 5351.910 5865.610 76.336 3.506 o
2 0 4 36320.500 38242.200 424.807 0.157 o
2 0 6 14979.800 14345.700 174.880 0.782 o
2 0 8 9680.110 8365.380 114.782 1.650 o
2 0 10 14909.000 13958.800 180.455 0.791 o
2 0 12 2708.200 2480.500 54.432 9.022 o
2 0 14 1163.270 877.007 38.643 24.781 o
2 0 16 22590.400 22626.000 353.611 0.352 o
2 0 18 40711.500 41999.400 595.254 0.122 o
2 0 20 20585.500 21514.700 856.822 0.211 o
2 0 22 1794.110 1792.690 102.536 9.895 o
2 0 24 1196.030 1199.550 103.230 12.795 o
2 0 26 4654.090 4992.170 203.735 2.736 o
2 1 0 11526.600 12141.600 99.964 1.185 o
2 1 1 16089.800 17520.600 141.574 0.673 o
2 1 2 12585.400 13437.700 111.087 1.020 o
2 1 3 69.604 61.565 6.109 476.374 o
2 1 4 14228.500 15114.100 126.061 0.837 o
2 1 5 8141.350 8321.290 80.697 2.040 o
2 1 6 12381.700 13231.300 115.093 1.041 o
2 1 7 1319.350 1307.320 21.866 21.786 o
2 1 8 254.895 244.577 13.896 121.429 o
2 1 9 10027.600 9330.950 92.559 1.559 o
2 1 10 26869.300 27769.100 233.068 0.287 o
2 1 11 58031.900 58943.500 471.054 0.071 o
2 1 12 11675.700 12217.700 118.123 1.147 o
2 1 13 31292.800 31303.600 266.245 0.223 o
2 1 14 1143.470 1150.490 26.965 24.724 o
2 1 15 6768.740 6521.840 77.557 2.718 o
2 1 16 1221.620 1168.720 31.589 22.946 o
2 1 17 242.106 203.021 17.961 124.782 o
2 1 18 1673.330 1764.090 44.343 15.027 o
2 1 19 2958.010 3058.410 74.902 7.263 o
2 1 20 3124.990 3149.630 78.389 6.817 o
2 1 21 13967.700 13848.200 229.948 0.798 o
2 1 22 5512.600 5426.520 151.322 2.905 o
2 1 23 14039.600 14523.700 245.367 0.761 o
2 1 24 3755.570 3828.700 111.504 4.918 o
2 1 25 1229.810 1058.460 70.802 17.576 o
2 1 26 209.957 221.561 40.775 80.785 o
2 1 27 892.452 605.862 127.505 11.906 o
2 2 0 1697.620 1896.140 30.659 15.312 o
2 2 1 2322.560 2356.880 26.836 11.231 o
2 2 2 10616.600 11504.800 98.015 1.323 o
2 2 3 1345.100 1539.230 20.552 20.274 o
2 2 4 15854.800 17151.000 142.460 0.691 o
2 2 5 10069.900 10893.300 96.472 1.434 o
2 2 6 656.460 584.634 14.182 48.767 o
2 2 7 1654.770 1494.130 29.950 17.075 o
2 2 8 11717.600 11374.300 121.764 1.180 o
2 2 9 7201.010 6548.280 68.927 2.592 o
2 2 10 8364.850 8685.090 105.594 1.886 o
2 2 11 7171.530 7516.250 79.816 2.409 o
2 2 12 440.998 438.020 17.877 68.375 o
2 2 13 2585.580 2640.200 39.507 9.574 o
2 2 14 170.792 146.304 12.277 186.208 o
2 2 15 5872.620 6044.130 73.658 3.211 o
2 2 16 5809.940 6130.040 84.096 3.160 o
2 2 17 12116.500 12674.600 143.323 1.058 o
2 2 18 12997.000 13710.700 169.749 0.923 o
2 2 19 29253.000 31129.600 365.500 0.228 o
2 2 20 4725.530 4560.010 96.527 4.106 o
2 2 21 10202.200 10920.000 180.178 1.265 o
2 2 22 296.395 307.481 38.136 69.975 o
2 2 23 20.146 52.257 25.726 304.105 o
2 2 24 633.371 534.130 51.417 35.411 o
2 2 25 1610.040 1789.920 130.566 8.363 o
2 2 26 1447.530 1266.530 79.062 14.395 o
2 2 27 2769.840 2815.300 146.264 5.419 o
2 3 0 167.805 260.002 10.951 157.501 o
2 3 1 2615.910 2863.510 33.159 9.325 o
2 3 2 6571.530 6675.710 63.464 2.818 o
2 3 3 2710.950 2718.230 32.320 9.281 o
2 3 4 2087.400 1780.070 24.943 13.621 o
2 3 5 18809.000 18975.600 170.497 0.538 o
2 3 6 5550.300 5527.760 57.914 3.602 o
2 3 7 979.785 841.079 18.109 31.919 o
2 3 8 184.556 162.515 10.565 176.342 o
2 3 9 3602.780 3531.590 46.475 6.433 o
2 3 10 27173.900 26739.700 227.216 0.290 o
2 3 11 7.622 33.870 7.779 1436.800 o
2 3 12 25697.100 24877.600 216.512 0.323 o
2 3 13 2754.130 2527.870 40.595 9.235 o
2 3 14 11912.100 10915.700 112.244 1.195 o
2 3 15 0.861 12.745 8.153 2630.050 o
2 3 16 6396.250 6233.250 81.019 2.901 o
2 3 17 1329.440 1233.900 71.032 16.208 o
2 3 18 659.894 611.199 33.977 41.125 o
2 3 19 39.144 18.073 14.966 572.464 o
2 3 20 12889.800 13315.300 193.472 0.917 o
2 3 21 393.324 414.945 36.055 59.178 o
2 3 22 22834.300 24654.300 314.452 0.345 o
2 3 23 29.703 92.950 27.434 237.986 o
2 3 24 8349.060 8722.340 179.459 1.650 o
2 3 25 1.557 27.634 27.057 340.268 o
2 3 26 1499.300 1335.400 81.524 13.676 o
2 3 27 613.993 494.886 109.524 16.366 o
2 4 0 10570.900 10537.900 93.980 1.394 o
2 4 1 374.613 270.935 12.281 92.241 o
2 4 2 4205.060 4318.660 51.551 5.150 o
2 4 3 107.570 87.420 8.145 311.385 o
2 4 4 3958.360 3953.910 44.856 5.696 o
2 4 5 2764.470 2863.150 36.582 8.863 o
2 4 6 2102.260 2154.330 31.327 12.422 o
2 4 7 5427.550 4855.730 58.104 3.881 o
2 4 8 27649.800 30349.800 252.531 0.262 o
2 4 9 3224.360 2422.280 36.344 8.297 o
2 4 10 947.546 871.579 21.625 31.815 o
2 4 11 1548.430 1272.970 26.524 19.173 o
2 4 12 1845.990 1687.500 31.820 14.975 o
2 4 13 918.241 854.646 24.181 32.294 o
2 4 14 1972.490 2014.380 37.127 13.123 o
2 4 15 2878.450 2927.860 56.161 8.058 o
2 4 16 1985.120 2126.730 51.784 12.068 o
2 4 17 27284.800 28466.500 303.671 0.268 o
2 4 18 7083.170 7270.080 111.901 2.346 o
2 4 19 11545.300 11799.000 158.163 1.127 o
2 4 20 11817.500 11652.400 177.253 1.081 o
2 4 21 5659.240 5654.010 114.124 3.123 o
2 4 22 92.737 70.515 22.893 227.270 o
2 4 23 1622.960 1512.550 72.220 13.599 o
2 4 24 1233.440 1032.110 68.626 17.997 o
2 4 25 3422.080 3393.740 111.830 5.436 o
2 4 26 229.143 191.548 37.600 86.456 o
2 5 0 6628.080 6542.540 65.019 2.816 o
2 5 1 7565.830 6974.910 68.660 2.406 o
2 5 2 22792.600 23471.300 208.113 0.381 o
2 5 3 55.751 12.362 5.631 755.987 o
2 5 4 22453.900 23626.100 280.520 0.368 o
2 5 5 512.200 529.658 18.398 58.075 o
2 5 6 1089.490 976.452 22.886 27.567 o
2 5 7 7025.830 8018.620 82.246 2.369 o
2 5 8 3301.250 3885.840 49.848 6.570 o
2 5 9 10451.200 10265.200 110.921 1.403 o
2 5 10 1071.060 1258.750 38.480 23.411 o
2 5 11 33102.500 34349.700 290.006 0.197 o
2 5 12 8213.170 7998.010 88.318 2.041 o
2 5 13 16667.100 17124.500 176.043 0.641 o
2 5 14 21895.700 22494.100 222.437 0.404 o
2 5 15 4743.970 4646.290 72.634 4.320 o
2 5 16 3806.770 3449.750 69.268 5.855 o
2 5 17 346.704 273.494 24.869 83.539 o
2 5 18 2043.080 2155.970 66.492 10.962 o
2 5 19 2553.600 2506.430 63.036 9.084 o
2 5 20 4068.790 3903.440 81.293 5.120 o
2 5 21 5693.580 5903.400 143.612 2.818 o
2 5 22 634.219 545.536 51.522 35.181 o
2 5 23 12410.100 13639.700 278.771 0.826 o
2 5 24 1061.720 1133.190 72.183 18.382 o
2 5 25 5142.810 5223.490 257.267 2.084 o
2 5 26 333.176 258.917 42.091 63.715 o
2 6 0 5715.980 6540.880 67.110 3.201 o
2 6 1 48196.800 50981.800 405.881 0.098 o
2 6 2 3232.380 3241.510 40.993 7.365 o
2 6 3 18324.900 19349.500 167.732 0.548 o
2 6 4 8.836 8.651 5.725 2673.610 o
2 6 5 3090.280 2830.450 39.371 8.087 o
2 6 6 1176.820 1265.170 28.364 23.273 o
2 6 7 515.157 471.565 17.445 60.498 o
2 6 8 9735.170 9749.500 99.023 1.561 o
2 6 9 1833.330 1873.450 33.409 14.415 o
2 6 10 4364.450 3795.000 52.285 5.249 o
2 6 11 2645.870 2304.100 39.087 9.903 o
2 6 12 1890.050 1917.120 36.249 13.836 o
2 6 13 8418.680 8343.250 103.170 1.917 o
2 6 14 726.716 692.447 29.325 38.955 o
2 6 15 264.402 264.366 23.404 100.873 o
2 6 16 25035.100 25805.100 281.466 0.313 o
2 6 17 3.410 16.615 14.289 1037.300 o
2 6 18 20985.300 22139.500 254.022 0.416 o
2 6 19 396.595 332.187 29.242 69.025 o
2 6 20 5360.250 5584.370 101.641 3.382 o
2 6 21 15.307 10.755 16.872 699.865 o
2 6 22 2975.420 3300.620 88.653 6.649 o
2 6 23 1.138 7.708 21.146 585.016 o
2 6 24 128.862 124.685 29.039 146.867 o
2 6 25 113.027 115.502 39.228 112.241 o
2 6 26 4501.170 5064.790 308.188 1.806 o
2 7 0 405.558 362.650 19.893 74.948 o
2 7 1 786.183 828.185 21.528 36.833 o
2 7 2 5982.410 6856.870 73.296 2.981 o
2 7 3 17217.900 17745.700 157.962 0.617 o
2 7 4 465.151 330.752 14.979 73.248 o
2 7 5 3348.200 2572.710 38.662 7.829 o
2 7 6 7704.600 7241.880 79.004 2.296 o
2 7 7 1321.070 1039.220 24.712 23.229 o
2 7 8 13187.700 13126.700 127.561 0.971 o
2 7 9 4.168 6.534 8.709 2392.450 o
2 7 10 4219.270 4008.820 75.414 5.008 o
2 7 11 3804.870 3503.490 51.985 6.092 o
2 7 12 1796.360 1833.040 38.592 14.464 o
2 7 13 28457.000 28914.700 276.906 0.258 o
2 7 14 6025.340 6276.050 98.871 2.944 o
2 7 15 18956.300 20182.100 230.696 0.493 o
2 7 16 891.834 799.615 48.074 27.833 o
2 7 17 575.292 541.751 34.056 46.099 o
2 7 18 1416.990 1353.480 48.813 17.904 o
2 7 19 6910.640 7084.240 126.544 2.351 o
2 7 20 1654.260 1575.680 56.042 14.764 o
2 7 21 5095.340 5320.740 125.460 3.356 o
2 7 22 4151.430 3797.890 96.164 4.855 o
2 7 23 2855.470 2999.050 87.407 7.108 o
2 7 24 4386.630 4123.300 105.003 4.394 o
2 7 25 2358.960 2290.540 98.302 8.238 o
2 8 0 14826.400 14588.400 137.432 0.810 o
2 8 1 7775.110 7873.940 81.102 2.185 o
2 8 2 26826.300 28571.600 268.273 0.278 o
2 8 3 3618.820 3154.360 43.508 6.739 o
2 8 4 5798.780 5684.240 66.049 3.379 o
2 8 5 5726.100 5590.190 66.458 3.439 o
2 8 6 417.198 385.283 17.930 73.735 o
2 8 7 8821.460 9502.610 100.158 1.733 o
2 8 8 350.928 361.043 18.282 83.676 o
2 8 9 97.387 118.117 12.138 277.299 o
2 8 10 9962.180 10156.300 108.864 1.480 o
2 8 11 1716.660 1624.480 51.266 14.659 o
2 8 12 4018.500 3660.270 61.610 5.594 o
2 8 13 379.146 340.610 25.997 73.737 o
2 8 14 206.136 200.805 21.922 127.760 o
2 8 15 9341.270 9426.990 165.797 1.494 o
2 8 16 1168.730 1184.030 60.440 19.218 o
2 8 17 15962.400 16178.400 201.648 0.673 o
2 8 18 6036.030 6465.010 110.118 2.832 o
2 8 19 5500.980 5913.240 106.595 3.196 o
2 8 20 2673.020 2515.130 68.383 8.587 o
2 8 21 3917.120 3896.910 87.675 5.170 o
2 8 22 20.475 29.009 19.903 474.039 o
2 8 23 2013.430 1974.160 72.576 11.011 o
2 8 24 769.728 624.157 49.735 31.556 o
2 9 0 1066.370 933.897 23.227 28.359 o
2 9 1 321.866 365.717 22.306 83.478 o
2 9 2 231.691 272.639 23.654 106.746 o
2 9 3 8780.790 9196.560 95.346 1.779 o
2 9 4 1594.760 1541.310 29.618 17.384 o
2 9 5 27160.100 28115.500 243.891 0.280 o
2 9 6 17.522 37.223 9.069 999.726 o
2 9 7 14689.200 15109.000 146.411 0.797 o
2 9 8 440.454 404.899 20.189 68.601 o
2 9 9 3546.610 3441.370 52.773 6.489 o
2 9 10 8899.240 8908.420 100.599 1.772 o
2 9 11 1965.010 1920.350 39.448 13.280 o
2 9 12 25182.400 25342.300 252.126 0.320 o
2 9 13 398.752 345.862 26.630 70.666 o
2 9 14 7866.130 8107.070 120.493 2.009 o
2 9 15 13.305 2.354 14.788 934.449 o
2 9 16 2042.230 2127.570 57.814 11.508 o
2 9 17 190.040 201.994 25.083 124.255 o
2 9 18 2030.660 1803.290 69.692 11.441 o
2 9 19 0.325 11.982 17.816 789.089 o
2 9 20 2630.390 2580.640 70.751 8.522 o
2 9 21 112.149 82.846 23.365 200.549 o
2 9 22 3521.270 3581.720 87.745 5.766 o
2 9 23 268.623 232.157 31.374 88.945 o
2 9 24 6161.380 6647.320 215.810 2.051 o
2 10 0 1761.220 1969.680 37.771 14.321 o
2 10 1 3794.560 3745.100 56.625 5.883 o
2 10 2 6746.880 6948.080 87.270 2.609 o
2 10 3 4820.690 4751.730 67.326 4.272 o
2 10 4 28840.600 29666.000 257.181 0.253 o
2 10 5 47.267 45.666 9.009 601.911 o
2 10 6 7241.310 7290.200 85.179 2.404 o
2 10 7 841.997 848.026 33.251 32.273 o
2 10 8 501.230 431.801 21.454 61.123 o
2 10 9 4837.680 4763.150 73.451 4.199 o
2 10 10 1445.260 1394.660 34.267 18.956 o
2 10 11 8313.940 8297.290 122.466 1.887 o
2 10 12 1990.490 2141.970 53.550 11.918 o
2 10 13 941.674 961.333 43.044 26.775 o
2 10 14 3484.200 3456.420 72.602 6.206 o
2 10 15 928.748 1051.920 47.341 25.305 o
2 10 16 7318.070 7246.240 117.589 2.259 o
2 10 17 5193.110 5520.050 102.091 3.481 o
2 10 18 1876.750 1777.440 57.365 12.972 o
2 10 19 7825.300 8017.870 159.808 1.877 o
2 10 20 156.507 147.700 29.021 131.747 o
2 10 21 2870.320 2780.590 85.328 7.335 o
2 10 22 1182.240 977.937 60.625 20.035 o
2 10 23 544.063 524.532 74.966 27.098 o
2 11 0 2650.170 2414.060 66.517 8.829 o
2 11 1 518.481 370.630 31.969 55.253 o
2 11 2 485.442 449.104 37.794 50.768 o
2 11 3 254.685 197.378 20.838 116.062 o
2 11 4 14175.900 13779.200 169.170 0.847 o
2 11 5 6536.390 6315.520 98.820 2.740 o
2 11 6 12481.700 12231.200 155.968 1.031 o
2 11 7 1674.580 1645.210 51.013 14.866 o
2 11 8 3264.210 3134.530 65.826 6.916 o
2 11 9 2742.040 2708.200 60.878 8.462 o
2 11 10 27.497 32.184 14.093 638.763 o
2 11 11 3110.980 3062.150 88.976 6.616 o
2 11 12 4625.990 4637.150 158.084 3.360 o
2 11 13 6839.490 6666.950 141.433 2.350 o
2 11 14 4567.590 4718.430 123.833 3.816 o
2 11 15 5232.560 4903.850 121.882 3.428 o
2 11 16 2892.930 2628.860 108.610 6.627 o
2 11 17 2.686 -2.445 22.677 524.535 o
2 11 18 159.561 169.365 33.632 112.213 o
2 11 19 657.147 734.555 60.892 28.699 o
2 11 20 1329.210 1218.030 76.177 15.571 o
2 11 21 1383.210 1268.710 77.515 14.931 o
2 11 22 178.030 160.597 37.113 99.169 o
2 12 0 60.185 60.400 15.759 375.512 o
2 12 1 3733.450 3993.230 76.851 5.494 o
2 12 2 503.890 446.147 30.203 54.938 o
2 12 3 10771.000 10990.600 147.536 1.261 o
2 12 4 0.504 18.826 13.420 1187.400 o
2 12 5 1192.060 1281.100 45.583 20.774 o
2 12 6 779.144 699.082 37.435 34.614 o
2 12 7 270.406 225.847 24.122 102.422 o
2 12 8 4007.280 4015.340 78.828 5.163 o
2 12 9 3444.410 3367.390 71.486 6.345 o
2 12 10 733.706 767.908 48.870 31.058 o
2 12 11 3206.690 3072.840 104.745 6.040 o
2 12 12 347.123 359.967 40.554 60.296 o
2 12 13 1529.710 1447.780 72.648 14.196 o
2 12 14 123.571 56.107 26.524 181.293 o
2 12 15 4449.020 4305.050 116.986 4.112 o
2 12 16 3715.060 3614.130 116.221 4.954 o
2 12 17 501.535 409.272 46.636 44.829 o
2 12 18 6697.700 6910.500 159.201 2.253 o
2 12 19 885.470 845.005 65.504 23.016 o
2 12 20 3339.890 3145.050 107.905 5.756 o
2 13 0 52.258 42.509 16.088 422.122 o
2 13 1 26.977 43.774 15.828 538.829 o
2 13 2 8.069 9.888 14.595 979.398 o
2 13 3 6925.030 6899.490 111.493 2.449 o
2 13 4 7199.550 7445.120 117.348 2.265 o
2 13 5 10487.900 10032.000 143.412 1.356 o
2 13 6 9281.350 9963.100 142.782 1.522 o
2 13 7 9707.940 10279.300 146.411 1.433 o
2 13 8 8465.820 9181.610 135.779 1.734 o
2 13 9 44.399 67.381 18.714 358.624 o
2 13 10 1400.590 1462.680 94.558 12.424 o
2 13 11 7179.360 7265.110 154.396 2.119 o
2 13 12 145.850 112.863 32.495 128.247 o
2 13 13 5013.120 5158.920 129.753 3.390 o
2 13 14 868.223 795.905 60.524 24.868 o
2 13 15 2111.580 2249.330 86.657 9.461 o
2 13 16 7.029 -24.995 25.256 410.381 o
2 13 17 54.271 66.499 30.597 196.579 o
2 13 18 730.922 671.886 60.511 28.062 o
2 13 19 545.898 458.692 74.535 27.783 o
2 14 0 5212.290 5092.870 95.813 3.644 o
2 14 1 685.655 663.684 39.804 36.994 o
2 14 2 10137.500 10350.900 169.769 1.326 o
2 14 3 4399.350 4340.850 87.585 4.540 o
2 14 4 13213.800 13533.300 180.455 0.904 o
2 14 5 1455.650 1324.190 54.172 17.105 o
2 14 6 1895.420 1732.830 55.142 13.143 o
2 14 7 403.760 362.263 31.358 64.855 o
2 14 8 2207.640 2254.060 62.965 10.438 o
2 14 9 3.840 -0.850 21.194 590.190 o
2 14 10 8493.760 8981.270 179.382 1.608 o
2 14 11 778.018 820.143 69.967 23.337 o
2 14 12 2217.930 2109.050 84.162 9.504 o
2 14 13 1503.990 1585.610 93.972 11.850 o
2 14 14 1481.110 1335.600 79.461 13.995 o
2 14 15 1485.640 1477.830 84.687 13.070 o
2 14 16 202.446 144.678 36.246 98.162 o
2 14 17 2486.700 2733.170 102.047 7.422 o
2 15 0 118.209 93.838 20.960 206.954 o
2 15 1 6.657 24.736 17.590 673.086 o
2 15 2 45.495 49.298 19.085 372.714 o
2 15 3 2513.020 2782.230 73.110 8.471 o
2 15 4 311.653 270.964 29.866 81.963 o
2 15 5 18566.500 19038.400 250.964 0.510 o
2 15 6 2182.230 1976.020 61.712 11.058 o
2 15 7 13680.400 14084.100 191.730 0.846 o
2 15 8 81.822 77.141 27.730 194.837 o
2 15 9 2489.300 2221.610 85.882 8.619 o
2 15 10 2181.790 2184.150 87.096 9.340 o
2 15 11 18.554 1.486 22.393 457.976 o
2 15 12 2236.990 2255.850 129.395 7.004 o
2 15 13 54.432 47.639 29.816 211.212 o
2 15 14 505.935 312.334 43.860 48.889 o
2 15 15 517.283 431.492 52.628 39.950 o
2 15 16 216.683 134.935 42.278 82.748 o
2 16 0 5602.610 6028.880 113.322 3.073 o
2 16 1 1286.210 1209.890 57.449 18.514 o
2 16 2 8535.760 8960.750 144.590 1.714 o
2 16 3 2839.890 2854.580 83.877 7.372 o
2 16 4 3561.430 3728.560 87.310 5.644 o
2 16 5 1189.690 1210.170 64.592 18.265 o
2 16 6 322.814 353.390 34.554 69.535 o
2 16 7 505.763 349.739 39.280 51.338 o
2 16 8 111.094 109.661 32.588 140.984 o
2 16 9 3245.470 3258.750 106.949 5.824 o
2 16 10 2066.280 1820.430 90.263 9.948 o
2 16 11 978.148 861.000 66.829 21.530 o
2 16 12 2627.290 2612.200 116.257 6.738 o
2 16 13 1172.660 1234.640 125.750 10.351 o
2 17 0 3394.630 3340.060 105.656 5.642 o
2 17 1 66.815 83.075 23.563 242.488 o
2 17 2 36.643 49.974 22.902 323.213 o
2 17 3 1260.940 1205.030 60.397 18.325 o
2 17 4 10362.400 10764.900 167.739 1.281 o
2 17 5 850.999 799.049 54.851 26.675 o
2 17 6 11692.400 12257.200 253.343 0.947 o
2 17 7 133.608 149.374 34.955 117.423 o
2 17 8 3806.960 4012.280 122.627 4.587 o
2 17 9 2029.000 1956.270 91.844 9.763 o
2 17 10 5.278 -19.300 23.252 487.299 o
2 18 0 3.605 0.017 20.346 639.809 o
2 18 1 9656.780 10231.700 188.061 1.346 o
2 18 2 144.608 122.050 31.293 131.785 o
2 18 3 7316.140 7903.960 142.475 2.069 o
2 18 4 469.519 382.464 37.613 53.791 o
2 18 5 1297.940 1056.090 66.006 17.797 o
2 18 6 36.922 9.034 27.970 275.612 o
3 0 0 333.921 598.589 20.578 69.313 o
3 0 2 36599.200 37927.300 422.809 0.157 o
3 0 4 17286.700 17516.200 207.089 0.595 o
3 0 6 6.439 6.256 6.699 2875.640 o
3 0 8 10716.900 9913.100 133.594 1.354 o
3 0 10 110101.000 113546.000 1248.380 0.020 o
3 0 12 40316.000 40521.900 474.887 0.133 o
3 0 14 843.161 629.269 50.645 29.628 o
3 0 16 2629.630 2533.310 62.886 8.866 o
3 0 18 5137.640 4933.140 159.905 3.059 o
3 0 20 13606.900 14459.600 332.718 0.686 o
3 0 22 11533.100 11870.100 301.165 0.888 o
3 0 24 8.111 10.318 32.892 240.425 o
3 0 26 823.470 726.103 125.750 12.168 o
3 1 0 11475.800 11772.700 100.440 1.208 o
3 1 1 19973.500 20719.500 168.623 0.481 o
3 1 2 4408.890 5263.610 51.309 4.528 o
3 1 3 36528.200 38346.900 324.249 0.163 o
3 1 4 8426.850 8793.760 88.028 1.906 o
3 1 5 40491.200 41998.600 438.676 0.132 o
3 1 6 24500.900 26409.800 217.090 0.329 o
3 1 7 11803.900 11225.700 103.277 1.200 o
3 1 8 1252.400 1146.760 22.509 23.639 o
3 1 9 127.835 59.865 7.800 301.149 o
3 1 10 1799.240 1763.440 39.863 14.574 o
3 1 11 1963.110 1922.350 32.735 13.600 o
3 1 12 13143.200 12891.000 144.292 0.968 o
3 1 13 13744.700 14346.200 137.948 0.882 o
3 1 14 4807.590 4583.790 60.785 4.403 o
3 1 15 19132.600 20045.700 186.075 0.507 o
3 1 16 698.972 804.323 26.088 38.966 o
3 1 17 16203.300 17004.900 197.538 0.649 o
3 1 18 5647.180 5817.170 103.126 3.177 o
3 1 19 8715.030 9086.380 225.358 1.418 o
3 1 20 1114.630 851.385 56.888 22.146 o
3 1 21 210.401 199.997 32.203 100.885 o
3 1 22 8.830 -4.612 20.638 585.681 o
3 1 23 1025.160 1018.400 66.440 20.301 o
3 1 24 411.783 299.144 40.542 57.794 o
3 1 25 1685.880 1606.190 87.814 11.700 o
3 1 26 86.036 111.242 40.126 116.454 o
3 2 0 65.779 50.900 6.133 520.899 o
3 2 1 14486.500 15037.600 127.175 0.823 o
3 2 2 52734.400 57619.000 450.158 0.081 o
3 2 3 3275.140 3544.130 38.727 7.053 o
3 2 4 7185.950 7680.820 80.207 2.379 o
3 2 5 1617.110 1775.350 29.659 16.323 o
3 2 6 3568.010 3540.270 47.289 6.467 o
3 2 7 1915.860 1447.490 22.699 15.721 o
3 2 8 5088.390 4641.130 52.665 4.228 o
3 2 9 81871.700 85541.900 670.155 0.036 o
3 2 10 16041.600 16389.100 148.486 0.697 o
3 2 11 94976.100 100596.000 788.101 0.027 o
3 2 12 13272.800 14162.400 135.147 0.922 o
3 2 13 22758.700 23482.900 208.586 0.382 o
3 2 14 486.020 545.634 21.330 57.992 o
3 2 15 403.054 297.074 17.669 81.331 o
3 2 16 3254.760 3223.790 64.098 6.897 o
3 2 17 3707.650 3611.460 69.935 5.866 o
3 2 18 3822.310 3917.640 80.878 5.371 o
3 2 19 10535.200 10518.300 161.324 1.288 o
3 2 20 5379.420 5699.000 128.944 3.108 o
3 2 21 6799.500 7245.360 152.860 2.221 o
3 2 22 278.406 200.906 43.912 68.839 o
3 2 23 4123.710 4105.850 114.978 4.443 o
3 2 24 340.698 304.768 41.750 61.627 o
3 2 25 0.135 -16.138 23.248 512.437 o
3 2 26 21.641 21.386 32.157 229.445 o
3 3 0 182.717 191.079 12.977 163.202 o
3 3 1 5951.220 6162.490 60.915 3.209 o
3 3 2 13874.400 14114.300 142.381 0.878 o
3 3 3 11785.600 12901.200 113.480 1.109 o
3 3 4 77786.800 83530.200 649.405 0.039 o
3 3 5 2.206 6.075 6.114 4225.230 o
3 3 6 14669.000 13129.500 129.473 0.868 o
3 3 7 2095.040 1867.870 33.599 13.037 o
3 3 8 5780.690 4895.050 55.442 3.665 o
3 3 9 10.536 1.751 5.511 3018.390 o
3 3 10 2450.590 2497.640 37.282 10.260 o
3 3 11 293.921 310.060 15.064 101.625 o
3 3 12 12804.900 12929.800 125.993 1.009 o
3 3 13 1083.450 940.546 25.284 27.691 o
3 3 14 39662.200 41262.800 347.027 0.141 o
3 3 15 238.856 203.013 17.400 126.970 o
3 3 16 20389.000 20463.900 229.068 0.455 o
3 3 17 604.702 534.518 33.095 45.398 o
3 3 18 13965.100 13870.400 174.538 0.852 o
3 3 19 2126.830 1874.530 53.022 11.936 o
3 3 20 418.737 494.390 38.752 52.590 o
3 3 21 418.348 354.224 41.087 54.991 o
3 3 22 25.953 28.596 25.069 327.840 o
3 3 23 62.584 17.114 23.868 290.414 o
3 3 24 1039.550 1051.700 70.743 19.181 o
3 3 25 7.313 -21.599 22.650 502.015 o
3 3 26 819.355 706.522 62.188 25.781 o
3 4 0 7782.070 7748.240 74.842 2.217 o
3 4 1 20603.800 20179.500 181.212 0.469 o
3 4 2 10767.200 11293.000 102.770 1.311 o
3 4 3 37006.500 37052.600 299.090 0.165 o
3 4 4 2304.410 2638.440 35.194 10.570 o
3 4 5 1552.730 1210.460 25.106 19.534 o
3 4 6 925.712 764.559 17.517 34.384 o
3 4 7 20644.900 21739.600 187.307 0.448 o
3 4 8 4150.380 3408.440 44.161 5.802 o
3 4 9 41075.000 41617.500 341.064 0.135 o
3 4 10 14444.100 14072.200 132.579 0.851 o
3 4 11 46341.000 46465.400 381.209 0.109 o
3 4 12 8951.700 8810.630 103.687 1.764 o
3 4 13 15986.500 16002.300 152.869 0.706 o
3 4 14 380.161 369.884 21.925 75.825 o
3 4 15 4.847 11.912 12.206 1338.330 o
3 4 16 497.087 497.617 31.132 53.142 o
3 4 17 2581.070 2701.530 57.729 8.956 o
3 4 18 39.885 48.761 16.600 444.863 o
3 4 19 21383.700 22151.300 258.645 0.407 o
3 4 20 507.514 480.082 38.342 48.403 o
3 4 21 5402.590 5652.600 123.463 3.157 o
3 4 22 3879.150 3728.440 106.949 4.939 o
3 4 23 189.415 107.897 29.680 125.132 o
3 4 24 1458.610 1186.650 74.757 15.074 o
3 4 25 19.521 48.231 30.344 239.784 o
3 4 26 104.791 68.928 33.295 148.568 o
3 5 0 3435.040 3198.780 40.177 7.054 o
3 5 1 12099.500 11106.600 110.874 1.168 o
3 5 2 2608.170 3177.920 40.698 8.771 o
3 5 3 14391.600 13343.900 162.909 0.853 o
3 5 4 13933.300 13303.600 121.810 0.916 o
3 5 5 16389.200 15588.700 140.095 0.704 o
3 5 6 27981.100 29302.300 245.577 0.264 o
3 5 7 11047.300 10940.200 124.639 1.270 o
3 5 8 7487.390 7871.120 83.117 2.256 o
3 5 9 3421.090 3403.840 46.863 6.806 o
3 5 10 327.233 288.948 15.337 96.679 o
3 5 11 5063.250 5015.890 62.713 4.040 o
3 5 12 1084.540 949.268 25.949 27.497 o
3 5 13 25498.800 26348.900 253.612 0.309 o
3 5 14 2795.810 2777.150 52.972 8.493 o
3 5 15 10404.400 10477.700 149.209 1.329 o
3 5 16 5857.570 6211.270 99.714 3.022 o
3 5 17 16085.400 16253.100 217.994 0.656 o
3 5 18 1035.850 1029.280 45.324 24.309 o
3 5 19 7422.960 7421.230 118.456 2.205 o
3 5 20 2604.520 2602.030 66.578 8.711 o
3 5 21 1704.850 1730.420 67.194 13.134 o
3 5 22 453.015 482.425 51.440 42.108 o
3 5 23 507.667 397.120 45.405 45.663 o
3 5 24 112.531 71.420 29.710 164.076 o
3 5 25 529.498 399.305 61.184 35.138 o
3 6 0 5449.400 4902.790 55.961 3.865 o
3 6 1 3764.290 3558.890 45.138 6.200 o
3 6 2 29968.400 30341.000 274.689 0.237 o
3 6 3 13722.800 13670.900 129.938 0.912 o
3 6 4 2596.970 2334.650 40.186 9.974 o
3 6 5 3079.090 3036.380 42.397 7.838 o
3 6 6 4753.640 4881.320 58.762 4.346 o
3 6 7 1201.160 1128.100 34.353 23.134 o
3 6 8 27513.200 28187.600 242.043 0.276 o
3 6 9 18.039 23.447 8.264 1211.310 o
3 6 10 35707.300 35959.500 304.343 0.175 o
3 6 11 355.447 339.536 22.021 80.884 o
3 6 12 30166.100 30221.000 285.620 0.235 o
3 6 13 0.268 21.994 12.611 1262.010 o
3 6 14 6277.590 6239.930 97.912 2.857 o
3 6 15 60.830 59.619 15.749 374.956 o
3 6 16 827.222 714.786 37.578 33.102 o
3 6 17 2887.970 2601.220 63.301 8.183 o
3 6 18 13115.100 13071.600 172.721 0.934 o
3 6 19 3904.090 3483.160 76.980 5.586 o
3 6 20 13428.100 13332.900 180.480 0.896 o
3 6 21 1.022 0.633 16.642 975.908 o
3 6 22 720.826 652.221 47.463 33.218 o
3 6 23 3424.780 3276.000 103.617 5.694 o
3 6 24 244.817 129.881 44.498 75.189 o
3 6 25 1715.230 1679.760 91.773 11.133 o
3 7 0 4978.430 5043.050 58.771 4.119 o
3 7 1 15.972 27.249 6.645 1360.040 o
3 7 2 507.887 257.786 14.197 72.975 o
3 7 3 20465.800 20233.400 207.172 0.464 o
3 7 4 11920.300 11793.000 114.682 1.147 o
3 7 5 33238.300 32522.300 274.064 0.203 o
3 7 6 6342.740 6190.410 71.677 2.977 o
3 7 7 10865.700 10312.900 105.678 1.355 o
3 7 8 4.096 44.329 8.769 1268.600 o
3 7 9 23.412 73.437 11.499 606.088 o
3 7 10 1908.780 1846.770 35.597 13.957 o
3 7 11 221.361 277.456 17.323 120.917 o
3 7 12 2051.300 1901.400 42.875 12.739 o
3 7 13 1968.570 1953.150 50.075 12.611 o
3 7 14 1054.810 1134.260 43.447 23.660 o
3 7 15 13444.700 13780.300 173.967 0.888 o
3 7 16 7947.750 8422.660 125.452 1.940 o
3 7 17 12339.300 12484.000 166.546 1.020 o
3 7 18 9573.080 9364.310 139.249 1.532 o
3 7 19 794.778 780.899 46.108 30.490 o
3 7 20 2609.470 2393.180 66.226 8.965 o
3 7 21 2947.590 2996.650 75.975 7.304 o
3 7 22 849.328 644.830 43.511 31.596 o
3 7 23 563.317 467.380 43.929 42.749 o
3 7 24 308.720 213.910 38.723 72.783 o
3 8 0 2563.950 2355.740 36.430 10.149 o
3 8 1 6986.990 7154.790 77.975 2.531 o
3 8 2 30230.700 29972.900 255.199 0.239 o
3 8 3 5481.420 5584.330 66.241 3.577 o
3 8 4 11225.800 10883.800 109.634 1.273 o
3 8 5 378.199 239.786 14.691 92.383 o
3 8 6 1473.600 1292.110 28.647 19.651 o
3 8 7 12480.100 12035.700 121.506 1.078 o
3 8 8 4340.520 4027.680 65.256 5.011 o
3 8 9 15312.800 15335.700 149.451 0.756 o
3 8 10 8497.350 7993.590 92.053 1.967 o
3 8 11 17663.600 17830.500 186.154 0.587 o
3 8 12 10882.700 10519.700 125.804 1.311 o
3 8 13 15242.800 15165.900 184.139 0.741 o
3 8 14 426.504 314.241 26.158 69.862 o
3 8 15 558.464 474.258 32.891 49.251 o
3 8 16 1269.990 1208.240 45.839 20.300 o
3 8 17 273.717 259.681 26.789 93.722 o
3 8 18 5307.540 5569.080 101.705 3.412 o
3 8 19 4366.120 4285.090 89.955 4.559 o
3 8 20 2529.450 2589.370 70.051 8.773 o
3 8 21 3136.180 3130.550 78.863 6.802 o
3 8 22 5.445 38.807 21.113 478.269 o
3 8 23 1205.460 1236.040 74.511 16.546 o
3 8 24 379.953 438.392 56.780 42.014 o
3 9 0 422.324 473.542 20.315 66.928 o
3 9 1 1391.120 1467.600 35.241 19.032 o
3 9 2 4.225 18.825 7.061 2247.750 o
3 9 3 729.347 693.994 33.283 37.536 o
3 9 4 15973.200 16196.200 153.353 0.702 o
3 9 5 12.617 60.691 9.691 850.521 o
3 9 6 13314.500 13740.800 136.051 0.933 o
3 9 7 1944.250 1892.800 36.970 13.578 o
3 9 8 2221.290 2134.100 49.675 11.231 o
3 9 9 1128.730 1080.410 38.397 23.855 o
3 9 10 413.709 384.498 23.503 69.871 o
3 9 11 197.100 113.344 15.776 168.847 o
3 9 12 2493.060 2305.630 55.866 9.797 o
3 9 13 1021.520 768.546 39.286 27.901 o
3 9 14 10788.200 10525.800 145.402 1.289 o
3 9 15 1875.700 1743.240 52.422 13.400 o
3 9 16 9905.800 10101.000 145.539 1.421 o
3 9 17 2859.370 3030.020 73.031 7.519 o
3 9 18 5079.340 5161.870 163.760 2.996 o
3 9 19 571.289 529.079 39.263 43.779 o
3 9 20 9.632 -18.051 16.155 886.329 o
3 9 21 2341.580 2515.680 72.722 9.218 o
3 9 22 4.073 -18.514 18.019 800.077 o
3 9 23 3011.010 3151.210 91.794 6.617 o
3 10 0 94.244 72.018 11.478 330.029 o
3 10 1 8534.270 8486.850 102.901 1.879 o
3 10 2 4.510 8.680 9.004 2153.740 o
3 10 3 19782.100 19426.600 196.341 0.495 o
3 10 4 6593.370 6389.970 77.553 2.809 o
3 10 5 3555.780 3274.050 62.841 6.423 o
3 10 6 11160.100 11114.300 118.305 1.256 o
3 10 7 835.925 844.176 27.915 33.758 o
3 10 8 4466.390 4630.780 73.785 4.533 o
3 10 9 11829.500 11665.300 124.904 1.151 o
3 10 10 406.269 427.432 25.003 67.237 o
3 10 11 12613.700 12482.000 181.664 0.980 o
3 10 12 5.805 28.716 14.360 880.470 o
3 10 13 7050.630 6774.360 143.283 2.269 o
3 10 14 1506.640 1491.620 61.982 15.329 o
3 10 15 60.949 30.181 16.926 397.071 o
3 10 16 2464.700 2320.560 63.577 9.546 o
3 10 17 10284.300 10636.300 155.368 1.322 o
3 10 18 9.203 9.028 18.140 688.141 o
3 10 19 7111.370 7513.920 128.142 2.231 o
3 10 20 145.215 142.467 26.799 145.697 o
3 10 21 825.955 768.306 53.764 27.679 o
3 10 22 1557.240 1611.730 90.478 11.931 o
3 11 0 7923.490 7698.220 112.180 2.072 o
3 11 1 862.237 727.916 36.010 32.518 o
3 11 2 891.797 739.337 36.074 31.660 o
3 11 3 7157.380 6801.750 103.678 2.429 o
3 11 4 3125.360 3259.580 66.531 7.025 o
3 11 5 8643.400 8861.530 124.453 1.763 o
3 11 6 2464.670 2358.110 56.312 9.786 o
3 11 7 4927.100 5037.320 96.706 3.820 o
3 11 8 2214.280 2144.260 89.892 9.156 o
3 11 9 55.021 48.416 17.109 384.087 o
3 11 10 853.396 779.581 44.275 29.817 o
3 11 11 418.727 394.826 40.246 54.415 o
3 11 12 269.870 308.767 36.805 74.658 o
3 11 13 3374.750 3404.340 97.558 5.823 o
3 11 14 2393.580 2580.660 86.063 8.426 o
3 11 15 8262.030 8226.320 167.507 1.748 o
3 11 16 18.358 23.827 23.662 383.421 o
3 11 17 8160.990 8331.500 211.364 1.589 o
3 11 18 1.693 -8.997 22.172 553.869 o
3 11 19 1675.430 1685.520 84.101 11.911 o
3 11 20 148.039 130.715 34.048 119.150 o
3 11 21 304.162 269.893 43.629 63.769 o
3 12 0 931.326 880.046 41.133 28.119 o
3 12 1 422.478 447.516 30.158 60.761 o
3 12 2 4405.650 4656.880 84.786 4.445 o
3 12 3 10735.100 10780.100 146.182 1.279 o
3 12 4 361.930 355.354 28.046 72.708 o
3 12 5 13252.800 13207.800 169.916 0.923 o
3 12 6 545.675 462.839 40.757 45.475 o
3 12 7 5763.090 5676.280 135.287 2.903 o
3 12 8 7104.180 6664.120 121.380 2.382 o
3 12 9 288.298 282.135 29.689 84.789 o
3 12 10 9440.230 9232.840 174.874 1.469 o
3 12 11 455.905 566.585 49.051 41.922 o
3 12 12 8361.190 8565.790 189.994 1.622 o
3 12 13 455.351 448.045 51.231 42.822 o
3 12 14 2650.520 2587.280 89.457 7.759 o
3 12 15 1651.140 1626.710 81.969 12.310 o
3 12 16 157.169 85.364 29.545 141.066 o
3 12 17 2169.100 2392.800 90.564 8.930 o
3 12 18 3125.340 3082.050 104.306 6.149 o
3 12 19 520.238 406.532 48.157 43.102 o
3 12 20 2208.980 2341.370 130.939 6.913 o
3 13 0 4475.400 4678.920 114.273 4.010 o
3 13 1 657.472 603.770 36.499 40.290 o
3 13 2 9486.270 9901.080 141.911 1.500 o
3 13 3 1246.010 1124.390 48.388 20.627 o
3 13 4 2298.900 2380.420 61.315 10.036 o
3 13 5 1655.910 1511.530 49.347 15.534 o
3 13 6 1019.150 1004.320 45.544 24.687 o
3 13 7 3834.730 3621.990 77.715 5.574 o
3 13 8 550.306 458.389 38.349 46.826 o
3 13 9 1844.910 1845.480 62.130 12.626 o
3 13 10 564.602 420.958 59.721 34.702 o
3 13 11 771.770 679.082 54.637 29.235 o
3 13 12 0.282 -10.494 21.937 574.461 o
3 13 13 1829.700 1689.320 86.368 11.160 o
3 13 14 999.331 978.731 67.341 20.576 o
3 13 15 79.949 89.882 31.256 167.463 o
3 13 16 3917.030 3988.560 141.690 4.170 o
3 13 17 49.846 47.954 30.768 205.956 o
3 13 18 2869.010 2790.550 144.129 5.402 o
3 14 0 3269.610 3317.810 75.722 6.537 o
3 14 1 93.794 82.791 19.879 245.232 o
3 14 2 6895.610 7220.450 119.052 2.373 o
3 14 3 982.060 905.394 48.225 25.414 o
3 14 4 6089.800 6374.130 110.481 2.827 o
3 14 5 937.859 897.551 46.449 26.594 o
3 14 6 3690.530 3567.200 106.072 5.208 o
3 14 7 2352.100 2247.320 64.955 9.910 o
3 14 8 5.045 2.780 18.014 772.076 o
3 14 9 3379.990 3580.800 105.624 5.528 o
3 14 10 4864.860 5200.670 131.433 3.434 o
3 14 11 2164.050 2468.850 90.119 8.875 o
3 14 12 4867.950 5256.590 134.762 3.382 o
3 14 13 538.678 610.140 57.222 34.171 o
3 14 14 1099.850 990.327 69.908 19.074 o
3 14 15 650.396 493.157 53.669 34.463 o
3 14 16 2998.450 2797.770 103.106 6.542 o
3 14 17 445.381 228.251 42.786 55.748 o
3 15 0 12.142 18.130 17.725 647.104 o
3 15 1 3351.330 3338.140 96.585 5.914 o
3 15 2 1839.810 1604.740 57.844 13.534 o
3 15 3 1315.390 1164.660 52.114 19.205 o
3 15 4 1745.610 1661.280 58.547 13.815 o
3 15 5 248.980 163.545 28.655 104.727 o
3 15 6 1692.780 1504.130 66.830 13.777 o
3 15 7 230.098 303.838 34.971 83.000 o
3 15 8 1858.780 1919.070 90.459 10.395 o
3 15 9 259.960 290.263 41.486 69.833 o
3 15 10 512.991 471.117 49.385 41.366 o
3 15 11 122.842 57.500 30.009 160.626 o
3 15 12 951.488 921.807 68.961 21.017 o
3 15 13 416.894 326.865 45.036 52.382 o
3 15 14 1883.230 1686.190 106.296 9.535 o
3 15 15 95.920 44.381 32.420 163.806 o
3 16 0 201.614 139.021 24.981 131.129 o
3 16 1 3691.820 3620.380 85.749 5.588 o
3 16 2 2737.010 2827.160 75.764 7.859 o
3 16 3 3897.430 4213.430 93.843 4.935 o
3 16 4 5778.450 5709.630 121.210 3.004 o
3 16 5 3437.600 3336.690 92.207 5.915 o
3 16 6 2515.100 2552.440 111.438 7.140 o
3 16 7 576.976 588.779 49.059 37.392 o
3 16 8 1282.000 1241.630 76.925 15.688 o
3 16 9 2339.040 2220.140 89.352 8.796 o
3 16 10 519.771 403.453 48.380 43.038 o
3 16 11 3443.550 3293.600 111.275 5.479 o
3 16 12 305.281 185.451 39.339 73.812 o
3 17 0 4419.800 4644.730 101.919 4.222 o
3 17 1 893.436 766.404 49.021 27.847 o
3 17 2 1201.480 1264.470 62.237 18.301 o
3 17 3 1076.050 982.667 54.233 22.350 o
3 17 4 99.024 85.838 29.880 166.493 o
3 17 5 16.787 19.574 21.279 465.134 o
3 17 6 634.172 643.201 51.545 33.879 o
3 17 7 76.948 52.995 30.842 183.313 o
3 17 8 1018.030 1118.750 86.917 16.228 o
3 17 9 185.222 113.593 35.885 106.027 o
3 18 0 62.443 56.396 23.527 265.350 o
3 18 1 1046.130 1050.550 58.082 21.552 o
3 18 2 182.674 182.081 30.758 113.127 o
3 18 3 8077.490 9399.520 195.400 1.583 o
3 18 4 117.437 93.979 27.816 166.007 o
4 0 0 18244.600 18652.500 319.359 0.488 o
4 0 2 64247.600 68074.100 751.014 0.054 o
4 0 4 96430.000 104451.000 1144.060 0.024 o
4 0 6 21517.400 21638.300 259.530 0.409 o
4 0 8 874.977 610.072 24.515 36.793 o
4 0 10 10296.400 9863.700 140.081 1.397 o
4 0 12 51847.200 54587.700 628.103 0.081 o
4 0 14 13342.900 13728.900 192.918 0.876 o
4 0 16 91.900 80.359 21.913 231.336 o
4 0 18 367.573 218.394 43.584 60.788 o
4 0 20 866.473 788.024 78.152 20.452 o
4 0 22 979.549 876.857 86.758 17.329 o
4 0 24 1516.650 1626.420 222.090 4.324 o
4 0 26 1100.930 937.038 141.975 9.357 o
4 1 0 6522.670 6344.980 62.200 2.909 o
4 1 1 3297.490 2821.540 41.962 7.624 o
4 1 2 1089.500 1105.370 19.829 26.760 o
4 1 3 4276.880 4653.400 49.840 4.929 o
4 1 4 8252.340 8080.710 77.734 2.049 o
4 1 5 7693.950 7465.050 73.252 2.284 o
4 1 6 16532.700 16174.500 141.893 0.683 o
4 1 7 64554.400 67004.500 528.719 0.057 o
4 1 8 13130.600 13301.400 122.465 0.973 o
4 1 9 59504.100 61063.700 487.173 0.068 o
4 1 10 4960.160 4884.870 58.661 4.190 o
4 1 11 31174.000 31422.700 266.368 0.223 o
4 1 12 3349.900 3377.210 53.342 6.834 o
4 1 13 2745.470 2835.350 44.591 8.763 o
4 1 14 1.608 20.610 9.816 1727.060 o
4 1 15 15899.300 15969.400 169.697 0.701 o
4 1 16 54.074 27.405 11.322 560.106 o
4 1 17 6106.670 5954.600 107.774 2.919 o
4 1 18 1139.940 1020.820 48.327 22.436 o
4 1 19 631.690 539.549 45.480 38.185 o
4 1 20 798.774 739.154 54.158 28.312 o
4 1 21 9.174 28.798 22.652 433.099 o
4 1 22 1011.590 736.009 57.738 23.994 o
4 1 23 310.802 243.806 38.474 71.314 o
4 1 24 259.395 205.305 37.209 81.828 o
4 1 25 311.506 346.076 46.829 56.590 o
4 1 26 2.401 0.218 28.249 341.714 o
4 2 0 13184.800 13370.300 117.049 0.971 o
4 2 1 117444.000 119570.000 928.890 0.019 o
4 2 2 48266.100 50232.300 396.925 0.099 o
4 2 3 77950.500 80376.900 625.913 0.040 o
4 2 4 27200.100 27821.600 247.571 0.281 o
4 2 5 22249.100 22382.800 204.945 0.402 o
4 2 6 336.593 231.051 14.112 101.981 o
4 2 7 35.466 54.798 8.835 663.040 o
4 2 8 9592.230 9922.390 107.293 1.555 o
4 2 9 8589.320 8743.660 98.999 1.852 o
4 2 10 9490.220 8881.270 90.823 1.688 o
4 2 11 9436.930 8886.650 92.503 1.693 o
4 2 12 1477.770 1288.520 27.254 19.736 o
4 2 13 25691.700 26620.000 254.538 0.305 o
4 2 14 3047.180 2808.820 51.420 7.948 o
4 2 15 550.124 579.683 27.535 49.731 o
4 2 16 21.724 20.071 11.131 938.933 o
4 2 17 43.268 27.637 13.643 560.314 o
4 2 18 22.524 18.852 16.175 638.803 o
4 2 19 410.931 442.350 42.632 51.465 o
4 2 20 32.355 34.390 21.715 375.056 o
4 2 21 2079.430 2187.950 80.955 9.958 o
4 2 22 77.578 46.122 23.980 247.325 o
4 2 23 331.798 279.658 39.077 66.667 o
4 2 24 786.380 711.628 71.431 23.505 o
4 2 25 1188.730 1057.930 72.588 17.606 o
4 2 26 679.512 443.643 146.032 10.457 o
4 3 0 82654.800 85791.100 755.220 0.035 o
4 3 1 2676.580 2656.930 34.814 9.407 o
4 3 2 2933.200 2723.640 33.784 8.673 o
4 3 3 8062.610 8484.850 82.282 2.035 o
4 3 4 24587.500 25824.100 215.106 0.332 o
4 3 5 511.634 674.596 20.501 52.393 o
4 3 6 25359.700 25552.900 233.969 0.320 o
4 3 7 2397.860 2204.150 43.275 10.733 o
4 3 8 50720.500 52408.600 454.572 0.090 o
4 3 9 8.094 10.210 8.447 1945.970 o
4 3 10 44248.900 45371.400 439.911 0.114 o
4 3 11 3790.010 3669.510 57.726 5.921 o
4 3 12 15466.500 15485.800 151.986 0.743 o
4 3 13 2303.370 2167.850 44.295 11.095 o
4 3 14 3939.050 3543.990 63.703 5.726 o
4 3 15 24.125 21.418 10.884 904.628 o
4 3 16 4077.310 4046.340 75.246 5.130 o
4 3 17 132.553 65.887 16.361 236.950 o
4 3 18 4749.560 4699.780 86.558 4.153 o
4 3 19 2564.310 2291.870 90.680 8.168 o
4 3 20 611.209 571.672 49.334 36.486 o
4 3 21 755.799 716.514 54.394 29.263 o
4 3 22 75.859 18.184 23.347 275.775 o
4 3 23 2179.160 2120.930 102.755 8.562 o
4 3 24 359.375 284.048 41.717 61.009 o
4 3 25 145.524 136.738 40.683 98.127 o
4 4 0 501.292 247.835 17.418 72.339 o
4 4 1 24088.600 23795.200 200.195 0.358 o
4 4 2 9677.170 9479.660 91.440 1.605 o
4 4 3 30953.300 30593.700 262.827 0.229 o
4 4 4 12274.200 12948.700 118.969 1.059 o
4 4 5 38559.800 39827.800 324.100 0.150 o
4 4 6 426.200 383.043 18.741 72.271 o
4 4 7 1419.860 1402.080 52.629 17.257 o
4 4 8 1356.220 1358.630 31.430 20.271 o
4 4 9 15052.500 16060.800 162.904 0.743 o
4 4 10 1621.130 1373.820 33.327 17.591 o
4 4 11 11063.200 11348.700 126.868 1.242 o
4 4 12 5796.690 5607.820 116.124 3.058 o
4 4 13 12510.000 12508.900 140.203 1.036 o
4 4 14 617.619 594.807 28.313 45.619 o
4 4 15 3408.810 3620.350 65.665 6.332 o
4 4 16 2146.580 2365.170 73.471 9.920 o
4 4 17 595.871 637.974 35.664 42.350 o
4 4 18 2145.610 2083.170 57.505 11.222 o
4 4 19 1764.150 1580.450 58.453 13.937 o
4 4 20 2835.780 2465.810 72.397 8.141 o
4 4 21 4.933 -15.625 19.924 654.754 o
4 4 22 773.226 648.932 54.206 29.651 o
4 4 23 749.799 614.893 54.474 30.381 o
4 4 24 374.300 290.297 51.480 49.875 o
4 4 25 1687.000 1533.700 171.385 6.149 o
4 5 0 8296.060 8548.580 85.323 1.967 o
4 5 1 1453.080 1152.550 23.280 21.024 o
4 5 2 6225.110 6229.940 67.550 3.038 o
4 5 3 7474.760 7397.260 77.093 2.345 o
4 5 4 255.221 280.668 13.499 116.629 o
4 5 5 18941.400 18559.900 164.746 0.542 o
4 5 6 12276.700 11915.400 114.330 1.109 o
4 5 7 49167.300 51461.800 416.463 0.095 o
4 5 8 16764.500 17115.900 156.110 0.647 o
4 5 9 26937.800 27602.300 259.440 0.283 o
4 5 10 1882.300 1526.940 35.875 15.024 o
4 5 11 21627.500 21787.800 215.221 0.418 o
4 5 12 1223.180 1233.600 34.268 22.191 o
4 5 13 1920.540 2113.480 45.846 12.699 o
4 5 14 2940.310 2756.420 56.234 8.107 o
4 5 15 685.281 561.153 32.880 41.563 o
4 5 16 197.252 166.059 20.838 140.312 o
4 5 17 352.159 333.813 37.340 64.460 o
4 5 18 5384.810 5373.610 96.153 3.470 o
4 5 19 807.125 693.114 40.399 33.011 o
4 5 20 144.358 140.639 26.443 147.935 o
4 5 21 99.887 31.385 24.006 230.275 o
4 5 22 2605.860 2596.360 91.783 7.743 o
4 5 23 43.415 61.433 28.728 226.047 o
4 5 24 2058.770 2160.370 148.320 6.447 o
4 5 25 6.329 3.580 26.412 374.072 o
4 6 0 22265.400 22798.200 196.942 0.400 o
4 6 1 242.125 269.577 14.239 121.000 o
4 6 2 48420.100 48337.600 391.128 0.101 o
4 6 3 791.478 771.029 24.464 36.899 o
4 6 4 48096.500 49901.400 404.272 0.100 o
4 6 5 1232.180 1422.190 28.078 21.614 o
4 6 6 8103.990 8468.590 89.538 2.009 o
4 6 7 6897.180 6630.750 75.187 2.661 o
4 6 8 3663.030 3254.140 46.685 6.547 o
4 6 9 2781.100 2380.970 38.661 9.410 o
4 6 10 20011.900 20268.200 202.941 0.476 o
4 6 11 204.869 151.827 16.061 153.812 o
4 6 12 9737.260 9711.780 117.702 1.529 o
4 6 13 275.551 233.317 22.116 104.039 o
4 6 14 6418.420 6427.350 101.447 2.748 o
4 6 15 333.722 383.049 28.945 73.333 o
4 6 16 6387.980 6422.390 153.593 2.438 o
4 6 17 2131.080 2253.230 59.618 10.862 o
4 6 18 4.426 4.479 15.478 1006.650 o
4 6 19 4417.130 4334.450 87.950 4.524 o
4 6 20 574.374 454.797 34.586 47.958 o
4 6 21 2211.100 2107.670 70.703 10.258 o
4 6 22 72.858 90.218 30.286 177.958 o
4 6 23 1.095 -39.313 27.066 375.531 o
4 6 24 3166.500 3267.320 109.431 5.845 o
4 7 0 217.329 137.212 17.019 148.805 o
4 7 1 11251.800 10965.600 108.578 1.267 o
4 7 2 979.666 1218.450 26.237 26.926 o
4 7 3 1501.410 1286.340 27.237 19.513 o
4 7 4 169.686 175.199 12.758 175.966 o
4 7 5 3986.670 3837.450 53.043 5.639 o
4 7 6 2300.220 2131.380 36.920 11.450 o
4 7 7 31066.400 31582.500 357.264 0.214 o
4 7 8 11411.000 11474.700 117.083 1.212 o
4 7 9 24201.600 25572.800 246.953 0.334 o
4 7 10 4780.670 4817.820 72.408 4.231 o
4 7 11 5568.670 5641.930 81.486 3.415 o
4 7 12 7871.740 7617.560 101.062 2.132 o
4 7 13 466.678 337.751 24.023 66.527 o
4 7 14 1324.180 1271.520 44.229 19.646 o
4 7 15 7695.960 7165.760 129.397 2.123 o
4 7 16 442.569 323.148 28.279 65.940 o
4 7 17 7632.980 7582.090 141.938 2.037 o
4 7 18 645.836 478.417 35.206 43.791 o
4 7 19 1789.200 1836.370 59.186 13.116 o
4 7 20 62.094 87.371 22.078 261.187 o
4 7 21 651.611 643.793 46.793 35.426 o
4 7 22 1049.890 940.182 57.059 22.353 o
4 7 23 2607.460 2619.140 95.750 7.562 o
4 7 24 1682.050 1669.690 178.951 5.751 o
4 8 0 722.277 595.415 34.126 39.103 o
4 8 1 30076.800 30241.800 259.131 0.238 o
4 8 2 5115.800 5008.600 62.881 4.005 o
4 8 3 26625.600 25518.700 223.910 0.305 o
4 8 4 8513.390 8582.510 93.266 1.898 o
4 8 5 9723.430 9174.400 106.164 1.595 o
4 8 6 2537.620 2363.260 51.977 9.728 o
4 8 7 2693.010 2535.870 48.679 9.167 o
4 8 8 3768.820 3566.320 53.427 6.078 o
4 8 9 4363.490 4079.180 65.770 4.958 o
4 8 10 5186.970 5168.870 77.315 3.796 o
4 8 11 1617.300 1641.820 41.453 16.001 o
4 8 12 7670.920 8070.830 106.628 2.107 o
4 8 13 3366.250 3244.230 69.001 6.600 o
4 8 14 124.972 59.690 17.242 243.043 o
4 8 15 4005.180 4128.490 82.139 5.059 o
4 8 16 3194.540 2839.400 68.298 7.221 o
4 8 17 2691.640 2589.940 70.161 8.396 o
4 8 18 1068.070 943.932 48.358 23.860 o
4 8 19 289.519 267.387 29.539 85.951 o
4 8 20 5401.530 5600.740 107.881 3.305 o
4 8 21 207.749 209.187 28.533 109.312 o
4 8 22 323.358 357.964 39.659 63.265 o
4 8 23 830.764 646.636 87.930 19.121 o
4 9 0 9993.350 9822.280 103.281 1.510 o
4 9 1 3400.730 3539.460 51.008 6.665 o
4 9 2 5881.980 6002.590 79.438 3.184 o
4 9 3 14199.300 14746.600 143.462 0.838 o
4 9 4 1206.050 998.872 28.326 24.757 o
4 9 5 2550.110 2456.970 42.731 9.856 o
4 9 6 23802.300 23690.400 215.101 0.361 o
4 9 7 89.493 79.410 11.497 332.149 o
4 9 8 25686.800 25759.600 251.774 0.311 o
4 9 9 810.307 746.228 32.198 34.688 o
4 9 10 5712.010 5528.340 82.376 3.364 o
4 9 11 1813.880 1556.890 41.533 14.997 o
4 9 12 3768.190 3466.290 101.656 5.272 o
4 9 13 3968.870 3997.440 79.055 5.207 o
4 9 14 648.653 568.475 35.192 41.854 o
4 9 15 8117.490 8660.300 131.364 1.861 o
4 9 16 710.073 647.288 39.572 36.590 o
4 9 17 7273.190 6965.160 118.033 2.308 o
4 9 18 2939.290 2697.290 70.846 7.749 o
4 9 19 88.067 35.669 19.308 292.588 o
4 9 20 856.056 679.273 44.612 30.723 o
4 9 21 1317.040 1221.150 64.029 17.297 o
4 9 22 423.820 397.387 37.134 56.674 o
4 10 0 2297.280 2373.530 46.830 10.656 o
4 10 1 11303.400 11225.700 161.032 1.172 o
4 10 2 131.385 135.721 15.368 209.176 o
4 10 3 23064.400 23285.800 230.542 0.373 o
4 10 4 5541.230 5669.480 80.445 3.429 o
4 10 5 11167.300 11186.100 129.866 1.236 o
4 10 6 6686.150 6670.870 90.996 2.662 o
4 10 7 1221.780 1069.750 46.196 21.526 o
4 10 8 2630.910 2689.940 84.902 7.874 o
4 10 9 13243.700 13802.400 160.563 0.913 o
4 10 10 40.339 28.565 13.100 593.808 o
4 10 11 1874.840 1735.600 44.442 13.945 o
4 10 12 25.955 12.561 13.824 759.482 o
4 10 13 1458.280 1174.710 46.608 18.567 o
4 10 14 2325.930 2457.760 69.692 9.472 o
4 10 15 44.733 67.902 18.823 355.244 o
4 10 16 10116.400 10117.700 149.813 1.384 o
4 10 17 216.033 165.134 25.479 120.862 o
4 10 18 4979.690 5112.590 101.736 3.715 o
4 10 19 2400.880 2135.440 67.395 9.818 o
4 10 20 3412.230 3413.450 84.778 6.069 o
4 10 21 1323.950 1342.870 70.187 15.998 o
4 11 0 3356.600 3436.200 68.670 6.479 o
4 11 1 1374.980 1177.360 41.641 19.923 o
4 11 2 183.911 145.454 27.298 128.701 o
4 11 3 12.620 15.763 12.509 1038.430 o
4 11 4 566.587 590.444 33.537 45.641 o
4 11 5 5661.730 5232.210 92.035 3.396 o
4 11 6 120.568 139.998 22.525 179.053 o
4 11 7 16135.500 16184.000 218.125 0.655 o
4 11 8 2452.470 2521.240 68.812 9.096 o
4 11 9 10374.800 10880.700 181.243 1.247 o
4 11 10 1374.420 1483.610 86.723 13.340 o
4 11 11 1585.030 1528.290 66.591 14.302 o
4 11 12 204.182 139.110 28.043 121.001 o
4 11 13 1685.260 1629.460 73.168 12.943 o
4 11 14 10763.500 10951.400 210.135 1.147 o
4 11 15 1160.110 934.754 63.283 19.986 o
4 11 16 8159.460 8803.860 178.462 1.677 o
4 11 17 40.646 26.244 25.716 291.284 o
4 11 18 775.168 689.367 58.713 27.727 o
4 11 19 503.691 442.374 49.038 42.482 o
4 11 20 166.062 107.629 34.097 117.164 o
4 12 0 3438.320 3310.000 70.287 6.419 o
4 12 1 51.461 33.654 14.577 476.334 o
4 12 2 19621.800 19566.600 228.174 0.485 o
4 12 3 67.886 65.307 17.540 324.987 o
4 12 4 12311.200 12245.000 161.249 1.038 o
4 12 5 14.162 -1.493 12.919 1140.080 o
4 12 6 2181.580 1818.950 59.167 11.489 o
4 12 7 672.812 624.977 43.172 36.607 o
4 12 8 14.512 41.742 19.164 496.686 o
4 12 9 1575.040 1379.580 72.551 14.147 o
4 12 10 1197.330 1162.960 58.712 19.328 o
4 12 11 1285.620 1125.360 66.371 17.568 o
4 12 12 3598.960 3554.560 103.212 5.366 o
4 12 13 304.372 285.231 39.040 69.076 o
4 12 14 1831.100 1746.640 80.408 11.514 o
4 12 15 3379.810 3080.590 114.699 5.573 o
4 12 16 396.515 307.490 42.632 56.512 o
4 12 17 11064.800 11758.300 222.029 1.065 o
4 12 18 143.760 101.123 33.252 127.915 o
4 12 19 3951.930 4104.090 142.315 4.100 o
4 13 0 888.175 789.206 51.097 27.171 o
4 13 1 3994.350 4071.040 82.344 5.094 o
4 13 2 1283.650 1136.340 47.729 20.267 o
4 13 3 1113.980 1059.750 46.204 22.888 o
4 13 4 783.191 643.268 37.801 35.155 o
4 13 5 262.126 256.773 30.091 90.267 o
4 13 6 1439.130 1521.320 61.351 15.729 o
4 13 7 1989.640 1843.010 74.480 11.198 o
4 13 8 3079.760 3025.280 81.513 6.901 o
4 13 9 1205.320 1033.570 55.818 20.349 o
4 13 10 1029.880 1007.300 88.059 16.318 o
4 13 11 949.580 852.705 61.824 23.066 o
4 13 12 1812.720 1899.250 80.915 11.268 o
4 13 13 742.738 702.647 62.063 27.073 o
4 13 14 5246.150 5403.390 137.803 3.145 o
4 13 15 4724.520 5176.870 139.612 3.415 o
4 13 16 2916.610 3120.830 107.033 6.312 o
4 13 17 1744.780 1592.360 89.233 11.392 o
4 13 18 10.686 -10.433 28.808 312.462 o
4 14 0 410.826 361.102 31.511 64.138 o
4 14 1 1300.040 1379.450 52.527 18.331 o
4 14 2 4736.010 4861.910 94.627 4.019 o
4 14 3 3629.540 3742.430 81.704 5.667 o
4 14 4 187.837 191.217 28.620 116.564 o
4 14 5 3630.110 3527.660 89.664 5.632 o
4 14 6 274.276 230.852 30.733 89.267 o
4 14 7 398.165 387.764 37.293 58.686 o
4 14 8 1350.600 1363.360 57.233 17.392 o
4 14 9 122.352 105.244 28.884 154.979 o
4 14 10 3297.140 3206.510 101.885 5.926 o
4 14 11 296.337 267.773 40.681 68.488 o
4 14 12 4293.170 4399.730 123.588 4.087 o
4 14 13 3626.460 3990.530 119.771 4.796 o
4 14 14 455.366 409.432 48.816 45.315 o
4 14 15 1583.330 1511.910 86.681 12.382 o
4 14 16 5452.410 5610.790 171.257 2.711 o
4 15 0 1258.550 1168.510 59.904 18.574 o
4 15 1 2784.040 3003.490 75.641 7.603 o
4 15 2 94.524 86.163 19.918 242.057 o
4 15 3 1376.480 1270.940 60.744 17.102 o
4 15 4 475.193 464.611 41.529 48.281 o
4 15 5 375.282 226.585 32.237 73.558 o
4 15 6 481.918 458.084 41.658 48.019 o
4 15 7 3.020 1.195 20.531 628.810 o
4 15 8 2624.370 2705.260 94.799 7.493 o
4 15 9 66.550 46.387 27.173 226.375 o
4 15 10 2928.120 2897.180 106.246 6.471 o
4 15 11 443.342 410.972 49.275 45.477 o
4 15 12 251.429 192.154 39.028 80.498 o
4 15 13 4413.180 4593.880 172.429 3.275 o
4 15 14 1241.960 1261.590 250.485 3.733 o
4 16 0 992.157 826.221 49.001 25.693 o
4 16 1 1806.770 1711.000 63.076 13.034 o
4 16 2 1132.110 919.280 51.430 22.592 o
4 16 3 1929.900 1890.190 69.718 11.654 o
4 16 4 801.583 663.241 50.776 30.087 o
4 16 5 127.635 66.162 25.487 181.742 o
4 16 6 278.707 232.155 32.888 84.736 o
4 16 7 268.170 257.380 35.567 79.965 o
4 16 8 741.661 697.423 60.864 27.531 o
4 16 9 1563.110 1661.800 90.776 11.788 o
4 16 10 761.779 708.183 62.549 26.559 o
4 16 11 1156.760 1030.600 113.632 12.013 o
4 17 0 1604.110 1598.000 69.359 13.753 o
4 17 1 63.192 17.080 21.328 328.833 o
4 17 2 540.380 409.356 42.393 45.903 o
4 17 3 972.660 919.367 59.860 22.817 o
4 17 4 88.636 56.563 26.260 209.307 o
4 17 5 263.586 158.160 32.866 93.228 o
4 17 6 6.398 7.741 20.474 584.437 o
4 17 7 29.431 -15.600 24.970 354.473 o
4 17 8 5.473 -14.587 24.889 427.339 o
4 18 0 853.738 868.240 53.907 26.326 o
4 18 1 2.455 -37.352 20.736 625.700 o
4 18 2 380.980 389.971 56.565 43.062 o
5 0 0 3074.060 3581.430 61.078 6.966 o
5 0 2 47443.500 50356.600 508.259 0.097 o
5 0 4 17103.000 16549.500 206.530 0.619 o
5 0 6 31076.600 33867.200 395.227 0.201 o
5 0 8 5742.190 6177.180 96.775 3.099 o
5 0 10 416.887 361.335 39.318 56.445 o
5 0 12 1196.870 1222.550 38.824 21.992 o
5 0 14 5.873 -6.023 13.726 1260.280 o
5 0 16 587.480 531.470 45.168 39.965 o
5 0 18 1264.380 1226.320 96.607 13.258 o
5 0 20 6555.450 6393.910 284.965 1.599 o
5 0 22 7.086 45.386 37.985 172.933 o
5 0 24 514.788 463.950 119.665 14.930 o
5 1 0 37369.600 38919.000 313.395 0.158 o
5 1 1 113402.000 117869.000 913.699 0.020 o
5 1 2 24605.300 24909.000 208.300 0.340 o
5 1 3 24141.700 24757.900 207.896 0.348 o
5 1 4 15092.600 16043.200 142.104 0.754 o
5 1 5 48.813 77.375 7.504 522.521 o
5 1 6 109.306 189.628 9.695 229.066 o
5 1 7 6165.620 6058.390 66.215 3.109 o
5 1 8 3995.360 3589.000 45.853 5.865 o
5 1 9 3085.030 2963.120 41.071 7.926 o
5 1 10 2641.160 2370.940 36.709 9.879 o
5 1 11 2673.960 2837.280 49.820 8.799 o
5 1 12 2690.460 2323.650 45.008 9.573 o
5 1 13 147.165 166.083 15.798 183.477 o
5 1 14 142.964 93.967 15.846 215.126 o
5 1 15 4541.920 4258.670 77.223 4.586 o
5 1 16 24.554 18.680 12.640 809.028 o
5 1 17 686.713 419.012 56.910 33.012 o
5 1 18 51.832 42.323 18.258 380.575 o
5 1 19 4661.340 4746.910 117.361 3.834 o
5 1 20 2645.490 2472.290 84.847 8.063 o
5 1 21 13870.400 14695.400 248.594 0.762 o
5 1 22 6971.210 6790.500 194.356 2.003 o
5 1 23 10260.000 10844.500 281.887 1.040 o
5 1 24 1658.980 1605.680 88.240 11.763 o
5 1 25 5269.110 5749.620 150.028 2.948 o
5 2 0 983.135 913.205 19.443 30.823 o
5 2 1 3146.300 3250.600 41.007 7.518 o
5 2 2 1467.280 1117.710 22.002 21.153 o
5 2 3 26505.300 27303.500 227.930 0.294 o
5 2 4 10535.500 9406.070 91.449 1.480 o
5 2 5 13693.800 12850.100 130.412 0.942 o
5 2 6 15581.800 15306.300 152.141 0.742 o
5 2 7 20682.800 21090.100 201.007 0.450 o
5 2 8 1541.210 1306.260 30.711 18.774 o
5 2 9 2504.210 2180.590 41.388 10.478 o
5 2 10 149.516 171.231 15.154 182.565 o
5 2 11 3437.890 3630.780 58.071 6.421 o
5 2 12 34.035 25.232 9.623 804.401 o
5 2 13 74.598 116.079 14.289 299.534 o
5 2 14 3.800 9.414 12.884 1308.990 o
5 2 15 170.826 180.261 18.158 157.255 o
5 2 16 311.223 359.955 26.837 80.005 o
5 2 17 2085.340 2103.160 62.288 11.145 o
5 2 18 233.561 132.695 23.339 126.204 o
5 2 19 2896.980 2935.210 90.481 6.995 o
5 2 20 889.988 763.766 56.546 25.863 o
5 2 21 254.182 286.559 39.149 74.167 o
5 2 22 479.432 549.932 53.584 38.669 o
5 2 23 205.119 158.502 34.945 99.527 o
5 2 24 148.876 189.475 37.292 101.678 o
5 2 25 1080.940 1028.830 124.895 10.982 o
5 3 0 80589.400 84033.200 655.896 0.038 o
5 3 1 92.179 78.785 9.141 346.935 o
5 3 2 71377.500 74457.300 551.676 0.048 o
5 3 3 960.548 954.342 20.255 30.758 o
5 3 4 7722.130 8291.380 83.351 2.138 o
5 3 5 94.327 69.628 10.094 344.791 o
5 3 6 4521.940 4048.530 57.802 4.909 o
5 3 7 16279.800 16862.600 167.977 0.666 o
5 3 8 8951.670 8611.000 100.457 1.790 o
5 3 9 8267.260 7863.830 89.351 2.042 o
5 3 10 7246.630 7123.730 95.376 2.389 o
5 3 11 28.366 36.090 10.645 761.568 o
5 3 12 2345.300 2322.070 46.853 10.580 o
5 3 13 1375.830 1327.680 35.850 19.799 o
5 3 14 783.622 715.557 31.652 36.049 o
5 3 15 2008.220 1948.840 48.958 12.506 o
5 3 16 1520.430 1536.360 49.008 16.396 o
5 3 17 145.172 153.894 24.374 153.140 o
5 3 18 6.380 12.559 16.523 812.676 o
5 3 19 549.466 473.944 37.928 46.749 o
5 3 20 7666.430 7671.550 159.911 1.942 o
5 3 21 1363.490 1242.740 116.192 10.734 o
5 3 22 11985.900 12891.600 231.943 0.940 o
5 3 23 39.104 56.672 27.455 247.854 o
5 3 24 9951.550 10347.100 208.137 1.259 o
5 3 25 629.986 377.276 106.853 17.218 o
5 4 0 1117.680 1048.100 22.365 26.494 o
5 4 1 1755.420 1627.410 28.225 15.948 o
5 4 2 12.293 16.855 6.132 1856.640 o
5 4 3 2878.970 2695.780 46.232 8.569 o
5 4 4 11678.800 12229.000 115.919 1.148 o
5 4 5 16364.300 16445.100 163.103 0.674 o
5 4 6 3755.600 3376.090 52.665 6.237 o
5 4 7 19051.700 20533.800 199.682 0.498 o
5 4 8 3247.950 3217.780 53.103 7.142 o
5 4 9 4833.510 5309.860 73.852 4.007 o
5 4 10 3410.960 3077.410 70.038 6.636 o
5 4 11 891.206 860.338 37.799 29.903 o
5 4 12 1098.390 958.164 33.070 26.093 o
5 4 13 4401.070 4206.460 68.383 4.834 o
5 4 14 166.080 157.769 17.172 169.184 o
5 4 15 27.660 28.759 14.004 655.214 o
5 4 16 26.443 36.923 15.196 585.574 o
5 4 17 1846.030 1716.400 51.374 13.690 o
5 4 18 720.828 589.960 41.900 36.218 o
5 4 19 3044.130 2649.680 75.352 7.459 o
5 4 20 9.384 16.438 18.899 613.370 o
5 4 21 2376.250 2319.780 85.961 8.761 o
5 4 22 1199.250 1195.480 80.769 15.802 o
5 4 23 54.518 86.626 31.052 185.484 o
5 4 24 441.000 445.341 82.262 26.348 o
5 5 0 6519.220 5939.770 67.039 2.976 o
5 5 1 69577.200 71541.200 566.673 0.050 o
5 5 2 5043.820 4573.290 56.237 4.261 o
5 5 3 33914.300 34295.200 286.139 0.192 o
5 5 4 2817.310 2717.210 41.205 8.812 o
5 5 5 3018.830 2642.990 39.199 8.460 o
5 5 6 4102.930 4147.260 51.705 5.347 o
5 5 7 246.670 194.149 15.981 128.631 o
5 5 8 12505.000 12138.200 133.531 1.059 o
5 5 9 4127.630 3810.060 76.145 5.185 o
5 5 10 4455.430 4139.150 65.479 4.848 o
5 5 11 635.042 485.171 25.738 48.563 o
5 5 12 358.352 321.682 22.070 81.667 o
5 5 13 22.953 16.962 11.517 917.225 o
5 5 14 7142.790 6935.250 96.704 2.443 o
5 5 15 22.503 21.680 14.160 728.750 o
5 5 16 3245.100 2937.580 66.985 7.083 o
5 5 17 130.544 81.934 18.589 216.406 o
5 5 18 1576.740 1549.740 58.193 15.104 o
5 5 19 2674.910 2561.560 77.669 8.188 o
5 5 20 590.308 468.226 40.327 43.673 o
5 5 21 4784.850 4995.310 136.655 3.465 o
5 5 22 1978.550 1836.570 84.550 10.563 o
5 5 23 6138.740 6568.880 157.101 2.465 o
5 5 24 7832.330 8297.670 183.365 1.754 o
5 6 0 377.867 376.260 17.547 79.466 o
5 6 1 84.242 58.110 9.184 396.255 o
5 6 2 4025.190 3754.120 50.644 5.671 o
5 6 3 23.506 16.683 7.276 1233.270 o
5 6 4 30618.200 31550.600 268.214 0.227 o
5 6 5 735.720 626.836 23.584 41.603 o
5 6 6 17176.700 16529.700 154.431 0.643 o
5 6 7 276.098 378.978 15.359 97.862 o
5 6 8 3590.160 3437.690 57.545 6.350 o
5 6 9 2801.280 2821.410 52.577 8.440 o
5 6 10 2828.000 2634.390 61.868 8.321 o
5 6 11 15212.700 15414.500 167.534 0.748 o
5 6 12 131.527 122.889 15.934 211.912 o
5 6 13 2587.020 2537.360 72.438 8.607 o
5 6 14 315.150 325.216 34.619 71.720 o
5 6 15 569.854 510.414 32.959 47.700 o
5 6 16 1565.900 1549.080 49.554 15.986 o
5 6 17 265.199 269.860 26.752 94.412 o
5 6 18 243.974 238.191 26.803 101.629 o
5 6 19 240.430 224.161 30.862 95.537 o
5 6 20 804.648 913.513 54.644 26.554 o
5 6 21 1143.350 992.904 59.327 20.582 o
5 6 22 407.137 363.365 44.767 52.129 o
5 6 23 3741.260 3523.810 112.742 5.043 o
5 6 24 737.790 653.582 119.665 13.511 o
5 7 0 5557.050 5504.130 66.907 3.553 o
5 7 1 25273.000 25806.800 225.486 0.321 o
5 7 2 8724.090 9480.250 99.560 1.754 o
5 7 3 10522.700 11216.700 113.632 1.330 o
5 7 4 2983.450 3025.580 46.203 7.971 o
5 7 5 2.478 -1.452 6.924 4524.680 o
5 7 6 4798.290 4635.240 66.201 4.343 o
5 7 7 13986.100 13709.900 135.541 0.889 o
5 7 8 11.562 4.256 9.787 1635.160 o
5 7 9 16790.400 17130.200 180.729 0.634 o
5 7 10 314.747 311.675 20.616 90.872 o
5 7 11 276.821 295.068 22.054 97.411 o
5 7 12 330.709 333.861 23.744 82.852 o
5 7 13 3480.670 3363.060 89.808 5.901 o
5 7 14 4332.040 4681.070 87.169 4.464 o
5 7 15 2342.730 2369.570 65.036 9.757 o
5 7 16 3819.700 4173.100 90.402 5.084 o
5 7 17 1170.280 1023.870 48.820 21.967 o
5 7 18 1641.210 1656.350 61.302 14.147 o
5 7 19 208.520 153.319 24.498 127.802 o
5 7 20 2343.810 2138.240 74.506 9.631 o
5 7 21 1716.470 1543.190 76.658 12.686 o
5 7 22 1112.540 1182.210 66.257 18.767 o
5 7 23 6538.640 6748.800 161.162 2.303 o
5 8 0 2079.580 2016.130 36.949 12.620 o
5 8 1 569.578 591.316 22.164 50.758 o
5 8 2 3797.660 3661.860 52.935 5.984 o
5 8 3 3916.380 3942.730 55.748 5.626 o
5 8 4 401.576 336.846 19.180 77.611 o
5 8 5 6438.030 6196.500 76.094 2.915 o
5 8 6 1822.370 1646.260 34.138 15.125 o
5 8 7 12065.800 11804.600 134.837 1.110 o
5 8 8 314.720 321.309 21.693 88.742 o
5 8 9 3591.980 3600.510 67.333 6.066 o
5 8 10 959.584 780.660 33.784 30.235 o
5 8 11 3671.830 3663.540 65.726 5.950 o
5 8 12 6220.800 6435.960 116.809 2.727 o
5 8 13 47.471 39.351 15.739 453.728 o
5 8 14 5419.060 5383.390 95.908 3.451 o
5 8 15 1593.040 1520.370 50.880 15.780 o
5 8 16 29.867 20.150 17.005 549.226 o
5 8 17 909.017 713.817 46.259 28.807 o
5 8 18 1154.770 992.357 50.619 22.024 o
5 8 19 16.203 16.666 18.969 563.411 o
5 8 20 2236.280 2132.290 66.606 10.357 o
5 8 21 1.121 -17.269 18.979 757.228 o
5 8 22 3220.480 3255.750 98.232 6.085 o
5 9 0 22870.400 23086.100 208.973 0.383 o
5 9 1 653.847 470.500 21.827 49.569 o
5 9 2 21258.300 20898.100 192.999 0.442 o
5 9 3 1151.490 1309.490 31.095 23.001 o
5 9 4 9540.160 9281.860 102.948 1.622 o
5 9 5 8281.630 8922.860 141.696 1.772 o
5 9 6 1090.700 1025.120 29.108 26.274 o
5 9 7 23481.000 24243.400 240.963 0.356 o
5 9 8 21040.200 20741.400 213.559 0.442 o
5 9 9 4599.580 4240.090 72.777 4.596 o
5 9 10 1836.830 2043.760 48.162 13.126 o
5 9 11 269.880 205.422 20.254 112.060 o
5 9 12 2.635 3.630 12.115 1624.250 o
5 9 13 3248.490 3253.250 71.916 6.706 o
5 9 14 650.515 720.851 40.774 36.811 o
5 9 15 7849.630 8007.420 126.862 2.001 o
5 9 16 42.915 29.587 19.502 400.470 o
5 9 17 6318.110 6912.940 119.600 2.596 o
5 9 18 140.745 119.182 23.917 166.292 o
5 9 19 3698.780 3830.230 93.477 5.319 o
5 9 20 900.658 826.124 49.782 26.993 o
5 9 21 68.814 48.453 25.317 242.070 o
5 10 0 309.143 350.974 22.262 86.565 o
5 10 1 5167.870 4910.860 74.143 3.916 o
5 10 2 2424.460 2114.240 45.389 10.719 o
5 10 3 3592.080 3397.410 59.312 6.346 o
5 10 4 649.254 641.747 29.381 42.791 o
5 10 5 3024.750 3010.800 57.313 7.650 o
5 10 6 4941.960 4790.930 83.393 4.022 o
5 10 7 4166.430 4341.690 79.489 4.847 o
5 10 8 10021.000 10817.500 144.912 1.363 o
5 10 9 75.288 52.698 15.807 345.985 o
5 10 10 6593.060 6797.850 96.952 2.644 o
5 10 11 1899.660 1988.310 51.407 12.765 o
5 10 12 596.851 716.669 39.343 39.208 o
5 10 13 4339.020 4408.660 86.598 4.575 o
5 10 14 809.713 934.230 47.278 28.320 o
5 10 15 1306.450 1267.010 61.617 17.535 o
5 10 16 1493.650 1692.590 57.898 15.204 o
5 10 17 88.595 79.606 22.464 230.523 o
5 10 18 40.408 40.739 20.070 379.023 o
5 10 19 781.182 694.092 45.797 31.858 o
5 10 20 733.338 780.639 53.835 29.263 o
5 11 0 7975.930 8227.580 119.409 1.975 o
5 11 1 5958.290 5795.810 94.947 3.100 o
5 11 2 9.411 30.130 13.195 905.772 o
5 11 3 6879.290 6646.290 104.044 2.539 o
5 11 4 1072.450 865.849 38.403 26.341 o
5 11 5 1886.980 1773.070 56.844 12.971 o
5 11 6 3651.670 3658.520 83.700 5.652 o
5 11 7 231.619 218.164 26.708 106.801 o
5 11 8 15735.800 15789.700 217.518 0.680 o
5 11 9 218.537 156.725 24.694 123.499 o
5 11 10 5439.660 5141.570 105.543 3.420 o
5 11 11 10.082 25.679 21.598 469.915 o
5 11 12 144.785 148.873 31.540 126.316 o
5 11 13 136.625 166.213 32.109 124.109 o
5 11 14 7626.340 7581.220 160.617 1.957 o
5 11 15 2708.890 2727.990 93.151 7.388 o
5 11 16 8796.850 9123.300 184.413 1.537 o
5 11 17 1945.320 1752.360 111.004 8.992 o
5 11 18 7293.360 7331.500 165.433 2.031 o
5 11 19 1120.690 964.318 78.398 17.495 o
5 12 0 59.339 72.811 16.669 347.817 o
5 12 1 1102.560 885.873 42.288 24.964 o
5 12 2 2474.970 2594.500 62.120 9.208 o
5 12 3 1769.590 1800.230 52.677 13.777 o
5 12 4 3049.750 3135.560 78.592 6.942 o
5 12 5 787.908 843.877 49.272 29.025 o
5 12 6 2210.480 2140.980 65.642 10.475 o
5 12 7 2500.330 2451.070 70.723 8.985 o
5 12 8 1173.740 1122.720 56.580 20.091 o
5 12 9 5400.170 5546.940 112.355 3.280 o
5 12 10 912.193 789.275 48.504 27.448 o
5 12 11 3656.680 3551.990 103.101 5.311 o
5 12 12 402.014 346.180 41.652 55.797 o
5 12 13 10031.200 10857.600 204.265 1.234 o
5 12 14 190.522 166.777 35.871 99.286 o
5 12 15 7302.700 7779.430 169.502 1.962 o
5 12 16 30.380 47.645 29.860 234.070 o
5 12 17 46.249 54.940 30.774 205.985 o
5 12 18 167.110 179.544 40.412 91.102 o
5 13 0 255.912 273.647 27.300 94.819 o
5 13 1 3636.070 3519.280 76.275 5.896 o
5 13 2 1881.130 1868.590 69.692 11.887 o
5 13 3 113.999 84.284 21.364 212.101 o
5 13 4 7508.120 7773.980 138.276 2.059 o
5 13 5 3859.450 3920.860 92.753 5.127 o
5 13 6 12682.700 13308.800 199.234 0.924 o
5 13 7 10008.300 10266.500 211.881 1.248 o
5 13 8 2963.300 3045.340 114.469 6.073 o
5 13 9 5267.390 5411.020 136.851 3.144 o
5 13 10 3.300 38.130 24.449 386.008 o
5 13 11 2037.070 1912.960 79.031 10.621 o
5 13 12 90.653 84.120 29.172 176.293 o
5 13 13 589.151 520.089 51.526 36.832 o
5 13 14 3103.280 3302.510 107.842 5.941 o
5 13 15 4574.060 5219.530 178.225 3.014 o
5 13 16 9933.850 10717.300 214.683 1.226 o
5 13 17 4057.820 4157.150 177.404 3.456 o
5 14 0 89.558 81.906 20.293 247.215 o
5 14 1 49.168 39.341 17.562 407.146 o
5 14 2 3668.420 3395.800 87.556 5.707 o
5 14 3 1197.570 1115.660 59.039 19.494 o
5 14 4 2165.710 2052.940 68.746 10.596 o
5 14 5 1487.180 1527.200 64.156 15.110 o
5 14 6 92.903 85.207 24.010 211.064 o
5 14 7 2760.100 2545.730 77.767 8.024 o
5 14 8 3035.150 3261.370 89.144 6.577 o
5 14 9 2434.460 2523.840 90.725 8.194 o
5 14 10 2150.930 2195.620 120.027 7.638 o
5 14 11 2108.300 2292.360 89.135 9.276 o
5 14 12 5329.470 5142.710 136.146 3.182 o
5 14 13 969.415 1026.350 72.433 19.600 o
5 14 14 6353.850 6553.310 166.067 2.347 o
5 14 15 439.165 326.659 47.845 48.778 o
5 15 0 4315.380 4413.760 111.416 4.247 o
5 15 1 1246.070 1121.450 60.398 18.812 o
5 15 2 5069.480 4864.310 114.855 3.597 o
5 15 3 2139.360 1998.130 70.023 10.700 o
5 15 4 0.401 22.846 21.572 524.154 o
5 15 5 10905.600 10984.900 182.877 1.185 o
5 15 6 353.892 265.337 34.195 71.319 o
5 15 7 12324.800 12850.000 205.229 0.957 o
5 15 8 160.439 134.943 29.486 130.902 o
5 15 9 3492.680 3185.010 105.415 5.625 o
5 15 10 6.989 11.385 26.205 367.277 o
5 15 11 205.856 117.552 34.415 105.093 o
5 15 12 35.309 16.251 29.383 252.554 o
5 15 13 2279.540 2288.460 130.297 6.879 o
5 16 0 517.459 480.084 38.156 48.021 o
5 16 1 289.370 331.124 37.288 70.622 o
5 16 2 14.726 0.934 20.792 539.295 o
5 16 3 2205.170 2233.950 76.878 9.761 o
5 16 4 17.914 30.495 22.494 404.827 o
5 16 5 498.503 442.469 42.828 46.792 o
5 16 6 118.927 116.714 29.334 151.676 o
5 16 7 649.996 509.772 45.632 38.003 o
5 16 8 2983.740 3027.220 106.754 6.294 o
5 16 9 527.095 448.149 51.097 40.238 o
5 16 10 4256.600 4641.950 153.374 3.601 o
5 17 0 631.896 579.056 48.453 36.183 o
5 17 1 366.994 268.527 36.341 67.228 o
5 17 2 11.912 14.874 22.675 448.373 o
5 17 3 961.300 670.380 51.938 26.713 o
5 17 4 1174.890 1220.820 68.999 17.656 o
5 17 5 121.275 93.578 29.606 154.633 o
5 17 6 5268.950 5676.060 144.905 3.011 o
6 0 0 29360.200 31354.100 366.802 0.227 o
6 0 2 13321.600 14709.100 189.460 0.851 o
6 0 4 5904.250 5241.460 85.907 3.316 o
6 0 6 16526.000 16682.500 228.607 0.624 o
6 0 8 563.616 582.105 26.772 49.306 o
6 0 10 5017.220 4746.920 84.804 3.973 o
6 0 12 7934.380 7927.640 163.941 1.848 o
6 0 14 5154.690 4922.310 156.701 3.088 o
6 0 16 36.585 21.634 21.078 395.891 o
6 0 18 7982.590 7745.350 221.492 1.616 o
6 0 20 20840.900 22066.700 469.649 0.340 o
6 0 22 17161.600 18239.600 421.616 0.456 o
6 0 24 3013.560 3180.780 180.410 4.189 o
6 1 0 425.577 316.460 14.672 79.198 o
6 1 1 7326.630 7413.780 76.950 2.387 o
6 1 2 2560.970 2394.130 40.821 9.975 o
6 1 3 109.249 56.715 8.044 340.822 o
6 1 4 69.658 11.202 5.793 628.518 o
6 1 5 143.606 140.995 11.122 214.003 o
6 1 6 1.371 23.178 6.121 2583.820 o
6 1 7 1244.950 1118.630 23.098 23.887 o
6 1 8 11.427 9.169 6.800 2091.850 o
6 1 9 1072.360 897.050 27.553 27.968 o
6 1 10 1999.900 1730.000 63.277 12.131 o
6 1 11 2682.840 2578.580 48.164 9.152 o
6 1 12 1175.020 972.710 39.240 23.825 o
6 1 13 10740.000 11248.700 146.161 1.253 o
6 1 14 1279.810 1392.780 44.127 19.501 o
6 1 15 8670.420 8606.330 124.737 1.781 o
6 1 16 9175.240 9337.520 133.935 1.607 o
6 1 17 8736.920 8367.670 141.246 1.741 o
6 1 18 4528.420 4333.630 96.853 4.322 o
6 1 19 2451.870 2332.400 82.365 8.738 o
6 1 20 159.040 103.676 29.658 136.352 o
6 1 21 944.926 951.848 66.885 21.384 o
6 1 22 998.550 879.635 66.130 21.360 o
6 1 23 2384.190 2213.710 90.096 8.664 o
6 1 24 2524.280 2294.450 113.533 7.242 o
6 2 0 4831.830 4764.350 55.832 4.353 o
6 2 1 45453.100 47995.700 386.984 0.109 o
6 2 2 1186.230 1220.980 38.443 22.182 o
6 2 3 484.169 376.913 15.389 68.506 o
6 2 4 8.528 16.128 5.740 2265.380 o
6 2 5 369.241 316.675 12.936 88.748 o
6 2 6 199.063 163.931 14.452 157.992 o
6 2 7 531.235 566.356 23.634 53.111 o
6 2 8 15.216 9.812 8.088 1594.200 o
6 2 9 2532.650 2300.710 50.173 9.898 o
6 2 10 302.854 276.957 18.873 98.541 o
6 2 11 2770.790 2583.210 49.430 8.885 o
6 2 12 5162.040 5116.480 85.480 3.759 o
6 2 13 131.273 140.477 18.075 194.082 o
6 2 14 5742.770 5798.420 95.219 3.195 o
6 2 15 75.184 55.987 16.900 327.914 o
6 2 16 2483.620 2506.630 61.231 9.335 o
6 2 17 1852.980 1693.990 58.647 13.190 o
6 2 18 971.953 785.609 48.351 26.499 o
6 2 19 5748.940 5669.680 178.342 2.549 o
6 2 20 6889.630 6445.550 147.009 2.335 o
6 2 21 17436.300 18632.000 298.110 0.521 o
6 2 22 3753.330 3577.040 111.225 5.038 o
6 2 23 7047.820 7045.140 164.410 2.123 o
6 2 24 1367.310 1163.780 95.035 13.133 o
6 3 0 7206.540 6651.600 71.825 2.563 o
6 3 1 1476.020 1319.380 25.899 19.700 o
6 3 2 6995.980 6392.540 70.862 2.685 o
6 3 3 9529.880 10175.300 101.129 1.556 o
6 3 4 7085.610 7089.150 76.581 2.514 o
6 3 5 6.662 5.441 7.935 2442.700 o
6 3 6 2593.930 2395.060 43.832 9.784 o
6 3 7 388.858 487.622 23.484 67.216 o
6 3 8 4345.630 4567.020 67.007 4.737 o
6 3 9 2647.090 2864.820 58.709 8.568 o
6 3 10 1307.710 1179.280 33.137 21.633 o
6 3 11 2288.830 2196.260 46.167 11.021 o
6 3 12 11714.100 11619.900 135.013 1.151 o
6 3 13 456.244 460.868 26.312 60.455 o
6 3 14 15040.100 15603.100 174.138 0.747 o
6 3 15 194.283 210.464 22.395 128.867 o
6 3 16 13480.500 13799.000 205.495 0.852 o
6 3 17 3.942 -3.166 16.085 990.575 o
6 3 18 3541.400 3630.700 88.577 5.697 o
6 3 19 26.200 18.488 19.831 474.314 o
6 3 20 12.507 37.465 26.012 328.078 o
6 3 21 20.509 29.860 27.362 294.997 o
6 3 22 2965.020 3136.030 105.136 6.296 o
6 3 23 209.427 160.472 36.305 95.199 o
6 3 24 5311.720 5844.730 150.567 2.909 o
6 4 0 2873.620 2710.460 40.005 8.709 o
6 4 1 5316.600 5340.610 62.990 3.767 o
6 4 2 13178.500 13700.000 129.543 0.949 o
6 4 3 3462.030 3256.370 42.945 6.920 o
6 4 4 218.789 300.731 14.565 122.866 o
6 4 5 2040.520 1725.600 34.648 13.623 o
6 4 6 1755.240 1657.910 36.797 15.356 o
6 4 7 6805.640 6771.020 87.457 2.619 o
6 4 8 930.569 990.566 30.273 29.364 o
6 4 9 478.675 328.103 23.394 66.327 o
6 4 10 472.690 447.249 25.141 60.491 o
6 4 11 19735.400 19376.800 200.260 0.495 o
6 4 12 1563.520 1583.310 41.079 16.618 o
6 4 13 11002.900 11227.500 134.897 1.244 o
6 4 14 1881.240 1919.530 46.734 13.298 o
6 4 15 4614.670 4294.110 77.119 4.513 o
6 4 16 220.673 245.883 30.064 98.913 o
6 4 17 4383.860 4523.650 99.199 4.328 o
6 4 18 1796.350 1792.350 72.571 12.166 o
6 4 19 10443.100 11196.600 179.833 1.226 o
6 4 20 6577.790 6399.750 132.636 2.517 o
6 4 21 10302.000 10919.200 207.449 1.197 o
6 4 22 6161.010 6034.470 148.772 2.598 o
6 4 23 6810.900 7212.190 167.282 2.143 o
6 4 24 770.317 975.574 141.975 10.050 o
6 5 0 17283.800 17336.700 158.739 0.621 o
6 5 1 5339.280 5317.430 64.174 3.752 o
6 5 2 4019.250 3799.360 51.515 5.641 o
6 5 3 1061.920 828.479 22.513 29.608 o
6 5 4 296.644 285.119 14.853 104.004 o
6 5 5 760.958 728.339 20.597 39.549 o
6 5 6 2498.230 2311.590 48.831 10.034 o
6 5 7 6822.600 6881.120 107.750 2.501 o
6 5 8 1637.720 1447.460 36.541 16.929 o
6 5 9 4491.720 4218.660 67.205 4.760 o
6 5 10 4019.650 3635.710 62.717 5.591 o
6 5 11 2553.170 2617.200 52.851 9.300 o
6 5 12 799.921 789.131 39.618 32.253 o
6 5 13 3322.960 3347.950 59.213 6.790 o
6 5 14 1811.040 1719.330 45.234 14.289 o
6 5 15 9389.900 9852.710 164.672 1.461 o
6 5 16 4169.450 3951.890 91.187 4.850 o
6 5 17 5495.500 5379.890 110.382 3.292 o
6 5 18 362.882 280.618 34.349 69.408 o
6 5 19 246.329 311.006 34.098 81.705 o
6 5 20 80.077 69.549 24.143 229.775 o
6 5 21 1170.440 1046.490 60.689 19.805 o
6 5 22 94.308 75.972 31.702 160.783 o
6 5 23 4919.190 4838.240 134.963 3.457 o
6 6 0 9068.800 8666.730 93.198 1.779 o
6 6 1 10630.700 11049.200 112.205 1.329 o
6 6 2 3496.100 3718.160 52.222 6.369 o
6 6 3 5191.800 5180.410 64.922 3.883 o
6 6 4 70.886 36.326 8.450 500.331 o
6 6 5 12876.300 13613.400 133.417 0.971 o
6 6 6 872.683 780.949 30.433 33.034 o
6 6 7 5118.740 5304.310 76.928 3.800 o
6 6 8 1230.410 1081.620 33.446 23.173 o
6 6 9 1303.890 1191.010 42.342 20.499 o
6 6 10 3401.660 3298.450 60.549 6.679 o
6 6 11 719.375 676.720 32.366 38.457 o
6 6 12 7658.280 7725.000 135.895 2.040 o
6 6 13 5253.660 4867.670 79.889 3.827 o
6 6 14 1243.030 1247.950 46.872 20.232 o
6 6 15 1284.680 1248.990 50.907 19.265 o
6 6 16 393.041 319.212 28.808 70.499 o
6 6 17 593.332 517.464 40.389 42.513 o
6 6 18 7870.810 7783.930 141.773 1.964 o
6 6 19 378.766 309.668 34.917 65.844 o
6 6 20 12449.700 13304.900 207.712 0.929 o
6 6 21 156.196 156.099 35.486 109.022 o
6 6 22 12030.700 12638.900 234.041 0.943 o
6 6 23 433.822 452.015 65.428 34.595 o
6 7 0 46.631 38.299 8.669 643.117 o
6 7 1 9738.110 9214.410 99.543 1.602 o
6 7 2 258.852 217.760 14.980 122.639 o
6 7 3 696.735 680.604 30.855 39.696 o
6 7 4 1255.600 1193.030 28.710 22.673 o
6 7 5 853.286 814.614 32.389 32.620 o
6 7 6 2765.140 2828.400 69.852 7.996 o
6 7 7 1621.630 1537.500 39.311 16.503 o
6 7 8 6305.710 6622.360 91.840 2.805 o
6 7 9 1866.290 1639.230 41.933 14.417 o
6 7 10 4773.970 4932.010 80.058 4.121 o
6 7 11 517.101 486.324 27.981 54.179 o
6 7 12 2893.790 2953.200 60.060 7.896 o
6 7 13 3324.030 3243.850 65.813 6.734 o
6 7 14 6301.090 6415.690 107.128 2.761 o
6 7 15 7512.030 8012.480 125.566 2.082 o
6 7 16 308.037 300.454 28.656 82.125 o
6 7 17 4446.000 4811.390 95.221 4.229 o
6 7 18 58.647 43.637 22.023 301.088 o
6 7 19 126.682 105.175 26.076 167.178 o
6 7 20 0.388 -13.866 20.908 631.351 o
6 7 21 55.525 39.590 25.044 267.884 o
6 7 22 1468.450 1458.790 72.091 14.557 o
6 8 0 217.009 198.112 15.052 140.742 o
6 8 1 7318.840 6912.840 82.556 2.447 o
6 8 2 916.441 800.918 25.720 32.712 o
6 8 3 5780.650 5539.120 71.604 3.394 o
6 8 4 5236.910 4919.370 66.379 3.928 o
6 8 5 5643.670 5387.710 78.911 3.460 o
6 8 6 13546.100 13559.400 151.985 0.909 o
6 8 7 259.575 236.391 20.063 111.081 o
6 8 8 6430.790 6129.240 90.694 2.858 o
6 8 9 230.873 234.906 20.582 118.001 o
6 8 10 77.849 103.801 16.213 286.295 o
6 8 11 4038.670 3941.860 71.001 5.284 o
6 8 12 9430.440 9384.910 123.675 1.588 o
6 8 13 70.678 61.826 17.304 325.930 o
6 8 14 15227.900 15553.600 197.940 0.722 o
6 8 15 661.143 717.407 41.805 36.136 o
6 8 16 1912.860 1587.620 56.126 13.342 o
6 8 17 3654.130 3731.990 83.955 5.602 o
6 8 18 1179.910 1205.470 56.687 19.611 o
6 8 19 7087.570 6854.750 125.561 2.339 o
6 8 20 1850.060 1978.330 77.336 11.256 o
6 8 21 5718.300 6154.350 133.135 2.847 o
6 9 0 8511.530 8680.060 123.891 1.806 o
6 9 1 8666.650 8724.830 99.464 1.837 o
6 9 2 2112.640 2104.950 41.154 12.098 o
6 9 3 5.543 6.679 8.888 2186.100 o
6 9 4 347.749 289.097 21.063 86.769 o
6 9 5 5901.860 5931.830 85.695 3.153 o
6 9 6 515.832 550.419 28.622 51.926 o
6 9 7 12960.600 13186.700 151.808 0.963 o
6 9 8 4.349 15.361 11.789 1360.560 o
6 9 9 13420.300 13857.800 160.444 0.900 o
6 9 10 98.942 72.201 15.396 285.338 o
6 9 11 4770.370 4606.250 79.063 4.251 o
6 9 12 900.827 729.830 36.180 31.533 o
6 9 13 1183.920 1044.020 48.512 21.741 o
6 9 14 6761.360 6816.960 158.083 2.256 o
6 9 15 184.963 159.284 24.156 136.090 o
6 9 16 9053.000 9234.680 143.522 1.610 o
6 9 17 427.832 325.266 32.077 63.687 o
6 9 18 1363.500 1267.330 63.207 16.893 o
6 9 19 130.440 127.817 28.368 148.526 o
6 9 20 13.465 -21.258 22.095 494.528 o
6 10 0 3426.540 3363.550 60.987 6.583 o
6 10 1 485.433 499.307 26.536 56.728 o
6 10 2 4360.750 4574.500 72.488 4.660 o
6 10 3 3107.260 3183.500 60.599 7.260 o
6 10 4 10197.900 10752.800 143.567 1.348 o
6 10 5 3595.620 3468.650 64.374 6.202 o
6 10 6 6516.320 7028.150 104.120 2.595 o
6 10 7 4379.760 4248.190 80.578 4.686 o
6 10 8 14.979 20.748 14.534 796.829 o
6 10 9 861.338 676.032 43.035 31.119 o
6 10 10 16.655 4.312 14.056 927.415 o
6 10 11 2592.820 2386.230 84.320 8.282 o
6 10 12 124.281 126.810 21.208 187.981 o
6 10 13 8249.830 8248.580 168.770 1.743 o
6 10 14 2923.840 2790.130 71.418 7.671 o
6 10 15 1049.730 1164.500 77.976 17.353 o
6 10 16 7191.720 7168.640 124.397 2.273 o
6 10 17 346.250 276.482 30.796 75.861 o
6 10 18 4528.540 4582.230 142.221 3.631 o
6 10 19 4388.100 4663.920 102.514 4.230 o
6 11 0 8791.700 8377.230 121.801 1.788 o
6 11 1 0.906 12.876 13.560 1241.110 o
6 11 2 5308.230 4468.840 84.053 3.882 o
6 11 3 860.799 759.289 66.858 23.516 o
6 11 4 47.969 28.615 16.236 461.732 o
6 11 5 343.273 359.169 32.852 69.170 o
6 11 6 7242.860 7347.930 136.023 2.183 o
6 11 7 3660.670 3626.010 86.026 5.615 o
6 11 8 9116.420 9762.720 192.064 1.429 o
6 11 9 4287.560 4178.090 145.996 3.818 o
6 11 10 3838.890 3848.280 97.239 5.101 o
6 11 11 1934.510 1949.020 81.091 10.759 o
6 11 12 699.981 687.066 54.419 30.691 o
6 11 13 3915.810 3952.380 120.320 4.568 o
6 11 14 51.460 33.862 24.233 289.629 o
6 11 15 4860.570 4846.020 127.713 3.570 o
6 11 16 1594.140 1485.620 105.975 10.627 o
6 11 17 1008.380 984.309 69.206 20.080 o
6 11 18 870.472 768.038 68.210 22.984 o
6 12 0 2361.490 2417.070 60.354 9.837 o
6 12 1 1886.190 1956.970 61.226 12.269 o
6 12 2 1152.790 1172.390 53.615 20.538 o
6 12 3 9425.340 9884.730 158.401 1.470 o
6 12 4 1035.920 835.449 48.345 25.101 o
6 12 5 25703.800 26792.800 331.570 0.289 o
6 12 6 268.693 290.453 32.320 82.900 o
6 12 7 9777.340 9938.700 174.081 1.383 o
6 12 8 190.170 116.190 24.149 142.512 o
6 12 9 394.057 346.541 37.291 60.546 o
6 12 10 156.912 132.363 25.426 148.403 o
6 12 11 4806.140 4938.640 126.009 3.594 o
6 12 12 717.897 717.243 80.213 21.809 o
6 12 13 4871.490 4605.670 124.395 3.668 o
6 12 14 179.416 112.709 32.958 116.563 o
6 12 15 4673.910 4650.690 128.413 3.715 o
6 12 16 1030.150 867.646 71.109 20.044 o
6 12 17 5852.560 6049.960 152.153 2.670 o
6 13 0 3805.140 3685.280 79.064 5.548 o
6 13 1 5701.820 5785.370 114.852 3.070 o
6 13 2 288.290 247.480 30.181 86.643 o
6 13 3 2358.820 2268.070 70.170 9.619 o
6 13 4 73.160 65.728 23.648 244.359 o
6 13 5 54.896 46.841 20.966 321.016 o
6 13 6 5723.590 5618.330 119.742 3.058 o
6 13 7 2514.910 2462.540 87.571 8.228 o
6 13 8 8352.030 8613.750 198.208 1.590 o
6 13 9 3692.470 3828.090 96.312 5.273 o
6 13 10 3003.810 3047.880 99.808 6.463 o
6 13 11 1185.630 1210.700 74.532 16.767 o
6 13 12 2828.720 2756.940 97.259 7.019 o
6 13 13 22.296 -15.089 24.610 382.027 o
6 13 14 1600.160 1572.360 88.115 12.061 o
6 13 15 1277.920 1121.010 76.540 16.151 o
6 14 0 0.144 3.057 18.047 828.535 o
6 14 1 4637.250 4650.060 112.387 3.941 o
6 14 2 1184.220 1329.580 64.638 17.819 o
6 14 3 1145.000 1173.630 63.209 19.028 o
6 14 4 9991.060 10455.400 174.474 1.326 o
6 14 5 712.661 780.257 52.508 30.131 o
6 14 6 10436.700 10952.100 181.100 1.237 o
6 14 7 1596.150 1539.090 72.055 13.682 o
6 14 8 903.660 1008.040 77.845 19.168 o
6 14 9 217.066 166.854 35.785 94.437 o
6 14 10 408.061 338.826 44.923 52.650 o
6 14 11 76.742 32.413 27.195 222.969 o
6 14 12 1344.220 1233.630 79.822 14.959 o
6 14 13 158.165 143.671 36.423 107.181 o
6 14 14 5701.890 5724.600 212.797 2.272 o
6 15 0 93.938 97.069 24.780 199.540 o
6 15 1 4248.610 4019.370 148.076 3.852 o
6 15 2 2666.560 2373.370 77.104 8.430 o
6 15 3 255.060 207.853 32.175 91.757 o
6 15 4 928.337 815.866 53.999 25.541 o
6 15 5 1651.510 1701.070 71.294 13.099 o
6 15 6 356.149 358.637 39.181 61.103 o
6 15 7 8654.360 9459.990 169.604 1.579 o
6 15 8 852.069 823.676 57.642 25.686 o
6 15 9 7124.880 7567.570 153.528 2.101 o
6 15 10 17.465 0.670 24.533 397.375 o
6 15 11 3184.410 3395.910 113.215 5.652 o
6 16 0 364.475 315.631 36.713 64.878 o
6 16 1 624.884 617.030 49.386 35.420 o
6 16 2 3869.610 3741.830 100.988 5.054 o
6 16 3 3298.180 3602.100 133.215 4.946 o
6 16 4 6724.870 7254.930 146.855 2.272 o
6 16 5 7015.580 7882.620 155.195 2.082 o
6 16 6 9923.600 10108.000 181.393 1.338 o
6 16 7 2303.950 2259.680 89.913 8.804 o
6 16 8 3099.110 3066.070 124.354 5.617 o
6 17 0 7079.030 7696.030 175.491 1.988 o
6 17 1 182.038 150.898 38.059 96.869 o
6 17 2 1791.450 1842.850 104.190 9.717 o
6 17 3 910.430 824.698 63.509 23.328 o
7 0 0 138.583 239.357 31.031 116.441 o
7 0 2 1161.810 1093.890 40.918 22.927 o
7 0 4 575.868 392.813 24.870 55.171 o
7 0 6 3620.830 3244.160 65.688 6.298 o
7 0 8 24.216 25.443 12.029 805.726 o
7 0 10 18784.100 19380.000 352.678 0.450 o
7 0 12 59082.800 63519.900 889.207 0.059 o
7 0 14 29000.600 31804.700 477.921 0.211 o
7 0 16 3503.430 3352.990 104.767 5.538 o
7 0 18 2543.610 2386.410 120.470 6.853 o
7 0 20 11726.600 12599.700 461.420 0.622 o
7 0 22 12166.600 13316.300 383.232 0.700 o
7 1 0 31.457 67.324 8.704 647.617 o
7 1 1 479.636 493.170 18.174 62.158 o
7 1 2 178.801 82.714 9.477 214.032 o
7 1 3 88.822 106.637 10.324 314.955 o
7 1 4 660.138 538.957 19.070 48.391 o
7 1 5 457.821 469.217 18.285 65.044 o
7 1 6 6433.520 6526.330 74.490 2.858 o
7 1 7 4434.530 4150.010 54.365 4.978 o
7 1 8 5300.810 5049.960 71.661 3.806 o
7 1 9 14535.400 14456.500 154.915 0.818 o
7 1 10 2650.930 2485.950 62.284 8.894 o
7 1 11 8545.950 7920.980 114.461 1.902 o
7 1 12 12.265 17.230 13.908 906.077 o
7 1 13 457.465 546.501 33.204 52.716 o
7 1 14 535.085 385.160 39.154 48.885 o
7 1 15 3196.950 3126.500 69.908 6.935 o
7 1 16 3967.050 3795.430 79.359 5.308 o
7 1 17 8563.150 9263.330 138.884 1.701 o
7 1 18 1679.920 1695.890 63.188 13.678 o
7 1 19 12863.100 14384.300 246.340 0.824 o
7 1 20 3101.630 2919.030 97.597 6.483 o
7 1 21 6351.160 6947.170 192.306 2.130 o
7 1 22 1549.390 1350.480 81.994 13.352 o
7 1 23 331.020 239.097 42.057 64.793 o
7 2 0 9376.570 9897.810 99.546 1.605 o
7 2 1 5947.280 5783.050 67.071 3.273 o
7 2 2 304.770 333.385 18.806 92.889 o
7 2 3 3868.020 3639.500 49.592 5.951 o
7 2 4 10045.100 10697.000 107.653 1.434 o
7 2 5 3928.310 3670.470 50.039 5.849 o
7 2 6 16837.000 18273.400 167.165 0.617 o
7 2 7 891.822 866.412 29.455 31.742 o
7 2 8 783.602 638.583 26.614 38.755 o
7 2 9 2978.830 2628.490 50.013 8.323 o
7 2 10 6549.010 6280.720 86.803 2.803 o
7 2 11 33785.000 35013.000 360.010 0.184 o
7 2 12 6546.060 6631.270 103.986 2.653 o
7 2 13 10528.900 10654.400 144.751 1.312 o
7 2 14 1991.330 1992.990 54.602 12.163 o
7 2 15 7992.340 7963.160 122.150 1.991 o
7 2 16 631.825 534.473 34.927 43.336 o
7 2 17 2667.040 2532.630 94.353 7.588 o
7 2 18 171.120 152.641 27.734 130.362 o
7 2 19 767.088 613.589 46.319 32.974 o
7 2 20 3785.310 3908.220 201.704 3.249 o
7 2 21 9684.300 9655.930 195.460 1.357 o
7 2 22 2490.320 2444.930 95.038 7.973 o
7 2 23 7851.630 8108.220 181.752 1.774 o
7 3 0 3346.230 3721.910 50.646 6.614 o
7 3 1 7398.440 7847.160 84.831 2.279 o
7 3 2 7394.940 8150.810 87.668 2.229 o
7 3 3 2976.440 2857.090 46.944 8.149 o
7 3 4 0.777 14.927 9.007 2209.000 o
7 3 5 600.749 623.416 24.914 47.144 o
7 3 6 1419.470 1450.160 35.279 18.847 o
7 3 7 780.674 778.017 29.859 35.727 o
7 3 8 17401.700 17560.600 181.954 0.602 o
7 3 9 3046.380 3086.360 55.934 7.568 o
7 3 10 19911.800 19820.800 223.540 0.476 o
7 3 11 22.138 21.724 11.784 874.703 o
7 3 12 850.317 721.021 37.943 32.349 o
7 3 13 26.103 5.862 13.760 801.366 o
7 3 14 1509.980 1436.550 47.815 16.951 o
7 3 15 0.050 3.212 14.494 1266.310 o
7 3 16 15363.000 15557.800 236.964 0.686 o
7 3 17 1420.920 1261.600 59.032 17.022 o
7 3 18 10595.900 11308.700 193.506 1.179 o
7 3 19 272.053 202.870 30.690 92.087 o
7 3 20 15643.400 16609.100 274.524 0.625 o
7 3 21 63.767 73.514 29.903 192.610 o
7 3 22 4916.060 4809.860 132.587 3.493 o
7 3 23 124.803 90.480 34.256 131.977 o
7 4 0 1983.590 1878.650 33.808 13.560 o
7 4 1 3484.450 3363.480 48.280 6.715 o
7 4 2 20.775 29.084 7.676 1110.890 o
7 4 3 15146.300 15221.200 144.529 0.771 o
7 4 4 3.322 19.276 6.440 2490.860 o
7 4 5 18865.400 18734.000 163.378 0.542 o
7 4 6 623.793 603.223 27.468 45.494 o
7 4 7 1904.050 1591.170 38.681 14.536 o
7 4 8 5522.060 5594.820 80.682 3.457 o
7 4 9 316.851 331.856 22.246 86.876 o
7 4 10 15283.600 15718.000 171.290 0.734 o
7 4 11 9647.830 9954.850 123.584 1.512 o
7 4 12 6397.410 6235.020 91.308 2.848 o
7 4 13 13439.700 14432.400 181.613 0.860 o
7 4 14 3105.410 3239.670 71.257 6.959 o
7 4 15 18296.800 18866.400 231.952 0.529 o
7 4 16 944.852 891.711 51.075 25.428 o
7 4 17 14.549 42.036 20.773 444.727 o
7 4 18 892.653 814.121 51.636 26.739 o
7 4 19 6330.790 6443.400 130.015 2.605 o
7 4 20 760.731 620.027 47.865 32.487 o
7 4 21 5225.100 5332.800 206.329 2.497 o
7 4 22 3735.700 3692.890 115.507 4.916 o
7 5 0 8115.790 7970.260 88.067 2.068 o
7 5 1 5376.560 5308.660 66.354 3.718 o
7 5 2 12795.600 13098.400 129.435 1.000 o
7 5 3 9429.180 9505.640 101.329 1.625 o
7 5 4 11.891 19.423 7.471 1609.050 o
7 5 5 12433.700 12397.000 138.256 1.049 o
7 5 6 1745.250 1809.780 50.178 14.061 o
7 5 7 10832.800 10676.300 126.139 1.307 o
7 5 8 46.385 72.174 13.642 438.041 o
7 5 9 21811.600 21732.000 221.427 0.413 o
7 5 10 1988.120 1805.990 44.516 13.179 o
7 5 11 2750.480 2680.260 55.934 8.627 o
7 5 12 3326.590 3407.310 64.841 6.625 o
7 5 13 79.784 71.652 16.138 312.076 o
7 5 14 1086.890 1074.880 46.316 23.120 o
7 5 15 2665.000 2572.700 73.078 8.368 o
7 5 16 6306.410 6114.660 120.009 2.734 o
7 5 17 11488.200 11453.500 182.048 1.111 o
7 5 18 4840.860 5139.080 112.665 3.671 o
7 5 19 8864.380 8474.860 154.373 1.670 o
7 5 20 936.798 797.900 54.054 25.535 o
7 5 21 8097.090 7897.280 175.969 1.773 o
7 5 22 81.566 52.341 29.453 190.924 o
7 6 0 1020.660 928.071 31.220 28.038 o
7 6 1 96.212 105.936 11.495 293.516 o
7 6 2 3638.940 3473.730 60.273 6.211 o
7 6 3 3469.360 3221.260 49.426 6.834 o
7 6 4 13866.900 13864.500 137.533 0.890 o
7 6 5 3646.590 3603.400 61.288 6.096 o
7 6 6 5430.470 5377.080 79.321 3.576 o
7 6 7 3961.940 3929.040 66.129 5.442 o
7 6 8 2329.330 2080.590 47.130 11.044 o
7 6 9 62.724 50.541 13.385 422.560 o
7 6 10 5273.440 4809.760 78.122 3.848 o
7 6 11 36.657 52.027 14.655 500.644 o
7 6 12 17411.700 17352.000 191.962 0.601 o
7 6 13 171.756 142.252 19.754 160.965 o
7 6 14 29488.900 30081.700 327.656 0.236 o
7 6 15 18.247 11.846 18.465 588.354 o
7 6 16 3318.560 3249.040 85.067 6.294 o
7 6 17 93.829 83.880 24.757 205.153 o
7 6 18 1357.740 1232.850 79.901 14.875 o
7 6 19 314.633 330.602 60.036 44.123 o
7 6 20 3077.210 3178.460 91.991 6.497 o
7 6 21 191.010 143.606 30.764 116.002 o
7 6 22 3369.270 3366.020 215.141 3.295 o
7 7 0 3964.820 4001.740 59.558 5.487 o
7 7 1 4118.990 4007.010 58.065 5.333 o
7 7 2 11053.000 11662.700 122.013 1.233 o
7 7 3 1199.680 1186.850 30.253 23.276 o
7 7 4 12210.400 12822.500 144.509 1.043 o
7 7 5 178.992 174.757 17.556 156.470 o
7 7 6 5157.390 5630.560 83.477 3.627 o
7 7 7 3432.590 3458.160 58.744 6.544 o
7 7 8 2296.590 2216.740 49.615 10.816 o
7 7 9 8785.350 8731.370 114.716 1.775 o
7 7 10 769.373 706.098 34.056 35.873 o
7 7 11 4293.340 4062.000 73.064 4.943 o
7 7 12 685.886 681.573 34.651 38.678 o
7 7 13 1125.480 1067.160 44.876 22.923 o
7 7 14 2903.790 2976.830 70.829 7.551 o
7 7 15 1110.970 964.190 65.569 19.896 o
7 7 16 4261.920 4398.470 118.279 4.188 o
7 7 17 11633.100 12333.600 194.504 1.043 o
7 7 18 2290.790 2544.280 79.931 8.981 o
7 7 19 8523.290 8629.880 159.091 1.698 o
7 7 20 4200.160 4420.360 110.535 4.340 o
7 7 21 2043.150 2037.010 77.263 10.515 o
7 8 0 4477.610 4029.450 68.131 4.848 o
7 8 1 36.188 30.143 9.861 740.709 o
7 8 2 3929.010 4107.180 60.571 5.455 o
7 8 3 1297.010 937.252 33.519 23.238 o
7 8 4 23211.300 23938.800 239.663 0.363 o
7 8 5 3160.540 2821.980 56.015 7.601 o
7 8 6 7805.370 7720.520 104.132 2.125 o
7 8 7 4645.390 4731.790 77.132 4.317 o
7 8 8 2598.570 2497.880 54.437 9.286 o
7 8 9 5608.140 5746.070 88.972 3.316 o
7 8 10 1296.910 1281.000 45.386 19.722 o
7 8 11 6119.090 6330.040 96.851 2.908 o
7 8 12 6275.520 6241.820 97.432 2.860 o
7 8 13 11493.600 12149.700 166.649 1.104 o
7 8 14 6903.370 7051.130 118.142 2.400 o
7 8 15 7937.880 8108.810 131.034 1.956 o
7 8 16 2207.960 2050.650 62.477 10.798 o
7 8 17 449.243 375.400 35.087 57.408 o
7 8 18 3865.640 3825.100 99.055 5.054 o
7 8 19 342.508 313.947 39.128 64.119 o
7 8 20 2935.800 3124.620 93.679 6.691 o
7 9 0 37.193 34.804 11.277 656.502 o
7 9 1 11709.800 12053.300 128.695 1.139 o
7 9 2 16.432 9.988 10.535 1224.050 o
7 9 3 11093.000 11401.900 141.058 1.216 o
7 9 4 1353.380 1231.130 37.915 20.302 o
7 9 5 7396.690 7395.510 101.896 2.282 o
7 9 6 5054.320 4840.600 80.469 3.958 o
7 9 7 1532.550 1614.740 43.718 16.508 o
7 9 8 2783.570 2567.560 58.432 8.605 o
7 9 9 333.491 323.577 25.380 81.234 o
7 9 10 3505.260 3203.180 65.480 6.497 o
7 9 11 311.097 288.754 24.735 88.001 o
7 9 12 512.107 479.139 31.426 52.606 o
7 9 13 5.539 -0.676 16.770 891.501 o
7 9 14 138.137 76.474 21.272 195.942 o
7 9 15 812.988 634.032 42.121 33.042 o
7 9 16 5849.460 5980.080 112.080 2.988 o
7 9 17 198.072 161.797 30.325 112.985 o
7 9 18 11764.800 12097.400 198.444 1.035 o
7 9 19 69.763 17.479 23.961 277.466 o
7 10 0 3443.280 3395.040 62.159 6.512 o
7 10 1 128.695 121.417 17.852 204.864 o
7 10 2 1261.900 1220.100 43.709 20.611 o
7 10 3 5400.460 5325.590 91.456 3.513 o
7 10 4 759.301 613.624 34.917 37.298 o
7 10 5 4541.240 4313.400 112.323 4.113 o
7 10 6 5117.490 5055.020 83.763 3.820 o
7 10 7 759.303 681.456 34.402 36.427 o
7 10 8 8968.430 9354.430 137.029 1.631 o
7 10 9 29.879 46.192 16.258 503.489 o
7 10 10 3295.170 3273.000 74.341 6.565 o
7 10 11 9826.260 9885.020 145.844 1.445 o
7 10 12 2489.950 2642.370 76.993 8.528 o
7 10 13 11049.200 11665.100 184.578 1.137 o
7 10 14 2841.890 2721.460 144.190 5.459 o
7 10 15 6879.100 6963.890 136.487 2.325 o
7 10 16 653.004 704.383 46.920 34.506 o
7 10 17 362.768 314.423 34.193 67.932 o
7 10 18 136.928 130.199 31.021 134.142 o
7 11 0 5104.110 5415.750 104.484 3.534 o
7 11 1 736.744 668.299 42.005 34.619 o
7 11 2 5447.330 5777.910 110.109 3.223 o
7 11 3 1925.920 2033.250 61.860 11.908 o
7 11 4 9814.270 9925.820 157.758 1.417 o
7 11 5 3654.290 3959.390 90.581 5.353 o
7 11 6 183.094 178.309 26.615 125.741 o
7 11 7 5888.100 5977.990 116.678 2.940 o
7 11 8 1432.800 1446.610 57.827 16.413 o
7 11 9 1155.860 1121.640 57.849 20.063 o
7 11 10 4183.820 4182.300 97.472 4.642 o
7 11 11 224.356 218.385 31.465 97.895 o
7 11 12 1729.910 1789.890 75.281 12.227 o
7 11 13 383.601 282.967 49.182 51.722 o
7 11 14 36.359 -1.629 24.099 356.844 o
7 11 15 1537.640 1681.860 92.608 11.677 o
7 11 16 69.541 63.655 29.979 191.399 o
7 11 17 3902.780 4076.510 120.857 4.521 o
7 12 0 2.011 3.430 17.428 856.420 o
7 12 1 5.505 21.756 17.489 703.481 o
7 12 2 887.005 798.101 47.485 28.093 o
7 12 3 2935.620 2874.090 77.550 7.386 o
7 12 4 3285.970 3114.860 124.094 5.408 o
7 12 5 4942.370 4903.300 105.429 3.759 o
7 12 6 878.065 854.188 51.191 26.766 o
7 12 7 10564.200 10762.300 174.065 1.247 o
7 12 8 261.892 309.747 34.927 78.409 o
7 12 9 3650.870 3207.760 86.844 5.854 o
7 12 10 2196.350 2292.370 73.996 9.854 o
7 12 11 301.190 240.946 37.978 73.221 o
7 12 12 3485.860 3673.150 110.309 5.266 o
7 12 13 77.669 130.257 33.351 146.745 o
7 12 14 6102.280 6443.800 235.151 1.955 o
7 12 15 264.983 137.028 36.667 87.017 o
7 12 16 2544.490 2475.570 110.801 7.181 o
7 13 0 4938.930 4726.660 136.043 3.462 o
7 13 1 1958.660 1900.660 74.651 11.194 o
7 13 2 4886.110 4952.850 107.264 3.758 o
7 13 3 1156.570 1180.460 60.116 19.399 o
7 13 4 5838.550 6354.940 125.986 2.819 o
7 13 5 1130.800 1092.610 82.469 16.306 o
7 13 6 5320.260 5424.180 116.312 3.312 o
7 13 7 567.682 576.491 45.953 39.464 o
7 13 8 932.479 867.009 54.458 24.981 o
7 13 9 7738.850 7966.720 171.519 1.850 o
7 13 10 327.803 209.041 37.111 73.297 o
7 13 11 1681.860 1624.410 87.427 11.715 o
7 13 12 560.798 415.876 49.932 40.309 o
7 13 13 54.694 34.195 28.336 232.710 o
7 13 14 651.569 609.817 70.127 26.536 o
7 14 0 823.514 746.131 57.560 26.781 o
7 14 1 1120.930 1093.530 68.820 18.639 o
7 14 2 464.636 361.109 41.261 51.826 o
7 14 3 19.129 3.338 20.682 513.606 o
7 14 4 7210.070 7355.890 141.699 2.163 o
7 14 5 1154.550 971.950 58.577 20.711 o
7 14 6 10829.800 11858.000 193.601 1.132 o
7 14 7 726.803 618.617 48.242 33.190 o
7 14 8 6216.470 6285.310 154.191 2.504 o
7 14 9 1569.040 1470.710 98.949 11.357 o
7 14 10 26.486 14.073 23.489 378.472 o
7 14 11 3799.700 3816.240 135.227 4.428 o
7 14 12 719.216 709.737 72.124 24.182 o
7 15 0 8.322 4.394 23.227 465.163 o
7 15 1 5122.860 5688.100 142.430 3.092 o
7 15 2 246.383 168.595 34.340 92.263 o
7 15 3 6079.480 6379.880 152.007 2.546 o
7 15 4 5.354 3.289 22.393 514.364 o
7 15 5 5165.460 5203.540 119.779 3.408 o
7 15 6 654.934 640.465 50.874 33.668 o
7 15 7 554.958 510.529 46.367 40.858 o
7 15 8 1505.110 1409.560 76.542 14.007 o
7 15 9 2075.680 2178.590 92.775 9.295 o
7 16 0 3176.680 3131.060 106.460 5.994 o
7 16 1 80.265 62.571 29.410 188.540 o
7 16 2 117.210 110.685 34.047 131.999 o
7 16 3 100.670 123.194 33.637 137.537 o
7 16 4 5078.760 5266.100 156.884 3.048 o
7 16 5 3394.920 3386.070 128.678 5.063 o
7 16 6 3823.850 3822.490 121.783 4.665 o
8 0 0 4532.860 5132.700 89.528 4.121 o
8 0 2 31020.100 32665.300 393.922 0.206 o
8 0 4 44858.300 47618.200 555.930 0.105 o
8 0 6 14386.900 14673.100 201.957 0.781 o
8 0 8 9363.880 9487.470 226.662 1.318 o
8 0 10 3814.550 3649.420 102.236 5.126 o
8 0 12 5306.790 5084.610 167.813 2.884 o
8 0 14 16717.500 16801.500 333.323 0.544 o
8 0 16 6858.570 7006.200 166.780 2.159 o
8 0 18 4073.340 3872.330 156.997 3.847 o
8 0 20 4904.210 4851.850 184.991 2.885 o
8 0 22 489.712 388.871 87.213 24.144 o
8 1 0 1371.570 1031.730 27.992 22.300 o
8 1 1 26200.300 25718.200 225.224 0.309 o
8 1 2 3579.790 3324.290 48.814 6.589 o
8 1 3 19475.000 18925.100 174.029 0.518 o
8 1 4 815.901 744.033 23.373 36.814 o
8 1 5 456.551 353.844 17.245 71.539 o
8 1 6 1743.860 1665.650 32.972 15.636 o
8 1 7 3467.180 3549.000 65.530 6.303 o
8 1 8 4675.840 4460.570 68.974 4.482 o
8 1 9 22832.000 23042.100 253.707 0.374 o
8 1 10 17955.100 17732.700 207.786 0.568 o
8 1 11 37488.400 38829.300 397.826 0.153 o
8 1 12 5913.920 5721.710 97.801 3.117 o
8 1 13 9804.420 10139.700 143.363 1.436 o
8 1 14 234.378 179.368 23.798 117.737 o
8 1 15 1533.570 1494.670 52.873 16.075 o
8 1 16 505.629 479.226 40.817 46.913 o
8 1 17 2704.060 2464.780 109.498 6.992 o
8 1 18 799.897 784.010 51.572 28.673 o
8 1 19 6116.130 6102.230 145.248 2.627 o
8 1 20 445.689 520.546 53.205 40.539 o
8 1 21 3016.970 3113.380 130.829 5.493 o
8 1 22 571.287 478.829 55.622 35.856 o
8 2 0 899.698 931.700 25.863 31.508 o
8 2 1 9507.310 9121.610 97.184 1.652 o
8 2 2 2267.350 2105.380 37.400 11.612 o
8 2 3 18823.000 18442.700 171.188 0.545 o
8 2 4 16240.800 16576.400 157.032 0.680 o
8 2 5 21670.500 21765.000 197.364 0.422 o
8 2 6 7296.760 7132.540 103.815 2.339 o
8 2 7 16392.000 16516.900 174.387 0.665 o
8 2 8 3363.090 3215.760 60.872 6.798 o
8 2 9 14174.800 14058.600 172.944 0.836 o
8 2 10 0.872 -12.309 12.875 1626.920 o
8 2 11 695.951 786.296 60.660 27.621 o
8 2 12 3719.890 3595.600 74.859 5.774 o
8 2 13 10553.100 10560.300 147.701 1.309 o
8 2 14 3044.650 2851.770 68.529 7.471 o
8 2 15 16618.500 17308.700 219.309 0.615 o
8 2 16 1776.850 1659.590 56.428 13.825 o
8 2 17 6928.170 6958.100 133.073 2.331 o
8 2 18 921.730 880.086 71.337 21.014 o
8 2 19 2551.860 2298.790 76.023 8.822 o
8 2 20 317.348 249.682 40.900 67.053 o
8 2 21 1119.690 944.348 69.179 19.236 o
8 2 22 223.786 267.230 43.168 72.189 o
8 3 0 19243.700 20035.900 187.982 0.504 o
8 3 1 1873.120 1965.550 36.168 13.801 o
8 3 2 18029.400 17905.800 166.927 0.581 o
8 3 3 2862.130 2732.800 44.345 8.611 o
8 3 4 2218.300 1950.490 36.220 12.179 o
8 3 5 1730.570 1559.190 35.735 15.914 o
8 3 6 638.543 634.528 32.985 41.911 o
8 3 7 157.366 87.251 13.872 214.692 o
8 3 8 10570.800 10290.400 124.130 1.365 o
8 3 9 28.846 8.707 11.800 870.737 o
8 3 10 55048.100 56443.300 551.482 0.076 o
8 3 11 453.807 371.086 39.596 53.519 o
8 3 12 30058.600 31671.400 386.070 0.217 o
8 3 13 358.384 249.785 25.983 82.162 o
8 3 14 5641.580 5853.480 103.173 3.171 o
8 3 15 101.813 73.947 19.380 245.187 o
8 3 16 310.531 321.472 31.747 76.217 o
8 3 17 307.064 311.322 37.422 69.648 o
8 3 18 3108.100 3108.860 87.453 6.629 o
8 3 19 944.766 802.704 54.226 25.334 o
8 3 20 5099.670 5188.290 135.613 3.280 o
8 3 21 35.875 40.321 28.476 248.953 o
8 3 22 1648.420 1548.740 128.265 8.680 o
8 4 0 377.604 316.659 18.902 82.452 o
8 4 1 41.975 70.190 12.115 491.444 o
8 4 2 10846.000 10840.700 113.116 1.315 o
8 4 3 21925.400 22695.400 205.697 0.406 o
8 4 4 2620.460 2473.850 48.657 9.447 o
8 4 5 25990.400 27225.800 262.982 0.296 o
8 4 6 1709.900 1696.250 41.111 15.238 o
8 4 7 2790.640 2718.810 53.611 8.555 o
8 4 8 5505.220 5513.380 82.586 3.474 o
8 4 9 1305.130 1209.660 38.302 20.888 o
8 4 10 3.664 16.436 12.198 1302.880 o
8 4 11 4943.000 4857.950 83.284 4.000 o
8 4 12 2341.540 2233.920 66.063 9.910 o
8 4 13 6095.500 6235.090 108.543 2.864 o
8 4 14 6140.570 6165.360 106.821 2.871 o
8 4 15 8962.750 9282.310 140.572 1.628 o
8 4 16 1062.370 996.485 55.893 22.105 o
8 4 17 7305.050 7666.640 142.928 2.097 o
8 4 18 1055.690 948.017 57.805 22.085 o
8 4 19 999.544 972.064 59.824 22.184 o
8 4 20 2481.180 2465.280 117.314 7.017 o
8 4 21 120.246 80.862 27.413 170.388 o
8 5 0 13.172 26.152 9.850 1162.010 o
8 5 1 19788.000 19631.700 182.741 0.496 o
8 5 2 12033.100 12234.500 125.452 1.105 o
8 5 3 10130.000 9376.480 111.502 1.508 o
8 5 4 18735.100 19296.600 198.458 0.525 o
8 5 5 6.950 8.696 10.541 1612.180 o
8 5 6 400.844 350.767 23.383 73.198 o
8 5 7 2816.050 2737.050 55.187 8.431 o
8 5 8 20108.600 20613.500 214.584 0.465 o
8 5 9 10533.000 10823.000 137.711 1.314 o
8 5 10 12414.600 13332.200 156.314 0.993 o
8 5 11 27128.500 27885.900 282.771 0.276 o
8 5 12 2353.930 2462.990 62.776 9.690 o
8 5 13 10421.800 11069.500 154.935 1.282 o
8 5 14 1863.490 1872.550 56.646 12.863 o
8 5 15 1136.320 1086.810 57.371 20.518 o
8 5 16 589.800 461.126 39.885 44.090 o
8 5 17 873.255 836.519 53.610 26.346 o
8 5 18 6833.180 7055.880 138.867 2.313 o
8 5 19 3498.070 3344.240 94.618 5.782 o
8 5 20 3069.250 3217.890 96.369 6.358 o
8 5 21 631.639 659.618 59.126 30.610 o
8 6 0 245.648 236.110 16.373 121.525 o
8 6 1 6246.450 6289.170 78.712 2.963 o
8 6 2 6056.470 5798.080 80.013 3.147 o
8 6 3 1795.750 1812.300 52.005 13.658 o
8 6 4 13447.800 13260.500 149.811 0.928 o
8 6 5 38.964 50.262 13.043 536.392 o
8 6 6 11661.200 11441.300 136.267 1.163 o
8 6 7 742.529 674.081 34.499 37.022 o
8 6 8 8512.110 8534.220 119.573 1.833 o
8 6 9 116.553 97.226 15.665 241.934 o
8 6 10 413.805 354.783 26.094 69.145 o
8 6 11 457.318 445.678 29.051 59.003 o
8 6 12 2544.670 2509.630 58.010 9.289 o
8 6 13 54.404 28.326 17.578 407.691 o
8 6 14 5309.560 5220.540 100.567 3.512 o
8 6 15 1.651 -10.658 17.573 872.842 o
8 6 16 10360.600 10772.300 177.035 1.262 o
8 6 17 0.787 26.104 21.646 510.557 o
8 6 18 5142.450 5053.530 116.138 3.495 o
8 6 19 147.023 99.106 30.654 137.666 o
8 6 20 643.932 592.957 50.350 34.800 o
8 7 0 2769.620 2689.030 54.880 8.603 o
8 7 1 6035.410 5859.040 76.472 3.162 o
8 7 2 2737.030 2847.120 55.178 8.486 o
8 7 3 25902.200 26183.600 258.123 0.304 o
8 7 4 2233.050 2252.520 70.300 9.995 o
8 7 5 1377.110 1255.010 38.524 19.868 o
8 7 6 1244.720 1132.400 44.023 21.234 o
8 7 7 7783.250 7712.670 106.385 2.124 o
8 7 8 2073.920 2072.330 88.935 9.663 o
8 7 9 15027.300 15964.900 180.948 0.734 o
8 7 10 3357.150 3303.160 72.143 6.501 o
8 7 11 10556.700 11164.500 142.580 1.284 o
8 7 12 2660.490 2800.310 58.691 8.613 o
8 7 13 7269.970 7323.230 110.098 2.294 o
8 7 14 1669.560 1753.130 75.544 12.534 o
8 7 15 971.489 1046.660 57.969 22.466 o
8 7 16 1603.380 1561.510 72.003 13.596 o
8 7 17 3414.570 3229.900 92.990 5.990 o
8 7 18 443.425 417.712 41.688 51.088 o
8 7 19 10527.000 10842.600 206.585 1.181 o
8 7 20 35.311 46.547 25.918 280.492 o
8 8 0 1383.780 1368.680 38.109 19.290 o
8 8 1 302.157 268.834 27.271 87.361 o
8 8 2 460.094 387.224 24.847 64.249 o
8 8 3 8602.170 8596.340 112.024 1.830 o
8 8 4 6532.520 6655.000 95.244 2.698 o
8 8 5 26761.800 28239.500 279.853 0.278 o
8 8 6 5927.370 6508.420 96.246 2.953 o
8 8 7 9640.120 10196.200 121.467 1.500 o
8 8 8 1188.470 1435.980 44.436 20.155 o
8 8 9 1624.560 1595.710 46.503 15.704 o
8 8 10 191.652 149.207 20.465 147.329 o
8 8 11 1194.930 1065.200 45.057 22.045 o
8 8 12 2288.830 2271.980 80.470 9.300 o
8 8 13 416.651 394.562 33.370 60.587 o
8 8 14 152.389 130.045 24.373 155.394 o
8 8 15 2729.460 2608.650 79.276 7.968 o
8 8 16 38.548 75.840 24.630 271.640 o
8 8 17 6052.280 5947.690 162.819 2.541 o
8 8 18 91.818 126.038 30.176 158.066 o
8 8 19 3287.980 3100.480 93.580 6.219 o
8 9 0 2598.920 2489.590 58.119 9.168 o
8 9 1 149.718 127.884 18.954 181.378 o
8 9 2 9571.830 9302.420 121.116 1.578 o
8 9 3 1030.560 1035.390 45.317 24.342 o
8 9 4 7391.060 7622.180 105.992 2.237 o
8 9 5 150.370 125.372 16.756 191.637 o
8 9 6 1654.120 1611.100 46.755 15.442 o
8 9 7 1133.630 955.116 41.188 24.204 o
8 9 8 2511.330 2400.820 56.715 9.576 o
8 9 9 308.059 305.097 26.157 85.242 o
8 9 10 12708.600 12956.400 160.755 0.980 o
8 9 11 448.050 451.063 31.677 57.530 o
8 9 12 9357.160 9174.070 133.814 1.592 o
8 9 13 15.734 -7.461 16.265 793.750 o
8 9 14 3568.750 3287.460 79.531 6.063 o
8 9 15 1866.700 1711.270 73.069 12.008 o
8 9 16 60.237 63.268 24.957 247.355 o
8 9 17 3621.130 3779.730 100.604 5.284 o
8 9 18 5877.560 6221.470 134.421 2.767 o
8 10 0 1939.870 1833.920 58.429 12.488 o
8 10 1 503.270 428.518 34.826 52.403 o
8 10 2 5356.720 5511.090 107.470 3.352 o
8 10 3 1203.820 1048.910 61.951 19.268 o
8 10 4 3108.450 3217.620 71.140 6.975 o
8 10 5 9218.060 9087.320 134.106 1.620 o
8 10 6 2610.870 2746.680 66.876 8.518 o
8 10 7 8117.200 8586.650 121.500 1.900 o
8 10 8 1182.850 1033.780 45.350 22.334 o
8 10 9 3854.300 3643.990 79.800 5.503 o
8 10 10 167.634 145.816 23.884 146.728 o
8 10 11 269.349 306.783 30.812 84.020 o
8 10 12 71.418 35.885 21.418 293.987 o
8 10 13 1800.600 1700.370 66.716 12.803 o
8 10 14 27.676 18.767 21.061 430.803 o
8 10 15 1597.910 1607.950 75.173 13.209 o
8 10 16 1271.490 1255.230 112.104 11.412 o
8 10 17 494.399 515.071 46.605 42.945 o
8 11 0 3257.670 3297.780 94.523 6.107 o
8 11 1 2593.620 2584.940 83.895 8.091 o
8 11 2 17101.100 18429.200 281.414 0.544 o
8 11 3 2709.450 2794.610 103.018 6.973 o
8 11 4 9189.700 9465.280 227.143 1.336 o
8 11 5 79.162 46.518 19.669 294.130 o
8 11 6 202.499 197.316 27.677 114.323 o
8 11 7 5184.580 5459.610 178.285 2.758 o
8 11 8 270.766 229.313 29.663 91.900 o
8 11 9 5699.690 5832.050 119.291 3.027 o
8 11 10 4646.990 4894.950 108.561 3.905 o
8 11 11 2613.380 2480.060 79.239 8.345 o
8 11 12 2691.200 2637.440 111.537 6.805 o
8 11 13 2221.150 2288.270 138.872 6.581 o
8 11 14 109.693 152.116 35.212 123.000 o
8 11 15 1699.350 1787.000 89.140 11.220 o
8 11 16 3444.010 3713.180 305.247 2.078 o
8 12 0 1.789 12.565 19.390 661.121 o
8 12 1 3363.630 3545.350 110.952 5.439 o
8 12 2 891.885 1047.920 64.518 21.966 o
8 12 3 922.469 871.832 60.256 23.668 o
8 12 4 3290.930 3330.550 99.818 5.911 o
8 12 5 221.472 207.237 33.616 94.812 o
8 12 6 6111.720 6034.860 122.795 2.800 o
8 12 7 255.961 144.071 27.797 107.323 o
8 12 8 2487.870 2463.560 77.014 8.737 o
8 12 9 1.308 15.659 20.987 566.317 o
8 12 10 383.506 280.334 35.344 66.282 o
8 12 11 438.862 395.447 46.441 48.194 o
8 12 12 146.578 170.894 35.180 110.502 o
8 12 13 453.428 435.526 49.285 44.501 o
8 12 14 2409.390 2420.070 113.639 7.322 o
8 13 0 27.488 26.367 23.259 364.568 o
8 13 1 3813.180 3666.060 129.395 4.587 o
8 13 2 714.234 617.928 52.716 31.779 o
8 13 3 2288.300 2086.490 81.266 9.503 o
8 13 4 1081.250 1009.020 66.247 19.839 o
8 13 5 242.481 186.951 34.862 90.281 o
8 13 6 2373.570 2425.560 143.739 6.116 o
8 13 7 2.739 26.416 25.551 375.352 o
8 13 8 2361.410 2371.360 77.546 9.131 o
8 13 9 4473.130 4719.220 112.143 4.027 o
8 13 10 249.696 228.710 38.917 78.550 o
8 13 11 4117.760 4142.850 122.954 4.303 o
8 13 12 3.060 1.036 25.665 409.050 o
8 14 0 1456.110 1423.720 95.729 12.162 o
8 14 1 2221.890 1966.190 81.061 9.862 o
8 14 2 3.423 15.750 23.074 467.409 o
8 14 3 2617.830 2698.550 98.656 7.362 o
8 14 4 12.539 39.710 25.088 344.782 o
8 14 5 2804.490 2856.130 99.330 6.908 o
8 14 6 80.682 99.802 31.277 164.230 o
8 14 7 1529.320 1468.180 82.207 13.151 o
8 14 8 825.912 710.401 59.991 26.305 o
8 14 9 447.580 361.289 46.583 48.499 o
8 14 10 317.202 331.726 47.517 55.947 o
8 15 0 4039.980 4091.710 137.344 4.133 o
8 15 1 1104.070 1009.170 70.852 18.784 o
8 15 2 2451.550 2641.730 126.175 6.575 o
8 15 3 4224.420 4395.230 125.596 4.103 o
8 15 4 165.025 144.922 35.232 109.018 o
8 15 5 2356.490 2521.310 111.942 7.400 o
8 15 6 0.159 -0.253 27.006 379.781 o
8 15 7 1395.310 1492.820 101.025 11.723 o
8 16 0 3859.420 4422.970 149.457 3.938 o
8 16 1 593.398 399.548 49.081 39.941 o
9 0 0 15804.500 16078.900 217.822 0.671 o
9 0 2 4728.240 4856.310 91.758 4.057 o
9 0 4 4875.740 4771.450 91.769 3.987 o
9 0 6 19505.400 19531.200 311.512 0.453 o
9 0 8 23166.300 23432.900 367.453 0.334 o
9 0 10 18726.000 19547.800 390.003 0.430 o
9 0 12 6451.420 6784.390 174.826 2.236 o
9 0 14 22.946 11.616 21.837 438.755 o
9 0 16 1746.490 1776.830 92.338 10.826 o
9 0 18 5.445 4.720 26.852 363.425 o
9 0 20 21.105 24.453 37.985 170.885 o
9 1 0 12915.800 13232.300 149.599 0.967 o
9 1 1 28202.400 28397.600 249.479 0.266 o
9 1 2 12746.200 12508.100 127.378 1.030 o
9 1 3 43760.800 45955.600 384.118 0.117 o
9 1 4 8187.150 7639.490 89.110 2.088 o
9 1 5 13531.000 14216.200 155.360 0.885 o
9 1 6 1571.460 1337.990 36.466 17.901 o
9 1 7 23.307 20.569 17.990 549.140 o
9 1 8 425.355 375.440 39.338 55.396 o
9 1 9 1268.960 1180.790 44.324 20.662 o
9 1 10 278.283 164.583 21.580 112.648 o
9 1 11 7038.050 7160.220 145.385 2.211 o
9 1 12 2702.220 2709.420 66.452 8.369 o
9 1 13 10955.500 11390.900 159.658 1.201 o
9 1 14 2173.690 2136.180 60.986 10.847 o
9 1 15 57.022 93.827 21.305 272.374 o
9 1 16 211.276 146.671 23.979 129.494 o
9 1 17 1310.780 1132.590 56.202 18.816 o
9 1 18 88.888 86.190 26.176 197.628 o
9 1 19 6.586 18.110 36.593 194.825 o
9 1 20 242.654 168.251 37.472 86.431 o
9 1 21 310.688 252.194 42.963 64.828 o
9 2 0 867.451 661.958 23.653 36.426 o
9 2 1 22358.000 22253.600 202.838 0.402 o
9 2 2 1690.030 1535.640 42.591 15.781 o
9 2 3 347.864 254.316 18.881 92.167 o
9 2 4 2.609 4.018 10.117 2179.510 o
9 2 5 14072.200 14734.500 160.920 0.832 o
9 2 6 7503.620 7327.410 97.731 2.277 o
9 2 7 7204.450 7070.490 107.129 2.361 o
9 2 8 10683.100 10498.900 142.281 1.308 o
9 2 9 9259.000 8903.320 128.622 1.642 o
9 2 10 3559.740 3554.300 74.510 6.004 o
9 2 11 14349.200 14506.000 205.674 0.784 o
9 2 12 1568.940 1330.830 51.477 16.539 o
9 2 13 738.375 714.436 41.429 34.162 o
9 2 14 28.258 11.158 16.624 604.110 o
9 2 15 1736.730 1917.540 59.501 13.149 o
9 2 16 2319.500 2315.710 66.086 9.854 o
9 2 17 1327.960 1424.180 69.119 15.845 o
9 2 18 786.684 674.390 49.868 30.586 o
9 2 19 321.819 235.079 33.458 77.764 o
9 2 20 90.664 94.656 32.953 150.966 o
9 3 0 30571.700 31586.700 297.074 0.224 o
9 3 1 560.236 626.929 29.514 47.043 o
9 3 2 52626.200 55296.600 456.016 0.083 o
9 3 3 40.171 45.653 12.172 567.026 o
9 3 4 33315.700 34646.400 324.805 0.191 o
9 3 5 13.108 34.950 12.240 880.617 o
9 3 6 8277.390 8548.110 109.938 1.906 o
9 3 7 52.534 18.412 12.057 578.398 o
9 3 8 94.869 39.525 15.663 319.441 o
9 3 9 1280.450 1284.950 46.995 19.656 o
9 3 10 3272.470 3121.790 69.949 6.817 o
9 3 11 1159.870 1065.920 48.389 21.914 o
9 3 12 4993.900 4897.840 125.157 3.516 o
9 3 13 761.014 603.475 38.582 36.093 o
9 3 14 1500.140 1441.500 70.296 14.625 o
9 3 15 674.499 531.110 37.967 40.349 o
9 3 16 5.173 5.950 16.889 842.564 o
9 3 17 155.088 93.843 25.317 158.844 o
9 3 18 4.100 -27.352 19.312 702.021 o
9 3 19 708.096 667.236 79.714 22.333 o
9 3 20 40.438 23.851 22.725 346.841 o
9 4 0 12097.500 12596.600 147.591 1.058 o
9 4 1 5719.010 5760.860 88.556 3.261 o
9 4 2 1835.500 1611.310 40.246 14.785 o
9 4 3 3098.750 3058.020 56.206 7.490 o
9 4 4 3336.740 3187.590 58.641 6.908 o
9 4 5 7514.950 7545.220 100.988 2.233 o
9 4 6 1976.820 1947.090 46.395 12.793 o
9 4 7 21383.700 21753.600 224.853 0.421 o
9 4 8 3051.340 2937.440 59.240 7.622 o
9 4 9 10510.400 11195.100 152.354 1.270 o
9 4 10 9814.430 9903.350 142.189 1.453 o
9 4 11 4585.650 4671.810 89.515 4.247 o
9 4 12 6312.790 6026.660 105.755 2.838 o
9 4 13 2.472 -5.247 15.338 1115.710 o
9 4 14 646.223 556.014 37.881 40.969 o
9 4 15 47.512 21.981 18.419 422.902 o
9 4 16 3.283 1.749 18.450 764.403 o
9 4 17 1250.260 1057.860 60.558 19.032 o
9 4 18 186.067 170.135 31.591 111.426 o
9 4 19 902.191 748.414 56.567 25.787 o
9 4 20 172.937 162.990 32.043 114.406 o
9 5 0 9387.500 9434.180 142.392 1.547 o
9 5 1 16128.200 15779.300 170.063 0.695 o
9 5 2 6283.360 6196.260 87.573 2.921 o
9 5 3 16406.000 16698.100 179.325 0.658 o
9 5 4 4571.320 4600.930 74.005 4.458 o
9 5 5 15364.800 15866.900 174.810 0.725 o
9 5 6 4843.680 5082.870 80.645 4.016 o
9 5 7 599.056 529.342 30.993 46.816 o
9 5 8 488.972 359.499 25.913 62.185 o
9 5 9 372.890 365.145 29.509 69.486 o
9 5 10 7307.000 7095.910 114.658 2.295 o
9 5 11 962.777 953.394 46.228 25.787 o
9 5 12 1288.750 1323.390 52.344 18.697 o
9 5 13 2704.630 2718.490 69.057 8.266 o
9 5 14 511.202 493.441 36.025 49.350 o
9 5 15 498.649 478.536 41.091 47.084 o
9 5 16 563.749 676.091 49.386 36.321 o
9 5 17 571.934 385.120 40.076 46.474 o
9 5 18 841.595 709.919 51.605 28.575 o
9 5 19 65.654 75.421 27.128 213.809 o
9 6 0 11042.800 11449.600 135.040 1.227 o
9 6 1 1759.410 1539.430 45.505 15.103 o
9 6 2 1766.370 1545.190 54.288 14.360 o
9 6 3 631.357 616.829 30.754 43.496 o
9 6 4 9.313 21.031 12.716 1032.340 o
9 6 5 2079.730 1983.050 48.317 12.156 o
9 6 6 17470.700 18163.300 197.225 0.582 o
9 6 7 83.912 125.487 18.406 243.782 o
9 6 8 26309.400 27388.900 276.677 0.289 o
9 6 9 704.264 671.405 35.109 38.068 o
9 6 10 10265.700 10060.600 157.419 1.354 o
9 6 11 933.042 819.681 44.671 27.786 o
9 6 12 3171.120 2902.400 71.353 7.128 o
9 6 13 2174.110 2047.720 60.917 11.003 o
9 6 14 46.293 11.669 17.531 470.665 o
9 6 15 1915.320 2046.910 70.117 11.389 o
9 6 16 905.391 1121.830 62.304 21.877 o
9 6 17 592.220 579.966 47.091 38.023 o
9 6 18 1180.780 1265.590 69.213 17.408 o
9 6 19 405.058 347.254 41.163 56.016 o
9 7 0 1939.170 1845.330 50.407 12.975 o
9 7 1 16359.700 16803.500 200.726 0.645 o
9 7 2 20.936 24.487 14.937 689.389 o
9 7 3 19117.200 19462.100 226.339 0.500 o
9 7 4 2069.430 2087.590 60.470 11.333 o
9 7 5 10944.000 11115.300 175.599 1.188 o
9 7 6 7386.830 7655.950 107.816 2.227 o
9 7 7 1584.500 1521.180 44.471 16.406 o
9 7 8 950.434 1016.480 42.638 26.256 o
9 7 9 6080.600 6113.410 117.286 2.835 o
9 7 10 458.829 358.800 26.316 64.496 o
9 7 11 12362.400 12696.100 224.330 0.933 o
9 7 12 514.274 473.990 35.864 49.808 o
9 7 13 1797.520 1723.020 57.973 13.440 o
9 7 14 1301.420 1143.200 60.436 18.239 o
9 7 15 946.580 859.334 54.579 24.802 o
9 7 16 564.158 627.753 49.311 37.064 o
9 7 17 401.604 305.740 37.224 61.626 o
9 7 18 2666.430 2621.020 85.513 7.848 o
9 8 0 1628.660 1794.980 67.303 13.333 o
9 8 1 25.508 40.402 15.277 577.237 o
9 8 2 2309.360 2346.570 59.117 10.152 o
9 8 3 40.276 20.133 14.747 566.358 o
9 8 4 877.772 815.532 42.782 29.366 o
9 8 5 4631.320 4615.110 87.625 4.256 o
9 8 6 936.602 849.155 52.992 25.413 o
9 8 7 7166.990 7481.540 109.172 2.304 o
9 8 8 2712.210 2567.850 59.648 8.735 o
9 8 9 8283.810 8850.620 124.086 1.833 o
9 8 10 96.968 120.564 20.044 220.283 o
9 8 11 5430.730 5463.010 87.862 3.488 o
9 8 12 1236.020 1225.740 51.059 19.821 o
9 8 13 1126.270 1124.760 60.477 19.890 o
9 8 14 3173.370 3333.240 89.646 6.319 o
9 8 15 279.244 266.468 36.043 77.215 o
9 8 16 1827.770 1766.710 78.256 11.655 o
9 8 17 302.537 303.081 54.241 50.665 o
9 9 0 13581.200 14674.300 184.564 0.842 o
9 9 1 71.876 61.241 17.241 324.880 o
9 9 2 9749.670 10023.200 135.127 1.469 o
9 9 3 2349.200 2426.320 82.390 8.868 o
9 9 4 14790.000 15252.300 192.954 0.754 o
9 9 5 76.698 98.947 20.510 250.564 o
9 9 6 3748.320 3706.170 79.463 5.593 o
9 9 7 2002.940 1824.990 57.406 12.300 o
9 9 8 1867.260 2024.860 77.176 11.125 o
9 9 9 2464.070 2492.210 71.549 8.990 o
9 9 10 4827.610 4956.340 89.042 3.987 o
9 9 11 1884.190 1828.000 94.112 10.197 o
9 9 12 3545.020 3616.980 76.811 5.938 o
9 9 13 394.779 351.428 33.364 64.174 o
9 9 14 1065.010 999.791 57.933 21.654 o
9 9 15 702.470 820.487 57.507 28.250 o
9 9 16 267.690 270.239 37.176 76.626 o
9 10 0 340.428 223.728 28.186 83.639 o
9 10 1 3346.160 3136.420 79.953 6.458 o
9 10 2 2.558 5.792 16.542 915.141 o
9 10 3 452.030 355.116 36.085 57.083 o
9 10 4 768.183 737.001 46.220 31.523 o
9 10 5 3300.860 3220.830 83.154 6.384 o
9 10 6 1154.110 1067.220 56.618 20.566 o
9 10 7 5870.010 6177.630 121.621 2.872 o
9 10 8 3112.840 3061.420 83.161 6.776 o
9 10 9 4400.630 4810.480 98.256 4.224 o
9 10 10 1807.350 1843.340 61.074 12.876 o
9 10 11 86.184 88.393 21.991 232.483 o
9 10 12 1324.650 1181.530 63.306 17.491 o
9 10 13 789.038 722.111 50.502 29.831 o
9 10 14 5221.590 5117.370 133.045 3.267 o
9 10 15 2219.860 2233.970 92.064 8.918 o
9 11 0 2393.230 1970.950 64.755 10.212 o
9 11 1 4999.620 4750.260 183.969 2.881 o
9 11 2 2523.780 2466.090 140.355 6.052 o
9 11 3 5225.530 5005.130 153.931 3.073 o
9 11 4 1034.070 869.921 59.319 22.489 o
9 11 5 8903.740 9528.660 183.260 1.497 o
9 11 6 550.034 582.536 50.797 37.442 o
9 11 7 1557.080 1689.800 88.561 11.960 o
9 11 8 4657.320 4837.670 124.330 3.724 o
9 11 9 198.626 165.380 33.053 105.025 o
9 11 10 5809.520 5983.760 128.071 2.884 o
9 11 11 451.085 395.597 43.008 50.239 o
9 11 12 2497.920 2584.550 135.250 6.204 o
9 11 13 712.483 676.371 58.207 29.169 o
9 11 14 153.876 136.666 34.633 114.747 o
9 12 0 5487.030 5498.290 132.541 3.073 o
9 12 1 1872.390 1873.410 75.855 11.470 o
9 12 2 1322.420 1377.160 122.369 10.087 o
9 12 3 458.340 374.547 42.918 50.487 o
9 12 4 250.089 179.828 34.149 91.059 o
9 12 5 951.452 894.337 63.108 22.488 o
9 12 6 2894.280 2796.160 95.165 6.956 o
9 12 7 256.160 126.172 30.908 102.064 o
9 12 8 4953.540 4870.570 138.148 3.395 o
9 12 9 45.769 58.057 26.302 252.806 o
9 12 10 1766.610 1639.160 82.377 11.797 o
9 12 11 3.682 10.678 31.599 264.841 o
9 12 12 54.148 69.736 30.004 200.531 o
9 13 0 1286.550 1372.500 77.797 15.152 o
9 13 1 5949.400 6264.610 173.893 2.441 o
9 13 2 203.832 171.684 34.932 98.505 o
9 13 3 4218.210 4452.000 135.835 3.934 o
9 13 4 1530.720 1439.360 80.852 13.351 o
9 13 5 47.917 63.831 28.611 221.648 o
9 13 6 4416.880 4484.790 124.085 3.974 o
9 13 7 615.901 700.443 58.743 30.665 o
9 13 8 3446.440 3224.500 105.083 5.663 o
9 13 9 322.964 397.877 46.741 54.279 o
9 13 10 1329.740 1162.160 108.903 11.713 o
9 14 0 2777.670 2798.800 97.885 7.045 o
9 14 1 353.804 264.754 50.081 53.075 o
9 14 2 415.586 382.839 46.442 49.702 o
9 14 3 6.227 -28.161 21.488 559.926 o
9 14 4 258.715 291.955 41.966 69.174 o
9 14 5 472.358 382.348 47.584 46.055 o
9 14 6 961.760 1213.560 112.085 12.584 o
9 14 7 1215.010 1131.390 81.986 15.725 o
9 15 0 878.190 818.041 76.043 20.685 o
9 15 1 79.365 88.397 31.610 165.961 o
9 15 2 3019.650 3035.740 162.897 4.655 o
9 15 3 698.271 811.424 91.755 18.645 o
10 0 0 51272.000 54826.900 751.680 0.078 o
10 0 2 29315.800 30757.200 497.643 0.210 o
10 0 4 9053.340 10131.800 191.556 1.415 o
10 0 6 1378.600 1114.170 89.987 13.806 o
10 0 8 9749.610 9945.660 173.241 1.388 o
10 0 10 51.205 65.636 26.033 244.727 o
10 0 12 369.795 392.563 52.323 46.844 o
10 0 14 44.673 32.702 25.742 279.319 o
10 0 16 2082.330 2012.030 90.760 9.612 o
10 0 18 501.747 487.378 57.664 36.626 o
10 1 0 4214.660 3795.770 63.925 5.271 o
10 1 1 933.965 817.203 30.655 31.080 o
10 1 2 7.671 -2.163 9.863 2000.600 o
10 1 3 3761.510 3793.970 63.820 5.787 o
10 1 4 2602.510 2575.100 57.653 9.065 o
10 1 5 4123.160 4026.390 76.610 5.075 o
10 1 6 4156.350 4196.730 78.907 4.930 o
10 1 7 755.071 725.514 45.591 32.170 o
10 1 8 89.715 88.227 17.036 272.300 o
10 1 9 153.412 89.000 19.233 190.977 o
10 1 10 110.206 110.666 20.413 210.150 o
10 1 11 162.243 127.123 21.334 163.854 o
10 1 12 2910.760 2955.800 72.323 7.514 o
10 1 13 675.039 557.790 38.059 39.811 o
10 1 14 501.960 378.089 32.829 55.481 o
10 1 15 256.016 174.540 25.548 108.726 o
10 1 16 546.542 491.599 39.003 45.834 o
10 1 17 1423.520 1500.390 65.139 15.473 o
10 1 18 860.117 819.151 54.819 26.371 o
10 1 19 2735.200 2397.610 204.206 3.999 o
10 2 0 12015.800 12350.200 140.884 1.083 o
10 2 1 28391.200 29575.500 283.937 0.254 o
10 2 2 4440.640 4502.680 79.188 4.545 o
10 2 3 10264.700 10484.500 138.730 1.365 o
10 2 4 28.445 27.659 11.634 762.347 o
10 2 5 27.059 35.272 13.915 637.282 o
10 2 6 186.014 176.264 20.922 142.545 o
10 2 7 5672.550 5865.790 98.793 3.186 o
10 2 8 336.320 271.600 30.716 77.484 o
10 2 9 382.538 419.108 31.516 64.072 o
10 2 10 1920.910 1886.410 55.565 12.641 o
10 2 11 267.409 283.124 30.840 86.033 o
10 2 12 81.560 103.952 21.549 232.856 o
10 2 13 855.533 701.143 43.160 30.932 o
10 2 14 3544.810 3257.330 78.782 6.129 o
10 2 15 186.957 114.508 23.297 147.289 o
10 2 16 3963.790 3948.040 90.517 5.052 o
10 2 17 155.809 125.297 24.979 152.345 o
10 2 18 69.471 56.330 24.999 240.158 o
10 2 19 1643.890 1446.740 88.939 12.058 o
10 3 0 209.523 261.733 20.579 120.312 o
10 3 1 1031.300 1026.210 46.082 24.248 o
10 3 2 2275.130 2031.850 51.732 11.127 o
10 3 3 16.050 21.535 13.313 861.364 o
10 3 4 8892.200 8637.250 115.810 1.761 o
10 3 5 63.977 55.042 13.409 410.207 o
10 3 6 8844.310 9019.570 128.860 1.701 o
10 3 7 30.493 27.264 14.324 625.136 o
10 3 8 2510.090 2345.730 55.572 9.701 o
10 3 9 1364.820 1211.860 48.264 19.041 o
10 3 10 78.325 61.498 17.516 308.407 o
10 3 11 1446.890 1520.410 53.267 16.549 o
10 3 12 276.584 209.429 25.703 99.942 o
10 3 13 1510.970 1615.900 56.212 15.498 o
10 3 14 247.935 212.270 26.965 103.235 o
10 3 15 57.982 21.445 19.230 373.872 o
10 3 16 509.475 473.862 52.911 39.325 o
10 3 17 1.001 0.657 21.377 597.488 o
10 3 18 4956.080 4960.070 132.550 3.436 o
10 3 19 673.478 672.305 59.682 29.424 o
10 4 0 10690.400 10752.100 142.580 1.292 o
10 4 1 27703.100 29147.100 309.598 0.259 o
10 4 2 5895.000 5639.510 93.737 3.172 o
10 4 3 2446.510 2485.520 58.784 9.560 o
10 4 4 2705.930 2589.570 60.639 8.692 o
10 4 5 25.949 26.878 13.552 699.556 o
10 4 6 1115.760 1149.480 39.656 23.363 o
10 4 7 1474.170 1379.790 47.491 17.480 o
10 4 8 612.408 631.799 37.309 41.077 o
10 4 9 3981.860 3895.410 80.697 5.220 o
10 4 10 12.460 33.672 16.780 630.721 o
10 4 11 3709.680 3670.640 81.047 5.628 o
10 4 12 161.666 149.881 24.880 144.694 o
10 4 13 3030.140 3013.390 75.262 7.167 o
10 4 14 620.824 570.130 40.274 40.524 o
10 4 15 3563.790 3621.470 85.496 5.740 o
10 4 16 129.515 113.444 27.582 155.952 o
10 4 17 272.101 301.790 37.695 73.489 o
10 4 18 757.225 656.725 52.088 30.637 o
10 5 0 2737.120 2521.160 59.448 8.738 o
10 5 1 5.098 5.295 12.898 1332.660 o
10 5 2 1374.310 1284.180 44.890 19.031 o
10 5 3 5052.170 5109.690 90.206 3.785 o
10 5 4 1196.660 1030.720 52.563 20.998 o
10 5 5 5121.880 5288.260 114.575 3.461 o
10 5 6 864.498 681.311 36.037 33.032 o
10 5 7 1556.350 1689.550 85.390 12.254 o
10 5 8 58.563 73.128 18.285 326.094 o
10 5 9 708.302 692.297 40.186 35.747 o
10 5 10 83.022 57.248 18.443 292.961 o
10 5 11 563.721 526.649 36.939 45.431 o
10 5 12 3427.000 3429.960 79.734 6.150 o
10 5 13 2135.830 2157.240 64.460 10.757 o
10 5 14 845.011 810.678 52.200 27.427 o
10 5 15 1689.370 1613.890 77.305 12.593 o
10 5 16 1.910 -20.815 19.871 684.508 o
10 5 17 332.635 333.552 39.598 63.581 o
10 5 18 153.669 130.116 30.596 129.953 o
10 6 0 26533.800 27823.600 301.575 0.280 o
10 6 1 57.622 49.168 16.191 391.867 o
10 6 2 21682.500 22472.900 255.400 0.399 o
10 6 3 1668.330 1588.880 49.257 15.219 o
10 6 4 3575.830 3558.000 74.543 5.981 o
10 6 5 6382.220 6494.320 107.260 2.717 o
10 6 6 178.475 197.427 29.781 114.985 o
10 6 7 4618.540 4771.580 90.674 4.175 o
10 6 8 4148.680 4243.170 93.534 4.705 o
10 6 9 7378.380 7576.870 113.433 2.217 o
10 6 10 2472.190 2537.710 81.634 8.492 o
10 6 11 1051.590 1018.780 46.818 23.874 o
10 6 12 373.250 306.451 31.898 69.880 o
10 6 13 3176.620 3044.580 76.689 6.863 o
10 6 14 3697.160 3668.110 86.405 5.543 o
10 6 15 3895.080 3832.650 100.198 5.002 o
10 6 16 863.879 743.458 53.864 27.207 o
10 6 17 2101.850 2093.260 94.616 9.229 o
10 7 0 372.110 394.756 29.914 67.686 o
10 7 1 3507.700 3416.180 73.071 6.192 o
10 7 2 10.221 -2.201 14.416 1054.780 o
10 7 3 5023.970 5152.850 103.034 3.665 o
10 7 4 355.162 283.429 26.876 79.206 o
10 7 5 1379.650 1319.710 50.752 18.130 o
10 7 6 951.321 857.633 45.791 26.860 o
10 7 7 1198.580 1164.410 51.274 20.476 o
10 7 8 3528.000 3405.230 76.984 6.092 o
10 7 9 564.306 448.904 31.348 50.511 o
10 7 10 2558.880 2592.090 68.513 8.759 o
10 7 11 1826.420 1847.380 59.392 12.901 o
10 7 12 3621.870 3643.180 84.650 5.676 o
10 7 13 1395.700 1316.830 60.071 16.876 o
10 7 14 3149.660 3284.620 91.607 6.333 o
10 7 15 618.893 496.638 44.394 39.873 o
10 7 16 400.517 338.468 38.209 59.462 o
10 8 0 4365.150 4130.240 82.422 4.725 o
10 8 1 13567.600 13632.500 178.156 0.880 o
10 8 2 108.181 124.585 21.626 198.388 o
10 8 3 4425.340 4312.430 85.993 4.552 o
10 8 4 500.554 463.360 33.898 52.163 o
10 8 5 5694.320 5755.430 103.287 3.169 o
10 8 6 5032.140 4983.760 122.270 3.505 o
10 8 7 1576.360 1557.870 53.431 15.531 o
10 8 8 7729.350 7938.410 128.779 2.028 o
10 8 9 21.200 30.503 18.292 521.794 o
10 8 10 3698.560 3686.580 85.471 5.549 o
10 8 11 115.444 93.169 22.896 196.990 o
10 8 12 134.473 80.204 22.168 192.012 o
10 8 13 198.584 250.039 30.755 101.496 o
10 8 14 4539.690 4811.460 113.461 3.938 o
10 8 15 31.401 64.561 26.326 267.251 o
10 8 16 4335.190 4486.780 203.460 2.922 o
10 9 0 1752.250 1738.370 50.163 14.219 o
10 9 1 3187.040 3146.540 85.081 6.550 o
10 9 2 2544.780 2503.710 64.618 9.050 o
10 9 3 2168.700 1871.630 56.622 11.579 o
10 9 4 2800.740 2808.260 69.766 7.947 o
10 9 5 197.306 123.824 22.500 143.665 o
10 9 6 3613.470 3642.110 81.708 5.744 o
10 9 7 1247.570 1202.900 60.167 18.481 o
10 9 8 1110.600 1051.330 51.483 22.044 o
10 9 9 2472.900 2406.580 67.559 9.242 o
10 9 10 205.814 134.461 23.714 134.364 o
10 9 11 2736.430 2676.510 83.616 7.731 o
10 9 12 3.682 16.091 20.280 584.468 o
10 9 13 4546.450 4620.870 146.110 3.559 o
10 9 14 589.816 542.398 47.328 38.589 o
10 10 0 1528.970 1546.840 83.108 12.887 o
10 10 1 6010.630 6562.320 204.484 2.168 o
10 10 2 936.175 835.759 51.236 25.959 o
10 10 3 2121.060 2083.270 69.924 10.626 o
10 10 4 2475.700 2293.380 71.788 9.201 o
10 10 5 4.920 20.343 19.930 579.456 o
10 10 6 11337.300 11505.300 184.373 1.118 o
10 10 7 5362.770 5601.590 118.784 3.228 o
10 10 8 5711.440 5747.580 212.578 2.269 o
10 10 9 7070.510 7631.170 144.297 2.151 o
10 10 10 13.933 14.736 20.208 529.970 o
10 10 11 796.594 754.429 56.783 27.400 o
10 10 12 495.156 458.880 60.831 35.454 o
10 10 13 3113.590 3207.000 170.371 4.352 o
10 11 0 838.517 836.655 52.017 27.365 o
10 11 1 43.157 43.314 20.461 360.411 o
10 11 2 1250.350 1212.350 62.005 18.147 o
10 11 3 125.070 99.184 24.602 177.929 o
10 11 4 208.203 187.312 29.900 108.426 o
10 11 5 11.820 -8.859 21.787 515.081 o
10 11 6 509.650 419.869 46.525 44.328 o
10 11 7 2663.460 2392.680 100.998 7.453 o
10 11 8 692.627 611.080 60.306 29.413 o
10 11 9 3038.860 3055.250 100.532 6.389 o
10 11 10 2741.430 2865.290 97.879 7.050 o
10 11 11 691.389 588.075 71.256 25.702 o
10 11 12 2092.670 2239.220 126.772 7.360 o
10 12 0 8289.000 8606.650 191.750 1.624 o
10 12 1 535.665 335.809 42.076 48.094 o
10 12 2 2956.550 3043.960 98.763 6.564 o
10 12 3 9.598 29.410 25.564 353.437 o
10 12 4 281.695 166.059 34.011 87.303 o
10 12 5 8305.040 8563.480 179.676 1.668 o
10 12 6 617.008 719.415 59.319 30.219 o
10 12 7 10051.000 10648.300 211.042 1.227 o
10 12 8 1515.640 1515.480 84.433 12.880 o
10 12 9 2128.080 2218.820 91.069 9.211 o
10 12 10 277.774 187.100 38.019 79.173 o
10 13 0 810.630 897.904 65.635 23.594 o
10 13 1 366.245 316.022 42.295 58.668 o
10 13 2 747.801 811.601 64.050 25.511 o
10 13 3 3839.370 3935.790 117.775 4.682 o
10 13 4 667.072 552.487 55.384 32.553 o
10 13 5 3390.440 3302.400 108.320 5.602 o
10 13 6 439.861 417.235 51.816 43.653 o
10 13 7 260.318 307.467 44.552 64.700 o
10 14 0 1579.490 1716.340 106.734 10.271 o
10 14 1 1865.740 1984.210 113.294 8.766 o
10 14 2 1208.790 1249.000 91.928 14.058 o
10 14 3 1560.380 1455.930 85.572 12.702 o
11 0 0 1082.850 858.113 53.403 23.209 o
11 0 2 1084.180 884.814 77.286 18.284 o
11 0 4 1576.660 1118.060 87.449 13.172 o
11 0 6 7.148 6.130 18.965 668.686 o
11 0 8 3132.760 3339.740 105.566 5.946 o
11 0 10 99.103 84.086 24.238 204.524 o
11 0 12 8728.080 9138.220 203.414 1.484 o
11 0 14 15450.100 17024.800 317.118 0.591 o
11 0 16 9273.900 9744.220 221.969 1.327 o
11 1 0 1642.240 1851.490 50.068 14.527 o
11 1 1 1166.220 1128.540 68.813 18.119 o
11 1 2 307.314 323.865 35.166 71.925 o
11 1 3 149.273 119.473 24.820 157.580 o
11 1 4 28.851 20.692 16.134 587.497 o
11 1 5 1600.440 1447.530 54.731 15.608 o
11 1 6 489.795 400.032 36.352 52.973 o
11 1 7 912.683 748.281 40.557 29.927 o
11 1 8 821.654 705.885 40.126 32.580 o
11 1 9 915.880 1019.580 48.762 25.432 o
11 1 10 1414.450 1255.410 51.222 18.051 o
11 1 11 2273.980 2355.380 65.734 9.945 o
11 1 12 3405.410 3121.450 77.306 6.446 o
11 1 13 4050.040 4157.920 93.507 4.828 o
11 1 14 645.034 577.822 42.377 38.572 o
11 1 15 143.410 170.177 28.335 134.933 o
11 1 16 145.289 86.559 25.642 164.303 o
11 1 17 551.597 478.057 44.801 42.495 o
11 2 0 3757.100 3858.780 85.536 5.391 o
11 2 1 320.971 348.035 30.855 74.547 o
11 2 2 1405.530 1387.550 61.703 16.358 o
11 2 3 132.895 140.894 22.262 172.470 o
11 2 4 69.632 31.285 16.904 370.747 o
11 2 5 22.266 13.225 15.819 682.870 o
11 2 6 1774.430 1739.970 58.425 13.479 o
11 2 7 1123.140 914.131 59.788 21.125 o
11 2 8 1600.670 1410.190 69.052 14.290 o
11 2 9 177.634 155.486 28.270 125.956 o
11 2 10 25.246 33.095 16.011 575.155 o
11 2 11 3101.810 3080.280 80.050 6.863 o
11 2 12 171.759 158.138 25.613 136.401 o
11 2 13 12356.300 12644.200 180.851 0.994 o
11 2 14 2273.550 2303.160 69.116 9.861 o
11 2 15 9041.980 9628.280 183.709 1.471 o
11 2 16 4321.500 4359.110 98.582 4.446 o
11 2 17 2371.010 2221.550 81.653 9.098 o
11 3 0 5650.670 5528.320 105.978 3.220 o
11 3 1 1866.090 1860.800 58.359 12.761 o
11 3 2 3413.850 3297.670 104.885 5.663 o
11 3 3 3645.890 3515.150 72.763 5.953 o
11 3 4 63.912 106.367 21.508 252.354 o
11 3 5 263.297 231.610 27.631 96.793 o
11 3 6 1669.320 1562.510 57.476 14.589 o
11 3 7 1101.920 1065.010 54.804 21.462 o
11 3 8 2255.740 2118.350 66.786 10.309 o
11 3 9 174.221 170.324 23.936 138.805 o
11 3 10 3009.970 3114.310 69.905 7.261 o
11 3 11 145.690 119.213 21.640 174.251 o
11 3 12 9018.500 9604.830 149.362 1.571 o
11 3 13 222.449 206.496 28.079 107.207 o
11 3 14 2652.490 2761.780 76.243 8.078 o
11 3 15 2110.440 2023.360 68.609 10.836 o
11 3 16 162.239 102.141 25.897 150.848 o
11 3 17 44.497 36.103 26.180 270.853 o
11 4 0 2576.960 2421.770 68.085 8.938 o
11 4 1 3336.010 3267.650 78.883 6.404 o
11 4 2 136.349 94.689 17.901 209.488 o
11 4 3 673.403 647.289 36.903 38.805 o
11 4 4 2.896 -7.395 13.410 1418.960 o
11 4 5 371.876 353.652 32.739 66.783 o
11 4 6 254.241 275.189 37.051 78.182 o
11 4 7 7875.250 8284.860 143.984 1.902 o
11 4 8 516.631 334.561 40.149 50.510 o
11 4 9 76.797 60.263 21.217 269.035 o
11 4 10 1721.490 1597.170 63.825 13.663 o
11 4 11 912.243 756.417 44.562 28.795 o
11 4 12 4682.270 4631.000 97.345 4.102 o
11 4 13 3618.720 3610.400 86.358 5.665 o
11 4 14 3592.470 3363.280 90.251 5.758 o
11 4 15 6460.080 6890.950 127.578 2.507 o
11 4 16 3143.870 2952.210 90.783 6.597 o
11 5 0 3279.580 2991.470 93.979 6.292 o
11 5 1 5690.220 5826.250 128.920 2.954 o
11 5 2 3738.190 3917.990 79.697 5.482 o
11 5 3 2193.890 2067.170 74.831 10.147 o
11 5 4 2928.080 2923.380 70.446 7.567 o
11 5 5 112.131 92.671 19.119 225.568 o
11 5 6 583.618 558.776 46.142 39.127 o
11 5 7 194.606 164.409 25.673 127.103 o
11 5 8 217.314 142.417 35.741 96.763 o
11 5 9 3154.170 2945.940 82.021 6.833 o
11 5 10 6.342 10.912 18.485 684.235 o
11 5 11 1953.880 1932.370 72.984 11.267 o
11 5 12 4080.230 4044.480 95.576 4.819 o
11 5 13 1200.480 1256.470 60.072 18.670 o
11 5 14 5013.380 5399.430 116.843 3.465 o
11 5 15 10.413 -0.775 19.960 610.139 o
11 5 16 122.061 137.580 31.328 136.986 o
11 6 0 1455.550 1331.910 55.871 16.883 o
11 6 1 1115.050 1029.900 47.597 22.819 o
11 6 2 14.743 16.979 14.789 806.059 o
11 6 3 25.373 23.399 15.710 620.343 o
11 6 4 497.945 401.412 32.285 55.368 o
11 6 5 1740.230 1834.850 63.269 13.041 o
11 6 6 1097.280 983.675 48.280 23.219 o
11 6 7 2512.560 2591.560 75.308 8.602 o
11 6 8 161.141 92.225 24.649 159.229 o
11 6 9 1276.690 1257.910 62.914 17.622 o
11 6 10 5.527 0.621 18.709 726.962 o
11 6 11 2921.360 2878.540 84.304 7.197 o
11 6 12 2463.890 2222.970 104.883 7.791 o
11 6 13 362.154 329.606 39.125 61.838 o
11 6 14 10958.300 11191.900 171.858 1.190 o
11 6 15 76.672 86.303 28.605 188.711 o
11 7 0 905.759 819.839 43.000 28.716 o
11 7 1 21.043 39.727 17.065 541.401 o
11 7 2 1480.750 1267.440 54.121 17.136 o
11 7 3 229.219 151.414 22.638 126.430 o
11 7 4 4868.210 4753.730 93.157 3.983 o
11 7 5 935.429 939.100 57.718 23.658 o
11 7 6 4078.230 4401.490 116.556 4.342 o
11 7 7 11.599 6.206 19.961 580.498 o
11 7 8 2983.240 2858.690 81.529 7.195 o
11 7 9 9.396 1.208 20.172 601.830 o
11 7 10 320.237 334.224 36.634 68.208 o
11 7 11 1462.980 1452.210 70.667 14.763 o
11 7 12 182.489 148.695 27.513 127.935 o
11 7 13 8989.970 9697.590 219.339 1.369 o
11 7 14 363.513 295.639 37.135 65.376 o
11 8 0 9132.920 9220.090 139.297 1.610 o
11 8 1 26.366 63.961 19.511 398.256 o
11 8 2 6709.170 6533.190 131.841 2.461 o
11 8 3 289.258 328.010 30.839 79.739 o
11 8 4 49.006 49.181 19.445 357.038 o
11 8 5 265.418 206.534 26.682 100.690 o
11 8 6 4553.070 4943.780 120.441 3.802 o
11 8 7 12.190 40.306 19.994 482.831 o
11 8 8 5636.700 5747.400 120.867 3.058 o
11 8 9 541.687 490.907 42.971 43.712 o
11 8 10 765.381 773.969 64.619 25.358 o
11 8 11 1808.970 1620.220 85.173 11.448 o
11 8 12 552.349 648.417 51.160 36.209 o
11 8 13 4191.450 4094.400 111.569 4.451 o
11 9 0 3632.710 3682.310 81.604 5.700 o
11 9 1 2155.620 2329.890 64.505 10.407 o
11 9 2 231.684 253.174 28.554 99.101 o
11 9 3 4405.770 4784.070 96.278 4.255 o
11 9 4 159.400 162.730 25.366 141.183 o
11 9 5 8427.760 9151.080 169.573 1.637 o
11 9 6 7.941 22.127 18.359 630.936 o
11 9 7 3975.020 4172.920 91.807 4.916 o
11 9 8 1610.810 1572.260 61.928 14.487 o
11 9 9 196.468 182.180 32.213 105.815 o
11 9 10 263.365 215.849 35.580 83.454 o
11 9 11 863.671 790.001 54.680 26.589 o
11 9 12 2307.220 2338.490 88.337 8.783 o
11 10 0 3963.690 3859.730 95.658 5.006 o
11 10 1 5167.860 5347.580 115.042 3.418 o
11 10 2 31.023 32.729 19.779 428.389 o
11 10 3 137.270 159.528 28.192 139.830 o
11 10 4 16.552 25.121 20.584 477.456 o
11 10 5 893.598 870.333 67.385 22.303 o
11 10 6 503.144 546.301 41.185 45.251 o
11 10 7 4454.970 4520.060 108.550 4.153 o
11 10 8 3425.860 3878.700 100.918 5.427 o
11 10 9 1291.130 1255.410 66.766 16.983 o
11 10 10 4049.410 4378.210 130.859 4.141 o
11 10 11 85.819 73.548 35.715 142.796 o
11 11 0 83.003 153.452 28.732 163.480 o
11 11 1 1572.350 1268.710 64.754 15.312 o
11 11 2 2025.060 2025.800 73.441 10.829 o
11 11 3 470.919 442.379 41.665 48.968 o
11 11 4 4111.920 4072.800 102.950 4.661 o
11 11 5 1384.760 1245.210 65.915 16.470 o
11 11 6 9533.740 9466.670 312.108 1.070 o
11 11 7 4883.460 5086.210 173.762 2.975 o
11 11 8 2218.030 2054.390 85.271 9.515 o
11 11 9 1160.270 1231.280 76.837 16.522 o
11 12 0 237.064 200.321 36.655 86.469 o
11 12 1 5091.280 5225.350 148.658 3.138 o
11 12 2 131.306 36.186 26.504 182.884 o
11 12 3 58.503 71.299 31.617 183.610 o
11 12 4 85.457 56.595 29.410 187.004 o
11 12 5 1039.330 1084.450 74.522 18.347 o
11 12 6 436.787 522.983 53.704 40.495 o
11 13 0 44.284 41.459 27.136 254.834 o
11 13 1 99.399 97.389 32.276 150.031 o
11 13 2 1441.910 1399.600 114.333 10.456 o
11 13 3 130.810 91.493 31.671 140.995 o
12 0 0 681.808 627.348 69.880 26.020 o
12 0 2 3563.250 3311.630 134.720 4.812 o
12 0 4 9424.700 9479.960 253.128 1.237 o
12 0 6 6962.150 6381.510 200.784 2.009 o
12 0 8 10987.000 10450.100 309.304 0.947 o
12 0 10 18297.700 19341.100 586.054 0.338 o
12 0 12 3481.980 3623.880 123.456 5.001 o
12 0 14 1101.650 896.611 73.359 18.824 o
12 1 0 789.531 665.154 49.990 30.583 o
12 1 1 1266.020 1242.490 74.358 16.142 o
12 1 2 2965.860 3060.630 122.310 5.824 o
12 1 3 5968.530 5802.710 131.538 2.832 o
12 1 4 4370.460 4136.160 109.268 4.338 o
12 1 5 5737.510 5820.530 149.009 2.773 o
12 1 6 678.389 703.465 58.937 29.302 o
12 1 7 3294.160 3300.440 98.841 5.950 o
12 1 8 19.079 26.907 24.548 356.336 o
12 1 9 1767.510 1427.370 77.014 12.684 o
12 1 10 3528.580 3591.350 93.621 5.628 o
12 1 11 14811.400 15208.500 227.002 0.726 o
12 1 12 5867.280 6036.170 127.702 2.855 o
12 1 13 15982.300 16574.000 207.065 0.661 o
12 1 14 4414.520 4515.610 101.302 4.280 o
12 1 15 6981.520 7011.170 176.436 2.077 o
12 2 0 2008.870 1869.460 60.794 11.970 o
12 2 1 144.309 143.104 28.636 138.524 o
12 2 2 703.745 730.694 52.967 30.676 o
12 2 3 5069.140 5046.220 121.393 3.480 o
12 2 4 687.752 641.603 50.690 32.913 o
12 2 5 2390.020 2287.700 80.852 9.009 o
12 2 6 2311.610 2321.740 96.900 8.372 o
12 2 7 5220.630 5097.570 125.725 3.347 o
12 2 8 3828.180 3777.070 100.339 5.088 o
12 2 9 9363.020 9467.120 163.012 1.495 o
12 2 10 2273.400 2076.680 72.424 10.026 o
12 2 11 4834.620 4768.820 111.155 3.799 o
12 2 12 369.569 280.249 36.440 66.325 o
12 2 13 281.990 191.821 33.002 87.101 o
12 2 14 89.496 65.387 28.664 186.636 o
12 2 15 826.302 721.172 48.928 29.584 o
12 3 0 1301.950 1194.820 56.404 18.591 o
12 3 1 1.342 2.789 15.175 1131.800 o
12 3 2 7396.440 7513.450 153.834 2.044 o
12 3 3 320.003 273.823 35.642 72.631 o
12 3 4 3532.450 3542.850 100.601 5.499 o
12 3 5 2307.350 1926.480 74.511 10.036 o
12 3 6 3232.220 3220.960 126.145 5.355 o
12 3 7 213.760 214.923 30.040 103.655 o
12 3 8 88.609 98.835 24.969 201.727 o
12 3 9 2.330 -22.469 19.196 727.823 o
12 3 10 9058.700 8886.720 159.208 1.592 o
12 3 11 82.609 63.972 25.628 216.758 o
12 3 12 20221.000 21572.000 296.271 0.423 o
12 3 13 1.461 45.984 25.534 353.753 o
12 3 14 13051.400 14093.000 204.128 0.870 o
12 3 15 0.390 -19.392 22.299 555.376 o
12 4 0 292.712 208.382 28.031 92.781 o
12 4 1 642.432 576.940 43.091 38.346 o
12 4 2 5426.730 5311.820 130.931 3.153 o
12 4 3 172.006 170.608 38.711 95.236 o
12 4 4 2783.640 2572.200 93.680 7.374 o
12 4 5 1080.040 907.756 62.948 21.000 o
12 4 6 2469.970 2307.910 94.109 8.191 o
12 4 7 5933.830 5975.280 121.757 2.885 o
12 4 8 2614.380 2531.290 107.671 7.152 o
12 4 9 6897.110 7095.100 137.887 2.295 o
12 4 10 4016.700 4162.220 160.504 3.741 o
12 4 11 3496.870 3590.550 97.373 5.582 o
12 4 12 879.749 770.176 55.101 26.372 o
12 4 13 1265.440 1205.830 61.295 18.153 o
12 4 14 522.613 523.972 62.944 32.841 o
12 5 0 2281.760 2281.650 69.173 9.866 o
12 5 1 903.796 791.340 50.988 26.916 o
12 5 2 983.879 1010.900 79.550 18.155 o
12 5 3 5128.220 5137.490 108.569 3.556 o
12 5 4 7054.200 7344.210 154.578 2.138 o
12 5 5 2688.780 2687.140 77.830 8.023 o
12 5 6 5202.950 5364.790 122.559 3.323 o
12 5 7 335.913 236.312 31.246 79.059 o
12 5 8 170.015 164.646 29.850 121.816 o
12 5 9 2703.420 2679.140 84.558 7.757 o
12 5 10 1503.170 1393.380 69.728 14.806 o
12 5 11 10858.100 11463.300 191.116 1.152 o
12 5 12 2949.740 2929.290 90.207 6.925 o
12 5 13 8387.720 8996.390 166.770 1.665 o
12 5 14 1958.110 1723.780 101.291 9.640 o
12 6 0 303.013 256.959 31.448 81.794 o
12 6 1 1602.060 1643.670 61.705 14.358 o
12 6 2 150.480 92.600 22.549 175.037 o
12 6 3 3094.530 3071.570 76.337 6.982 o
12 6 4 3004.230 2930.220 73.926 7.322 o
12 6 5 1200.960 1128.830 59.214 19.373 o
12 6 6 8648.430 9152.380 159.396 1.635 o
12 6 7 23.288 27.417 21.214 426.744 o
12 6 8 6592.560 6870.810 135.995 2.422 o
12 6 9 727.102 541.850 45.695 35.198 o
12 6 10 4387.330 4521.080 109.511 4.186 o
12 6 11 344.587 264.099 36.801 69.053 o
12 6 12 1045.880 1025.450 68.025 19.758 o
12 6 13 375.288 319.088 40.224 60.055 o
12 7 0 1982.890 2070.000 69.101 11.168 o
12 7 1 166.760 137.279 26.087 140.671 o
12 7 2 1619.320 1593.750 56.787 14.850 o
12 7 3 3442.870 3500.880 81.371 6.048 o
12 7 4 94.446 90.507 22.788 216.694 o
12 7 5 11214.200 11215.600 246.932 1.028 o
12 7 6 486.448 346.899 36.387 54.810 o
12 7 7 2422.150 2372.100 77.726 8.972 o
12 7 8 983.806 876.541 55.613 23.916 o
12 7 9 1773.760 1648.850 79.923 11.954 o
12 7 10 1945.800 2043.050 74.803 10.982 o
12 7 11 5769.220 6343.350 134.718 2.782 o
12 7 12 2523.600 2404.940 83.268 8.455 o
12 8 0 2179.660 2494.120 76.743 9.482 o
12 8 1 152.891 144.948 24.137 152.583 o
12 8 2 6055.600 6478.110 116.083 2.784 o
12 8 3 457.924 408.787 35.133 55.638 o
12 8 4 2539.710 2509.110 70.212 8.839 o
12 8 5 4253.500 4280.340 128.017 4.085 o
12 8 6 30.285 35.510 23.393 343.678 o
12 8 7 9898.700 10298.500 176.349 1.342 o
12 8 8 2106.780 2064.680 76.417 10.325 o
12 8 9 3634.940 3854.070 101.462 5.216 o
12 8 10 2163.210 2240.930 78.741 9.769 o
12 8 11 821.961 875.423 64.577 23.872 o
12 9 0 48.931 54.288 21.419 318.430 o
12 9 1 58.955 82.161 22.802 260.919 o
12 9 2 5839.000 5827.270 110.464 3.036 o
12 9 3 533.524 548.660 40.189 44.455 o
12 9 4 4154.180 4160.690 93.091 4.743 o
12 9 5 1797.360 1822.880 64.034 12.749 o
12 9 6 1332.230 1347.190 70.500 15.890 o
12 9 7 1901.270 2095.380 89.893 10.050 o
12 9 8 1.053 -26.202 21.411 597.532 o
12 9 9 1519.960 1456.790 80.702 13.376 o
12 10 0 3649.310 3504.220 93.535 5.544 o
12 10 1 2606.120 2580.950 111.629 6.970 o
12 10 2 2053.560 2003.770 72.256 10.844 o
12 10 3 313.314 314.771 36.028 70.647 o
12 10 4 2857.450 2981.600 80.777 7.329 o
12 10 5 225.894 266.619 36.460 83.589 o
12 10 6 4931.230 5433.530 123.895 3.425 o
12 10 7 2629.390 2706.040 86.177 7.813 o
12 10 8 3073.870 2996.510 103.245 6.301 o
12 11 0 2557.930 2371.190 91.107 8.082 o
12 11 1 642.695 554.111 46.918 36.938 o
12 11 2 572.913 484.001 44.063 41.970 o
12 11 3 979.619 1023.540 68.948 20.221 o
12 11 4 3492.460 3708.620 100.724 5.451 o
12 11 5 47.846 29.539 24.208 299.848 o
12 12 0 422.543 345.339 44.095 52.346 o
12 12 1 2368.890 2590.690 97.075 7.977 o
13 0 0 15271.800 16001.500 367.113 0.570 o
13 0 2 17298.600 17318.700 391.520 0.483 o
13 0 4 4474.720 4298.460 164.911 3.416 o
13 0 6 1.784 -3.688 31.454 277.605 o
13 0 8 2545.040 2487.430 130.486 6.386 o
13 0 10 16798.200 16979.100 399.414 0.493 o
13 0 12 21146.100 22751.900 500.519 0.320 o
13 1 0 78.740 48.153 24.599 238.410 o
13 1 1 1748.530 1417.160 75.341 12.941 o
13 1 2 4576.030 4565.960 119.659 3.911 o
13 1 3 11039.000 10924.600 203.051 1.137 o
13 1 4 7525.680 7769.500 164.491 1.941 o
13 1 5 16669.500 16777.100 273.773 0.587 o
13 1 6 1643.870 1726.890 84.134 11.950 o
13 1 7 5456.120 5533.680 137.342 3.035 o
13 1 8 808.626 808.664 62.666 25.043 o
13 1 9 1619.160 1577.530 85.702 12.198 o
13 1 10 897.973 810.976 63.260 23.640 o
13 1 11 1.890 21.182 27.310 341.058 o
13 1 12 251.732 296.692 44.396 66.147 o
13 1 13 2388.510 2208.250 95.286 8.408 o
13 2 0 2672.270 2504.980 86.649 7.906 o
13 2 1 11416.600 11769.100 211.647 1.055 o
13 2 2 3119.650 3032.750 96.012 6.425 o
13 2 3 7565.170 7537.860 161.683 1.969 o
13 2 4 1618.380 1407.240 78.196 13.287 o
13 2 5 993.020 925.410 64.744 21.470 o
13 2 6 0.083 -25.275 21.138 620.005 o
13 2 7 562.405 557.597 70.552 28.288 o
13 2 8 1884.340 2009.830 83.315 10.671 o
13 2 9 12013.800 12259.200 226.140 0.969 o
13 2 10 4642.970 5048.670 144.266 3.429 o
13 2 11 11928.500 12858.100 236.517 0.938 o
13 2 12 1847.690 1895.180 126.920 8.056 o
13 2 13 10519.500 11288.000 302.553 0.964 o
13 3 0 73.813 54.756 37.470 141.979 o
13 3 1 700.855 644.003 53.618 31.441 o
13 3 2 7894.260 7883.220 164.762 1.856 o
13 3 3 423.394 353.617 41.767 54.087 o
13 3 4 19265.100 20830.300 320.130 0.440 o
13 3 5 6.054 15.951 22.531 475.456 o
13 3 6 12435.300 12946.000 231.173 0.910 o
13 3 7 0.342 7.066 24.006 464.401 o
13 3 8 6049.250 6112.090 147.530 2.631 o
13 3 9 50.217 42.251 28.774 228.381 o
13 3 10 132.420 107.416 34.519 125.576 o
13 3 11 418.524 293.737 52.300 46.895 o
13 3 12 379.537 265.205 42.022 59.852 o
13 4 0 6580.480 6842.050 131.717 2.454 o
13 4 1 8951.190 9359.360 182.958 1.503 o
13 4 2 3072.180 3384.300 102.418 6.078 o
13 4 3 13407.500 14158.300 242.612 0.805 o
13 4 4 217.308 188.146 35.659 92.782 o
13 4 5 1645.060 1502.820 88.410 11.994 o
13 4 6 114.324 86.749 29.545 160.062 o
13 4 7 1268.000 1206.870 75.526 16.081 o
13 4 8 600.556 593.784 91.630 20.443 o
13 4 9 13812.300 13686.200 244.622 0.794 o
13 4 10 1395.530 1149.520 100.567 12.410 o
13 4 11 14023.900 14868.300 262.533 0.736 o
13 4 12 2806.920 2516.410 110.825 6.751 o
13 5 0 72.035 73.552 23.762 239.988 o
13 5 1 2019.140 2011.200 69.337 11.129 o
13 5 2 423.982 329.826 41.900 54.678 o
13 5 3 9026.550 9416.670 186.535 1.479 o
13 5 4 2525.290 2593.890 92.289 7.878 o
13 5 5 13841.700 14659.100 251.733 0.761 o
13 5 6 2801.910 2803.000 96.576 7.049 o
13 5 7 5393.840 5531.200 139.318 3.042 o
13 5 8 1840.450 1650.040 88.115 11.055 o
13 5 9 2147.190 2067.090 91.900 9.306 o
13 5 10 617.352 540.781 77.680 24.885 o
13 5 11 2.843 -19.256 31.617 273.236 o
13 6 0 10154.300 10910.300 179.685 1.271 o
13 6 1 61.459 42.066 22.352 292.926 o
13 6 2 11059.000 11012.400 201.342 1.135 o
13 6 3 591.734 496.265 79.335 24.958 o
13 6 4 4063.180 4255.220 214.585 2.907 o
13 6 5 854.779 791.238 64.697 23.963 o
13 6 6 122.630 50.132 29.033 168.337 o
13 6 7 27.467 17.313 26.268 313.326 o
13 6 8 4228.770 4274.520 123.263 4.176 o
13 6 9 384.522 351.458 46.302 52.402 o
13 6 10 11345.100 11801.800 204.703 1.071 o
13 7 0 427.113 317.724 36.681 59.708 o
13 7 1 0.170 17.570 21.874 526.468 o
13 7 2 1363.920 1240.190 67.857 16.377 o
13 7 3 2063.900 1865.700 112.763 8.506 o
13 7 4 3252.470 3233.840 103.888 5.911 o
13 7 5 8946.590 9297.770 188.938 1.490 o
13 7 6 2157.400 2199.790 87.414 9.364 o
13 7 7 6676.770 7090.890 194.640 2.031 o
13 7 8 980.955 890.613 67.208 21.255 o
13 7 9 648.770 616.040 65.767 28.125 o
13 8 0 445.148 412.249 41.044 51.651 o
13 8 1 4472.100 4712.110 110.731 4.048 o
13 8 2 2331.010 2383.990 100.500 8.095 o
13 8 3 3826.950 3766.600 99.397 5.112 o
13 8 4 2391.260 2482.280 92.841 8.231 o
13 8 5 143.017 128.607 33.443 123.097 o
13 8 6 39.474 19.001 26.687 283.869 o
13 8 7 1343.800 1327.840 80.312 14.638 o
13 8 8 2513.150 2577.220 144.618 5.848 o
13 9 0 317.797 291.904 36.222 71.120 o
13 9 1 558.367 605.703 53.269 35.621 o
13 9 2 683.502 620.610 48.711 34.080 o
13 9 3 57.134 48.456 25.666 252.178 o
13 9 4 6330.740 6301.650 142.439 2.547 o
13 9 5 216.470 169.601 31.780 103.852 o
13 9 6 8752.430 9725.270 262.010 1.264 o
13 10 0 1192.610 1244.490 78.345 16.042 o
13 10 1 2598.760 2823.560 99.587 7.253 o
13 10 2 0.576 -6.706 24.876 445.906 o
13 10 3 4271.060 4397.000 112.588 4.267 o
14 0 0 1719.820 1694.080 124.000 8.680 o
14 0 2 20572.500 21484.400 737.157 0.247 o
14 0 4 28236.300 30241.200 612.370 0.199 o
14 0 6 3237.020 3234.800 151.300 4.710 o
14 0 8 0.344 -46.856 35.115 224.562 o
14 0 10 832.644 727.324 91.061 18.087 o
14 1 0 2964.170 2938.860 112.357 6.203 o
14 1 1 7593.530 7656.050 177.113 1.882 o
14 1 2 388.968 337.137 45.813 53.012 o
14 1 3 344.738 274.237 41.104 63.294 o
14 1 4 675.405 528.556 52.894 33.708 o
14 1 5 2819.410 2712.790 100.705 6.948 o
14 1 6 75.994 57.437 28.309 202.433 o
14 1 7 4273.410 4259.760 123.899 4.142 o
14 1 8 273.638 197.108 38.196 78.757 o
14 1 9 4606.470 4514.410 153.986 3.451 o
14 1 10 1193.200 1043.800 74.007 17.396 o
14 2 0 3231.960 3243.380 104.131 5.923 o
14 2 1 7862.060 8359.440 175.911 1.774 o
14 2 2 5268.030 5458.720 138.098 3.121 o
14 2 3 23008.600 25005.100 373.115 0.324 o
14 2 4 2841.510 3075.020 102.868 6.576 o
14 2 5 5381.980 5579.670 142.855 3.004 o
14 2 6 264.679 183.035 36.926 83.161 o
14 2 7 474.532 453.024 50.618 42.386 o
14 2 8 1.031 -18.511 25.231 431.867 o
14 2 9 212.833 68.319 33.510 111.888 o
14 3 0 13649.700 14144.100 246.287 0.789 o
14 3 1 724.901 530.365 52.460 32.651 o
14 3 2 5418.180 5193.730 168.565 2.818 o
14 3 3 152.533 122.982 33.147 122.142 o
14 3 4 483.718 415.005 48.895 43.930 o
14 3 5 144.551 89.578 31.099 138.534 o
14 3 6 2457.210 2376.990 93.659 8.167 o
14 3 7 33.428 51.956 29.666 230.819 o
14 3 8 8349.270 8316.880 183.132 1.668 o
14 3 9 635.713 692.538 106.482 16.285 o
14 4 0 382.069 209.198 36.937 67.902 o
14 4 1 8227.370 8581.600 179.963 1.678 o
14 4 2 6159.090 5820.840 144.347 2.666 o
14 4 3 11541.100 11741.100 247.080 0.985 o
14 4 4 3092.560 2996.820 102.730 6.291 o
14 4 5 4264.360 4027.620 119.908 4.290 o
14 4 6 926.294 744.498 62.863 23.806 o
14 4 7 542.642 370.444 55.759 38.250 o
14 4 8 614.353 458.003 51.446 37.048 o
14 5 0 50.174 52.941 28.449 226.464 o
14 5 1 1224.360 1175.080 88.674 14.602 o
14 5 2 217.191 159.389 36.519 93.396 o
14 5 3 64.600 31.025 29.710 210.601 o
14 5 4 53.877 59.549 30.495 200.463 o
14 5 5 524.193 582.576 55.753 35.655 o
14 5 6 554.398 574.936 62.963 31.535 o
14 5 7 3902.550 3799.850 135.362 4.358 o
14 5 8 4465.680 4666.530 261.640 2.230 o
14 6 0 4384.760 4467.210 149.460 3.636 o
14 6 1 2209.690 2160.280 88.072 9.246 o
14 6 2 10468.800 11382.500 217.545 1.139 o
14 6 3 47.554 109.696 33.059 168.199 o
14 6 4 11114.400 11381.200 219.378 1.081 o
14 6 5 208.295 128.872 35.638 100.119 o
14 6 6 3790.800 3629.560 115.705 4.891 o
14 7 0 2309.000 2091.830 123.004 7.317 o
14 7 1 2234.470 2012.030 127.552 7.278 o
14 7 2 1235.840 1054.360 71.380 17.455 o
14 7 3 26.838 -12.234 25.595 346.674 o
14 7 4 80.259 127.962 36.402 131.393 o
14 7 5 275.080 219.124 40.009 74.269 o
14 8 0 2608.070 2672.590 132.030 6.139 o
14 8 1 2895.740 2886.860 89.252 7.075 o
14 8 2 3231.650 3273.390 123.232 5.406 o
14 8 3 5040.490 5029.350 186.376 2.794 o
15 0 0 1009.750 660.249 112.566 13.438 o
15 0 2 189.249 129.748 50.135 70.944 o
15 0 4 1453.950 1352.500 120.679 9.929 o
15 0 6 2150.360 2139.570 178.483 5.181 o
15 1 0 782.364 780.725 63.186 25.483 o
15 1 1 6536.740 6787.110 164.788 2.277 o
15 1 2 2450.590 2412.140 94.357 8.114 o
15 1 3 4667.780 4422.820 165.788 3.290 o
15 1 4 1369.780 1104.180 87.502 14.186 o
15 1 5 17.374 1.298 27.836 318.012 o
15 1 6 6.963 -5.428 26.359 378.686 o
15 2 0 21.597 -21.131 24.249 393.639 o
15 2 1 923.149 828.039 88.966 17.482 o
15 2 2 1127.570 1030.490 81.326 16.718 o
15 2 3 48.049 15.093 33.197 197.700 o
15 2 4 621.460 446.914 72.330 27.512 o
15 2 5 1563.050 1397.240 170.371 6.398 o
15 3 0 7919.250 7870.900 175.649 1.808 o
15 3 1 9.704 49.810 29.414 263.589 o
15 3 2 12118.200 11990.300 264.232 0.911 o
15 3 3 530.391 420.178 49.614 41.526 o
15 3 4 523.531 275.578 43.277 49.371 o
15 3 5 440.934 229.181 53.278 46.537 o
15 4 0 1332.930 1054.420 71.983 16.662 o
15 4 1 1038.060 1077.550 73.585 18.556 o
15 4 2 82.904 80.296 32.333 161.758 o
15 4 3 532.984 677.094 87.449 21.909 o
15 4 4 10.235 14.091 28.728 301.928 o
15 5 0 3353.160 3647.210 118.895 5.212 o
15 5 1 3955.990 4219.330 177.081 3.493 o
15 5 2 2392.740 2180.880 129.075 6.850 o
15 6 0 271.299 265.315 43.730 66.729 o
