# Supplementary material for: Phenyl palladium(II) iodide complexes isolated after Sonogashira coupling of iodo­benzenes with terminal alkynes
Source: Acta Crystallogr E Crystallogr Commun. 2025 May 13;81(Pt 6):492–6. doi: 10.1107/S2056989025004025 (PMC12142409; doi:10.1107/S2056989025004025)
Supplement: Supplementary file 4 [file e-81-00492-2sup3.hkl]

data_2
_computing_structure_refinement   'olex2.refine 1.5 (Bourhis et al., 2015)'
_shelx_refln_list_code            4
loop_
  _space_group_symop_id
  _space_group_symop_operation_xyz
  1  x,y,z
  2  -x,y+1/2,-z+1/2
  3  -x,-y,-z
  4  x,-y-1/2,z-1/2

_space_group_crystal_system       monoclinic
_space_group_IT_number            14
_space_group_name_H-M_alt         'P 1 21/c 1'
_space_group_name_Hall            '-P 2ybc'
_symmetry_space_group_name_H-M    'P 1 21/c 1'
_symmetry_space_group_name_Hall   '-P 2ybc'
_symmetry_Int_Tables_number       14
_cell_length_a                    11.7692(7)
_cell_length_b                    34.870(2)
_cell_length_c                    10.4381(6)
_cell_angle_alpha                 90
_cell_angle_beta                  99.920(1)
_cell_angle_gamma                 90
_cell_volume                      4219.7(4)
loop_
  _refln_index_h
  _refln_index_k
  _refln_index_l
  _refln_F_squared_calc
  _refln_F_squared_meas
  _refln_F_squared_sigma
  _refln_F_squared_weight
  _refln_observed_status
-15 0 2 3361.410 3218.970 543.696 8.157 o
-15 1 1 1865.500 1100.580 216.750 39.126 o
-15 1 2 819.020 554.398 204.988 53.551 o
-15 1 3 373.372 383.329 200.134 62.550 o
-15 2 1 4197.360 4212.050 557.647 7.467 o
-15 2 2 36.867 122.738 157.919 110.928 o
-15 2 3 7.924 33.211 162.960 107.450 o
-15 3 2 276.536 345.340 176.148 80.494 o
-15 3 3 3005.470 1519.630 308.482 20.906 o
-15 4 2 127.167 301.048 163.166 97.473 o
-15 4 3 31.285 -94.892 182.826 85.356 o
-14 0 2 447.135 323.291 249.185 42.016 o
-14 0 4 2944.770 2663.030 450.372 11.444 o
-14 0 6 5833.590 4786.130 604.550 6.174 o
-14 1 1 19.581 -15.504 121.090 193.773 o
-14 1 2 589.008 448.111 175.383 73.036 o
-14 1 3 2154.410 2008.370 305.602 22.377 o
-14 1 4 689.842 543.174 210.541 52.737 o
-14 1 5 5171.860 5363.320 447.420 9.730 o
-14 1 6 3940.580 3148.980 367.794 14.417 o
-14 1 7 9085.550 7495.620 1490.130 1.205 o
-14 2 1 45.367 281.982 140.630 132.509 o
-14 2 2 373.922 280.698 158.566 94.138 o
-14 2 3 4044.290 3346.160 348.401 15.279 o
-14 2 4 331.979 551.131 178.922 74.877 o
-14 2 5 6628.390 5556.980 656.662 5.245 o
-14 2 6 251.377 478.680 183.946 73.789 o
-14 2 7 1449.840 1090.110 352.062 19.764 o
-14 3 1 1540.910 1629.350 259.241 30.924 o
-14 3 2 3455.330 3146.620 340.982 16.500 o
-14 3 3 641.963 810.609 245.685 40.236 o
-14 3 4 10467.400 8788.660 697.462 4.172 o
-14 3 5 97.929 584.734 189.036 72.264 o
-14 3 6 7882.690 6888.010 518.230 6.935 o
-14 4 1 3.926 -20.896 163.439 107.692 o
-14 4 2 969.627 712.671 191.218 56.624 o
-14 4 3 82.456 101.200 121.560 178.079 o
-14 4 4 2731.660 2916.340 327.855 18.548 o
-14 4 5 1105.200 766.146 191.531 54.560 o
-14 4 6 2911.790 1912.780 304.034 21.132 o
-14 5 1 50.959 -6.105 133.845 156.155 o
-14 5 2 5010.050 4378.100 487.993 8.864 o
-14 5 3 2993.710 3140.040 335.180 17.479 o
-14 5 4 1394.260 932.345 209.543 44.868 o
-14 5 5 8175.930 6802.530 513.406 6.953 o
-14 5 6 36.323 194.950 180.707 84.578 o
-14 6 1 1188.730 1126.110 216.354 43.729 o
-14 6 2 78.190 86.715 137.236 143.237 o
-14 6 3 3668.980 3149.840 328.980 17.017 o
-14 6 4 233.482 400.015 162.717 92.720 o
-14 6 5 1781.780 1880.910 295.226 24.546 o
-14 6 6 438.913 406.944 202.810 60.058 o
-14 7 1 11285.900 10527.900 762.767 3.534 o
-14 7 2 48.784 20.997 128.225 168.828 o
-14 7 3 3454.480 3103.320 336.382 16.828 o
-14 7 4 1600.140 1735.050 333.685 20.787 o
-14 7 5 689.174 576.977 189.081 62.316 o
-14 7 6 4467.230 3402.140 434.320 11.008 o
-14 8 1 1221.230 1542.870 289.502 27.279 o
-14 8 2 2513.060 2099.220 281.322 24.142 o
-14 8 3 1.117 66.240 132.288 161.316 o
-14 8 4 4319.650 2999.020 330.823 16.190 o
-14 8 5 694.333 890.896 212.653 50.122 o
-14 8 6 390.519 299.334 204.430 60.614 o
-14 9 1 688.772 1688.750 274.954 31.241 o
-14 9 2 8016.570 7705.400 1098.460 2.115 o
-14 9 3 705.352 708.242 247.389 39.696 o
-14 9 4 4108.100 3811.430 746.332 4.587 o
-14 9 5 2082.450 1867.270 277.117 26.081 o
-14 9 6 424.676 201.562 245.561 43.732 o
-14 10 1 1011.980 1267.120 231.337 40.352 o
-14 10 2 106.094 290.404 148.295 116.901 o
-14 10 3 2893.650 2866.760 329.033 18.258 o
-14 10 4 408.677 717.495 208.440 55.792 o
-14 10 5 1631.070 1564.680 295.835 25.240 o
-14 10 6 16.463 -162.406 174.479 94.106 o
-14 11 1 12706.200 10616.100 621.409 4.460 o
-14 11 2 3675.850 3211.090 347.015 15.832 o
-14 11 3 5710.710 5979.330 462.213 8.961 o
-14 11 4 827.384 670.170 271.599 33.394 o
-14 11 5 1936.150 1498.190 289.415 25.374 o
-14 12 1 399.494 938.175 202.975 57.062 o
-14 12 2 3236.650 2982.270 484.179 9.970 o
-14 12 3 288.440 469.521 164.684 88.165 o
-14 12 4 4085.370 3887.860 787.982 4.162 o
-14 12 5 28.248 383.671 201.044 67.407 o
-14 13 1 6819.650 6325.150 482.516 8.017 o
-14 13 2 6341.550 6065.780 467.382 8.573 o
-14 13 3 4665.370 3380.870 473.256 9.618 o
-14 13 4 1932.750 1615.890 268.293 28.131 o
-14 13 5 627.920 627.629 270.762 34.545 o
-14 14 1 600.137 619.368 198.866 58.453 o
-14 14 2 256.316 470.785 312.049 28.083 o
-14 14 3 2318.700 2060.320 342.970 18.557 o
-14 14 4 828.081 463.771 295.172 29.247 o
-14 15 1 4688.270 4939.580 715.537 4.815 o
-14 15 2 8595.460 6947.950 581.189 5.806 o
-14 15 3 838.099 663.535 230.187 43.934 o
-14 15 4 4484.440 4515.650 1293.900 1.642 o
-14 16 1 4.875 235.474 186.471 79.891 o
-14 16 2 1508.170 1925.000 442.304 12.924 o
-14 16 3 108.833 492.827 206.546 62.064 o
-13 0 2 4235.970 3576.410 928.655 3.086 o
-13 0 4 1211.940 1451.870 729.219 5.211 o
-13 0 6 6352.430 5553.680 648.540 5.389 o
-13 0 8 186.874 161.735 213.183 59.680 o
-13 1 1 3760.980 3436.640 341.123 15.964 o
-13 1 2 1187.690 1023.260 235.047 39.075 o
-13 1 3 6335.520 5431.070 416.050 10.073 o
-13 1 4 1942.970 2098.820 269.767 27.137 o
-13 1 5 10762.600 9165.660 551.313 5.580 o
-13 1 6 4949.330 4480.340 402.495 11.581 o
-13 1 7 4211.890 3835.170 398.758 12.441 o
-13 1 8 3130.980 2182.100 308.575 20.083 o
-13 2 1 753.615 631.951 153.569 82.147 o
-13 2 2 759.624 926.907 190.041 58.447 o
-13 2 3 383.457 474.946 157.286 91.907 o
-13 2 4 661.457 833.197 184.939 62.928 o
-13 2 5 2830.510 2487.640 296.602 21.437 o
-13 2 6 39.686 367.187 157.515 106.047 o
-13 2 7 550.445 345.050 169.223 79.265 o
-13 2 8 283.804 379.607 218.909 54.415 o
-13 3 1 1143.230 1196.030 177.827 56.961 o
-13 3 2 6879.190 5930.920 538.837 6.945 o
-13 3 3 562.303 549.322 170.374 75.868 o
-13 3 4 9578.630 8690.580 534.366 6.079 o
-13 3 5 308.710 521.984 168.640 83.518 o
-13 3 6 7916.480 7110.600 501.540 7.191 o
-13 3 7 1915.470 1751.080 312.933 22.343 o
-13 3 8 2342.040 1959.710 316.082 20.997 o
-13 4 1 83.124 23.588 114.060 205.660 o
-13 4 2 6232.490 6599.010 452.552 8.873 o
-13 4 3 1830.090 1715.630 238.746 33.186 o
-13 4 4 6398.150 5665.680 433.874 9.485 o
-13 4 5 590.139 607.158 206.524 55.175 o
-13 4 6 1374.670 974.323 210.394 44.609 o
-13 4 7 10.974 108.105 159.007 110.952 o
-13 4 8 757.188 1081.570 200.540 53.134 o
-13 5 1 444.309 483.592 141.910 104.953 o
-13 5 2 1124.150 1219.190 274.071 30.654 o
-13 5 3 6139.770 6475.720 458.417 8.789 o
-13 5 4 864.872 1005.720 192.912 55.411 o
-13 5 5 12322.800 10622.900 609.839 4.612 o
-13 5 6 336.377 467.651 172.435 80.485 o
-13 5 7 5116.710 4171.860 408.402 11.354 o
-13 5 8 721.287 523.520 171.570 72.068 o
-13 6 1 1995.260 2498.250 229.781 32.306 o
-13 6 2 33.359 66.317 188.784 79.284 o
-13 6 3 3028.070 2667.870 293.674 21.151 o
-13 6 4 618.134 931.162 194.277 58.336 o
-13 6 5 878.129 772.868 195.793 55.435 o
-13 6 6 1250.480 1410.940 257.670 32.822 o
-13 6 7 462.977 385.717 181.859 71.922 o
-13 6 8 687.043 439.000 200.294 57.827 o
-13 7 1 9737.080 10319.800 463.041 6.874 o
-13 7 2 2711.870 2350.340 279.142 23.605 o
-13 7 3 4154.650 3941.180 514.737 8.537 o
-13 7 4 7124.310 6737.050 476.897 7.967 o
-13 7 5 882.462 491.269 167.357 71.776 o
-13 7 6 7075.690 6261.900 510.386 7.380 o
-13 7 7 34.075 -92.991 131.115 164.172 o
-13 7 8 556.613 468.409 174.992 73.744 o
-13 8 1 120.925 271.692 129.580 147.721 o
-13 8 2 6007.280 5398.310 449.131 9.304 o
-13 8 3 1818.140 1467.230 227.522 36.015 o
-13 8 4 3994.430 3084.210 325.514 16.868 o
-13 8 5 361.592 399.024 173.920 79.559 o
-13 8 6 1961.880 1710.040 280.464 26.195 o
-13 8 7 737.618 666.809 199.770 56.039 o
-13 8 8 3193.970 3074.350 366.154 15.272 o
-13 9 1 255.943 185.005 118.906 161.615 o
-13 9 2 5718.840 5445.250 425.307 10.107 o
-13 9 3 371.043 417.762 193.741 65.925 o
-13 9 4 2730.510 3324.650 347.024 16.870 o
-13 9 5 4718.170 4250.270 390.762 12.271 o
-13 9 6 419.591 390.158 172.142 79.644 o
-13 9 7 777.266 1129.770 270.575 32.849 o
-13 9 8 895.411 890.816 224.524 44.398 o
-13 10 1 5006.930 5306.360 365.075 12.719 o
-13 10 2 26.156 143.964 132.315 155.396 o
-13 10 3 6387.800 5865.510 438.505 9.321 o
-13 10 4 44.279 19.166 186.933 81.135 o
-13 10 5 23.183 145.566 134.573 150.684 o
-13 10 6 703.965 1280.950 325.341 23.936 o
-13 10 7 7778.780 6525.080 493.695 7.459 o
-13 10 8 753.334 477.720 366.407 19.884 o
-13 11 1 15381.000 15297.700 624.921 3.853 o
-13 11 2 3396.510 2979.030 315.964 18.425 o
-13 11 3 2020.190 2699.790 587.934 7.512 o
-13 11 4 479.334 171.153 139.783 112.784 o
-13 11 5 1.650 137.922 206.327 66.517 o
-13 11 6 309.485 190.063 175.049 82.486 o
-13 11 7 14.861 237.114 149.796 120.828 o
-13 12 1 612.097 976.304 196.917 56.936 o
-13 12 2 4036.770 4199.900 372.988 13.604 o
-13 12 3 186.630 98.661 138.105 133.603 o
-13 12 4 416.484 193.712 154.691 98.059 o
-13 12 5 58.062 -32.810 230.743 53.500 o
-13 12 6 1342.500 1256.270 213.890 42.808 o
-13 12 7 917.141 1092.860 336.330 22.340 o
-13 13 1 6530.680 6635.960 844.959 3.436 o
-13 13 2 4657.340 4220.150 386.379 12.507 o
-13 13 3 3512.440 2865.610 324.375 17.730 o
-13 13 4 81.482 206.349 157.052 108.259 o
-13 13 5 862.264 549.273 185.796 61.629 o
-13 13 6 681.913 539.482 478.880 12.029 o
-13 13 7 22.927 237.026 180.556 84.513 o
-13 14 1 4350.510 3678.210 350.171 14.700 o
-13 14 2 1885.310 1608.800 246.893 31.732 o
-13 14 3 2301.620 1800.860 258.398 28.068 o
-13 14 4 1284.030 1489.990 305.535 24.930 o
-13 14 5 59.379 371.003 200.230 67.508 o
-13 14 6 13.379 14.933 132.364 162.415 o
-13 14 7 1980.720 1379.690 311.249 22.777 o
-13 15 1 4699.340 4545.010 390.895 12.176 o
-13 15 2 6056.090 5332.590 589.558 6.321 o
-13 15 3 23.859 299.773 170.332 93.406 o
-13 15 4 4090.940 4293.940 395.225 12.515 o
-13 15 5 1511.930 2183.350 357.212 18.417 o
-13 15 6 860.538 1118.400 296.898 27.835 o
-13 15 7 18.355 4.651 163.440 106.987 o
-13 16 1 615.302 708.003 175.289 70.071 o
-13 16 2 1015.600 874.487 195.126 53.551 o
-13 16 3 502.102 723.983 236.917 44.072 o
-13 16 4 167.739 -66.667 141.176 132.773 o
-13 16 5 904.574 1217.850 260.800 34.128 o
-13 16 6 1475.730 1665.180 238.866 34.934 o
-13 17 1 9793.680 9554.730 570.179 5.495 o
-13 17 2 2.482 77.297 147.871 129.208 o
-13 17 3 3292.060 3764.150 459.286 10.626 o
-13 17 4 1106.950 884.396 296.495 27.515 o
-13 17 5 1576.090 1721.650 344.633 19.778 o
-13 17 6 4641.170 4002.850 390.383 12.430 o
-13 18 1 862.416 857.679 197.675 54.352 o
-13 18 2 80.628 -45.131 300.882 31.530 o
-13 18 3 1655.270 1465.140 433.768 13.433 o
-13 18 4 609.804 594.434 231.270 45.590 o
-13 18 5 145.867 487.529 172.417 85.101 o
-13 18 6 1449.690 1826.280 325.906 21.784 o
-13 19 1 704.738 491.667 365.082 20.082 o
-13 19 2 3755.390 3319.770 402.900 12.770 o
-13 19 3 3553.640 2931.000 564.031 7.655 o
-13 19 4 49.221 132.450 175.395 90.093 o
-13 19 5 2600.710 2366.560 309.004 20.823 o
-13 20 1 34.074 92.091 178.060 88.518 o
-13 20 2 1336.760 1722.090 255.797 32.163 o
-13 20 3 372.561 284.559 182.006 74.652 o
-13 20 4 2545.900 2520.810 378.306 15.468 o
-13 20 5 1970.740 2382.030 500.541 10.076 o
-13 21 1 991.347 1320.760 472.966 11.923 o
-13 21 2 2972.050 2856.320 333.071 17.852 o
-13 21 3 52.270 140.710 174.507 90.760 o
-13 21 4 4790.770 4139.820 1056.060 2.406 o
-13 22 1 572.815 334.551 665.445 6.392 o
-13 22 2 13.911 210.038 227.820 54.203 o
-13 22 3 3954.600 3497.990 768.693 4.379 o
-12 0 2 635.411 853.842 242.425 41.054 o
-12 0 4 5280.360 4573.490 517.991 7.997 o
-12 0 6 443.595 254.872 205.369 59.715 o
-12 0 8 1323.270 717.092 282.112 29.436 o
-12 1 1 2537.440 2821.710 231.288 29.287 o
-12 1 2 720.249 934.568 176.616 65.510 o
-12 1 3 81.331 103.869 115.662 194.907 o
-12 1 4 584.407 569.986 155.933 85.706 o
-12 1 5 5468.620 4240.010 373.886 12.416 o
-12 1 6 1559.750 1036.890 205.216 44.398 o
-12 1 7 402.569 208.590 110.434 163.900 o
-12 1 8 1.003 194.634 116.555 197.063 o
-12 1 9 897.655 1059.010 200.187 51.897 o
-12 2 1 5952.960 5898.420 373.914 11.498 o
-12 2 2 3276.440 3410.370 319.285 18.042 o
-12 2 3 8759.780 8119.540 490.014 7.018 o
-12 2 4 80.456 173.019 116.239 188.650 o
-12 2 5 3846.410 4025.390 427.743 11.433 o
-12 2 6 118.744 182.867 152.925 112.525 o
-12 2 7 134.487 188.992 168.356 93.660 o
-12 2 8 1084.160 996.760 195.991 51.830 o
-12 2 9 694.225 427.697 141.853 96.536 o
-12 3 1 33.924 204.613 95.483 273.023 o
-12 3 2 5891.900 5603.230 406.351 10.557 o
-12 3 3 381.913 487.307 148.969 99.862 o
-12 3 4 7205.670 6503.110 446.523 8.651 o
-12 3 5 1633.790 1297.850 217.081 39.879 o
-12 3 6 1524.800 1559.820 196.941 44.904 o
-12 3 7 1860.140 2046.590 214.172 36.947 o
-12 3 8 393.705 575.922 141.594 105.482 o
-12 3 9 53.064 122.280 140.141 138.234 o
-12 4 1 2867.830 2827.880 226.964 28.669 o
-12 4 2 15309.500 14545.000 576.104 4.237 o
-12 4 3 2638.520 2592.350 279.905 23.412 o
-12 4 4 871.915 877.301 240.502 40.022 o
-12 4 5 1028.900 960.537 265.703 33.134 o
-12 4 6 482.736 383.354 129.594 120.140 o
-12 4 7 356.554 326.970 128.874 130.175 o
-12 4 8 2056.780 1872.610 264.949 27.810 o
-12 4 9 2215.730 1910.620 240.488 30.865 o
-12 5 1 63.641 14.583 77.766 424.062 o
-12 5 2 22.645 439.346 127.228 153.689 o
-12 5 3 12302.400 10912.100 556.770 5.098 o
-12 5 4 1530.880 1395.720 223.193 38.768 o
-12 5 5 6398.120 6006.010 476.579 8.348 o
-12 5 6 1390.310 1403.830 202.078 45.176 o
-12 5 7 91.718 251.060 123.434 164.360 o
-12 5 8 1572.420 1733.040 289.290 26.047 o
-12 5 9 2257.020 2581.630 344.043 18.191 o
-12 6 1 12923.200 12395.000 432.065 6.169 o
-12 6 2 8923.550 8078.660 506.026 6.719 o
-12 6 3 8312.260 7370.170 467.280 7.669 o
-12 6 4 1002.960 931.872 195.051 53.402 o
-12 6 5 13.117 54.532 123.714 183.164 o
-12 6 6 651.941 492.895 151.127 88.769 o
-12 6 7 2304.170 2280.610 252.814 28.056 o
-12 6 8 1739.790 2056.260 229.381 34.559 o
-12 6 9 867.487 1083.870 291.576 28.736 o
-12 7 1 2319.890 2837.450 227.137 30.677 o
-12 7 2 2155.270 2129.440 251.615 28.984 o
-12 7 3 147.697 311.379 133.681 136.682 o
-12 7 4 3110.470 3137.200 302.430 19.816 o
-12 7 5 1717.680 1691.800 210.853 39.560 o
-12 7 6 2031.500 1684.280 222.872 35.279 o
-12 7 7 1766.540 2151.320 244.683 31.489 o
-12 7 8 569.406 709.637 172.047 72.942 o
-12 7 9 32.702 -52.988 123.059 186.032 o
-12 8 1 893.317 1317.380 159.311 68.250 o
-12 8 2 12281.500 10835.600 569.637 4.980 o
-12 8 3 4354.700 4448.790 365.788 13.568 o
-12 8 4 869.369 605.804 161.995 74.139 o
-12 8 5 1072.220 1299.060 264.978 32.389 o
-12 8 6 5021.250 5054.480 392.071 11.739 o
-12 8 7 80.061 327.865 147.262 118.745 o
-12 8 8 4774.040 4701.450 352.812 13.695 o
-12 8 9 1025.170 995.717 223.288 43.411 o
-12 9 1 93.483 117.489 90.616 293.510 o
-12 9 2 489.905 676.881 167.767 77.868 o
-12 9 3 3001.750 2714.220 285.985 21.872 o
-12 9 4 519.959 547.604 191.127 64.013 o
-12 9 5 3023.550 3036.400 273.037 22.729 o
-12 9 6 2719.930 2516.070 259.988 25.533 o
-12 9 7 11.021 492.452 146.588 119.026 o
-12 9 8 456.464 418.024 216.050 53.585 o
-12 9 9 802.037 867.368 325.308 24.182 o
-12 10 1 1797.590 1908.980 268.533 28.060 o
-12 10 2 57.830 299.150 130.475 149.960 o
-12 10 3 375.400 255.282 169.705 84.388 o
-12 10 4 1319.510 1514.360 239.265 36.010 o
-12 10 5 937.586 866.181 163.206 69.509 o
-12 10 6 2766.520 3154.310 292.111 21.329 o
-12 10 7 14927.400 14529.000 607.672 4.061 o
-12 10 8 1132.790 1704.500 268.801 30.660 o
-12 10 9 1813.880 1463.830 388.429 16.092 o
-12 11 1 7328.540 7628.390 375.391 10.110 o
-12 11 2 155.834 247.495 131.953 141.462 o
-12 11 3 18.628 -142.782 105.150 256.049 o
-12 11 4 1720.910 1665.250 261.466 29.820 o
-12 11 5 1616.730 1604.360 214.844 39.548 o
-12 11 6 2387.560 2494.160 255.948 27.033 o
-12 11 7 813.358 1112.750 194.598 54.700 o
-12 11 8 31.052 375.214 165.588 96.917 o
-12 11 9 48.663 58.087 130.341 161.801 o
-12 12 1 19.822 152.219 103.067 247.670 o
-12 12 2 3649.590 3215.320 311.255 18.220 o
-12 12 3 65.231 318.876 134.401 140.986 o
-12 12 4 8.504 -15.543 103.199 268.280 o
-12 12 5 48.446 5.508 115.532 207.482 o
-12 12 6 8717.630 8097.570 613.103 5.282 o
-12 12 7 1382.200 1032.430 342.405 20.881 o
-12 12 8 12912.500 12687.700 681.415 3.856 o
-12 12 9 122.507 14.590 155.246 113.123 o
-12 13 1 911.485 1023.520 173.079 63.525 o
-12 13 2 650.971 835.304 185.939 62.562 o
-12 13 3 8.907 123.127 122.202 183.804 o
-12 13 4 1910.110 1715.750 211.862 38.090 o
-12 13 5 754.752 1306.750 217.090 46.203 o
-12 13 6 3640.370 2658.200 298.824 19.615 o
-12 13 7 652.429 1144.410 224.444 45.321 o
-12 13 8 87.441 274.351 154.067 110.353 o
-12 14 1 2609.050 2364.770 215.884 32.164 o
-12 14 2 602.503 692.965 170.618 73.349 o
-12 14 3 114.620 288.803 133.948 139.327 o
-12 14 4 39.007 101.223 117.752 194.553 o
-12 14 5 4879.400 4621.850 350.487 13.743 o
-12 14 6 398.792 460.301 175.431 76.888 o
-12 14 7 7814.760 7280.880 510.850 7.030 o
-12 14 8 478.229 532.530 196.310 61.983 o
-12 15 1 1562.830 1321.490 171.446 53.516 o
-12 15 2 1059.450 865.475 186.840 56.409 o
-12 15 3 2250.630 1930.280 348.771 18.272 o
-12 15 4 142.816 122.208 117.014 181.839 o
-12 15 5 2345.940 2044.190 338.706 18.882 o
-12 15 6 870.922 1465.330 239.168 38.614 o
-12 15 7 624.504 941.417 260.381 36.209 o
-12 15 8 1842.620 1535.620 305.744 23.540 o
-12 16 1 1009.120 773.948 138.364 84.143 o
-12 16 2 194.626 135.142 133.554 139.811 o
-12 16 3 432.652 396.438 172.751 78.807 o
-12 16 4 1181.860 1049.870 180.945 56.149 o
-12 16 5 291.495 280.780 132.918 129.508 o
-12 16 6 3963.300 3796.170 364.780 14.254 o
-12 16 7 123.559 551.040 180.758 78.075 o
-12 16 8 2737.710 3909.980 490.924 9.763 o
-12 17 1 3329.530 3628.700 313.809 18.202 o
-12 17 2 1013.080 994.336 202.257 50.303 o
-12 17 3 10.448 64.060 111.173 224.981 o
-12 17 4 3628.090 3842.600 314.548 17.573 o
-12 17 5 138.080 129.194 123.827 164.900 o
-12 17 6 1085.950 797.224 246.564 37.478 o
-12 17 7 3140.540 2865.770 396.743 13.719 o
-12 17 8 1.558 334.018 176.242 87.736 o
-12 18 1 1257.130 1078.970 158.959 64.237 o
-12 18 2 669.901 709.878 187.665 62.339 o
-12 18 3 0.275 -155.997 100.584 284.700 o
-12 18 4 1675.600 2008.100 337.436 20.066 o
-12 18 5 1158.550 1164.310 216.512 43.766 o
-12 18 6 539.038 388.057 173.581 75.916 o
-12 18 7 3533.110 3482.990 415.372 12.312 o
-12 19 1 291.790 411.834 129.485 130.657 o
-12 19 2 1245.380 1408.920 225.756 39.858 o
-12 19 3 1799.120 1921.840 266.825 28.286 o
-12 19 4 18.887 96.085 122.877 182.316 o
-12 19 5 3364.760 3004.090 373.183 14.733 o
-12 19 6 1302.450 1020.640 248.298 35.387 o
-12 19 7 1136.890 1633.150 276.971 29.378 o
-12 20 1 881.829 599.531 263.054 35.171 o
-12 20 2 2940.980 2471.380 290.996 21.767 o
-12 20 3 1984.070 2109.550 272.108 26.681 o
-12 20 4 1.651 49.864 137.490 150.192 o
-12 20 5 2577.520 2570.160 382.481 15.154 o
-12 20 6 132.716 -108.189 131.897 153.289 o
-12 20 7 1312.630 1855.730 319.079 22.785 o
-12 21 1 1057.680 1372.780 236.597 38.431 o
-12 21 2 2135.610 2500.530 316.983 20.794 o
-12 21 3 26.268 122.325 132.725 155.431 o
-12 21 4 1825.080 1905.210 260.899 29.121 o
-12 21 5 859.739 887.861 206.159 50.929 o
-12 21 6 2394.310 2274.360 305.442 21.643 o
-12 22 1 3022.160 3376.780 305.607 19.504 o
-12 22 2 1238.500 1808.260 260.456 31.538 o
-12 22 3 1241.360 940.216 190.629 52.420 o
-12 22 4 1004.050 1356.530 236.917 38.712 o
-12 22 5 319.003 422.115 175.893 78.784 o
-12 22 6 3733.380 4073.110 403.848 12.474 o
-12 23 1 1002.200 1201.250 199.833 50.249 o
-12 23 2 76.854 386.237 142.283 124.737 o
-12 23 3 4599.340 4810.190 404.813 11.611 o
-12 23 4 2690.540 2745.330 323.929 19.053 o
-12 23 5 1127.530 854.910 202.978 49.617 o
-12 23 6 207.309 288.880 199.114 66.432 o
-12 24 1 159.923 44.971 151.063 116.436 o
-12 24 2 9688.410 9387.390 563.651 5.608 o
-12 24 3 440.108 500.552 172.303 77.768 o
-12 24 4 2351.090 2091.140 294.864 23.022 o
-12 24 5 1766.790 1997.120 324.875 21.143 o
-12 25 1 50.925 219.965 163.651 101.170 o
-12 25 2 3537.440 3317.360 332.466 16.848 o
-12 25 3 3187.870 3051.760 337.744 17.105 o
-12 25 4 2977.900 2821.730 323.801 18.569 o
-12 26 1 9582.460 9230.040 519.303 6.227 o
-12 26 2 943.679 685.978 194.028 55.913 o
-12 26 3 10506.100 11111.300 635.822 4.580 o
-12 26 4 2.117 464.075 180.358 82.314 o
-12 27 2 1429.540 1579.560 339.391 20.641 o
-11 0 2 16527.400 15894.200 700.410 3.282 o
-11 0 4 4392.240 4468.850 497.124 8.829 o
-11 0 6 1690.670 1972.230 271.873 27.809 o
-11 0 8 492.373 374.239 184.035 70.083 o
-11 0 10 104.645 248.543 266.837 39.136 o
-11 1 1 766.281 788.153 171.104 68.986 o
-11 1 2 1609.140 1346.990 149.464 60.705 o
-11 1 3 1376.220 1902.770 240.208 34.571 o
-11 1 4 529.094 555.265 128.102 115.106 o
-11 1 5 133.284 203.323 87.677 283.341 o
-11 1 6 66.296 90.606 86.608 332.059 o
-11 1 7 2297.530 2130.270 206.083 35.894 o
-11 1 8 2791.520 2600.710 235.925 28.163 o
-11 1 9 7687.630 7786.510 515.028 6.924 o
-11 1 10 1765.880 2181.830 400.667 14.980 o
-11 2 1 13953.200 13932.100 486.297 5.225 o
-11 2 2 3703.190 3582.580 233.877 24.211 o
-11 2 3 12360.000 11388.700 669.747 4.063 o
-11 2 4 770.584 768.615 142.648 87.904 o
-11 2 5 263.094 371.656 101.648 190.877 o
-11 2 6 1337.330 1171.310 253.692 33.748 o
-11 2 7 2.211 -64.079 80.947 438.156 o
-11 2 8 78.152 204.821 105.073 222.566 o
-11 2 9 434.405 787.089 154.940 87.688 o
-11 2 10 3.059 108.869 128.673 167.883 o
-11 3 1 5120.830 5167.990 333.302 14.057 o
-11 3 2 158.642 28.865 85.386 316.043 o
-11 3 3 6997.920 5961.130 455.041 8.638 o
-11 3 4 2.371 -22.325 81.877 428.188 o
-11 3 5 416.649 604.628 120.769 129.468 o
-11 3 6 1444.740 1343.300 163.886 57.537 o
-11 3 7 252.520 260.487 106.883 186.136 o
-11 3 8 7319.150 7831.510 630.559 5.305 o
-11 3 9 115.295 149.989 112.316 197.032 o
-11 3 10 10357.000 9716.000 509.683 6.131 o
-11 4 1 8178.560 8067.590 359.683 9.931 o
-11 4 2 5789.150 6087.490 302.811 14.301 o
-11 4 3 5028.780 4275.950 359.827 13.342 o
-11 4 4 160.924 425.588 114.305 169.242 o
-11 4 5 5463.840 5170.030 292.448 15.643 o
-11 4 6 1.259 65.155 92.819 321.158 o
-11 4 7 885.099 1101.500 156.823 71.792 o
-11 4 8 106.496 237.132 116.582 180.436 o
-11 4 9 595.732 1083.350 174.598 67.443 o
-11 4 10 34.945 332.948 137.230 137.474 o
-11 5 1 1441.980 1636.410 168.389 54.138 o
-11 5 2 296.956 409.880 99.088 190.199 o
-11 5 3 828.541 1003.340 208.697 49.744 o
-11 5 4 7761.140 7717.090 392.771 9.424 o
-11 5 5 257.163 445.368 113.170 160.951 o
-11 5 6 1034.670 915.051 251.117 36.366 o
-11 5 7 3867.040 3838.660 273.958 20.128 o
-11 5 8 29.694 195.673 120.607 181.319 o
-11 5 9 14674.100 14195.800 701.541 3.497 o
-11 5 10 151.132 343.595 142.321 121.712 o
-11 6 1 3642.140 3721.750 248.253 22.858 o
-11 6 2 8899.770 9179.030 345.875 9.575 o
-11 6 3 809.552 779.524 141.548 87.432 o
-11 6 4 8624.440 8851.500 405.051 8.519 o
-11 6 5 561.272 419.588 163.476 82.419 o
-11 6 6 4141.660 4343.770 278.330 18.895 o
-11 6 7 4036.960 4366.570 315.653 16.614 o
-11 6 8 2465.960 2915.140 282.195 23.195 o
-11 6 9 880.258 954.573 212.096 48.298 o
-11 6 10 845.876 973.512 178.108 62.478 o
-11 7 1 711.340 825.435 129.272 100.041 o
-11 7 2 3876.940 4250.500 260.054 20.797 o
-11 7 3 6152.910 6090.990 345.858 12.278 o
-11 7 4 1636.370 1727.900 196.353 43.528 o
-11 7 5 5812.620 5456.500 348.931 12.672 o
-11 7 6 463.708 503.029 121.977 128.014 o
-11 7 7 1530.290 2170.950 221.248 36.972 o
-11 7 8 4207.560 5141.730 332.127 15.043 o
-11 7 9 17.960 -111.535 104.532 259.194 o
-11 7 10 5401.420 6212.070 600.568 6.185 o
-11 8 1 6591.330 6753.880 335.408 12.063 o
-11 8 2 1313.970 1410.980 151.883 63.773 o
-11 8 3 2261.120 2384.960 235.505 30.537 o
-11 8 4 1484.460 1746.590 201.680 43.220 o
-11 8 5 2408.780 2751.350 305.514 21.150 o
-11 8 6 5886.360 6211.660 342.865 12.547 o
-11 8 7 5260.020 4719.710 360.894 12.924 o
-11 8 8 6675.190 6075.610 360.739 11.401 o
-11 8 9 1625.510 1352.290 210.057 41.476 o
-11 8 10 123.341 301.477 168.849 91.736 o
-11 9 1 1.535 15.502 77.566 471.234 o
-11 9 2 156.933 320.837 98.457 220.761 o
-11 9 3 5376.560 4877.080 313.671 14.867 o
-11 9 4 6213.280 6095.480 362.739 11.639 o
-11 9 5 1293.850 1388.430 185.455 51.315 o
-11 9 6 2754.050 3036.150 243.300 26.663 o
-11 9 7 68.906 406.964 115.075 178.719 o
-11 9 8 565.107 740.064 181.759 66.918 o
-11 9 9 1929.680 2043.890 249.773 30.232 o
-11 9 10 221.659 116.372 157.439 103.843 o
-11 10 1 1322.460 1512.030 165.826 57.300 o
-11 10 2 4404.220 4654.740 275.356 18.421 o
-11 10 3 60.207 31.510 90.483 320.597 o
-11 10 4 4585.330 4650.590 342.870 14.366 o
-11 10 5 5069.720 5374.900 351.869 13.192 o
-11 10 6 2712.870 2689.170 245.203 27.093 o
-11 10 7 15857.400 15195.100 848.950 2.651 o
-11 10 8 698.693 614.804 164.670 75.999 o
-11 10 9 2257.830 2708.420 275.450 24.695 o
-11 10 10 19.534 19.972 141.840 141.032 o
-11 11 1 289.111 255.469 102.154 193.960 o
-11 11 2 10578.400 10294.400 350.907 8.422 o
-11 11 3 9511.380 9544.490 493.877 6.573 o
-11 11 4 3720.440 3993.580 294.689 18.705 o
-11 11 5 10448.900 10071.400 482.104 6.442 o
-11 11 6 2540.370 3412.110 338.869 17.635 o
-11 11 7 1624.670 1962.130 211.074 39.246 o
-11 11 8 156.025 516.692 153.138 103.476 o
-11 11 9 139.266 282.653 133.546 138.512 o
-11 11 10 6.768 196.834 156.585 112.428 o
-11 12 1 188.711 122.285 119.440 170.428 o
-11 12 2 269.749 366.236 98.617 198.297 o
-11 12 3 144.508 79.265 99.974 241.352 o
-11 12 4 8268.440 8551.170 432.660 8.157 o
-11 12 5 859.186 1404.280 194.075 52.764 o
-11 12 6 21136.100 19516.200 995.311 1.892 o
-11 12 7 3251.390 3737.090 276.213 21.217 o
-11 12 8 9080.550 9436.640 451.939 7.376 o
-11 12 9 61.188 161.700 122.887 173.580 o
-11 13 1 28.009 98.509 83.740 368.165 o
-11 13 2 1057.800 1317.130 143.612 73.305 o
-11 13 3 4035.650 3793.410 409.001 12.143 o
-11 13 4 5828.370 5058.950 336.721 13.315 o
-11 13 5 5514.220 6110.480 377.809 11.582 o
-11 13 6 2863.470 3141.120 277.136 22.566 o
-11 13 7 1292.010 1575.940 205.084 44.421 o
-11 13 8 383.326 779.711 232.140 46.362 o
-11 13 9 1198.110 1718.000 234.940 37.063 o
-11 14 1 269.860 216.576 94.132 223.930 o
-11 14 2 3994.330 3826.620 235.680 23.010 o
-11 14 3 3863.390 3813.220 288.592 19.061 o
-11 14 4 1011.050 1488.720 264.739 32.298 o
-11 14 5 17180.200 15787.900 517.619 4.313 o
-11 14 6 1448.170 1467.420 206.185 43.340 o
-11 14 7 7849.430 8841.890 471.278 7.508 o
-11 14 8 163.583 209.215 130.739 144.584 o
-11 14 9 2902.230 2397.160 277.942 23.235 o
-11 15 1 11.693 79.245 91.784 321.410 o
-11 15 2 2959.960 3229.800 219.041 28.638 o
-11 15 3 1745.530 1878.700 292.922 24.926 o
-11 15 4 4132.750 4395.520 318.530 16.305 o
-11 15 5 508.046 668.707 149.844 91.578 o
-11 15 6 953.029 1392.580 193.567 52.013 o
-11 15 7 337.456 383.485 129.292 128.973 o
-11 15 8 2350.590 2514.950 248.714 28.080 o
-11 15 9 1552.520 1615.970 346.864 19.689 o
-11 16 1 3317.800 3446.780 250.244 23.787 o
-11 16 2 899.277 945.070 138.455 84.749 o
-11 16 3 5016.460 4877.380 328.665 14.519 o
-11 16 4 7740.110 8382.540 523.804 6.690 o
-11 16 5 54.401 333.571 126.496 157.126 o
-11 16 6 5714.670 6219.900 512.059 7.748 o
-11 16 7 277.091 369.785 143.385 113.159 o
-11 16 8 7417.280 7955.260 463.871 7.934 o
-11 16 9 360.637 401.879 159.575 91.654 o
-11 17 1 772.760 796.952 129.364 98.189 o
-11 17 2 702.728 699.261 127.106 104.934 o
-11 17 3 3982.200 3744.440 290.638 18.777 o
-11 17 4 875.028 1207.890 183.485 57.987 o
-11 17 5 1094.210 1031.350 210.605 46.593 o
-11 17 6 153.306 417.939 144.237 116.928 o
-11 17 7 1064.840 1144.960 252.984 35.226 o
-11 17 8 949.592 1694.320 336.611 21.680 o
-11 17 9 625.394 820.812 182.490 64.859 o
-11 18 1 836.415 723.269 156.245 77.210 o
-11 18 2 4122.730 4429.730 266.991 19.651 o
-11 18 3 2664.200 2704.760 245.943 27.128 o
-11 18 4 3036.120 3881.810 353.878 15.751 o
-11 18 5 1738.600 1941.250 257.750 29.856 o
-11 18 6 2735.160 2646.070 266.757 24.544 o
-11 18 7 3782.130 3377.710 342.880 15.868 o
-11 18 8 525.772 383.191 199.028 60.959 o
-11 19 1 31.875 100.426 90.087 320.848 o
-11 19 2 322.529 371.412 143.967 110.287 o
-11 19 3 934.927 896.078 156.632 72.970 o
-11 19 4 1793.660 1442.940 198.685 42.821 o
-11 19 5 2.582 115.344 111.578 220.210 o
-11 19 6 2294.460 2556.970 298.847 22.225 o
-11 19 7 1610.610 2221.490 293.294 24.788 o
-11 19 8 83.146 394.695 152.111 110.377 o
-11 20 1 4527.570 4856.050 286.365 17.397 o
-11 20 2 6003.160 6050.490 309.058 13.845 o
-11 20 3 3442.280 3720.800 320.521 17.507 o
-11 20 4 210.305 177.779 125.838 151.645 o
-11 20 5 3706.300 3817.830 350.414 15.272 o
-11 20 6 2625.690 2845.560 317.467 19.614 o
-11 20 7 1206.720 1731.070 279.795 28.527 o
-11 20 8 1193.100 1576.360 311.895 24.221 o
-11 21 1 117.954 228.854 105.326 212.666 o
-11 21 2 539.549 764.375 136.531 101.048 o
-11 21 3 282.885 82.073 131.348 139.324 o
-11 21 4 347.541 483.734 140.999 110.174 o
-11 21 5 547.792 595.256 181.810 68.443 o
-11 21 6 227.337 515.927 162.022 91.748 o
-11 21 7 811.381 940.650 212.730 48.766 o
-11 21 8 3733.530 4004.150 413.324 12.092 o
-11 22 1 7721.150 8028.830 402.450 9.140 o
-11 22 2 4305.670 4412.230 297.742 17.325 o
-11 22 3 2559.070 2497.420 250.658 27.181 o
-11 22 4 2102.710 2410.110 510.720 9.669 o
-11 22 5 72.481 10.415 140.648 139.863 o
-11 22 6 7240.030 6923.120 517.750 7.107 o
-11 22 7 810.290 1049.790 224.735 44.376 o
-11 23 1 1635.680 1362.300 182.620 48.944 o
-11 23 2 222.409 385.245 117.318 158.627 o
-11 23 3 1327.840 1368.060 252.663 33.555 o
-11 23 4 96.077 107.106 128.782 158.634 o
-11 23 5 73.128 127.555 145.349 127.657 o
-11 23 6 15.677 253.340 164.855 100.467 o
-11 23 7 1069.720 1041.190 228.082 41.584 o
-11 24 1 1501.060 1653.420 240.684 34.476 o
-11 24 2 8608.970 9544.690 497.613 6.745 o
-11 24 3 1044.870 1111.550 214.400 45.482 o
-11 24 4 3627.970 3761.340 352.871 15.244 o
-11 24 5 1765.590 1717.050 264.128 29.150 o
-11 24 6 769.977 1063.020 219.654 46.251 o
-11 24 7 532.059 968.467 212.458 51.409 o
-11 25 1 21.310 248.796 133.574 148.682 o
-11 25 2 2099.480 2203.480 270.103 26.475 o
-11 25 3 426.739 309.329 158.065 92.438 o
-11 25 4 495.691 658.110 201.144 58.471 o
-11 25 5 25.377 83.765 140.791 140.339 o
-11 25 6 60.081 -114.043 234.306 51.883 o
-11 26 1 14374.500 14085.000 587.517 4.301 o
-11 26 2 39.447 97.901 141.946 136.680 o
-11 26 3 7711.480 8323.930 522.727 6.721 o
-11 26 4 70.364 234.379 157.354 107.751 o
-11 26 5 388.176 802.779 213.071 53.520 o
-11 26 6 24.738 193.417 153.472 116.019 o
-11 27 1 2104.000 2600.600 282.090 24.443 o
-11 27 2 283.233 404.153 151.690 102.307 o
-11 27 3 3882.690 3189.560 327.232 16.833 o
-11 27 4 514.664 760.068 196.775 59.654 o
-11 27 5 941.282 942.492 218.172 45.821 o
-11 28 1 368.982 506.273 163.697 86.213 o
-11 28 2 8701.080 9507.350 641.992 4.860 o
-11 28 3 354.626 726.786 198.987 60.971 o
-11 28 4 1262.810 723.472 197.622 50.812 o
-11 28 5 1488.390 1924.020 280.707 27.218 o
-11 29 1 218.769 395.317 176.923 80.668 o
-11 29 2 5198.100 5335.680 436.725 10.045 o
-11 29 3 1139.810 1470.620 254.885 33.722 o
-11 29 4 2730.840 2809.210 333.541 18.186 o
-11 30 1 7016.300 7099.370 601.122 5.801 o
-11 30 2 533.923 944.790 266.903 35.121 o
-11 30 3 3793.670 3840.450 433.361 11.301 o
-10 0 2 12551.100 12088.700 480.458 5.747 o
-10 0 4 117.457 -105.461 121.631 179.716 o
-10 0 6 679.533 1166.320 207.164 50.963 o
-10 0 8 505.832 1000.920 225.206 46.837 o
-10 0 10 1133.930 1350.150 630.660 6.902 o
-10 1 1 33.908 50.473 79.250 417.379 o
-10 1 2 2729.110 2792.310 198.283 33.359 o
-10 1 3 850.965 1082.820 105.054 110.426 o
-10 1 4 138.343 95.781 74.266 385.162 o
-10 1 5 2217.860 2365.210 198.330 37.136 o
-10 1 6 1478.770 1860.280 180.619 48.667 o
-10 1 7 7870.610 8417.510 393.306 9.195 o
-10 1 8 5558.200 5847.490 344.503 12.894 o
-10 1 9 9533.790 8760.080 430.913 7.704 o
-10 1 10 1528.660 1413.460 195.068 46.002 o
-10 1 11 4652.810 4877.320 426.133 10.789 o
-10 2 1 20593.300 19905.500 453.457 3.951 o
-10 2 2 11415.000 11424.800 447.502 6.490 o
-10 2 3 2385.620 2118.700 156.661 45.497 o
-10 2 4 307.515 444.040 100.734 182.656 o
-10 2 5 2323.020 2229.650 208.305 35.098 o
-10 2 6 134.271 110.149 101.463 234.381 o
-10 2 7 248.142 454.373 142.774 113.300 o
-10 2 8 75.631 275.199 107.935 207.263 o
-10 2 9 408.916 351.020 135.491 117.241 o
-10 2 10 140.147 296.045 127.140 149.971 o
-10 2 11 1101.400 1280.780 211.288 45.296 o
-10 3 1 6552.900 6813.640 311.715 12.898 o
-10 3 2 62.456 8.022 64.451 593.620 o
-10 3 3 570.251 552.423 86.072 175.036 o
-10 3 4 648.999 711.914 116.942 117.805 o
-10 3 5 216.104 54.891 84.763 295.279 o
-10 3 6 5702.220 6064.860 318.420 13.736 o
-10 3 7 3007.720 3086.780 238.164 26.420 o
-10 3 8 11719.100 12292.400 473.444 5.987 o
-10 3 9 151.651 239.347 141.291 126.195 o
-10 3 10 11054.700 10306.100 593.135 4.974 o
-10 3 11 480.042 471.273 193.395 63.976 o
-10 4 1 10742.200 9997.290 342.484 8.561 o
-10 4 2 3814.100 3687.170 200.646 27.009 o
-10 4 3 28892.300 28935.700 500.213 2.586 o
-10 4 4 321.418 374.473 98.179 191.549 o
-10 4 5 834.928 819.315 143.103 85.001 o
-10 4 6 2651.480 2437.900 206.913 33.214 o
-10 4 7 84.036 425.062 113.493 179.885 o
-10 4 8 250.278 341.711 105.880 183.803 o
-10 4 9 235.171 295.972 138.360 124.175 o
-10 4 10 499.630 819.981 174.198 71.876 o
-10 4 11 167.578 6.774 132.203 149.431 o
-10 5 1 3.721 136.912 78.737 414.006 o
-10 5 2 14930.700 15475.900 352.108 6.081 o
-10 5 3 174.845 198.311 127.338 150.757 o
-10 5 4 6942.330 7173.660 324.217 12.012 o
-10 5 5 3459.840 3457.460 236.730 24.748 o
-10 5 6 327.097 221.126 99.393 198.420 o
-10 5 7 5607.560 5335.660 313.372 14.402 o
-10 5 8 145.162 377.898 123.934 152.480 o
-10 5 9 12876.300 13573.200 708.470 3.635 o
-10 5 10 4.227 -77.853 105.126 259.659 o
-10 5 11 3888.760 4274.020 773.478 4.304 o
-10 6 1 4947.680 5302.310 364.178 12.803 o
-10 6 2 6246.720 6539.070 267.759 15.055 o
-10 6 3 27.084 159.528 70.884 468.478 o
-10 6 4 11968.600 11902.900 366.768 7.339 o
-10 6 5 9105.570 8430.140 347.940 9.617 o
-10 6 6 147.700 76.178 81.382 335.670 o
-10 6 7 7504.710 7726.200 373.998 10.024 o
-10 6 8 58.469 47.232 104.793 243.221 o
-10 6 9 119.186 419.222 120.979 159.048 o
-10 6 10 99.391 134.370 121.312 174.897 o
-10 6 11 2177.620 2088.520 243.624 30.179 o
-10 7 1 5519.840 5718.970 289.703 15.387 o
-10 7 2 2171.530 2157.880 158.239 46.850 o
-10 7 3 17863.700 17864.600 381.922 4.939 o
-10 7 4 16.298 208.021 89.197 312.362 o
-10 7 5 1163.040 1331.370 150.797 67.496 o
-10 7 6 671.503 659.596 124.009 110.305 o
-10 7 7 773.946 911.344 139.648 87.966 o
-10 7 8 8956.880 9603.220 437.308 7.643 o
-10 7 9 4.606 108.600 114.945 208.291 o
-10 7 10 4556.960 4950.490 381.635 12.511 o
-10 7 11 416.830 769.627 301.217 29.016 o
-10 8 1 11472.000 11304.700 312.979 8.434 o
-10 8 2 3.300 -90.444 66.542 645.626 o
-10 8 3 7687.100 7622.750 312.566 11.652 o
-10 8 4 10349.300 10380.700 353.680 8.453 o
-10 8 5 6691.210 6936.490 335.761 11.909 o
-10 8 6 12043.500 12655.100 408.881 6.646 o
-10 8 7 674.810 730.920 139.074 94.433 o
-10 8 8 4741.890 4378.800 316.299 15.716 o
-10 8 9 105.078 180.351 116.972 183.014 o
-10 8 10 170.537 376.026 147.320 112.989 o
-10 8 11 40.024 -4.235 121.699 189.157 o
-10 9 1 292.425 235.573 86.173 244.710 o
-10 9 2 2943.880 2863.100 182.865 34.471 o
-10 9 3 2738.490 2917.650 203.419 32.257 o
-10 9 4 27506.700 26958.000 561.545 2.594 o
-10 9 5 904.820 1300.360 159.833 67.928 o
-10 9 6 5923.970 6316.640 331.106 12.920 o
-10 9 7 696.431 802.653 141.140 90.832 o
-10 9 8 397.362 327.623 139.317 113.540 o
-10 9 9 4724.970 4654.100 319.868 15.388 o
-10 9 10 453.353 499.907 142.804 103.296 o
-10 9 11 378.757 666.703 194.907 63.206 o
-10 10 1 5106.450 5190.400 253.493 18.226 o
-10 10 2 982.585 894.585 114.656 100.676 o
-10 10 3 5881.020 6203.540 257.657 16.157 o
-10 10 4 946.291 1238.500 154.181 70.689 o
-10 10 5 24222.000 24195.800 597.265 2.811 o
-10 10 6 341.642 416.850 114.149 152.628 o
-10 10 7 17900.000 17157.400 785.100 2.752 o
-10 10 8 8.836 -56.355 92.129 335.772 o
-10 10 9 257.848 484.149 143.632 111.075 o
-10 10 10 113.616 121.998 151.798 115.782 o
-10 11 1 4514.140 4724.950 244.281 20.259 o
-10 11 2 4215.850 4802.170 245.519 20.678 o
-10 11 3 9971.350 9534.080 351.286 8.852 o
-10 11 4 4197.990 4239.260 287.946 18.238 o
-10 11 5 4753.160 5524.720 302.320 15.774 o
-10 11 6 3309.720 3400.850 306.584 18.942 o
-10 11 7 1381.150 1949.040 214.607 40.005 o
-10 11 8 372.193 611.811 153.863 93.239 o
-10 11 9 62.767 174.125 125.575 166.073 o
-10 11 10 796.127 620.330 168.002 71.818 o
-10 12 1 587.680 813.293 113.445 122.420 o
-10 12 2 2725.240 3061.510 199.843 32.518 o
-10 12 3 3.779 158.202 78.495 409.606 o
-10 12 4 16169.800 16214.900 485.569 4.655 o
-10 12 5 131.856 52.770 145.021 126.924 o
-10 12 6 16901.600 17394.700 754.578 2.938 o
-10 12 7 1452.080 1472.010 175.663 52.486 o
-10 12 8 3647.680 3282.690 272.550 21.193 o
-10 12 9 64.898 160.978 109.905 211.667 o
-10 12 10 516.353 297.872 165.389 83.653 o
-10 13 1 13898.700 13621.100 459.898 5.516 o
-10 13 2 5595.020 6167.310 283.307 15.339 o
-10 13 3 8081.640 7796.540 301.493 11.619 o
-10 13 4 9160.320 8912.110 425.439 7.907 o
-10 13 5 6688.010 6837.000 377.194 10.644 o
-10 13 6 4705.670 5419.820 331.146 14.439 o
-10 13 7 1596.900 1866.760 194.927 43.667 o
-10 13 8 29.463 65.010 101.701 262.039 o
-10 13 9 326.400 371.293 138.871 116.534 o
-10 13 10 238.670 255.707 149.052 110.398 o
-10 14 1 1307.140 1401.310 162.003 59.747 o
-10 14 2 2190.790 2509.610 185.356 39.388 o
-10 14 3 15384.700 14931.800 418.624 5.449 o
-10 14 4 822.159 958.022 213.974 48.157 o
-10 14 5 8916.270 9507.380 424.206 7.911 o
-10 14 6 0.271 -71.281 79.259 458.428 o
-10 14 7 3425.140 3682.990 270.077 21.450 o
-10 14 8 24.293 89.879 99.865 269.223 o
-10 14 9 145.759 143.591 115.658 183.821 o
-10 14 10 232.066 428.594 156.252 98.841 o
-10 15 1 6148.110 6101.530 315.644 13.420 o
-10 15 2 13896.700 14106.200 369.695 6.372 o
-10 15 3 6173.950 6799.230 301.601 13.623 o
-10 15 4 6962.510 7868.390 406.173 9.438 o
-10 15 5 964.460 1137.510 150.520 73.347 o
-10 15 6 1224.950 1419.140 173.460 56.236 o
-10 15 7 418.044 356.399 115.362 146.608 o
-10 15 8 2624.170 2417.350 248.497 27.381 o
-10 15 9 1186.900 875.437 214.579 45.235 o
-10 15 10 930.370 1135.280 197.157 52.287 o
-10 16 1 5932.990 6469.150 309.301 13.702 o
-10 16 2 5971.120 5680.660 296.260 14.607 o
-10 16 3 5755.600 6092.590 283.789 15.175 o
-10 16 4 14230.100 14014.400 473.689 5.281 o
-10 16 5 1315.480 1379.470 223.288 40.124 o
-10 16 6 2092.950 2444.730 221.115 33.454 o
-10 16 7 465.323 578.349 146.106 97.997 o
-10 16 8 1097.820 1042.530 184.797 55.690 o
-10 16 9 459.972 224.739 129.874 125.520 o
-10 16 10 3283.240 3037.120 299.156 19.874 o
-10 17 1 10245.000 10241.300 368.157 8.272 o
-10 17 2 3134.330 3863.770 235.047 25.259 o
-10 17 3 5016.880 5160.030 291.423 16.250 o
-10 17 4 80.591 287.162 111.640 194.272 o
-10 17 5 5365.430 5025.660 382.983 11.859 o
-10 17 6 914.421 1040.790 160.526 69.769 o
-10 17 7 2072.660 2443.500 252.993 28.530 o
-10 17 8 1158.550 1025.750 243.758 37.132 o
-10 17 9 1183.730 1267.220 198.381 48.691 o
-10 17 10 2883.840 2542.600 472.930 10.628 o
-10 18 1 952.920 1151.740 140.666 79.235 o
-10 18 2 13845.100 14353.300 415.903 5.881 o
-10 18 3 2767.300 3103.250 266.783 23.887 o
-10 18 4 2926.410 3366.490 275.587 22.333 o
-10 18 5 3582.140 3872.970 332.568 16.443 o
-10 18 6 7571.920 7605.670 472.544 7.767 o
-10 18 7 2532.850 2467.150 270.821 24.835 o
-10 18 8 9.539 -76.021 124.845 183.669 o
-10 18 9 140.024 364.852 140.014 125.184 o
-10 19 1 3576.360 3602.340 233.942 24.515 o
-10 19 2 6273.520 6438.260 405.242 10.161 o
-10 19 3 1339.950 1222.380 155.004 63.518 o
-10 19 4 2628.710 3102.800 266.733 24.237 o
-10 19 5 652.065 857.079 157.280 79.266 o
-10 19 6 387.024 494.038 138.359 111.266 o
-10 19 7 7764.350 7791.440 443.144 8.269 o
-10 19 8 405.429 660.576 171.922 77.021 o
-10 19 9 4732.300 4293.280 482.653 9.131 o
-10 20 1 6918.280 7581.090 336.082 11.506 o
-10 20 2 103.595 350.858 102.762 213.268 o
-10 20 3 4565.380 4482.520 386.804 12.461 o
-10 20 4 1444.310 1625.060 195.968 45.567 o
-10 20 5 2807.910 2522.850 286.489 22.432 o
-10 20 6 2911.550 3162.080 322.291 18.532 o
-10 20 7 1017.620 1265.840 212.805 45.570 o
-10 20 8 126.652 535.090 151.728 105.932 o
-10 20 9 18.431 259.426 144.521 128.346 o
-10 21 1 1655.860 2101.700 184.708 44.909 o
-10 21 2 34.785 -48.975 88.384 352.325 o
-10 21 3 710.035 473.667 126.354 110.340 o
-10 21 4 387.792 252.990 198.531 64.201 o
-10 21 5 54.938 160.419 129.872 157.517 o
-10 21 6 7444.960 6655.710 461.411 8.201 o
-10 21 7 231.533 143.163 124.220 154.598 o
-10 21 8 8791.880 9605.070 518.328 6.379 o
-10 21 9 14.955 147.494 157.655 111.720 o
-10 22 1 5979.830 6831.430 361.193 11.600 o
-10 22 2 318.233 255.945 114.204 162.087 o
-10 22 3 862.819 899.447 140.374 85.055 o
-10 22 4 1050.740 786.908 173.578 62.961 o
-10 22 5 1321.990 1307.450 227.324 39.312 o
-10 22 6 128.427 320.085 163.010 97.263 o
-10 22 7 128.752 524.233 146.178 112.946 o
-10 22 8 454.052 584.685 168.698 79.099 o
-10 23 1 2374.730 2662.900 209.963 33.494 o
-10 23 2 920.002 820.825 128.995 92.920 o
-10 23 3 21.910 -38.091 103.171 264.940 o
-10 23 4 968.663 734.506 178.865 62.066 o
-10 23 5 5266.850 4496.820 375.861 12.391 o
-10 23 6 2.926 49.218 128.952 170.300 o
-10 23 7 5802.450 6714.640 533.273 7.223 o
-10 23 8 760.895 830.596 186.150 60.894 o
-10 24 1 120.220 160.031 101.638 231.540 o
-10 24 2 4682.860 5355.580 290.968 16.578 o
-10 24 3 40.014 -37.979 155.981 116.406 o
-10 24 4 21.312 -190.727 104.928 256.470 o
-10 24 5 58.646 214.196 186.106 79.189 o
-10 24 6 831.220 950.283 205.453 51.164 o
-10 24 7 0.122 227.098 162.547 104.317 o
-10 24 8 98.999 270.192 148.995 116.779 o
-10 25 1 238.265 368.038 120.158 152.321 o
-10 25 2 462.740 648.275 136.691 106.358 o
-10 25 3 57.012 119.490 125.814 168.891 o
-10 25 4 43.947 169.114 137.135 142.913 o
-10 25 5 144.134 111.108 139.125 134.238 o
-10 25 6 3264.480 3851.380 367.873 14.720 o
-10 25 7 2591.130 2324.510 328.029 19.194 o
-10 25 8 7187.010 6712.570 518.794 7.130 o
-10 26 1 19937.300 19745.900 539.365 3.614 o
-10 26 2 2987.350 3009.150 310.059 19.503 o
-10 26 3 805.049 1103.840 198.265 53.383 o
-10 26 4 1517.220 1452.230 229.788 37.189 o
-10 26 5 320.543 604.884 167.678 82.916 o
-10 26 6 562.430 595.037 239.937 43.151 o
-10 26 7 999.404 882.088 218.316 45.551 o
-10 27 1 2144.260 1992.270 226.754 33.283 o
-10 27 2 508.731 543.971 139.968 103.161 o
-10 27 3 1868.330 1730.790 228.525 34.890 o
-10 27 4 20.462 90.198 139.852 142.289 o
-10 27 5 95.628 224.886 177.086 85.862 o
-10 27 6 1006.370 1294.620 232.088 40.106 o
-10 27 7 2961.490 3448.730 361.132 15.622 o
-10 28 1 2415.670 2151.080 251.979 28.018 o
-10 28 2 3623.220 3712.730 305.219 18.320 o
-10 28 3 332.325 333.654 148.876 104.906 o
-10 28 4 29.300 9.412 134.559 156.044 o
-10 28 5 3047.790 3152.580 347.074 16.587 o
-10 28 6 1890.660 1589.140 264.762 28.844 o
-10 29 1 5.150 162.477 141.487 137.669 o
-10 29 2 3236.800 3351.760 278.052 21.471 o
-10 29 3 245.745 328.023 207.913 60.566 o
-10 29 4 2081.880 1708.240 258.313 28.969 o
-10 29 5 388.580 474.917 225.743 49.998 o
-10 29 6 220.801 208.194 227.946 52.009 o
-10 30 1 1867.930 2360.470 302.467 22.950 o
-10 30 2 291.323 580.922 163.689 87.355 o
-10 30 3 339.501 455.210 156.367 94.524 o
-10 30 4 2025.950 2357.680 284.382 24.670 o
-10 30 5 2010.890 2059.830 291.156 24.265 o
-10 31 1 2368.850 2371.790 379.978 15.617 o
-10 31 2 40.509 266.018 189.595 76.269 o
-10 31 3 4282.360 4438.880 357.450 14.035 o
-10 31 4 107.341 482.727 169.934 88.463 o
-10 31 5 4439.230 4444.410 487.947 9.068 o
-10 32 1 3130.400 3306.240 371.174 14.927 o
-10 32 2 6.323 -73.703 149.304 128.864 o
-10 32 3 1309.570 1473.400 362.137 18.762 o
-10 32 4 1912.690 2201.840 305.026 22.742 o
-10 33 1 498.705 218.162 219.244 52.830 o
-10 33 2 6837.640 6174.620 570.916 6.379 o
-10 33 3 2262.650 2577.670 374.437 15.983 o
-9 0 2 224.943 376.028 131.981 132.186 o
-9 0 4 1188.350 1415.220 195.867 48.774 o
-9 0 6 219.517 398.374 148.463 108.805 o
-9 0 8 907.275 825.610 250.280 37.470 o
-9 0 10 794.362 513.046 188.705 61.439 o
-9 1 1 883.140 1132.940 112.873 101.334 o
-9 1 2 1989.370 2054.910 128.531 57.389 o
-9 1 3 271.174 266.936 56.298 386.322 o
-9 1 4 889.266 707.403 160.780 73.406 o
-9 1 5 16394.200 15503.400 396.613 5.359 o
-9 1 6 15677.400 15511.600 479.618 4.838 o
-9 1 7 14082.300 14022.400 410.722 5.916 o
-9 1 8 5287.820 5385.220 314.959 14.632 o
-9 1 9 3738.050 4098.970 536.994 8.083 o
-9 1 10 846.755 737.912 162.640 72.848 o
-9 1 11 97.202 123.639 132.407 149.994 o
-9 2 1 6284.560 6343.860 234.055 16.598 o
-9 2 2 6.703 35.344 49.999 1045.320 o
-9 2 3 1317.640 1537.330 112.078 81.310 o
-9 2 4 19.347 1.252 69.164 576.956 o
-9 2 5 1497.050 1839.130 171.693 51.316 o
-9 2 6 212.142 465.921 124.452 142.565 o
-9 2 7 30.058 140.351 83.487 358.991 o
-9 2 8 483.027 841.767 138.905 99.445 o
-9 2 9 882.380 865.353 152.357 77.017 o
-9 2 10 67.524 107.062 102.045 246.492 o
-9 2 11 204.716 -10.059 129.119 152.989 o
-9 3 1 10583.200 10843.200 407.699 7.387 o
-9 3 2 1275.020 1435.240 113.973 82.804 o
-9 3 3 30.182 31.200 49.840 971.498 o
-9 3 4 7748.740 7453.330 288.113 12.408 o
-9 3 5 2424.490 2795.320 203.844 33.938 o
-9 3 6 15041.200 14413.900 516.943 4.735 o
-9 3 7 4309.240 4580.360 280.674 18.282 o
-9 3 8 6814.380 7213.270 494.836 7.623 o
-9 3 9 40.918 -7.337 86.042 367.788 o
-9 3 10 2941.330 3363.600 408.249 13.102 o
-9 3 11 57.147 -306.170 115.189 207.728 o
-9 4 1 3525.880 3962.200 199.290 27.655 o
-9 4 2 1153.170 1320.480 106.322 92.708 o
-9 4 3 7744.400 7616.260 218.774 14.532 o
-9 4 4 3269.920 3180.650 205.740 29.238 o
-9 4 5 2699.040 2768.210 202.140 32.967 o
-9 4 6 2161.110 2733.120 207.390 34.801 o
-9 4 7 814.072 934.920 135.380 89.607 o
-9 4 8 337.774 480.824 116.197 146.614 o
-9 4 9 1497.880 1332.900 175.105 52.937 o
-9 4 10 33.166 248.381 112.595 200.961 o
-9 4 11 42.790 -189.013 136.381 151.243 o
-9 5 1 785.516 488.399 84.640 158.160 o
-9 5 2 10636.700 9809.450 236.493 10.604 o
-9 5 3 2540.220 2547.180 142.974 45.242 o
-9 5 4 1194.480 1148.700 133.251 77.814 o
-9 5 5 9407.310 8955.000 336.099 9.580 o
-9 5 6 720.036 805.160 129.820 99.605 o
-9 5 7 6976.240 7708.470 359.903 10.717 o
-9 5 8 2303.410 2118.810 197.301 37.551 o
-9 5 9 7037.000 7035.630 380.106 10.304 o
-9 5 10 153.970 55.240 104.438 224.687 o
-9 5 11 171.297 293.114 156.099 103.902 o
-9 6 1 7.845 220.328 66.531 508.163 o
-9 6 2 9875.350 9489.610 234.078 11.305 o
-9 6 3 6241.880 6655.440 212.716 17.387 o
-9 6 4 4769.560 4682.950 252.438 19.279 o
-9 6 5 8281.340 8045.900 379.527 9.408 o
-9 6 6 123.019 256.616 93.622 252.282 o
-9 6 7 360.114 475.569 113.559 149.613 o
-9 6 8 408.730 627.722 123.512 125.469 o
-9 6 9 2.770 -96.808 92.836 333.170 o
-9 6 10 79.785 99.657 112.350 205.965 o
-9 6 11 2501.450 2575.770 277.734 23.994 o
-9 7 1 16704.600 16530.600 354.382 5.505 o
-9 7 2 1.361 31.282 54.232 923.494 o
-9 7 3 6785.800 6482.090 259.321 14.816 o
-9 7 4 1371.090 1726.260 171.450 53.393 o
-9 7 5 476.839 330.758 125.272 127.866 o
-9 7 6 1827.890 1960.170 183.652 44.358 o
-9 7 7 407.052 303.561 99.912 180.935 o
-9 7 8 8798.480 9240.900 414.887 8.179 o
-9 7 9 84.719 38.272 100.998 255.092 o
-9 7 10 2813.900 2928.610 322.989 18.799 o
-9 7 11 75.540 373.135 142.225 125.280 o
-9 8 1 4680.490 4821.760 226.124 21.095 o
-9 8 2 3664.000 3611.650 192.162 28.551 o
-9 8 3 2627.370 2491.970 148.864 43.570 o
-9 8 4 9172.930 9422.610 324.578 9.829 o
-9 8 5 3706.530 4095.040 249.108 22.211 o
-9 8 6 4184.670 4255.540 265.175 19.827 o
-9 8 7 2076.080 2430.920 209.349 35.669 o
-9 8 8 28.148 121.167 94.656 291.199 o
-9 8 9 1190.900 1527.320 217.513 41.948 o
-9 8 10 3782.290 3702.350 484.076 9.590 o
-9 8 11 1170.970 936.996 186.312 54.851 o
-9 9 1 91.349 78.276 67.744 483.060 o
-9 9 2 22937.500 22527.300 441.548 3.564 o
-9 9 3 313.366 406.762 75.543 257.342 o
-9 9 4 7929.420 8600.840 331.249 10.642 o
-9 9 5 1069.400 1396.330 152.072 67.981 o
-9 9 6 952.134 1367.870 165.503 63.788 o
-9 9 7 6068.780 6239.960 330.633 12.849 o
-9 9 8 186.005 -13.437 90.816 282.189 o
-9 9 9 7327.200 7344.200 426.245 8.905 o
-9 9 10 203.511 307.112 182.608 77.605 o
-9 9 11 63.871 473.233 153.787 107.393 o
-9 10 1 152.716 295.382 73.276 337.125 o
-9 10 2 4191.440 3869.140 203.095 25.322 o
-9 10 3 2137.670 2193.630 143.908 50.568 o
-9 10 4 1345.500 1380.100 143.829 67.034 o
-9 10 5 10862.200 10483.500 359.359 8.123 o
-9 10 6 933.724 979.781 133.339 86.829 o
-9 10 7 221.830 388.573 105.859 184.485 o
-9 10 8 4.039 54.708 84.478 385.872 o
-9 10 9 1257.410 1370.640 192.348 49.474 o
-9 10 10 224.594 226.859 139.775 124.646 o
-9 10 11 10138.300 10010.000 613.416 4.923 o
-9 11 1 9227.910 9452.470 321.981 9.846 o
-9 11 2 3658.550 3916.770 208.059 26.390 o
-9 11 3 13273.700 12904.600 289.356 7.672 o
-9 11 4 4880.890 4902.270 322.567 14.945 o
-9 11 5 14571.900 15053.300 405.797 5.728 o
-9 11 6 2907.690 3234.290 231.115 27.331 o
-9 11 7 923.123 971.895 146.398 78.563 o
-9 11 8 2965.900 2543.300 246.386 26.398 o
-9 11 9 563.204 383.379 143.859 100.203 o
-9 11 10 587.851 846.320 175.922 68.933 o
-9 11 11 142.023 750.830 202.660 61.870 o
-9 12 1 1012.080 1344.810 133.813 79.533 o
-9 12 2 3607.060 3430.190 198.046 28.439 o
-9 12 3 1.451 98.915 86.379 360.284 o
-9 12 4 9492.710 10242.600 339.181 9.146 o
-9 12 5 87.548 179.355 93.851 269.835 o
-9 12 6 6975.070 7194.740 346.880 11.267 o
-9 12 7 264.795 404.031 104.620 181.216 o
-9 12 8 401.469 460.775 124.953 128.963 o
-9 12 9 10.745 265.120 126.096 165.481 o
-9 12 10 11278.900 10741.500 495.289 5.996 o
-9 12 11 3359.320 3060.520 416.850 12.508 o
-9 13 1 11950.300 12216.400 318.270 7.961 o
-9 13 2 10078.300 9697.060 291.177 9.933 o
-9 13 3 10407.900 10613.900 277.051 9.749 o
-9 13 4 17139.900 16750.700 419.107 4.924 o
-9 13 5 234.789 368.748 100.390 198.402 o
-9 13 6 582.969 537.095 118.374 124.621 o
-9 13 7 1411.500 1317.470 189.833 49.061 o
-9 13 8 1253.820 1365.020 176.423 55.099 o
-9 13 9 545.495 405.219 142.340 102.006 o
-9 13 10 849.960 746.109 175.903 65.302 o
-9 13 11 70.944 379.936 277.764 36.055 o
-9 14 1 8282.290 8411.940 308.156 11.078 o
-9 14 2 6407.160 6794.390 283.043 14.121 o
-9 14 3 6641.810 7133.670 255.455 14.761 o
-9 14 4 243.210 321.587 98.539 205.922 o
-9 14 5 1259.350 1199.870 151.192 66.769 o
-9 14 6 2409.770 2510.010 208.583 33.920 o
-9 14 7 1778.260 1682.020 177.078 47.721 o
-9 14 8 490.843 431.578 155.530 90.817 o
-9 14 9 3723.880 4035.320 321.272 16.877 o
-9 14 10 1421.050 1616.280 249.243 33.258 o
-9 14 11 4330.380 3738.550 451.065 10.403 o
-9 15 1 5740.040 6451.660 282.751 15.034 o
-9 15 2 6673.340 7069.310 317.238 12.497 o
-9 15 3 7179.850 7287.840 294.565 12.750 o
-9 15 4 1701.630 1661.950 163.332 52.683 o
-9 15 5 623.298 857.208 154.197 82.148 o
-9 15 6 559.241 654.641 125.998 113.592 o
-9 15 7 788.648 965.385 149.856 79.656 o
-9 15 8 28.557 64.668 109.506 228.079 o
-9 15 9 830.278 1033.730 180.744 61.014 o
-9 15 10 2137.890 2303.600 319.748 20.703 o
-9 16 1 829.418 889.457 115.788 106.117 o
-9 16 2 4684.890 4688.730 242.962 20.058 o
-9 16 3 2685.520 3012.310 194.892 33.559 o
-9 16 4 7928.450 8861.310 431.200 8.256 o
-9 16 5 588.388 490.198 109.669 137.602 o
-9 16 6 29.421 117.799 90.504 315.886 o
-9 16 7 508.983 703.261 161.837 81.395 o
-9 16 8 526.571 534.897 134.804 108.094 o
-9 16 9 21.833 -74.863 102.350 269.138 o
-9 16 10 7056.960 6824.070 491.973 7.665 o
-9 17 1 34855.800 34389.600 608.944 1.913 o
-9 17 2 1377.500 1511.130 145.851 64.485 o
-9 17 3 9648.600 10252.900 329.747 9.252 o
-9 17 4 1236.840 1247.700 148.959 67.797 o
-9 17 5 1015.310 1180.560 147.737 73.384 o
-9 17 6 1219.310 1323.530 177.363 55.411 o
-9 17 7 228.924 213.176 101.388 208.322 o
-9 17 8 1225.140 1332.540 184.986 52.503 o
-9 17 9 733.797 766.664 200.179 55.318 o
-9 17 10 345.198 419.009 220.884 52.685 o
-9 18 1 3088.120 3213.250 207.316 29.669 o
-9 18 2 4661.500 5058.750 255.517 18.943 o
-9 18 3 6083.300 6651.950 292.751 14.136 o
-9 18 4 41.526 40.858 76.467 443.309 o
-9 18 5 4703.670 4836.990 342.031 14.203 o
-9 18 6 34.293 14.564 93.632 313.024 o
-9 18 7 376.521 448.175 137.160 114.315 o
-9 18 8 571.334 680.477 159.910 81.544 o
-9 18 9 3341.590 3359.940 303.951 19.126 o
-9 18 10 328.954 391.712 208.304 58.840 o
-9 19 1 5187.410 5757.690 277.576 16.375 o
-9 19 2 13658.900 14587.800 373.127 6.335 o
-9 19 3 365.404 568.652 107.941 155.137 o
-9 19 4 5232.600 5432.220 264.520 17.229 o
-9 19 5 3994.180 4592.760 281.616 18.707 o
-9 19 6 472.459 531.766 133.850 111.698 o
-9 19 7 7303.650 7217.960 415.405 9.202 o
-9 19 8 64.512 29.019 115.270 204.061 o
-9 19 9 1919.880 2008.790 265.664 27.927 o
-9 19 10 876.302 1073.940 301.076 27.198 o
-9 20 1 3232.230 3462.070 236.374 25.410 o
-9 20 2 2617.570 2697.100 219.512 30.885 o
-9 20 3 548.085 483.346 120.329 125.732 o
-9 20 4 1927.420 2218.380 178.392 43.826 o
-9 20 5 385.106 453.004 119.452 138.663 o
-9 20 6 1992.270 1989.720 218.618 35.514 o
-9 20 7 8.087 -18.632 96.385 307.323 o
-9 20 8 239.054 285.132 124.078 148.224 o
-9 20 9 727.375 598.125 204.094 54.701 o
-9 20 10 1542.370 1384.160 282.507 27.603 o
-9 21 1 7786.270 8226.370 361.515 10.056 o
-9 21 2 246.771 191.634 83.876 270.241 o
-9 21 3 2576.600 2705.960 194.115 34.993 o
-9 21 4 1777.680 1998.090 188.433 43.414 o
-9 21 5 817.030 843.555 145.939 83.147 o
-9 21 6 7687.640 7795.580 427.600 8.633 o
-9 21 7 477.052 491.796 141.371 104.022 o
-9 21 8 4027.270 3458.950 305.489 17.893 o
-9 21 9 112.262 208.997 169.370 93.017 o
-9 22 1 1920.520 2181.750 177.089 44.339 o
-9 22 2 4.885 -30.986 75.448 501.613 o
-9 22 3 292.860 171.159 92.132 230.551 o
-9 22 4 39.694 103.740 104.074 244.258 o
-9 22 5 6363.390 5454.980 349.066 12.243 o
-9 22 6 0.663 87.784 106.245 245.063 o
-9 22 7 314.149 214.222 121.731 149.402 o
-9 22 8 32.230 113.278 123.098 179.078 o
-9 22 9 1291.710 1376.200 243.178 35.660 o
-9 23 1 104.889 164.261 86.997 301.954 o
-9 23 2 2074.220 2216.200 184.652 41.312 o
-9 23 3 3112.970 3601.500 252.295 23.902 o
-9 23 4 1873.910 1740.660 252.426 30.587 o
-9 23 5 9127.900 8888.790 442.259 7.617 o
-9 23 6 174.265 4.174 105.024 223.512 o
-9 23 7 9213.630 10200.500 576.690 5.462 o
-9 23 8 1349.920 1674.320 229.429 37.582 o
-9 23 9 4568.090 4920.640 517.893 8.166 o
-9 24 1 18.273 -26.069 73.915 509.434 o
-9 24 2 64.563 61.039 83.210 363.547 o
-9 24 3 711.680 485.488 136.412 99.911 o
-9 24 4 3055.150 3369.530 335.231 17.245 o
-9 24 5 804.543 780.256 159.556 75.179 o
-9 24 6 989.818 1290.820 194.065 51.980 o
-9 24 7 0.532 186.691 126.497 169.579 o
-9 24 8 5.742 596.135 175.913 84.346 o
-9 24 9 501.322 441.880 220.883 51.000 o
-9 25 1 156.672 358.810 114.025 173.999 o
-9 25 2 1175.500 1603.620 179.645 53.450 o
-9 25 3 362.976 365.492 158.713 92.970 o
-9 25 4 3816.030 4494.880 321.843 16.436 o
-9 25 5 8.671 -27.323 119.778 199.554 o
-9 25 6 7071.530 6848.900 404.826 9.664 o
-9 25 7 2807.060 2852.820 282.192 22.506 o
-9 25 8 8869.860 9566.580 651.304 4.737 o
-9 26 1 4873.240 5105.360 305.448 15.716 o
-9 26 2 3641.270 3686.040 282.904 19.979 o
-9 26 3 650.792 944.907 151.537 82.218 o
-9 26 4 295.535 411.708 136.326 120.505 o
-9 26 5 2657.910 2196.850 276.497 24.212 o
-9 26 6 49.529 57.708 109.007 226.725 o
-9 26 7 3745.180 4115.310 338.382 15.761 o
-9 26 8 10.236 583.234 204.391 64.071 o
-9 27 1 165.210 108.417 127.391 155.360 o
-9 27 2 665.718 794.942 145.738 88.219 o
-9 27 3 1155.920 1240.790 230.876 39.654 o
-9 27 4 1038.970 1048.250 290.138 28.487 o
-9 27 5 2333.340 2784.020 303.973 21.410 o
-9 27 6 3573.140 4097.990 390.320 13.198 o
-9 27 7 5068.580 5080.060 375.531 12.336 o
-9 27 8 6751.240 6160.580 894.039 3.119 o
-9 28 1 764.379 761.336 144.152 87.046 o
-9 28 2 98.378 195.806 111.348 199.117 o
-9 28 3 1336.670 1552.510 186.426 49.734 o
-9 28 4 1302.580 1332.720 249.718 34.343 o
-9 28 5 1627.630 1357.180 229.738 36.856 o
-9 28 6 1010.630 1240.740 210.505 46.446 o
-9 28 7 134.359 307.326 156.793 104.279 o
-9 28 8 708.684 1307.700 433.658 14.208 o
-9 29 1 1626.130 1999.670 264.994 29.009 o
-9 29 2 283.428 267.183 118.757 155.536 o
-9 29 3 1126.600 1301.910 177.875 56.484 o
-9 29 4 95.607 -5.760 142.109 135.892 o
-9 29 5 1768.620 2229.010 285.766 25.325 o
-9 29 6 1781.590 1803.140 232.611 34.352 o
-9 29 7 6846.310 6858.040 518.419 7.209 o
-9 30 1 1861.390 1581.840 245.252 32.173 o
-9 30 2 1654.440 2085.220 214.109 38.026 o
-9 30 3 212.625 470.858 140.013 118.292 o
-9 30 4 550.743 570.803 181.153 68.999 o
-9 30 5 5418.080 5439.680 430.709 10.094 o
-9 30 6 583.240 804.060 191.649 60.918 o
-9 30 7 1673.690 1878.440 325.503 21.358 o
-9 31 1 1689.640 1952.900 271.620 27.880 o
-9 31 2 1340.070 1461.910 205.673 44.326 o
-9 31 3 2922.520 3072.180 324.907 18.382 o
-9 31 4 2850.020 3073.720 328.030 18.248 o
-9 31 5 6.391 222.222 147.666 125.033 o
-9 31 6 7699.750 8578.800 653.905 4.927 o
-9 32 1 2028.910 2322.520 394.973 15.026 o
-9 32 2 249.615 777.357 203.320 59.854 o
-9 32 3 27.377 111.063 139.226 142.232 o
-9 32 4 2764.360 2169.220 294.396 22.105 o
-9 32 5 203.370 546.387 194.514 67.169 o
-9 32 6 2825.620 2387.950 356.286 16.683 o
-9 33 1 348.123 220.194 162.943 91.721 o
-9 33 2 4348.780 4289.350 403.273 12.003 o
-9 33 3 426.972 834.118 189.312 64.219 o
-9 33 4 5599.440 6015.980 838.093 3.562 o
-9 33 5 6942.410 6453.560 481.478 7.978 o
-9 34 1 464.402 836.876 210.173 53.732 o
-9 34 2 90.778 268.626 175.630 86.722 o
-9 34 3 4319.770 4098.930 357.483 14.155 o
-9 34 4 28.636 -232.031 245.454 47.584 o
-9 35 1 8178.400 7564.420 545.227 6.346 o
-9 35 2 1347.420 1594.340 299.055 25.503 o
-9 35 3 8163.080 7852.500 593.755 5.635 o
-8 0 2 36162.200 35416.500 1068.180 1.233 o
-8 0 4 18964.400 18709.000 440.051 4.330 o
-8 0 6 16261.900 16748.300 586.565 3.921 o
-8 0 8 12.015 76.071 116.989 202.712 o
-8 0 10 417.310 213.443 185.866 71.825 o
-8 0 12 2297.780 2647.940 449.864 11.842 o
-8 1 1 7.804 -9.785 42.128 1551.690 o
-8 1 2 1468.110 1574.140 110.452 77.856 o
-8 1 3 1968.440 1862.860 118.127 62.285 o
-8 1 4 9573.220 8999.970 203.298 12.406 o
-8 1 5 8824.440 8298.260 308.255 10.754 o
-8 1 6 19202.900 19287.200 483.669 4.014 o
-8 1 7 4034.900 4021.930 250.866 21.435 o
-8 1 8 429.175 420.221 105.647 160.339 o
-8 1 9 92.268 -98.019 81.839 375.674 o
-8 1 10 163.584 106.515 130.132 149.875 o
-8 1 11 531.502 341.833 145.464 100.566 o
-8 1 12 1484.080 680.316 314.228 24.286 o
-8 2 1 2404.190 2567.360 131.987 48.723 o
-8 2 2 603.326 735.893 80.492 170.564 o
-8 2 3 30231.600 29592.600 426.090 2.631 o
-8 2 4 67.546 22.726 48.680 900.246 o
-8 2 5 12112.800 11893.500 330.542 7.789 o
-8 2 6 1311.720 1383.120 149.293 65.163 o
-8 2 7 4271.120 4978.620 289.661 17.474 o
-8 2 8 3357.460 4015.010 316.973 17.664 o
-8 2 9 444.893 399.932 152.091 96.040 o
-8 2 10 372.235 512.347 144.224 104.804 o
-8 2 11 360.825 446.651 146.032 104.621 o
-8 2 12 7.634 119.479 192.435 76.342 o
-8 3 1 6356.150 6023.540 181.842 19.134 o
-8 3 2 4307.930 4151.660 171.039 27.388 o
-8 3 3 19.332 10.706 48.516 1102.450 o
-8 3 4 11796.400 11342.500 233.583 9.465 o
-8 3 5 5069.200 5009.320 260.673 18.006 o
-8 3 6 8603.530 8481.910 350.058 9.821 o
-8 3 7 2604.360 2711.370 205.442 33.029 o
-8 3 8 3779.090 4098.480 266.968 20.594 o
-8 3 9 948.206 1016.090 165.123 66.955 o
-8 3 10 0.293 151.461 100.265 265.461 o
-8 3 11 402.686 309.565 183.090 73.036 o
-8 3 12 3157.040 2715.570 476.231 10.339 o
-8 4 1 14.999 -7.048 43.039 1433.380 o
-8 4 2 17873.300 17349.500 306.924 5.475 o
-8 4 3 961.873 1230.630 100.475 105.879 o
-8 4 4 15756.200 15434.200 350.900 5.886 o
-8 4 5 6849.750 6828.610 300.303 13.041 o
-8 4 6 4058.660 4006.940 241.811 22.134 o
-8 4 7 4379.130 4780.920 345.510 14.371 o
-8 4 8 174.247 389.755 134.281 131.316 o
-8 4 9 2966.270 2927.560 238.075 26.801 o
-8 4 10 2359.400 1580.570 204.263 37.427 o
-8 4 11 692.300 471.510 138.749 98.696 o
-8 4 12 114.906 325.296 249.101 44.336 o
-8 5 1 1917.730 1679.070 134.972 58.983 o
-8 5 2 7073.940 6675.160 199.731 16.668 o
-8 5 3 2615.900 2475.350 134.957 46.516 o
-8 5 4 579.134 645.288 74.382 189.711 o
-8 5 5 1044.930 971.849 124.945 89.450 o
-8 5 6 2485.710 2575.420 219.637 31.664 o
-8 5 7 3585.300 3469.490 236.311 24.437 o
-8 5 8 1351.320 1352.600 186.454 50.575 o
-8 5 9 4150.480 3966.670 290.245 18.365 o
-8 5 10 58.874 164.171 102.363 240.818 o
-8 5 11 535.040 342.027 137.857 108.586 o
-8 5 12 160.298 228.448 212.574 59.912 o
-8 6 1 933.954 1147.260 93.776 114.639 o
-8 6 2 12.431 109.382 49.588 910.200 o
-8 6 3 7541.380 7670.830 210.672 15.001 o
-8 6 4 2474.120 2794.110 141.371 45.070 o
-8 6 5 9474.190 10104.900 309.216 9.796 o
-8 6 6 10338.400 9473.610 363.355 8.479 o
-8 6 7 504.850 473.168 143.788 100.785 o
-8 6 8 8550.570 8206.610 381.097 9.205 o
-8 6 9 3727.390 3597.550 260.061 21.770 o
-8 6 10 4477.280 4510.610 352.234 14.077 o
-8 6 11 5452.690 5387.690 390.917 11.395 o
-8 6 12 4771.350 4663.330 494.581 8.725 o
-8 7 1 17389.200 16906.400 299.246 5.692 o
-8 7 2 7017.370 6391.130 197.790 17.037 o
-8 7 3 937.530 945.888 91.627 121.816 o
-8 7 4 60.642 156.258 54.365 652.107 o
-8 7 5 637.096 939.552 124.436 105.214 o
-8 7 6 2495.120 2993.970 210.781 32.067 o
-8 7 7 649.800 624.459 119.989 116.602 o
-8 7 8 4348.390 4192.750 297.916 17.408 o
-8 7 9 449.190 561.750 122.621 126.229 o
-8 7 10 3.527 210.683 108.912 221.479 o
-8 7 11 22.513 159.406 136.530 146.125 o
-8 7 12 2300.830 2395.080 358.686 17.141 o
-8 8 1 32.622 -37.689 45.520 1192.940 o
-8 8 2 4280.880 4519.200 185.699 25.607 o
-8 8 3 75.051 -7.795 63.078 604.154 o
-8 8 4 1410.490 1702.900 129.559 69.143 o
-8 8 5 7866.370 7929.140 327.534 10.996 o
-8 8 6 300.167 200.308 83.703 256.140 o
-8 8 7 10806.600 10888.600 500.786 6.016 o
-8 8 8 3830.000 3644.910 252.502 22.145 o
-8 8 9 1820.330 2097.870 206.960 38.530 o
-8 8 10 10258.500 8561.910 462.366 6.985 o
-8 8 11 2064.980 1517.840 285.708 25.488 o
-8 8 12 2827.970 2654.410 682.954 5.607 o
-8 9 1 194.650 233.858 62.412 400.655 o
-8 9 2 18687.900 18388.100 326.279 5.070 o
-8 9 3 1515.990 1688.190 119.350 71.566 o
-8 9 4 542.558 636.005 80.061 184.510 o
-8 9 5 737.054 793.610 118.256 110.048 o
-8 9 6 27.210 93.132 78.128 418.735 o
-8 9 7 2510.110 2536.710 243.517 28.215 o
-8 9 8 68.909 277.854 103.039 224.899 o
-8 9 9 1021.800 1207.280 165.306 64.049 o
-8 9 10 83.829 341.727 116.950 176.021 o
-8 9 11 779.355 1213.350 206.276 50.077 o
-8 9 12 1354.360 1042.560 346.699 20.481 o
-8 10 1 2308.470 2329.800 132.026 50.943 o
-8 10 2 55.277 66.124 51.490 804.480 o
-8 10 3 2662.750 3053.900 160.388 39.162 o
-8 10 4 1732.320 1858.550 123.011 64.537 o
-8 10 5 5865.990 5964.900 288.719 14.901 o
-8 10 6 3186.800 2749.750 204.969 30.497 o
-8 10 7 6502.810 6039.430 317.551 13.060 o
-8 10 8 2318.840 2384.240 219.693 32.799 o
-8 10 9 16926.700 17542.000 595.227 3.753 o
-8 10 10 6199.580 5743.340 422.206 9.885 o
-8 10 11 8631.370 8890.570 630.116 5.040 o
-8 10 12 1229.380 733.299 293.014 27.922 o
-8 11 1 31195.700 30718.100 505.471 2.371 o
-8 11 2 2728.300 3048.000 156.339 39.435 o
-8 11 3 2851.190 2925.270 155.134 39.228 o
-8 11 4 86.953 73.917 57.514 624.497 o
-8 11 5 3142.420 2998.320 211.489 29.343 o
-8 11 6 4260.250 4050.170 248.640 21.114 o
-8 11 7 602.593 552.858 121.383 119.351 o
-8 11 8 965.086 1145.620 160.815 67.730 o
-8 11 9 1222.450 1347.850 193.111 49.672 o
-8 11 10 645.913 1219.630 213.273 48.812 o
-8 11 11 314.637 613.330 238.604 45.340 o
-8 12 1 3121.830 3398.060 205.050 29.472 o
-8 12 2 4727.200 5004.550 196.327 22.889 o
-8 12 3 598.521 512.804 78.450 188.329 o
-8 12 4 2567.890 2741.060 151.834 42.486 o
-8 12 5 1521.680 1563.180 157.004 57.612 o
-8 12 6 1436.800 1528.530 159.043 58.229 o
-8 12 7 1.057 -73.348 77.498 478.831 o
-8 12 8 13217.100 13292.300 484.894 5.441 o
-8 12 9 6.520 4.659 98.276 295.467 o
-8 12 10 18722.400 20169.800 1369.840 1.221 o
-8 12 11 648.902 562.180 256.448 38.046 o
-8 13 1 6742.320 6740.680 267.617 14.398 o
-8 13 2 11350.900 11720.700 265.916 9.120 o
-8 13 3 3193.040 3408.600 176.143 32.850 o
-8 13 4 6487.830 6381.930 218.262 16.977 o
-8 13 5 6221.480 6204.130 299.455 13.950 o
-8 13 6 3486.850 3935.070 252.188 22.618 o
-8 13 7 741.511 839.940 133.949 94.642 o
-8 13 8 893.298 893.403 136.754 86.847 o
-8 13 9 10.700 256.497 112.932 202.638 o
-8 13 10 179.467 557.065 148.609 106.932 o
-8 13 11 47.450 541.377 210.118 60.636 o
-8 14 1 250.938 232.218 73.272 311.280 o
-8 14 2 975.667 969.877 97.371 113.900 o
-8 14 3 3640.360 4265.990 209.412 25.778 o
-8 14 4 335.096 370.782 75.270 257.364 o
-8 14 5 78.958 132.659 79.409 367.614 o
-8 14 6 1012.650 1141.500 144.533 75.669 o
-8 14 7 4290.760 4995.820 291.904 17.297 o
-8 14 8 2702.480 3298.100 280.307 22.436 o
-8 14 9 16440.400 16161.100 749.792 3.031 o
-8 14 10 102.012 223.764 159.896 103.547 o
-8 14 11 11600.700 11428.200 928.628 2.597 o
-8 15 1 6130.860 6377.460 266.070 15.358 o
-8 15 2 18168.500 18041.400 345.888 5.091 o
-8 15 3 709.201 713.611 91.215 145.728 o
-8 15 4 966.426 949.416 101.158 111.541 o
-8 15 5 2276.620 2218.290 184.997 39.851 o
-8 15 6 69.950 -42.641 71.391 493.942 o
-8 15 7 696.758 616.885 117.859 116.764 o
-8 15 8 821.939 855.383 140.842 86.497 o
-8 15 9 234.241 301.205 138.352 124.090 o
-8 15 10 8.299 220.763 144.804 129.674 o
-8 15 11 1.223 351.376 245.161 46.493 o
-8 16 1 430.626 687.959 159.263 85.656 o
-8 16 2 4858.350 5601.700 226.394 19.940 o
-8 16 3 198.050 229.688 68.128 362.355 o
-8 16 4 3184.380 3389.290 226.510 26.738 o
-8 16 5 1392.690 1728.920 167.198 54.584 o
-8 16 6 2544.060 2615.880 209.234 32.933 o
-8 16 7 5998.050 6091.880 445.110 9.266 o
-8 16 8 8906.540 8963.610 461.614 7.336 o
-8 16 9 4339.970 4938.220 353.052 13.967 o
-8 16 10 5954.220 5420.780 434.882 9.718 o
-8 16 11 356.792 365.255 382.345 18.965 o
-8 17 1 10757.500 10740.000 334.195 8.533 o
-8 17 2 2604.690 3037.180 168.694 38.168 o
-8 17 3 2846.310 2939.660 258.923 24.742 o
-8 17 4 2329.660 2773.820 167.521 41.086 o
-8 17 5 530.778 556.924 114.610 132.267 o
-8 17 6 7581.710 7790.550 357.145 10.410 o
-8 17 7 918.309 834.024 136.469 87.188 o
-8 17 8 431.293 484.991 134.869 113.566 o
-8 17 9 766.244 808.722 171.036 68.838 o
-8 17 10 0.352 175.658 171.150 95.337 o
-8 17 11 2.755 190.716 198.233 71.440 o
-8 18 1 1355.510 1630.990 145.873 63.855 o
-8 18 2 1565.230 2019.220 145.282 58.078 o
-8 18 3 8119.300 8548.390 272.014 12.126 o
-8 18 4 646.761 743.296 100.301 137.269 o
-8 18 5 4103.730 4616.770 268.895 19.385 o
-8 18 6 2499.190 2432.240 266.220 25.515 o
-8 18 7 2204.130 2710.200 245.325 28.713 o
-8 18 8 4204.930 4505.380 429.226 11.032 o
-8 18 9 2825.170 3331.350 297.076 20.604 o
-8 18 10 3685.980 3796.720 434.002 11.351 o
-8 18 11 2362.510 2470.590 469.784 11.025 o
-8 19 1 990.705 960.147 123.665 92.283 o
-8 19 2 13822.800 14116.800 318.693 6.931 o
-8 19 3 521.600 668.362 99.607 151.043 o
-8 19 4 2449.110 2584.080 164.228 41.557 o
-8 19 5 8285.700 8436.360 382.639 9.241 o
-8 19 6 11.464 12.496 90.591 343.284 o
-8 19 7 6288.750 6622.360 549.086 6.821 o
-8 19 8 5.450 -31.904 99.985 286.561 o
-8 19 9 3.289 -107.110 107.876 246.848 o
-8 19 10 1433.300 1315.500 501.924 10.482 o
-8 20 1 925.476 826.703 134.746 88.333 o
-8 20 2 17542.100 16528.300 384.044 5.115 o
-8 20 3 1669.820 1871.070 156.552 53.989 o
-8 20 4 11931.200 11818.000 306.967 8.212 o
-8 20 5 4164.960 4305.070 264.066 19.898 o
-8 20 6 1690.270 1666.020 196.146 43.407 o
-8 20 7 1269.160 1203.110 184.638 52.853 o
-8 20 8 988.680 1119.900 187.848 55.318 o
-8 20 9 3263.890 3887.430 376.649 14.229 o
-8 20 10 2234.090 2018.620 448.398 12.135 o
-8 21 1 7526.840 7785.840 313.490 11.683 o
-8 21 2 283.145 452.321 127.803 132.510 o
-8 21 3 2384.240 2646.280 173.886 39.913 o
-8 21 4 5304.470 5759.410 250.139 17.662 o
-8 21 5 312.030 453.927 125.132 134.721 o
-8 21 6 13852.800 13803.300 578.943 4.454 o
-8 21 7 300.600 142.412 116.184 165.238 o
-8 21 8 3123.270 3496.260 299.460 19.730 o
-8 21 9 247.523 342.466 143.324 115.333 o
-8 21 10 387.755 569.620 219.390 52.102 o
-8 22 1 7427.260 7992.190 349.438 10.651 o
-8 22 2 1940.240 2296.420 173.263 44.634 o
-8 22 3 22970.200 23511.700 440.285 3.511 o
-8 22 4 1200.620 1551.830 183.812 51.998 o
-8 22 5 7452.160 7144.060 413.941 9.187 o
-8 22 6 2772.310 2835.100 256.126 25.396 o
-8 22 7 373.093 278.491 129.886 129.129 o
-8 22 8 1033.540 1250.210 194.179 51.694 o
-8 22 9 495.010 342.688 192.683 65.145 o
-8 22 10 2438.150 2735.360 387.463 14.907 o
-8 23 1 19.305 30.000 75.866 471.051 o
-8 23 2 2362.500 2737.310 191.855 36.449 o
-8 23 3 11932.600 12391.800 364.192 7.303 o
-8 23 4 940.220 924.272 128.649 90.840 o
-8 23 5 6816.920 7003.470 383.962 10.327 o
-8 23 6 88.505 210.858 184.589 79.767 o
-8 23 7 4596.330 5043.940 437.606 10.389 o
-8 23 8 475.426 377.780 172.382 78.306 o
-8 23 9 77.529 -177.477 156.243 114.204 o
-8 23 10 112.265 89.904 173.922 90.300 o
-8 24 1 0.707 -32.067 74.198 522.630 o
-8 24 2 3084.970 3638.940 218.341 27.586 o
-8 24 3 9.157 97.584 82.484 388.638 o
-8 24 4 16061.400 15687.500 517.962 4.477 o
-8 24 5 197.050 309.636 114.185 171.872 o
-8 24 6 4882.180 4650.950 332.929 14.560 o
-8 24 7 153.029 142.689 114.353 186.535 o
-8 24 8 380.753 435.465 163.409 87.122 o
-8 24 9 211.686 198.187 205.688 63.190 o
-8 25 1 324.930 364.967 95.621 198.260 o
-8 25 2 2079.660 2218.850 209.979 36.097 o
-8 25 3 202.411 266.731 96.311 224.574 o
-8 25 4 7182.860 8274.530 348.383 10.744 o
-8 25 5 5503.690 5546.230 356.718 12.575 o
-8 25 6 6424.440 7522.160 423.026 9.338 o
-8 25 7 988.049 1180.310 192.889 53.027 o
-8 25 8 3037.150 3275.910 344.338 16.707 o
-8 25 9 938.902 466.840 253.245 37.538 o
-8 26 1 2098.700 2260.170 202.385 37.341 o
-8 26 2 180.173 192.498 99.052 226.271 o
-8 26 3 5277.060 5641.180 352.554 12.883 o
-8 26 4 6.693 15.069 81.679 422.395 o
-8 26 5 8591.310 8583.980 439.373 7.905 o
-8 26 6 546.044 662.510 155.124 86.131 o
-8 26 7 3603.330 3693.400 360.331 14.884 o
-8 26 8 158.459 641.392 219.462 54.107 o
-8 26 9 12.146 246.037 250.941 44.741 o
-8 27 1 53.412 29.121 92.747 309.222 o
-8 27 2 6074.550 6216.210 335.192 12.683 o
-8 27 3 764.473 815.335 133.100 94.983 o
-8 27 4 1354.490 1524.130 159.907 59.054 o
-8 27 5 5476.530 5169.890 348.765 13.068 o
-8 27 6 2389.930 2737.230 268.434 25.135 o
-8 27 7 3236.240 3690.700 411.676 12.609 o
-8 27 8 2688.190 3144.880 452.412 11.370 o
-8 27 9 2751.560 3146.140 539.412 8.462 o
-8 28 1 1000.730 974.463 157.070 70.633 o
-8 28 2 370.496 432.112 112.410 152.639 o
-8 28 3 384.371 382.374 127.909 128.154 o
-8 28 4 4731.770 5278.560 326.097 14.729 o
-8 28 5 518.065 835.083 161.515 79.787 o
-8 28 6 5768.460 5555.680 378.881 11.560 o
-8 28 7 441.608 1021.580 234.861 44.077 o
-8 28 8 1049.270 1267.180 280.895 29.640 o
-8 29 1 1650.210 1600.200 235.156 34.984 o
-8 29 2 51.678 -108.145 87.113 354.284 o
-8 29 3 3187.840 3563.560 348.694 16.079 o
-8 29 4 1184.340 1354.630 154.259 65.311 o
-8 29 5 4439.190 4714.160 348.429 14.203 o
-8 29 6 2761.990 3305.480 322.248 18.651 o
-8 29 7 5285.350 5992.130 534.059 7.442 o
-8 29 8 3479.990 3654.590 441.512 11.218 o
-8 30 1 179.515 128.860 125.923 156.301 o
-8 30 2 189.126 251.552 110.919 184.286 o
-8 30 3 5263.010 5869.050 342.194 13.226 o
-8 30 4 1634.460 2087.970 192.019 43.273 o
-8 30 5 3064.120 3209.930 290.645 20.835 o
-8 30 6 435.741 354.180 146.741 102.695 o
-8 30 7 387.896 458.401 260.001 38.846 o
-8 30 8 3096.400 3138.960 429.866 12.078 o
-8 31 1 1243.680 1333.520 228.431 39.440 o
-8 31 2 648.197 1241.710 186.785 59.312 o
-8 31 3 1932.070 2068.160 203.555 38.663 o
-8 31 4 9210.900 9353.030 436.308 7.618 o
-8 31 5 979.042 782.244 194.934 54.559 o
-8 31 6 5258.110 5879.990 454.998 9.361 o
-8 31 7 3353.310 2927.280 605.789 6.817 o
-8 32 1 235.042 58.910 129.167 147.910 o
-8 32 2 2723.810 2717.580 263.773 24.815 o
-8 32 3 1502.580 1420.100 207.155 42.854 o
-8 32 4 1170.810 1160.750 182.982 54.823 o
-8 32 5 629.477 1017.330 196.072 56.842 o
-8 32 6 50.930 335.949 197.398 69.800 o
-8 32 7 939.552 1590.300 305.093 25.732 o
-8 33 1 241.102 364.773 166.210 89.712 o
-8 33 2 2734.530 3093.030 286.842 21.951 o
-8 33 3 2570.220 2907.010 284.762 22.705 o
-8 33 4 525.328 653.661 150.944 90.323 o
-8 33 5 4453.310 4367.210 350.062 14.273 o
-8 33 6 1313.620 1389.680 349.360 20.003 o
-8 34 1 1681.550 1870.060 271.125 28.110 o
-8 34 2 156.629 126.517 150.111 115.920 o
-8 34 3 4063.690 3954.020 326.383 16.192 o
-8 34 4 216.880 46.320 127.854 152.587 o
-8 34 5 17.030 -286.056 389.597 18.959 o
-8 34 6 393.169 370.925 217.483 53.901 o
-8 35 1 12522.700 12242.200 740.006 3.518 o
-8 35 2 31.104 185.719 161.877 104.729 o
-8 35 3 3471.040 3542.590 314.422 18.015 o
-8 35 4 3161.540 2753.050 439.677 11.737 o
-8 35 5 13.708 69.571 361.769 21.929 o
-8 36 1 48.206 364.541 176.151 86.099 o
-8 36 2 1896.570 1557.740 265.067 28.831 o
-8 36 3 542.085 767.096 203.746 56.024 o
-8 36 4 857.791 991.062 198.653 53.272 o
-8 37 1 1033.630 565.412 203.143 51.933 o
-8 37 2 12864.200 12047.600 993.633 2.281 o
-8 37 3 51.107 70.346 169.753 96.928 o
-7 0 2 90734.600 87329.000 1292.170 0.411 o
-7 0 4 14542.100 13665.200 334.715 6.610 o
-7 0 6 3722.590 3692.500 313.664 17.606 o
-7 0 8 3825.740 2797.270 300.051 19.097 o
-7 0 10 651.181 422.558 211.104 53.562 o
-7 0 12 7291.380 5391.280 892.826 3.119 o
-7 1 1 4804.130 5298.320 165.222 24.480 o
-7 1 2 3136.050 3039.330 149.468 37.920 o
-7 1 3 8169.550 7842.860 186.668 14.877 o
-7 1 4 13299.100 11985.100 302.692 7.679 o
-7 1 5 21962.400 21116.400 437.184 3.778 o
-7 1 6 7715.130 7776.000 321.255 11.326 o
-7 1 7 7547.770 7279.190 327.705 11.426 o
-7 1 8 13.098 -73.278 64.779 664.767 o
-7 1 9 40.682 21.876 76.300 452.670 o
-7 1 10 5796.840 5634.190 349.123 12.607 o
-7 1 11 3783.460 3818.240 312.365 17.521 o
-7 1 12 1427.180 1657.810 395.394 15.904 o
-7 2 1 26314.500 23769.000 349.479 3.428 o
-7 2 2 5170.980 5168.770 165.092 23.650 o
-7 2 3 60471.400 59164.100 672.940 0.912 o
-7 2 4 3978.830 3733.620 295.199 18.469 o
-7 2 5 23622.100 23752.300 472.420 3.312 o
-7 2 6 3384.660 3539.060 236.926 24.822 o
-7 2 7 1489.610 1472.600 150.768 61.039 o
-7 2 8 2757.810 3230.420 237.825 27.009 o
-7 2 9 98.123 125.735 93.188 277.526 o
-7 2 10 2757.820 2584.860 226.645 29.551 o
-7 2 11 2515.570 2608.500 256.102 26.456 o
-7 2 12 74.249 131.136 174.972 89.786 o
-7 3 1 6801.570 7008.720 179.398 17.615 o
-7 3 2 8675.080 8061.540 188.131 14.124 o
-7 3 3 6900.540 6876.340 184.834 17.353 o
-7 3 4 13796.000 12516.500 260.567 7.872 o
-7 3 5 13979.300 13458.000 442.445 5.688 o
-7 3 6 5092.950 5019.600 406.008 11.198 o
-7 3 7 3067.660 3315.730 223.137 27.622 o
-7 3 8 8.028 4.550 95.426 312.676 o
-7 3 9 315.532 436.509 113.564 155.160 o
-7 3 10 1795.820 1932.410 214.144 37.641 o
-7 3 11 5379.600 4933.620 333.038 13.935 o
-7 3 12 4399.240 4167.540 557.178 7.431 o
-7 4 1 4230.600 4654.730 160.301 27.714 o
-7 4 2 26487.200 24788.300 363.807 3.314 o
-7 4 3 21864.000 21759.800 334.631 4.182 o
-7 4 4 15226.400 14172.000 249.577 7.116 o
-7 4 5 3775.400 3559.120 210.148 26.373 o
-7 4 6 2152.530 2178.670 192.555 39.236 o
-7 4 7 12810.300 12233.400 354.738 7.157 o
-7 4 8 193.789 202.549 89.874 257.306 o
-7 4 9 9224.820 9725.240 419.071 7.855 o
-7 4 10 89.945 331.579 133.440 140.487 o
-7 4 11 2021.920 2150.290 237.247 31.689 o
-7 4 12 238.444 140.369 222.850 54.437 o
-7 5 1 5598.210 4998.500 211.995 19.968 o
-7 5 2 6090.820 6021.410 173.949 20.021 o
-7 5 3 10222.600 9846.110 210.286 11.378 o
-7 5 4 203.467 193.602 55.741 458.602 o
-7 5 5 11090.600 10925.100 305.535 8.816 o
-7 5 6 4135.020 4235.990 373.729 13.471 o
-7 5 7 4821.830 4665.090 292.445 16.767 o
-7 5 8 237.212 191.365 87.478 257.817 o
-7 5 9 1464.870 1664.240 235.733 35.633 o
-7 5 10 3209.370 3604.820 265.416 22.409 o
-7 5 11 4150.980 4072.770 340.135 15.241 o
-7 5 12 701.857 799.658 257.080 36.970 o
-7 6 1 12367.200 12026.500 232.537 8.986 o
-7 6 2 6663.340 6720.700 221.527 16.348 o
-7 6 3 16752.300 16120.300 280.409 6.090 o
-7 6 4 11269.600 10062.600 211.198 10.530 o
-7 6 5 2.669 58.760 65.995 613.997 o
-7 6 6 12772.900 12089.200 345.303 7.314 o
-7 6 7 4618.980 4549.750 256.459 19.396 o
-7 6 8 12066.400 12011.500 378.011 7.136 o
-7 6 9 2713.620 3122.220 243.851 26.589 o
-7 6 10 5289.920 5797.970 336.329 13.479 o
-7 6 11 226.150 187.198 111.241 182.844 o
-7 6 12 887.796 645.079 272.706 32.962 o
-7 7 1 25866.500 25736.900 404.219 3.215 o
-7 7 2 3972.720 4059.510 163.709 29.486 o
-7 7 3 2504.880 2501.150 139.256 46.527 o
-7 7 4 5042.290 5215.860 167.370 23.786 o
-7 7 5 66.896 98.938 74.563 424.599 o
-7 7 6 6157.670 6328.030 295.217 14.124 o
-7 7 7 1844.240 1921.670 173.586 46.984 o
-7 7 8 5.505 241.995 88.590 313.808 o
-7 7 9 6.837 29.490 98.081 292.598 o
-7 7 10 5.980 215.467 103.512 241.854 o
-7 7 11 99.096 68.287 122.406 175.814 o
-7 7 12 4002.470 2761.730 656.285 5.837 o
-7 8 1 7204.100 7785.840 189.361 16.075 o
-7 8 2 6.962 54.432 44.605 1226.500 o
-7 8 3 3231.530 3117.010 145.555 37.656 o
-7 8 4 2632.470 2663.890 132.036 46.089 o
-7 8 5 21203.700 19617.400 425.775 4.024 o
-7 8 6 3495.650 3860.810 232.014 24.572 o
-7 8 7 9738.650 10105.200 343.501 8.977 o
-7 8 8 14124.700 13321.300 408.404 6.014 o
-7 8 9 10902.600 11610.600 429.372 6.850 o
-7 8 10 7459.480 7040.320 460.124 8.155 o
-7 8 11 3232.480 3625.800 315.146 18.250 o
-7 8 12 1341.520 1241.830 340.653 20.953 o
-7 9 1 12.300 65.471 45.856 1118.230 o
-7 9 2 6269.760 6327.080 188.987 18.686 o
-7 9 3 3812.690 4232.320 171.497 28.998 o
-7 9 4 139.307 152.313 50.255 600.217 o
-7 9 5 1301.170 1251.440 110.901 86.373 o
-7 9 6 66.977 183.852 72.691 413.985 o
-7 9 7 453.436 612.917 114.084 136.372 o
-7 9 8 189.632 148.330 100.945 222.012 o
-7 9 9 43.676 229.769 131.238 152.478 o
-7 9 10 72.383 139.679 103.811 234.700 o
-7 9 11 512.798 819.859 193.446 60.907 o
-7 9 12 557.773 1142.990 475.285 12.104 o
-7 10 1 802.720 926.064 84.035 139.098 o
-7 10 2 5826.320 5553.650 184.046 20.526 o
-7 10 3 4754.980 4834.640 187.209 23.694 o
-7 10 4 7779.830 7579.700 207.202 14.882 o
-7 10 5 13292.100 12723.400 290.012 7.692 o
-7 10 6 8315.510 8876.950 329.664 10.362 o
-7 10 7 16458.300 15889.400 416.505 5.152 o
-7 10 8 4157.880 4059.180 262.034 20.289 o
-7 10 9 14554.200 15063.100 450.879 5.322 o
-7 10 10 2657.960 2493.540 336.471 18.286 o
-7 10 11 9247.410 9364.590 507.646 6.457 o
-7 10 12 246.010 263.492 203.100 63.671 o
-7 11 1 11586.600 10699.600 240.497 9.664 o
-7 11 2 478.505 534.837 68.638 227.369 o
-7 11 3 1311.610 1265.570 101.608 91.231 o
-7 11 4 3311.250 3811.840 188.169 29.965 o
-7 11 5 1125.410 1011.890 114.127 93.700 o
-7 11 6 1639.990 1554.950 156.817 56.197 o
-7 11 7 645.735 478.551 108.155 136.101 o
-7 11 8 245.858 420.993 135.687 123.906 o
-7 11 9 2032.460 1936.390 233.728 32.695 o
-7 11 10 159.463 218.325 120.945 164.952 o
-7 11 11 22.424 86.497 115.165 206.472 o
-7 11 12 1866.220 1747.170 622.543 6.893 o
-7 12 1 447.185 560.776 71.668 223.378 o
-7 12 2 493.181 373.333 65.695 249.203 o
-7 12 3 4307.020 4240.890 233.534 21.983 o
-7 12 4 6162.850 6296.080 214.233 17.722 o
-7 12 5 476.559 615.926 88.841 177.063 o
-7 12 6 28334.400 26666.900 541.422 2.600 o
-7 12 7 1157.610 1229.290 213.466 44.410 o
-7 12 8 21787.700 22256.800 529.953 3.342 o
-7 12 9 266.603 307.306 139.066 121.084 o
-7 12 10 13038.200 13655.600 900.665 2.606 o
-7 12 11 1188.550 800.456 222.189 43.251 o
-7 12 12 980.947 573.900 228.377 43.766 o
-7 13 1 13052.400 12441.300 255.953 8.262 o
-7 13 2 28.512 117.639 50.903 820.691 o
-7 13 3 1249.640 1273.300 105.323 90.915 o
-7 13 4 7.132 -8.846 51.735 1047.140 o
-7 13 5 3465.520 3709.400 193.373 28.969 o
-7 13 6 2580.540 2500.830 194.665 35.419 o
-7 13 7 314.352 511.921 107.283 163.940 o
-7 13 8 1659.540 1721.890 172.981 49.853 o
-7 13 9 239.543 425.512 129.979 132.817 o
-7 13 10 6.391 226.107 155.980 112.596 o
-7 13 11 689.986 1033.950 390.139 17.439 o
-7 13 12 358.364 595.323 274.182 35.066 o
-7 14 1 729.274 1188.890 113.512 106.011 o
-7 14 2 265.500 270.216 78.891 275.207 o
-7 14 3 1681.250 1731.460 121.893 66.948 o
-7 14 4 2399.740 2691.090 154.156 43.539 o
-7 14 5 6197.930 5980.850 232.619 17.047 o
-7 14 6 3769.410 3407.980 223.609 25.266 o
-7 14 7 24242.100 23865.500 721.581 2.431 o
-7 14 8 1366.500 1588.290 197.495 45.932 o
-7 14 9 12531.600 13621.700 485.723 5.536 o
-7 14 10 3.081 106.054 124.026 180.377 o
-7 14 11 7435.090 7913.480 548.729 6.417 o
-7 14 12 21.311 -173.927 248.136 46.624 o
-7 15 1 1813.800 1823.930 122.687 63.583 o
-7 15 2 13542.200 13448.700 309.350 7.241 o
-7 15 3 1052.150 1176.580 110.137 96.181 o
-7 15 4 2114.520 2521.660 171.467 42.779 o
-7 15 5 83.004 150.511 62.866 512.575 o
-7 15 6 5452.280 5624.570 287.401 15.634 o
-7 15 7 1340.310 1222.330 155.150 63.449 o
-7 15 8 229.528 233.701 97.959 217.241 o
-7 15 9 22.648 179.477 108.106 223.852 o
-7 15 10 1740.930 1958.290 261.283 29.261 o
-7 15 11 388.741 509.083 221.236 51.637 o
-7 16 1 14055.500 13794.100 283.623 7.276 o
-7 16 2 2688.570 2847.890 154.962 40.632 o
-7 16 3 3976.150 4269.790 189.371 26.628 o
-7 16 4 2608.160 2976.000 163.514 39.236 o
-7 16 5 11703.400 11668.200 271.572 8.869 o
-7 16 6 7555.690 7460.730 337.251 11.081 o
-7 16 7 5324.200 5020.820 290.335 16.009 o
-7 16 8 18136.700 19282.000 555.736 3.750 o
-7 16 9 4082.410 4694.530 337.787 15.112 o
-7 16 10 3997.970 4483.690 400.003 12.311 o
-7 16 11 793.486 536.818 331.467 23.757 o
-7 17 1 35263.200 34431.000 555.356 1.976 o
-7 17 2 477.640 611.597 85.032 184.715 o
-7 17 3 4556.070 4500.700 211.441 22.811 o
-7 17 4 3230.860 3684.450 199.812 29.152 o
-7 17 5 2.934 80.651 62.316 664.109 o
-7 17 6 4842.890 4979.650 278.255 17.339 o
-7 17 7 1491.160 1607.440 170.387 53.065 o
-7 17 8 1573.620 1811.170 223.347 37.284 o
-7 17 9 89.733 95.685 130.802 155.241 o
-7 17 10 315.767 225.531 165.018 90.674 o
-7 17 11 108.809 155.608 147.879 120.868 o
-7 18 1 5964.160 6779.950 292.397 14.206 o
-7 18 2 19487.100 19691.700 421.853 4.281 o
-7 18 3 10474.300 10487.100 257.739 10.100 o
-7 18 4 7883.180 8081.860 258.838 12.909 o
-7 18 5 820.892 884.270 102.588 119.325 o
-7 18 6 9437.840 9791.700 360.521 8.859 o
-7 18 7 11321.700 11886.400 443.890 6.501 o
-7 18 8 9917.510 9882.410 475.588 6.696 o
-7 18 9 6482.930 6083.460 504.361 7.700 o
-7 18 10 3916.830 4359.040 398.030 12.496 o
-7 18 11 1284.380 1215.730 245.094 35.686 o
-7 19 1 3.647 24.512 57.526 828.750 o
-7 19 2 10002.900 9537.880 276.272 10.328 o
-7 19 3 3353.850 3592.550 196.045 29.303 o
-7 19 4 1.920 206.233 68.007 502.712 o
-7 19 5 21721.900 21323.700 397.210 3.969 o
-7 19 6 3490.700 3249.260 262.909 22.410 o
-7 19 7 2642.730 2580.370 240.255 28.132 o
-7 19 8 1045.680 1009.710 231.023 41.048 o
-7 19 9 830.725 953.219 203.605 51.851 o
-7 19 10 44.827 170.769 130.542 156.470 o
-7 19 11 3602.000 3990.800 538.397 8.104 o
-7 20 1 8563.300 8632.590 253.377 12.230 o
-7 20 2 6523.520 6700.070 241.977 15.702 o
-7 20 3 19869.700 19271.400 371.996 4.519 o
-7 20 4 7793.430 7908.450 307.721 11.611 o
-7 20 5 14692.700 15049.900 438.479 5.406 o
-7 20 6 561.893 637.403 148.219 91.779 o
-7 20 7 6669.150 7226.820 398.237 9.948 o
-7 20 8 2107.110 2356.560 271.856 26.008 o
-7 20 9 1908.750 2355.130 285.733 24.806 o
-7 20 10 1841.300 2178.390 314.276 21.921 o
-7 20 11 2795.890 2648.960 374.615 15.380 o
-7 21 1 60.590 145.801 71.318 443.727 o
-7 21 2 1260.960 1594.410 130.639 72.723 o
-7 21 3 83.885 187.977 69.140 432.824 o
-7 21 4 15361.100 15423.200 334.954 6.126 o
-7 21 5 167.152 224.815 85.964 278.508 o
-7 21 6 13308.200 13395.400 674.515 3.831 o
-7 21 7 1802.820 1946.750 217.884 36.785 o
-7 21 8 32.663 205.372 132.860 151.017 o
-7 21 9 32.206 -7.982 126.184 177.181 o
-7 21 10 1595.580 1453.190 596.429 7.556 o
-7 22 1 9386.630 9244.970 264.105 11.098 o
-7 22 2 7125.900 6999.550 256.846 14.252 o
-7 22 3 24403.400 24909.300 441.203 3.285 o
-7 22 4 3767.380 4124.130 226.063 24.059 o
-7 22 5 1633.970 1855.680 154.372 55.215 o
-7 22 6 3344.250 4328.410 310.107 17.934 o
-7 22 7 751.981 437.411 128.161 107.378 o
-7 22 8 120.528 135.675 125.044 163.483 o
-7 22 9 396.328 348.314 143.418 108.170 o
-7 22 10 1462.220 1497.500 258.064 31.697 o
-7 23 1 1803.230 1908.190 140.118 57.321 o
-7 23 2 150.858 377.609 84.524 268.282 o
-7 23 3 4203.060 4715.000 243.305 20.954 o
-7 23 4 4608.410 5020.400 256.851 18.981 o
-7 23 5 3275.530 3306.380 208.627 28.639 o
-7 23 6 37.696 196.341 101.799 244.270 o
-7 23 7 7540.770 8451.120 441.079 8.273 o
-7 23 8 297.481 48.015 159.998 99.348 o
-7 23 9 642.111 452.507 158.032 84.085 o
-7 23 10 97.901 -24.235 138.090 143.342 o
-7 24 1 244.827 57.861 70.130 368.823 o
-7 24 2 19103.700 18250.300 409.077 4.523 o
-7 24 3 4633.230 5414.780 282.205 17.100 o
-7 24 4 15529.500 15272.900 489.751 4.803 o
-7 24 5 5566.290 5495.540 273.130 16.279 o
-7 24 6 3712.040 4502.860 313.550 17.077 o
-7 24 7 6.995 97.804 112.520 217.463 o
-7 24 8 7.181 -45.379 116.110 212.520 o
-7 24 9 13.543 -163.871 134.224 158.667 o
-7 24 10 239.432 56.074 171.631 89.244 o
-7 25 1 3194.590 3733.290 199.985 29.176 o
-7 25 2 714.920 740.408 112.180 118.835 o
-7 25 3 5790.670 6100.650 286.683 15.000 o
-7 25 4 8602.060 9047.500 354.276 9.576 o
-7 25 5 1115.100 1340.430 152.141 67.628 o
-7 25 6 4004.290 4386.780 312.264 16.850 o
-7 25 7 127.664 329.785 159.036 101.500 o
-7 25 8 62.716 124.829 129.193 159.980 o
-7 25 9 144.064 -271.629 152.171 116.765 o
-7 25 10 1650.540 1155.240 268.075 29.900 o
-7 26 1 13553.000 13552.400 478.430 5.413 o
-7 26 2 1520.500 1259.820 150.060 62.467 o
-7 26 3 16527.900 17138.400 415.747 5.025 o
-7 26 4 601.766 636.595 115.003 124.836 o
-7 26 5 14957.700 14605.200 412.106 5.634 o
-7 26 6 739.613 694.557 148.830 85.165 o
-7 26 7 329.134 525.340 204.148 60.059 o
-7 26 8 2277.190 1830.680 311.594 21.686 o
-7 26 9 82.213 -85.543 123.154 179.709 o
-7 27 1 194.594 374.593 107.882 183.701 o
-7 27 2 6358.250 6943.020 316.374 12.840 o
-7 27 3 814.921 1190.530 140.574 82.285 o
-7 27 4 1999.660 2022.790 192.851 40.690 o
-7 27 5 2649.600 2868.970 233.650 28.487 o
-7 27 6 1423.000 1630.700 207.003 42.707 o
-7 27 7 1090.100 791.298 177.004 60.752 o
-7 27 8 736.142 646.350 232.461 44.044 o
-7 27 9 19.157 110.997 161.051 107.815 o
-7 28 1 1699.230 1726.990 182.411 46.746 o
-7 28 2 16026.700 17016.700 595.272 3.878 o
-7 28 3 993.344 830.236 129.312 90.161 o
-7 28 4 6041.870 6841.920 342.032 12.214 o
-7 28 5 1615.860 1766.310 206.884 40.913 o
-7 28 6 3885.120 4029.490 311.912 17.267 o
-7 28 7 2321.430 2307.000 521.164 9.271 o
-7 28 8 17.350 -86.351 144.720 136.377 o
-7 28 9 2165.840 1469.030 261.264 28.649 o
-7 29 1 4811.500 5999.940 321.781 14.486 o
-7 29 2 13.637 53.556 81.573 406.981 o
-7 29 3 4999.770 4791.010 335.546 14.250 o
-7 29 4 1677.120 1749.660 167.365 51.224 o
-7 29 5 4231.030 4635.750 270.422 19.046 o
-7 29 6 657.296 404.400 158.143 84.237 o
-7 29 7 1099.620 1091.540 220.948 43.196 o
-7 29 8 94.553 158.259 248.023 45.482 o
-7 29 9 23.178 281.192 182.424 82.305 o
-7 30 1 4319.860 5074.040 336.478 14.738 o
-7 30 2 297.554 515.525 108.809 162.384 o
-7 30 3 4771.830 5081.160 279.081 17.320 o
-7 30 4 3764.240 3803.580 272.842 20.439 o
-7 30 5 253.772 410.490 105.988 178.913 o
-7 30 6 2878.200 3013.350 322.163 18.703 o
-7 30 7 113.491 130.654 179.686 84.310 o
-7 30 8 2720.740 3104.870 411.904 13.184 o
-7 31 1 47.567 221.478 122.612 172.494 o
-7 31 2 3528.000 3266.290 275.336 21.210 o
-7 31 3 1028.870 1144.350 145.208 74.895 o
-7 31 4 2692.560 3030.030 229.698 28.575 o
-7 31 5 865.138 627.171 127.234 99.767 o
-7 31 6 2082.710 2486.040 431.169 12.905 o
-7 31 7 254.485 278.039 197.812 66.541 o
-7 31 8 52.950 -114.751 119.801 193.245 o
-7 32 1 1748.720 2112.270 303.226 23.399 o
-7 32 2 3995.630 3936.920 306.958 17.501 o
-7 32 3 2580.470 2822.900 237.134 28.344 o
-7 32 4 31.247 140.243 103.202 245.867 o
-7 32 5 4619.530 4828.040 318.996 15.455 o
-7 32 6 389.229 277.548 194.298 66.445 o
-7 32 7 4373.120 5322.010 516.820 8.190 o
-7 33 1 7.292 44.252 126.629 176.280 o
-7 33 2 1105.820 1228.310 190.632 52.327 o
-7 33 3 392.994 361.447 128.566 127.313 o
-7 33 4 237.309 159.324 108.944 189.274 o
-7 33 5 2909.460 3068.350 260.730 24.217 o
-7 33 6 2727.110 2425.520 434.213 12.348 o
-7 33 7 1356.410 1688.340 323.347 22.381 o
-7 34 1 1428.640 943.751 193.654 49.453 o
-7 34 2 665.379 581.201 156.404 83.010 o
-7 34 3 313.820 424.944 125.288 135.338 o
-7 34 4 4631.570 4664.430 318.388 15.566 o
-7 34 5 2223.780 2213.070 233.814 31.290 o
-7 34 6 566.773 798.258 287.892 30.902 o
-7 34 7 3588.770 3133.870 513.963 8.889 o
-7 35 1 3903.050 3424.640 348.920 15.357 o
-7 35 2 127.491 67.422 132.897 148.807 o
-7 35 3 5.553 -207.653 104.299 263.439 o
-7 35 4 398.731 814.301 182.059 68.999 o
-7 35 5 143.622 -2.706 120.555 179.539 o
-7 35 6 477.585 521.782 373.364 19.562 o
-7 36 1 32.420 72.263 155.858 115.186 o
-7 36 2 540.784 482.938 189.599 65.034 o
-7 36 3 819.400 860.505 257.149 36.196 o
-7 36 4 177.759 -14.796 121.010 174.418 o
-7 36 5 1404.220 1441.350 247.199 34.129 o
-7 37 1 1406.780 1270.660 253.582 33.242 o
-7 37 2 2981.640 3341.040 352.120 16.224 o
-7 37 3 258.449 346.698 154.437 101.344 o
-7 37 4 839.150 395.826 163.931 75.807 o
-7 37 5 269.065 463.088 465.901 12.956 o
-7 38 1 858.489 832.329 250.005 37.785 o
-7 38 2 721.978 670.504 249.000 39.276 o
-7 38 3 386.651 185.564 173.700 81.711 o
-7 38 4 104.917 211.964 164.823 98.022 o
-7 39 1 6516.830 6066.690 636.242 5.488 o
-7 39 2 164.611 524.366 231.732 49.483 o
-7 39 3 3.794 -156.547 173.131 95.992 o
-6 0 2 65386.700 62273.300 862.637 0.762 o
-6 0 4 39684.600 39518.400 913.458 1.294 o
-6 0 6 9.322 216.910 114.607 200.420 o
-6 0 8 1193.460 1479.080 215.977 42.511 o
-6 0 10 84.056 159.000 123.858 168.829 o
-6 0 12 4999.450 4389.910 571.632 6.966 o
-6 1 1 5175.330 5264.330 151.792 24.348 o
-6 1 2 1783.160 1636.060 95.836 75.834 o
-6 1 3 7908.700 7616.930 165.744 15.968 o
-6 1 4 6928.080 6860.400 233.778 15.422 o
-6 1 5 4659.240 5262.300 240.307 19.746 o
-6 1 6 6831.490 6986.880 358.301 11.079 o
-6 1 7 10.163 -11.355 73.041 529.447 o
-6 1 8 1585.080 1326.870 151.751 60.328 o
-6 1 9 9226.960 9659.420 405.677 8.111 o
-6 1 10 11735.400 10921.000 502.334 5.794 o
-6 1 11 8212.330 8257.970 458.829 7.718 o
-6 1 12 661.535 921.335 209.470 51.499 o
-6 1 13 1495.950 1233.950 255.746 32.525 o
-6 2 1 65759.300 63339.200 682.232 0.811 o
-6 2 2 1444.540 1263.370 85.861 95.626 o
-6 2 3 46700.700 44888.400 553.458 1.391 o
-6 2 4 168.656 415.330 78.662 283.195 o
-6 2 5 3391.140 3560.250 198.302 28.962 o
-6 2 6 1938.760 1881.600 156.349 50.985 o
-6 2 7 2262.180 2362.800 184.046 39.663 o
-6 2 8 4105.120 4148.440 251.072 21.142 o
-6 2 9 1375.420 1449.560 166.042 56.939 o
-6 2 10 9.423 56.349 92.751 320.192 o
-6 2 11 1264.380 1482.890 186.202 50.880 o
-6 2 12 807.041 344.295 184.432 64.723 o
-6 2 13 2309.070 1949.670 509.415 9.722 o
-6 3 1 5031.710 5248.800 214.370 20.706 o
-6 3 2 49731.500 49886.200 569.437 1.242 o
-6 3 3 1123.470 947.505 74.433 125.918 o
-6 3 4 12870.900 12380.900 236.905 8.591 o
-6 3 5 8717.400 9166.020 264.413 11.612 o
-6 3 6 118.680 56.643 67.239 474.591 o
-6 3 7 464.607 449.301 94.526 176.947 o
-6 3 8 399.022 418.030 102.880 168.931 o
-6 3 9 13590.100 12423.500 405.138 6.299 o
-6 3 10 1088.130 1418.320 169.799 59.500 o
-6 3 11 5421.350 5070.840 359.470 12.715 o
-6 3 12 6767.930 6122.320 533.575 7.045 o
-6 4 1 4575.500 3725.080 133.124 30.525 o
-6 4 2 21657.000 20937.400 310.282 4.379 o
-6 4 3 10463.800 8923.090 184.258 12.045 o
-6 4 4 11093.000 10965.700 197.029 10.565 o
-6 4 5 1236.360 1169.900 122.059 82.885 o
-6 4 6 25.228 126.605 68.357 514.048 o
-6 4 7 9816.330 9649.510 341.680 9.084 o
-6 4 8 5364.830 5181.460 281.418 16.319 o
-6 4 9 1936.210 2198.000 195.884 39.866 o
-6 4 10 25.116 150.862 93.684 292.929 o
-6 4 11 208.767 161.628 123.998 156.269 o
-6 4 12 368.485 441.919 172.528 79.951 o
-6 5 1 16239.300 16490.300 265.853 6.288 o
-6 5 2 4795.150 5516.950 156.623 24.771 o
-6 5 3 17862.500 17624.200 278.991 5.620 o
-6 5 4 14228.500 13835.300 240.602 7.638 o
-6 5 5 168.253 239.028 75.772 328.007 o
-6 5 6 3478.540 3812.460 219.252 25.965 o
-6 5 7 138.034 168.178 122.032 167.148 o
-6 5 8 270.543 299.940 94.361 215.623 o
-6 5 9 377.752 407.469 202.217 61.201 o
-6 5 10 672.100 613.074 168.685 73.974 o
-6 5 11 3476.890 3667.500 388.294 13.545 o
-6 5 12 305.049 149.982 176.341 82.033 o
-6 6 1 13468.400 12558.800 226.036 8.392 o
-6 6 2 5580.160 4663.500 147.702 24.300 o
-6 6 3 7139.300 6966.420 170.005 17.457 o
-6 6 4 3122.710 2591.830 104.716 46.738 o
-6 6 5 7610.880 8039.750 272.149 12.767 o
-6 6 6 5078.850 5239.630 257.201 18.014 o
-6 6 7 2389.750 2370.490 185.251 38.587 o
-6 6 8 7937.120 8793.330 413.959 8.626 o
-6 6 9 3582.970 3110.360 232.839 25.285 o
-6 6 10 1621.480 1217.090 173.424 52.775 o
-6 6 11 13.836 106.679 122.908 182.197 o
-6 6 12 74.209 234.833 183.497 80.720 o
-6 7 1 3893.680 4273.050 144.536 31.261 o
-6 7 2 22168.300 21884.700 324.722 4.167 o
-6 7 3 8885.280 9114.170 193.758 13.213 o
-6 7 4 3505.190 3373.150 135.563 36.565 o
-6 7 5 11547.300 11838.000 224.929 9.591 o
-6 7 6 0.075 -94.133 77.469 480.018 o
-6 7 7 769.676 764.977 127.200 100.818 o
-6 7 8 4997.090 5066.440 278.448 17.049 o
-6 7 9 746.392 626.190 137.049 95.524 o
-6 7 10 1305.070 1662.060 178.770 52.006 o
-6 7 11 358.385 87.185 111.894 171.698 o
-6 7 12 2840.910 2909.950 535.696 8.572 o
-6 8 1 25497.400 24313.600 348.347 3.492 o
-6 8 2 773.252 883.703 78.755 149.330 o
-6 8 3 10259.800 9428.760 199.558 11.717 o
-6 8 4 6249.340 6393.720 173.625 19.362 o
-6 8 5 22036.000 21263.900 323.948 4.237 o
-6 8 6 3756.530 3537.770 214.329 26.041 o
-6 8 7 3207.590 3238.510 213.824 28.383 o
-6 8 8 6239.520 5684.340 295.704 14.348 o
-6 8 9 1468.000 1846.250 200.063 43.392 o
-6 8 10 1987.950 2028.510 197.250 39.785 o
-6 8 11 1.496 100.321 111.202 223.181 o
-6 8 12 122.243 -106.915 162.170 104.439 o
-6 9 1 521.417 553.288 67.163 221.001 o
-6 9 2 434.968 426.881 74.048 232.552 o
-6 9 3 641.469 606.825 69.034 193.490 o
-6 9 4 9.499 10.908 40.401 1610.040 o
-6 9 5 25.823 65.914 44.072 1125.070 o
-6 9 6 810.660 861.259 161.062 73.272 o
-6 9 7 819.408 989.935 149.844 78.629 o
-6 9 8 1835.250 1816.450 230.755 34.416 o
-6 9 9 586.833 589.742 114.273 128.086 o
-6 9 10 875.969 946.595 143.750 81.757 o
-6 9 11 2581.390 2369.620 257.383 26.455 o
-6 9 12 24.797 184.537 228.713 53.810 o
-6 10 1 2361.990 2560.430 126.240 50.461 o
-6 10 2 14257.800 13986.400 255.276 7.453 o
-6 10 3 3991.550 4447.400 157.531 29.242 o
-6 10 4 6854.830 6168.330 283.338 13.973 o
-6 10 5 11791.900 11348.100 285.951 8.689 o
-6 10 6 3216.810 3519.350 214.280 27.811 o
-6 10 7 16468.800 17220.400 421.154 4.989 o
-6 10 8 2203.630 1900.370 237.825 31.362 o
-6 10 9 5920.230 6287.470 331.764 12.910 o
-6 10 10 226.773 595.200 144.621 108.780 o
-6 10 11 140.607 118.562 115.400 186.763 o
-6 10 12 17.710 156.002 282.922 35.547 o
-6 11 1 105.539 184.685 49.810 630.543 o
-6 11 2 140.095 212.626 51.637 546.779 o
-6 11 3 803.398 853.742 79.373 147.306 o
-6 11 4 1827.730 1852.300 113.442 66.295 o
-6 11 5 2008.100 2023.990 118.648 60.276 o
-6 11 6 898.727 1019.860 125.200 93.207 o
-6 11 7 1501.660 1404.860 147.365 62.720 o
-6 11 8 327.467 400.567 104.402 174.542 o
-6 11 9 211.962 240.589 98.675 217.400 o
-6 11 10 1558.230 1899.040 196.396 43.461 o
-6 11 11 4.523 -129.624 121.706 193.888 o
-6 11 12 1061.680 514.619 234.002 41.757 o
-6 12 1 505.587 551.520 67.843 222.530 o
-6 12 2 1613.230 1578.140 105.421 76.595 o
-6 12 3 3264.670 3748.390 160.680 33.673 o
-6 12 4 9251.900 9283.180 261.408 11.243 o
-6 12 5 37.341 27.966 47.438 1032.530 o
-6 12 6 13554.500 13187.500 350.265 6.818 o
-6 12 7 2.636 143.691 74.893 450.676 o
-6 12 8 10055.300 10081.400 391.782 7.967 o
-6 12 9 37.341 -33.925 81.676 407.876 o
-6 12 10 5298.850 4696.910 393.801 11.610 o
-6 12 11 276.451 301.055 157.143 98.598 o
-6 12 12 122.007 224.998 250.132 44.296 o
-6 13 1 566.303 560.340 67.603 211.502 o
-6 13 2 4.921 -2.292 40.782 1680.080 o
-6 13 3 2799.970 2670.240 145.057 42.236 o
-6 13 4 4566.140 4487.630 173.438 25.788 o
-6 13 5 2430.180 2540.150 136.917 47.536 o
-6 13 6 249.727 154.275 75.904 312.488 o
-6 13 7 28.564 215.676 79.074 374.648 o
-6 13 8 10.023 102.383 86.252 356.417 o
-6 13 9 76.638 239.013 112.195 196.564 o
-6 13 10 381.757 463.682 157.850 91.618 o
-6 13 11 3.154 173.761 150.786 121.648 o
-6 13 12 14.566 177.551 196.223 72.772 o
-6 14 1 1708.170 2083.690 121.559 63.571 o
-6 14 2 650.245 671.194 76.556 175.326 o
-6 14 3 951.391 1065.490 99.440 110.963 o
-6 14 4 282.099 348.141 67.554 306.404 o
-6 14 5 15707.700 15152.700 296.272 6.399 o
-6 14 6 256.378 299.492 76.449 283.893 o
-6 14 7 26330.100 25603.800 539.712 2.784 o
-6 14 8 209.193 -1.493 80.591 331.054 o
-6 14 9 2953.280 3277.240 239.860 26.104 o
-6 14 10 402.172 180.921 186.106 72.271 o
-6 14 11 726.631 798.388 202.534 54.231 o
-6 14 12 357.924 188.327 237.924 46.921 o
-6 15 1 494.981 518.344 71.512 218.872 o
-6 15 2 2032.820 2308.770 163.579 46.127 o
-6 15 3 12251.000 12164.600 256.389 8.694 o
-6 15 4 5320.490 5963.350 209.632 19.711 o
-6 15 5 1631.540 1671.700 157.205 55.441 o
-6 15 6 4049.080 4400.390 215.621 23.880 o
-6 15 7 6892.410 7336.400 328.011 11.866 o
-6 15 8 177.657 254.961 110.817 185.790 o
-6 15 9 95.221 113.760 100.849 244.702 o
-6 15 10 243.725 293.207 164.014 92.832 o
-6 15 11 171.556 283.724 172.122 87.463 o
-6 15 12 27.957 324.273 261.616 40.897 o
-6 16 1 6486.940 6303.130 208.352 17.474 o
-6 16 2 19.721 79.118 50.522 907.089 o
-6 16 3 2870.600 2760.890 148.599 40.761 o
-6 16 4 4794.900 5161.170 203.772 22.018 o
-6 16 5 3169.850 3693.330 175.672 32.355 o
-6 16 6 8846.220 9026.100 286.491 11.029 o
-6 16 7 1114.210 1447.280 214.365 43.653 o
-6 16 8 18886.200 19249.200 540.462 3.750 o
-6 16 9 1161.130 1066.450 216.888 44.006 o
-6 16 10 992.609 1112.490 235.397 39.899 o
-6 16 11 587.339 676.213 189.664 62.791 o
-6 16 12 425.148 519.848 239.846 44.443 o
-6 17 1 6809.310 6763.540 206.794 16.710 o
-6 17 2 2260.800 2120.130 131.542 52.768 o
-6 17 3 257.866 309.447 66.496 327.590 o
-6 17 4 19705.600 19705.500 351.845 4.616 o
-6 17 5 14716.000 15135.300 306.222 6.611 o
-6 17 6 2555.880 3063.310 185.902 35.505 o
-6 17 7 4630.910 5369.020 282.251 17.132 o
-6 17 8 806.404 1056.250 210.167 49.181 o
-6 17 9 26.366 40.267 120.166 192.991 o
-6 17 10 3128.040 2775.760 319.848 18.685 o
-6 17 11 44.166 227.336 146.821 124.078 o
-6 18 1 2628.780 2823.000 148.468 42.338 o
-6 18 2 8207.300 8480.920 278.478 11.905 o
-6 18 3 4329.530 4513.110 193.013 24.860 o
-6 18 4 1928.150 2146.340 137.863 54.872 o
-6 18 5 2498.600 2631.210 152.871 43.250 o
-6 18 6 6984.600 7904.080 277.914 13.207 o
-6 18 7 12922.900 13356.400 441.331 5.950 o
-6 18 8 7815.480 8324.850 469.487 7.633 o
-6 18 9 4434.820 4614.180 452.783 10.083 o
-6 18 10 159.349 457.027 165.076 91.876 o
-6 18 11 194.436 296.241 156.885 102.029 o
-6 19 1 6012.130 6420.770 213.831 17.882 o
-6 19 2 358.257 382.729 72.067 261.073 o
-6 19 3 9416.300 10131.100 245.582 11.165 o
-6 19 4 5539.370 6267.790 227.654 18.084 o
-6 19 5 12399.100 12232.700 281.529 8.272 o
-6 19 6 6515.860 7195.280 322.036 12.408 o
-6 19 7 1.830 54.751 95.468 305.813 o
-6 19 8 856.668 1031.870 161.620 70.347 o
-6 19 9 3298.700 3685.110 346.304 16.033 o
-6 19 10 1590.490 1455.580 238.122 35.036 o
-6 19 11 2461.950 2506.060 350.956 17.439 o
-6 20 1 19488.400 19459.200 383.571 4.505 o
-6 20 2 15054.100 15285.200 307.336 6.477 o
-6 20 3 14046.100 13589.200 398.465 6.103 o
-6 20 4 6074.980 6590.890 234.054 16.719 o
-6 20 5 2239.310 2502.010 169.604 42.311 o
-6 20 6 4598.320 4546.680 261.913 19.071 o
-6 20 7 2328.900 2871.960 248.464 27.602 o
-6 20 8 5911.520 6228.550 537.929 7.168 o
-6 20 9 642.273 416.981 241.798 42.642 o
-6 20 10 768.875 610.673 185.068 62.920 o
-6 20 11 314.076 603.805 227.457 49.425 o
-6 21 1 652.936 605.360 85.566 164.042 o
-6 21 2 3944.470 3927.870 185.170 27.712 o
-6 21 3 3738.750 4210.060 194.652 26.996 o
-6 21 4 13862.500 13884.200 303.250 7.121 o
-6 21 5 4224.010 4540.560 230.784 22.048 o
-6 21 6 2016.250 2329.810 178.146 42.767 o
-6 21 7 326.282 526.057 134.172 118.706 o
-6 21 8 4650.650 4771.180 384.563 12.387 o
-6 21 9 587.238 597.381 171.913 73.808 o
-6 21 10 6655.030 6452.090 493.463 7.817 o
-6 21 11 536.399 295.559 246.271 42.406 o
-6 22 1 18051.500 17215.500 371.402 5.033 o
-6 22 2 3001.340 3081.660 166.645 36.019 o
-6 22 3 10098.200 10391.700 278.796 9.960 o
-6 22 4 10506.100 10041.000 298.400 9.460 o
-6 22 5 3.356 45.068 71.461 535.639 o
-6 22 6 10020.700 9968.520 326.497 9.199 o
-6 22 7 1838.990 2007.570 205.326 39.044 o
-6 22 8 71.027 28.409 131.044 159.444 o
-6 22 9 335.849 582.630 246.992 42.569 o
-6 22 10 1046.780 1400.040 236.064 38.545 o
-6 22 11 232.012 412.984 270.167 37.109 o
-6 23 1 89.196 255.114 77.683 346.171 o
-6 23 2 8719.500 9314.420 262.174 11.609 o
-6 23 3 10317.200 10659.700 438.436 7.030 o
-6 23 4 3776.600 3854.680 217.174 25.234 o
-6 23 5 6278.210 7160.570 295.388 13.592 o
-6 23 6 164.523 320.561 90.896 246.279 o
-6 23 7 327.917 239.288 121.626 147.447 o
-6 23 8 18.636 90.056 123.884 179.879 o
-6 23 9 7961.020 7002.400 495.343 7.306 o
-6 23 10 5.893 25.891 188.784 80.395 o
-6 24 1 3730.220 3758.070 188.398 28.447 o
-6 24 2 32175.300 32592.700 559.535 2.162 o
-6 24 3 7927.760 8297.220 308.467 11.355 o
-6 24 4 4249.860 4463.690 236.577 21.628 o
-6 24 5 180.040 373.561 93.681 227.567 o
-6 24 6 304.782 280.991 94.426 211.241 o
-6 24 7 227.731 205.466 152.721 107.423 o
-6 24 8 120.990 150.279 146.274 122.781 o
-6 24 9 221.776 410.073 158.377 97.308 o
-6 24 10 176.208 55.703 150.252 116.507 o
-6 25 1 4695.430 5323.630 249.084 19.065 o
-6 25 2 967.452 913.320 112.703 102.496 o
-6 25 3 7676.710 8712.480 336.455 10.627 o
-6 25 4 11526.100 11654.800 338.380 7.953 o
-6 25 5 199.677 150.020 82.304 297.720 o
-6 25 6 16.342 172.242 84.911 347.588 o
-6 25 7 9.949 235.795 132.611 152.176 o
-6 25 8 4200.400 4430.300 390.238 12.601 o
-6 25 9 92.040 109.704 132.550 150.703 o
-6 25 10 4994.780 4624.420 464.897 9.461 o
-6 26 1 34035.000 33776.100 581.528 2.006 o
-6 26 2 2927.040 3347.040 209.008 29.816 o
-6 26 3 12235.100 11850.100 339.060 7.633 o
-6 26 4 63.085 253.852 81.806 331.279 o
-6 26 5 1433.620 1499.410 153.817 60.475 o
-6 26 6 1586.540 1625.760 215.538 39.508 o
-6 26 7 5.768 21.049 107.246 246.823 o
-6 26 8 66.478 291.491 152.726 112.697 o
-6 26 9 2.443 -331.690 121.594 194.530 o
-6 26 10 18.517 250.891 173.209 91.410 o
-6 27 1 160.261 190.712 158.344 103.737 o
-6 27 2 5795.640 6307.790 280.189 15.167 o
-6 27 3 4551.180 4970.690 257.463 19.081 o
-6 27 4 1674.940 1751.190 158.207 54.108 o
-6 27 5 469.060 609.694 143.105 100.238 o
-6 27 6 226.746 450.014 111.757 166.716 o
-6 27 7 650.957 572.373 165.784 76.781 o
-6 27 8 768.290 836.843 225.570 45.258 o
-6 27 9 2714.220 2420.710 316.104 19.937 o
-6 27 10 1861.470 1484.260 277.117 27.276 o
-6 28 1 2035.150 2381.560 180.644 41.879 o
-6 28 2 14687.500 15215.600 380.771 5.913 o
-6 28 3 30.922 203.975 80.513 365.486 o
-6 28 4 2176.080 2537.230 188.715 38.728 o
-6 28 5 5214.270 5588.070 311.923 14.746 o
-6 28 6 535.160 477.655 218.984 51.249 o
-6 28 7 2455.030 2233.310 280.101 24.259 o
-6 28 8 2.775 -194.013 126.290 180.317 o
-6 28 9 333.256 124.489 155.978 101.023 o
-6 29 1 4494.240 4343.320 263.640 19.309 o
-6 29 2 7042.600 8089.390 334.380 11.297 o
-6 29 3 1709.530 1789.220 167.555 50.620 o
-6 29 4 317.469 357.388 118.855 148.554 o
-6 29 5 807.165 796.187 139.018 89.175 o
-6 29 6 4.796 85.732 113.422 215.558 o
-6 29 7 1312.350 1218.460 303.527 25.468 o
-6 29 8 1067.060 795.937 204.052 50.106 o
-6 29 9 4101.560 3897.340 403.172 12.308 o
-6 30 1 12267.900 11281.000 577.455 4.872 o
-6 30 2 3011.460 3396.520 220.374 28.005 o
-6 30 3 1884.940 1673.070 172.368 48.082 o
-6 30 4 5553.080 6076.460 303.484 14.520 o
-6 30 5 1598.690 1505.530 164.282 54.461 o
-6 30 6 3728.390 3839.410 305.737 18.034 o
-6 30 7 80.216 66.817 140.717 137.208 o
-6 30 8 101.907 214.830 168.330 94.326 o
-6 30 9 153.641 196.537 170.587 90.713 o
-6 31 1 5.394 -15.101 84.492 400.405 o
-6 31 2 4652.260 4623.810 332.564 14.826 o
-6 31 3 1375.020 1651.070 160.105 57.839 o
-6 31 4 3771.220 4326.840 258.240 21.075 o
-6 31 5 9.663 197.371 114.421 202.420 o
-6 31 6 46.338 82.652 112.300 212.879 o
-6 31 7 243.292 77.842 136.895 132.627 o
-6 31 8 3611.980 3461.620 377.030 14.088 o
-6 32 1 4158.770 4231.070 273.006 19.334 o
-6 32 2 4128.090 4483.060 286.756 18.237 o
-6 32 3 6649.550 6935.820 358.870 11.195 o
-6 32 4 41.594 70.403 91.612 313.130 o
-6 32 5 4688.480 4642.810 392.871 12.071 o
-6 32 6 450.641 417.773 139.995 108.213 o
-6 32 7 2284.190 2019.740 352.765 17.849 o
-6 32 8 1119.440 986.403 228.338 41.365 o
-6 33 1 36.217 127.664 138.643 142.099 o
-6 33 2 1102.350 1115.010 159.366 66.323 o
-6 33 3 776.256 1002.030 149.403 79.811 o
-6 33 4 2731.300 2341.620 234.368 29.030 o
-6 33 5 1055.980 1304.810 182.134 55.662 o
-6 33 6 1014.360 1082.030 238.348 39.102 o
-6 33 7 375.651 303.862 176.337 78.505 o
-6 33 8 91.696 511.734 236.950 48.160 o
-6 34 1 1144.380 1184.000 181.203 55.687 o
-6 34 2 6298.200 6792.110 364.290 11.299 o
-6 34 3 706.777 551.643 157.509 81.513 o
-6 34 4 6165.170 6546.710 595.631 6.087 o
-6 34 5 3123.050 2979.880 258.819 23.991 o
-6 34 6 1149.300 1278.390 240.135 37.342 o
-6 34 7 2866.730 2692.380 336.657 17.843 o
-6 35 1 338.695 290.293 122.616 142.838 o
-6 35 2 261.688 287.538 120.947 152.238 o
-6 35 3 1210.550 1515.530 187.600 50.794 o
-6 35 4 1880.190 1928.720 266.619 28.043 o
-6 35 5 4169.380 4838.750 405.747 11.842 o
-6 35 6 152.007 136.029 133.801 142.450 o
-6 35 7 2784.700 1732.020 396.669 14.507 o
-6 36 1 1295.800 1676.220 249.415 33.649 o
-6 36 2 59.898 17.507 100.620 265.620 o
-6 36 3 2299.970 2422.340 307.363 21.493 o
-6 36 4 662.740 787.538 204.145 54.339 o
-6 36 5 1017.070 922.801 283.044 29.972 o
-6 36 6 6702.580 7462.290 536.489 6.842 o
-6 37 1 542.962 596.456 190.933 63.392 o
-6 37 2 476.852 451.916 146.709 99.291 o
-6 37 3 706.468 757.430 163.075 75.315 o
-6 37 4 5580.920 5178.920 376.894 11.885 o
-6 37 5 453.332 559.111 185.382 68.296 o
-6 37 6 5166.640 4909.340 559.074 7.109 o
-6 38 1 10.155 2.223 146.726 133.097 o
-6 38 2 347.263 438.422 152.823 98.070 o
-6 38 3 157.714 208.531 134.485 138.155 o
-6 38 4 833.201 606.289 194.209 57.691 o
-6 38 5 4467.280 4480.290 469.707 9.575 o
-6 39 1 793.735 373.009 291.845 30.111 o
-6 39 2 408.432 432.336 157.906 91.223 o
-6 39 3 2566.900 2609.850 309.729 20.597 o
-6 39 4 90.029 230.151 134.679 141.906 o
-6 40 1 223.499 -89.401 163.203 99.367 o
-6 40 2 35.823 215.190 201.429 68.459 o
-6 40 3 252.217 76.655 217.868 57.009 o
-6 41 1 151.788 106.447 160.548 103.121 o
-5 0 2 9054.850 7370.490 213.978 13.405 o
-5 0 4 1036.840 1289.580 189.664 53.099 o
-5 0 6 7607.790 7641.190 341.719 10.862 o
-5 0 8 6325.440 7477.570 469.693 8.270 o
-5 0 10 859.030 1065.470 204.862 50.532 o
-5 0 12 2982.300 3365.550 570.365 7.601 o
-5 1 1 469.927 699.155 61.925 228.779 o
-5 1 2 3039.800 3512.320 116.307 41.799 o
-5 1 3 2181.880 2259.950 84.541 64.983 o
-5 1 4 6219.460 6915.940 211.608 17.270 o
-5 1 5 2706.980 2676.660 162.085 39.827 o
-5 1 6 2484.530 2986.500 185.812 36.119 o
-5 1 7 6900.210 6530.820 287.708 13.587 o
-5 1 8 17461.500 17717.800 621.310 3.543 o
-5 1 9 16142.700 15239.700 461.990 4.918 o
-5 1 10 9113.790 9458.210 411.731 8.079 o
-5 1 11 7544.620 8166.680 406.798 9.087 o
-5 1 12 565.966 488.768 178.789 70.921 o
-5 1 13 384.790 306.356 180.695 75.093 o
-5 2 1 18311.300 17006.100 250.942 5.752 o
-5 2 2 785.931 659.798 59.554 185.347 o
-5 2 3 19236.900 17306.500 249.459 5.496 o
-5 2 4 2353.560 2566.380 152.146 44.848 o
-5 2 5 1599.420 1935.240 141.423 59.514 o
-5 2 6 1273.400 1639.350 141.355 67.111 o
-5 2 7 7081.360 7720.610 360.027 10.647 o
-5 2 8 41.525 303.631 102.846 228.347 o
-5 2 9 112.628 56.276 86.915 318.783 o
-5 2 10 494.074 588.699 125.991 118.590 o
-5 2 11 253.103 378.133 117.898 154.988 o
-5 2 12 570.903 707.438 191.763 61.726 o
-5 2 13 552.018 93.892 162.290 88.079 o
-5 3 1 1124.060 1112.750 74.313 121.071 o
-5 3 2 119.079 186.475 48.099 632.563 o
-5 3 3 735.253 725.067 73.298 167.780 o
-5 3 4 4712.710 4920.090 225.488 20.969 o
-5 3 5 6380.040 6845.780 246.658 15.596 o
-5 3 6 15078.400 14748.800 346.556 6.189 o
-5 3 7 730.241 866.044 117.116 109.817 o
-5 3 8 18082.900 17784.600 428.195 4.611 o
-5 3 9 5464.380 5104.890 288.340 15.887 o
-5 3 10 13828.000 14063.200 426.521 5.813 o
-5 3 11 1106.750 1185.650 191.002 52.411 o
-5 3 12 9974.410 9575.290 572.766 5.431 o
-5 3 13 482.946 314.707 176.596 75.811 o
-5 4 1 2332.370 1514.390 85.236 68.911 o
-5 4 2 7418.230 6741.780 148.304 17.933 o
-5 4 3 963.886 835.281 64.586 150.800 o
-5 4 4 2560.840 2717.110 104.942 51.874 o
-5 4 5 2409.930 2513.310 160.174 42.931 o
-5 4 6 7014.280 7274.770 277.845 13.477 o
-5 4 7 688.915 748.281 109.163 123.470 o
-5 4 8 8594.710 8917.000 331.343 10.146 o
-5 4 9 413.513 723.892 122.635 123.548 o
-5 4 10 100.238 131.429 97.296 256.864 o
-5 4 11 843.914 1070.620 165.277 68.233 o
-5 4 12 1095.650 1075.660 231.300 40.439 o
-5 4 13 1391.530 1706.930 261.928 30.882 o
-5 5 1 222.339 215.970 43.280 536.665 o
-5 5 2 89.627 97.495 37.949 993.975 o
-5 5 3 1516.900 1551.030 85.754 88.410 o
-5 5 4 30401.300 30731.400 383.865 2.660 o
-5 5 5 4872.670 5055.440 273.477 17.519 o
-5 5 6 5713.920 5355.370 246.555 17.538 o
-5 5 7 15291.200 15082.700 373.753 5.846 o
-5 5 8 2031.680 1985.080 254.106 29.298 o
-5 5 9 19022.100 18968.200 471.882 4.123 o
-5 5 10 483.848 483.306 118.287 132.581 o
-5 5 11 5511.420 5633.280 409.666 10.655 o
-5 5 12 181.172 138.511 143.634 123.780 o
-5 5 13 2883.880 2298.240 565.697 7.873 o
-5 6 1 14617.600 14365.400 291.527 6.904 o
-5 6 2 4984.910 4289.970 162.024 25.673 o
-5 6 3 122.769 176.244 44.369 686.850 o
-5 6 4 5388.710 5532.370 143.045 23.888 o
-5 6 5 16616.900 16465.800 309.386 5.868 o
-5 6 6 2158.190 2104.530 160.769 46.600 o
-5 6 7 4194.370 4347.590 313.879 16.534 o
-5 6 8 821.474 797.654 116.900 107.447 o
-5 6 9 1.253 105.776 84.656 372.424 o
-5 6 10 500.411 635.187 126.370 116.590 o
-5 6 11 2885.700 3051.250 276.373 22.691 o
-5 6 12 5167.110 5436.420 382.944 11.855 o
-5 6 13 2201.470 1719.750 515.762 9.597 o
-5 7 1 11409.100 11593.100 205.513 10.027 o
-5 7 2 3889.390 3823.730 130.030 33.821 o
-5 7 3 16024.100 15230.100 246.177 6.694 o
-5 7 4 3931.770 4234.640 131.779 32.413 o
-5 7 5 7815.170 7086.650 166.734 16.445 o
-5 7 6 9799.030 9058.160 188.907 12.480 o
-5 7 7 1347.580 1372.740 145.947 66.118 o
-5 7 8 2348.750 2667.090 266.107 25.620 o
-5 7 9 485.347 432.568 110.299 146.646 o
-5 7 10 4421.490 4667.790 293.705 17.235 o
-5 7 11 450.419 450.264 186.106 68.870 o
-5 7 12 2415.920 2319.060 355.899 17.250 o
-5 7 13 2216.180 1520.280 278.503 26.011 o
-5 8 1 8306.850 6990.860 183.739 15.321 o
-5 8 2 643.779 880.950 73.966 168.274 o
-5 8 3 1329.000 1072.470 78.642 108.543 o
-5 8 4 5702.380 4905.140 146.259 23.705 o
-5 8 5 78.450 134.042 44.786 814.051 o
-5 8 6 11425.200 11055.600 219.167 9.983 o
-5 8 7 1121.610 1127.620 131.198 81.059 o
-5 8 8 1476.100 1662.110 160.625 56.267 o
-5 8 9 720.524 616.289 124.139 108.921 o
-5 8 10 1374.930 1231.300 169.811 56.920 o
-5 8 11 392.973 250.485 153.972 98.628 o
-5 8 12 2399.210 1970.630 282.788 24.411 o
-5 9 1 7647.270 7101.820 161.045 16.863 o
-5 9 2 40840.700 40509.800 485.316 1.707 o
-5 9 3 10810.500 10163.300 247.367 10.179 o
-5 9 4 21346.000 20318.700 356.817 4.275 o
-5 9 5 158.967 101.756 45.606 670.818 o
-5 9 6 7519.930 7310.920 189.292 15.970 o
-5 9 7 2797.730 2447.240 180.589 36.755 o
-5 9 8 4169.910 4065.590 243.865 21.660 o
-5 9 9 4066.370 4393.470 269.002 19.639 o
-5 9 10 375.081 471.202 153.782 95.567 o
-5 9 11 1399.270 1392.590 210.787 42.741 o
-5 9 12 507.933 450.100 182.018 70.356 o
-5 10 1 21.439 50.591 40.062 1374.200 o
-5 10 2 8951.490 9051.280 189.765 13.271 o
-5 10 3 13270.300 12918.300 234.272 8.309 o
-5 10 4 3864.820 3870.480 138.743 32.922 o
-5 10 5 21998.800 20468.000 322.968 4.309 o
-5 10 6 4635.430 4563.360 156.834 26.755 o
-5 10 7 1254.190 1515.640 145.553 66.676 o
-5 10 8 475.802 487.437 101.223 160.772 o
-5 10 9 18.728 187.471 96.351 275.228 o
-5 10 10 2153.070 2000.920 226.604 33.249 o
-5 10 11 1473.160 1217.320 322.281 22.742 o
-5 10 12 246.525 137.416 154.657 105.717 o
-5 11 1 28475.500 28390.900 416.805 2.831 o
-5 11 2 10328.700 9713.710 199.807 11.543 o
-5 11 3 9956.800 8532.210 188.403 12.587 o
-5 11 4 5861.240 5616.010 166.753 21.304 o
-5 11 5 5019.600 5157.650 164.092 24.146 o
-5 11 6 396.940 596.312 75.660 219.352 o
-5 11 7 9404.980 9137.680 365.889 8.916 o
-5 11 8 874.412 967.817 128.510 92.370 o
-5 11 9 2588.520 2722.800 279.139 23.458 o
-5 11 10 143.000 56.390 121.494 173.914 o
-5 11 11 1697.720 2153.250 277.583 26.706 o
-5 11 12 68.283 242.328 193.772 72.855 o
-5 12 1 3191.770 3952.180 155.011 34.241 o
-5 12 2 112.552 8.970 40.383 1006.040 o
-5 12 3 5506.340 5376.460 165.057 22.518 o
-5 12 4 30296.000 29264.200 614.260 2.237 o
-5 12 5 2521.770 2740.420 135.243 46.109 o
-5 12 6 9133.230 9232.960 227.178 12.148 o
-5 12 7 0.363 152.840 75.238 445.379 o
-5 12 8 2164.360 2325.420 191.498 38.912 o
-5 12 9 183.613 330.975 114.773 170.803 o
-5 12 10 1856.230 2160.510 235.601 32.650 o
-5 12 11 24.519 -94.714 123.998 184.295 o
-5 12 12 3968.290 4059.260 460.995 10.168 o
-5 13 1 3453.600 4464.520 197.533 27.233 o
-5 13 2 12312.200 11694.700 299.642 8.179 o
-5 13 3 8165.750 7845.600 186.842 14.875 o
-5 13 4 27262.400 27047.300 394.753 3.047 o
-5 13 5 4292.530 4459.950 169.085 27.084 o
-5 13 6 5059.290 5488.160 187.218 22.114 o
-5 13 7 3637.050 3853.960 229.545 24.439 o
-5 13 8 2531.110 2704.280 203.933 33.628 o
-5 13 9 13.047 28.565 86.729 368.934 o
-5 13 10 1896.770 1971.280 268.113 27.708 o
-5 13 11 21.088 58.862 125.132 177.964 o
-5 13 12 140.288 265.529 249.250 44.318 o
-5 14 1 705.511 764.789 74.404 167.246 o
-5 14 2 55.914 164.529 48.471 757.024 o
-5 14 3 21903.600 21744.900 340.836 4.152 o
-5 14 4 145.393 282.933 76.584 323.801 o
-5 14 5 19321.700 19194.300 328.216 4.856 o
-5 14 6 160.708 157.803 60.250 467.656 o
-5 14 7 8427.890 8676.910 316.800 10.674 o
-5 14 8 1411.070 1461.340 162.460 57.739 o
-5 14 9 27.062 36.414 92.559 318.588 o
-5 14 10 6.552 -232.247 95.577 313.036 o
-5 14 11 1924.690 1778.720 276.419 26.751 o
-5 14 12 1693.320 1066.790 274.163 28.914 o
-5 15 1 3123.760 2580.540 128.589 42.901 o
-5 15 2 12190.900 12537.000 246.310 8.766 o
-5 15 3 10658.100 10517.600 224.586 10.564 o
-5 15 4 21965.900 20797.700 341.862 4.209 o
-5 15 5 2521.470 3017.100 151.217 41.908 o
-5 15 6 5653.740 5942.800 219.303 18.600 o
-5 15 7 893.124 1000.650 125.553 93.451 o
-5 15 8 15.582 -82.035 68.843 587.612 o
-5 15 9 1598.130 1420.170 213.133 40.670 o
-5 15 10 96.881 111.154 125.133 166.871 o
-5 15 11 529.264 632.493 189.733 63.968 o
-5 15 12 1740.190 1219.130 362.592 18.308 o
-5 16 1 356.630 266.198 56.291 344.312 o
-5 16 2 268.389 468.079 67.932 289.558 o
-5 16 3 273.267 328.568 59.961 349.840 o
-5 16 4 5557.490 5392.620 237.409 18.246 o
-5 16 5 878.448 1132.820 98.331 113.844 o
-5 16 6 19640.300 19697.200 368.967 4.538 o
-5 16 7 358.606 307.040 90.953 210.121 o
-5 16 8 4618.830 5495.740 354.312 13.417 o
-5 16 9 256.684 130.532 117.526 167.329 o
-5 16 10 896.176 1242.700 221.724 43.913 o
-5 16 11 723.191 815.670 200.853 54.872 o
-5 16 12 7086.830 4755.870 929.931 2.929 o
-5 17 1 2131.310 2426.280 129.747 52.949 o
-5 17 2 805.481 812.210 82.905 144.593 o
-5 17 3 13830.400 13610.600 267.575 7.563 o
-5 17 4 5480.770 5978.140 270.396 16.213 o
-5 17 5 24943.100 25249.800 404.853 3.330 o
-5 17 6 1.550 86.176 59.072 727.742 o
-5 17 7 1317.190 1324.010 165.695 58.671 o
-5 17 8 2239.330 2696.990 311.210 20.976 o
-5 17 9 530.088 459.229 157.348 87.657 o
-5 17 10 3245.090 3532.940 358.390 15.443 o
-5 17 11 5.273 381.525 208.539 63.243 o
-5 17 12 1279.090 916.425 261.945 32.916 o
-5 18 1 3839.900 4878.780 187.258 26.282 o
-5 18 2 8950.740 9295.250 216.677 12.526 o
-5 18 3 1697.630 1807.280 117.079 67.766 o
-5 18 4 1052.160 1461.880 110.203 91.246 o
-5 18 5 17916.200 18234.200 337.367 5.176 o
-5 18 6 4229.950 4724.840 201.050 24.182 o
-5 18 7 14856.600 15155.900 395.907 5.741 o
-5 18 8 400.387 510.228 139.147 109.364 o
-5 18 9 586.611 615.723 167.542 76.534 o
-5 18 10 2715.050 2346.950 296.973 21.770 o
-5 18 11 4406.070 4761.930 699.329 5.051 o
-5 18 12 1070.820 1251.440 400.198 16.131 o
-5 19 1 555.402 602.281 76.148 192.588 o
-5 19 2 19700.000 20043.400 341.315 4.642 o
-5 19 3 3454.270 3896.060 171.869 31.096 o
-5 19 4 21334.100 20843.300 359.601 4.224 o
-5 19 5 83.986 41.849 73.836 439.417 o
-5 19 6 3637.500 3912.490 228.486 24.460 o
-5 19 7 2658.770 3127.810 279.761 22.773 o
-5 19 8 2279.080 2158.740 256.382 27.843 o
-5 19 9 12165.400 12222.400 623.606 4.409 o
-5 19 10 25.648 95.771 135.676 150.200 o
-5 19 11 6085.830 5708.670 543.163 7.090 o
-5 20 1 7238.990 7457.060 213.329 15.416 o
-5 20 2 353.987 421.567 76.804 242.033 o
-5 20 3 7290.590 7568.900 219.510 15.067 o
-5 20 4 1176.280 1271.050 134.664 76.041 o
-5 20 5 2143.550 2352.380 162.228 45.300 o
-5 20 6 9628.190 9344.350 330.679 9.476 o
-5 20 7 119.861 47.507 111.839 205.476 o
-5 20 8 6716.340 6337.630 429.992 9.294 o
-5 20 9 59.036 117.801 120.615 182.461 o
-5 20 10 17.570 13.869 168.044 101.106 o
-5 20 11 394.348 446.220 196.477 63.777 o
-5 21 1 7310.780 7740.990 222.809 14.828 o
-5 21 2 1257.770 1504.000 126.231 75.951 o
-5 21 3 5047.340 5417.460 199.537 21.438 o
-5 21 4 40.816 97.340 67.859 519.402 o
-5 21 5 4169.340 4347.740 220.635 23.219 o
-5 21 6 1949.500 2268.250 261.543 28.005 o
-5 21 7 77.492 53.486 90.244 311.747 o
-5 21 8 4851.400 5423.700 399.234 11.465 o
-5 21 9 104.374 185.285 138.788 135.005 o
-5 21 10 14130.300 13358.100 708.093 3.539 o
-5 21 11 30.247 -3.344 173.688 94.508 o
-5 22 1 11375.300 11366.100 376.648 7.496 o
-5 22 2 15370.300 15373.100 303.414 6.405 o
-5 22 3 408.790 516.922 80.063 213.108 o
-5 22 4 12134.500 12382.000 318.359 7.853 o
-5 22 5 3165.550 3424.940 199.754 29.907 o
-5 22 6 72.987 39.319 74.232 444.209 o
-5 22 7 3943.450 3963.600 287.238 18.905 o
-5 22 8 158.393 34.602 113.021 196.975 o
-5 22 9 696.610 716.184 179.852 65.971 o
-5 22 10 79.465 533.227 157.033 101.726 o
-5 22 11 510.084 672.956 362.785 20.482 o
-5 23 1 1808.040 2055.660 133.068 58.490 o
-5 23 2 4579.810 5069.640 208.678 22.280 o
-5 23 3 1488.160 1587.370 140.604 64.193 o
-5 23 4 85.306 6.443 70.118 492.618 o
-5 23 5 113.102 40.286 71.479 442.333 o
-5 23 6 24.278 128.778 76.464 424.923 o
-5 23 7 6308.810 6974.710 543.974 6.865 o
-5 23 8 213.334 163.645 174.056 86.219 o
-5 23 9 12230.400 12704.300 662.319 4.064 o
-5 23 10 71.680 246.551 148.503 119.498 o
-5 23 11 8973.950 7364.190 760.529 3.861 o
-5 24 1 2037.490 2184.840 139.835 52.791 o
-5 24 2 6273.000 6911.500 273.753 14.570 o
-5 24 3 3275.080 3787.340 210.767 27.558 o
-5 24 4 642.306 601.050 109.243 130.746 o
-5 24 5 1637.850 1599.860 142.799 60.908 o
-5 24 6 5149.770 5449.030 326.707 14.196 o
-5 24 7 497.111 341.725 123.946 128.166 o
-5 24 8 1837.460 2346.690 275.913 26.254 o
-5 24 9 296.667 -3.155 115.779 174.174 o
-5 24 10 144.901 218.976 147.610 117.711 o
-5 25 1 646.397 785.752 105.887 128.799 o
-5 25 2 1889.530 2306.810 187.837 41.590 o
-5 25 3 118.563 150.680 82.036 328.297 o
-5 25 4 155.468 233.671 83.935 290.349 o
-5 25 5 870.947 896.628 121.776 99.101 o
-5 25 6 5469.830 5559.530 310.733 14.549 o
-5 25 7 2175.600 2619.750 356.695 17.304 o
-5 25 8 11218.300 12182.800 631.248 4.464 o
-5 25 9 2170.610 2094.860 276.599 25.593 o
-5 25 10 9725.110 10054.100 751.721 3.755 o
-5 26 1 28206.600 27854.200 505.489 2.658 o
-5 26 2 1239.020 1227.600 128.089 78.665 o
-5 26 3 3981.410 4287.070 231.348 22.859 o
-5 26 4 100.501 38.652 73.938 428.145 o
-5 26 5 3522.890 3585.170 292.783 19.504 o
-5 26 6 1.476 144.331 94.105 299.154 o
-5 26 7 659.145 754.538 158.186 79.702 o
-5 26 8 119.274 97.843 140.608 133.731 o
-5 26 9 279.956 494.880 203.177 61.452 o
-5 26 10 829.957 1311.670 286.121 29.411 o
-5 27 1 193.660 252.663 78.928 299.654 o
-5 27 2 186.265 254.182 85.011 273.313 o
-5 27 3 175.024 240.362 84.344 281.488 o
-5 27 4 196.633 222.307 85.630 272.116 o
-5 27 5 49.039 104.955 82.453 366.198 o
-5 27 6 3459.270 3503.650 251.341 23.265 o
-5 27 7 811.472 857.572 167.184 69.728 o
-5 27 8 5765.080 6089.340 454.970 9.105 o
-5 27 9 5785.910 5545.670 462.652 9.006 o
-5 27 10 4300.130 3334.550 431.109 11.241 o
-5 28 1 66.158 274.851 85.145 306.558 o
-5 28 2 5152.120 5877.580 272.868 16.586 o
-5 28 3 11.449 56.178 76.523 459.388 o
-5 28 4 11.494 76.425 78.255 433.461 o
-5 28 5 1036.390 851.735 125.653 91.113 o
-5 28 6 484.970 605.974 142.326 100.483 o
-5 28 7 1.382 86.316 109.624 230.751 o
-5 28 8 240.537 490.117 202.531 62.398 o
-5 28 9 139.839 428.872 163.919 94.094 o
-5 28 10 101.083 66.573 187.704 78.615 o
-5 29 1 67.998 226.816 92.293 276.189 o
-5 29 2 2513.670 2696.160 186.433 36.664 o
-5 29 3 145.947 38.585 78.628 363.551 o
-5 29 4 20.088 -65.932 75.005 493.609 o
-5 29 5 492.284 485.004 117.670 132.856 o
-5 29 6 584.411 281.462 119.736 130.533 o
-5 29 7 7164.670 8024.820 452.383 8.250 o
-5 29 8 1225.850 1187.880 229.393 39.758 o
-5 29 9 6139.790 5907.480 479.175 8.396 o
-5 30 1 22540.100 22082.500 516.901 3.331 o
-5 30 2 3374.710 3633.230 222.370 26.225 o
-5 30 3 1265.050 1205.200 141.612 71.244 o
-5 30 4 1083.780 1392.010 159.060 64.465 o
-5 30 5 31.032 -44.859 87.486 361.037 o
-5 30 6 771.820 1023.590 165.496 69.867 o
-5 30 7 850.425 914.170 179.399 62.231 o
-5 30 8 51.362 121.797 152.562 117.801 o
-5 30 9 87.308 68.874 150.361 120.595 o
-5 31 1 3365.740 3875.290 249.452 23.221 o
-5 31 2 191.052 147.870 105.611 206.474 o
-5 31 3 7522.540 7613.720 333.272 11.167 o
-5 31 4 2843.630 2593.720 197.940 33.339 o
-5 31 5 403.932 455.778 118.397 138.883 o
-5 31 6 2381.000 2267.470 223.192 32.214 o
-5 31 7 189.536 226.247 154.689 106.199 o
-5 31 8 5608.970 5157.330 461.292 9.193 o
-5 31 9 25.997 -14.645 161.257 109.645 o
-5 32 1 2052.470 2192.560 197.689 38.763 o
-5 32 2 868.778 948.133 145.675 80.645 o
-5 32 3 7803.360 7696.280 370.142 9.971 o
-5 32 4 12.799 199.149 90.363 308.170 o
-5 32 5 5627.460 5991.410 347.337 12.669 o
-5 32 6 1152.470 1471.150 187.471 51.668 o
-5 32 7 64.809 194.706 145.704 125.597 o
-5 32 8 107.762 324.577 170.259 90.482 o
-5 33 1 440.229 382.294 125.195 128.645 o
-5 33 2 7057.100 6911.460 352.721 11.128 o
-5 33 3 63.209 109.167 98.273 264.357 o
-5 33 4 7115.800 6816.120 400.317 9.770 o
-5 33 5 152.926 177.109 113.168 187.603 o
-5 33 6 236.537 140.089 118.402 166.909 o
-5 33 7 710.584 844.461 202.544 54.148 o
-5 33 8 136.431 310.189 185.214 77.063 o
-5 34 1 1220.310 930.463 168.494 61.665 o
-5 34 2 6123.830 6236.850 434.165 9.472 o
-5 34 3 7.105 96.664 98.329 281.035 o
-5 34 4 2338.490 2630.060 257.361 26.793 o
-5 34 5 189.155 437.985 127.870 139.344 o
-5 34 6 1601.770 1630.290 213.971 39.765 o
-5 34 7 1967.020 1669.990 310.953 22.536 o
-5 34 8 62.785 363.657 166.551 95.015 o
-5 35 1 4822.390 5316.080 358.242 13.149 o
-5 35 2 14.860 48.473 93.639 313.870 o
-5 35 3 8073.630 7868.480 396.768 9.148 o
-5 35 4 177.661 198.649 115.542 176.998 o
-5 35 5 6799.500 6806.840 478.874 8.022 o
-5 35 6 23.515 7.711 108.945 236.998 o
-5 35 7 968.733 1054.810 226.713 42.615 o
-5 36 1 762.940 1030.590 172.914 65.948 o
-5 36 2 129.513 184.929 112.412 192.331 o
-5 36 3 2480.980 2671.420 231.133 29.795 o
-5 36 4 1686.490 2071.310 242.282 32.402 o
-5 36 5 1687.150 2519.640 298.096 23.670 o
-5 36 6 7370.340 7289.910 461.247 8.119 o
-5 36 7 1142.270 732.597 242.507 38.334 o
-5 37 1 78.895 244.398 124.594 163.274 o
-5 37 2 4186.680 4036.020 387.181 12.892 o
-5 37 3 184.685 289.791 159.254 99.868 o
-5 37 4 7749.750 7977.020 694.149 4.536 o
-5 37 5 1483.940 2273.680 351.166 18.911 o
-5 37 6 4387.880 4263.060 396.529 12.261 o
-5 38 1 1144.940 962.136 184.888 55.570 o
-5 38 2 25.146 71.566 111.479 220.461 o
-5 38 3 2423.520 1989.660 253.411 28.059 o
-5 38 4 2543.070 2704.560 303.299 21.150 o
-5 38 5 8654.070 8889.330 550.088 6.034 o
-5 38 6 415.705 473.386 163.757 85.328 o
-5 39 1 322.055 367.445 248.264 42.998 o
-5 39 2 438.499 361.047 189.788 67.619 o
-5 39 3 8432.300 8448.910 691.170 4.463 o
-5 39 4 1274.380 1347.420 225.874 39.840 o
-5 39 5 7185.170 6201.580 544.250 6.743 o
-5 40 1 786.367 747.830 177.985 65.235 o
-5 40 2 2408.830 2174.700 406.595 14.074 o
-5 40 3 179.991 39.584 281.461 35.426 o
-5 40 4 4953.830 5266.050 435.204 10.230 o
-5 41 1 1549.790 1487.800 231.276 36.592 o
-5 41 2 4216.980 4066.170 459.468 10.099 o
-5 41 3 2361.280 2334.960 356.570 17.259 o
-5 42 1 108.486 87.155 163.448 101.741 o
-4 0 2 20059.500 22643.300 401.806 4.086 o
-4 0 4 129.468 259.287 101.563 220.729 o
-4 0 6 6093.620 5734.120 345.529 12.472 o
-4 0 8 6782.100 6151.320 536.074 6.992 o
-4 0 10 924.746 1051.200 210.171 48.122 o
-4 0 12 1060.890 972.315 446.297 13.341 o
-4 1 1 22595.900 21817.200 276.275 4.286 o
-4 1 2 11.903 77.747 37.361 1492.750 o
-4 1 3 7475.110 7374.960 187.183 16.059 o
-4 1 4 1171.830 1163.130 98.559 100.006 o
-4 1 5 9132.770 7839.190 221.505 12.906 o
-4 1 6 13188.100 13141.700 333.566 7.137 o
-4 1 7 24282.500 23719.500 469.193 3.261 o
-4 1 8 14201.600 14129.400 370.588 6.276 o
-4 1 9 24660.300 24959.500 616.491 2.693 o
-4 1 10 8413.140 8982.420 393.646 8.818 o
-4 1 11 3658.980 4089.360 318.344 17.114 o
-4 1 12 222.755 30.113 136.484 136.291 o
-4 1 13 45.699 93.651 161.352 106.675 o
-4 2 1 11871.000 11553.400 182.215 10.063 o
-4 2 2 1526.920 1782.410 80.677 86.799 o
-4 2 3 97.642 68.856 30.066 1254.940 o
-4 2 4 2284.660 2872.200 150.746 44.437 o
-4 2 5 5349.320 4951.650 211.894 20.515 o
-4 2 6 7.903 -10.523 54.353 948.591 o
-4 2 7 15521.900 14708.000 450.569 5.172 o
-4 2 8 90.650 166.014 83.996 324.197 o
-4 2 9 3690.380 3852.410 248.420 22.581 o
-4 2 10 1776.920 1896.310 212.243 38.262 o
-4 2 11 309.060 383.788 116.717 152.101 o
-4 2 12 237.298 203.931 148.200 112.747 o
-4 2 13 72.212 -114.577 136.740 148.070 o
-4 3 1 3758.540 4022.650 107.080 36.316 o
-4 3 2 138.784 130.922 34.310 864.460 o
-4 3 3 431.142 312.230 38.239 373.725 o
-4 3 4 9275.990 7972.460 209.753 13.003 o
-4 3 5 3543.020 3752.670 185.090 29.522 o
-4 3 6 29219.400 27626.000 363.682 2.920 o
-4 3 7 3474.870 3267.670 198.094 29.220 o
-4 3 8 19896.800 19578.900 443.934 4.113 o
-4 3 9 6692.320 6889.960 339.270 11.810 o
-4 3 10 8968.660 9056.100 400.130 8.437 o
-4 3 11 789.637 1032.600 205.820 51.032 o
-4 3 12 2068.960 1623.950 255.856 29.537 o
-4 3 13 402.909 208.461 169.081 84.803 o
-4 4 1 34377.600 34383.700 391.279 2.264 o
-4 4 2 10624.000 10245.200 176.803 11.497 o
-4 4 3 2095.110 2246.080 102.771 61.782 o
-4 4 4 15656.700 15037.900 217.691 7.069 o
-4 4 5 67.842 140.888 40.269 935.703 o
-4 4 6 16542.100 16214.700 256.406 6.308 o
-4 4 7 129.013 245.163 80.025 317.935 o
-4 4 8 55.508 54.113 70.971 487.829 o
-4 4 9 77.920 163.258 88.506 302.778 o
-4 4 10 25.053 -89.701 81.278 419.408 o
-4 4 11 3114.340 3339.300 485.951 9.887 o
-4 4 12 1309.930 1382.330 198.003 47.150 o
-4 4 13 4910.130 4253.570 407.815 11.478 o
-4 5 1 6120.790 5960.630 128.202 22.150 o
-4 5 2 32162.400 31200.000 368.652 2.542 o
-4 5 3 82.440 -12.637 28.565 1711.010 o
-4 5 4 20046.400 18847.000 263.835 5.073 o
-4 5 5 23846.200 21891.200 303.265 3.999 o
-4 5 6 4728.070 5055.640 143.937 26.576 o
-4 5 7 26954.300 27269.200 441.518 2.942 o
-4 5 8 725.571 734.435 113.629 116.853 o
-4 5 9 12677.100 12870.400 375.114 6.845 o
-4 5 10 70.023 23.594 88.928 328.541 o
-4 5 11 1977.680 2290.960 251.613 29.324 o
-4 5 12 109.589 156.407 139.154 134.978 o
-4 5 13 161.227 221.026 193.671 71.350 o
-4 6 1 10652.300 11345.600 188.017 10.880 o
-4 6 2 599.718 675.071 58.655 213.707 o
-4 6 3 10747.800 10166.800 189.392 11.225 o
-4 6 4 857.651 1011.670 78.480 137.898 o
-4 6 5 12992.600 13028.300 231.479 8.444 o
-4 6 6 2107.950 2510.750 115.202 56.408 o
-4 6 7 665.310 607.831 85.108 163.386 o
-4 6 8 920.177 848.621 123.367 96.869 o
-4 6 9 2302.320 2369.600 193.176 37.609 o
-4 6 10 878.184 610.253 126.121 100.573 o
-4 6 11 943.737 994.837 207.950 48.965 o
-4 6 12 4065.150 4498.400 520.427 8.330 o
-4 6 13 432.704 289.986 203.780 60.439 o
-4 7 1 83526.700 81578.900 802.907 0.543 o
-4 7 2 4431.220 4946.460 122.102 29.451 o
-4 7 3 71882.800 69386.100 713.518 0.703 o
-4 7 4 993.822 661.727 71.644 148.234 o
-4 7 5 9333.710 8495.320 203.144 12.859 o
-4 7 6 15501.400 14596.600 255.293 6.898 o
-4 7 7 697.810 730.986 79.144 162.918 o
-4 7 8 17892.500 18852.600 436.830 4.502 o
-4 7 9 3830.350 3836.260 325.079 16.628 o
-4 7 10 3338.390 3773.600 293.135 19.630 o
-4 7 11 1591.880 1549.760 237.483 34.928 o
-4 7 12 19.480 -32.903 124.356 183.873 o
-4 7 13 2446.540 1913.770 329.184 19.647 o
-4 8 1 1024.220 881.003 66.210 142.321 o
-4 8 2 3613.150 3444.340 121.273 37.435 o
-4 8 3 8061.540 8286.680 247.612 12.982 o
-4 8 4 19165.400 19670.300 289.329 5.045 o
-4 8 5 2025.200 2177.060 108.292 61.883 o
-4 8 6 20127.700 20166.400 318.752 4.667 o
-4 8 7 117.566 116.261 60.779 519.375 o
-4 8 8 1603.300 1756.210 160.226 54.270 o
-4 8 9 1711.650 1993.220 180.345 46.039 o
-4 8 10 6658.620 6293.630 650.625 5.265 o
-4 8 11 790.252 919.910 168.288 68.927 o
-4 8 12 2336.820 1962.540 249.343 28.975 o
-4 8 13 3388.910 2459.880 379.965 14.584 o
-4 9 1 8764.990 8790.710 196.316 13.434 o
-4 9 2 59833.100 57635.600 616.398 0.955 o
-4 9 3 1016.420 1077.690 76.299 126.964 o
-4 9 4 20927.700 20305.000 300.551 4.597 o
-4 9 5 35.915 122.229 43.651 984.258 o
-4 9 6 7145.730 7050.810 191.068 16.617 o
-4 9 7 3077.970 3362.160 161.136 35.613 o
-4 9 8 2580.360 2643.640 235.395 28.890 o
-4 9 9 5531.430 5777.180 299.978 14.861 o
-4 9 10 187.656 161.472 113.008 184.603 o
-4 9 11 71.587 -37.800 113.906 209.872 o
-4 9 12 2999.040 3112.160 295.025 20.665 o
-4 9 13 980.998 428.115 236.045 42.007 o
-4 10 1 6036.900 5342.510 135.203 22.817 o
-4 10 2 825.447 780.309 67.480 163.233 o
-4 10 3 6886.960 6043.350 149.009 19.512 o
-4 10 4 779.366 995.287 76.667 146.598 o
-4 10 5 16738.500 17740.600 289.855 5.814 o
-4 10 6 69.944 154.314 49.459 720.831 o
-4 10 7 31.467 22.742 52.324 903.614 o
-4 10 8 3012.720 2992.300 207.737 30.341 o
-4 10 9 4424.030 4315.150 259.233 19.764 o
-4 10 10 1483.580 1694.430 212.276 40.730 o
-4 10 11 6665.450 6487.180 526.399 7.157 o
-4 10 12 219.961 595.649 235.999 47.081 o
-4 11 1 50377.100 48006.900 539.714 1.267 o
-4 11 2 26098.100 26046.100 349.884 3.327 o
-4 11 3 49564.400 47988.400 550.509 1.280 o
-4 11 4 7735.870 7871.040 219.723 14.368 o
-4 11 5 19321.300 19138.000 308.753 4.966 o
-4 11 6 107.528 207.491 52.276 580.526 o
-4 11 7 3728.220 3612.820 180.967 29.529 o
-4 11 8 783.731 557.540 119.986 111.635 o
-4 11 9 836.835 766.106 148.487 81.868 o
-4 11 10 40.697 120.053 108.689 223.793 o
-4 11 11 1184.110 923.671 203.110 48.717 o
-4 11 12 879.969 846.266 240.124 40.170 o
-4 12 1 8278.410 9181.900 191.139 13.868 o
-4 12 2 5624.230 4838.250 144.094 24.141 o
-4 12 3 523.791 812.363 72.235 189.802 o
-4 12 4 17738.200 17633.000 285.654 5.607 o
-4 12 5 14.882 31.114 45.382 1210.760 o
-4 12 6 1847.530 2064.570 124.368 60.611 o
-4 12 7 108.939 205.097 64.281 452.689 o
-4 12 8 1700.090 1819.540 161.419 52.418 o
-4 12 9 21.732 203.600 102.420 244.342 o
-4 12 10 11132.900 11626.800 496.585 5.915 o
-4 12 11 22.836 222.508 145.172 128.119 o
-4 12 12 7852.300 7802.250 550.575 6.309 o
-4 13 1 35476.600 33505.800 422.540 2.183 o
-4 13 2 46365.400 43967.000 520.112 1.438 o
-4 13 3 62976.300 62443.700 688.899 0.850 o
-4 13 4 23123.000 23624.200 349.625 3.819 o
-4 13 5 13717.100 12961.200 250.225 7.927 o
-4 13 6 43.722 85.395 52.913 776.645 o
-4 13 7 6741.850 7119.360 303.032 12.912 o
-4 13 8 2074.400 2190.530 173.006 44.037 o
-4 13 9 673.138 767.036 162.783 76.127 o
-4 13 10 64.104 47.909 100.382 261.832 o
-4 13 11 443.000 419.775 179.387 73.622 o
-4 13 12 548.062 750.100 234.790 44.316 o
-4 14 1 1788.040 1688.610 98.763 74.018 o
-4 14 2 560.046 723.217 71.487 192.314 o
-4 14 3 23320.700 22659.700 392.644 3.698 o
-4 14 4 10517.600 10998.600 223.558 10.514 o
-4 14 5 7475.670 7867.430 211.393 14.938 o
-4 14 6 2931.010 3365.240 159.839 36.628 o
-4 14 7 1572.670 1770.910 125.023 67.352 o
-4 14 8 0.559 50.319 70.705 546.748 o
-4 14 9 2717.370 2980.980 292.339 21.576 o
-4 14 10 203.721 90.548 115.178 181.245 o
-4 14 11 8215.850 7660.450 520.713 6.712 o
-4 14 12 222.941 275.930 204.743 62.988 o
-4 15 1 14961.400 14976.900 256.854 7.004 o
-4 15 2 32519.100 30257.800 407.411 2.484 o
-4 15 3 9325.160 9174.060 199.267 12.639 o
-4 15 4 23332.100 21939.200 340.864 3.935 o
-4 15 5 1579.860 1889.540 120.059 68.060 o
-4 15 6 12275.500 11844.300 257.824 8.740 o
-4 15 7 1953.860 2286.110 141.166 52.808 o
-4 15 8 3836.880 4047.590 237.012 23.007 o
-4 15 9 4.348 186.493 111.975 212.377 o
-4 15 10 356.956 413.451 149.706 101.430 o
-4 15 11 0.015 43.252 136.233 153.359 o
-4 15 12 1068.500 1185.070 235.560 39.175 o
-4 16 1 2791.110 2947.630 161.193 38.540 o
-4 16 2 11301.200 11427.200 224.658 9.861 o
-4 16 3 89.216 239.412 53.428 569.424 o
-4 16 4 12077.900 12081.600 241.555 9.002 o
-4 16 5 508.383 749.756 81.153 179.641 o
-4 16 6 10436.600 11089.200 250.967 10.060 o
-4 16 7 407.813 400.697 76.631 233.397 o
-4 16 8 168.897 66.431 100.717 234.680 o
-4 16 9 432.281 240.781 126.077 132.343 o
-4 16 10 5043.720 5505.080 416.583 10.723 o
-4 16 11 1644.070 1572.910 255.242 31.325 o
-4 16 12 11563.300 11208.400 766.464 3.463 o
-4 17 1 57990.900 57405.500 712.754 0.944 o
-4 17 2 16479.800 17405.600 520.143 4.282 o
-4 17 3 19643.400 18141.600 303.096 5.031 o
-4 17 4 196.231 267.601 59.320 410.937 o
-4 17 5 22096.100 21530.700 355.972 4.078 o
-4 17 6 22760.700 22710.800 404.269 3.719 o
-4 17 7 1965.630 2115.580 172.378 45.390 o
-4 17 8 7517.970 7252.550 509.555 7.136 o
-4 17 9 708.758 601.467 165.470 75.400 o
-4 17 10 2291.790 2226.990 276.300 25.130 o
-4 17 11 250.980 317.470 158.914 97.349 o
-4 17 12 122.891 457.399 185.697 75.412 o
-4 18 1 700.259 711.463 73.149 172.612 o
-4 18 2 4168.210 4451.160 171.151 27.343 o
-4 18 3 11645.700 12310.900 245.398 9.114 o
-4 18 4 431.570 559.219 70.156 230.377 o
-4 18 5 3912.940 4485.480 176.820 27.653 o
-4 18 6 11.912 27.287 65.429 633.269 o
-4 18 7 518.319 386.077 85.391 193.651 o
-4 18 8 3134.990 2947.580 287.742 21.209 o
-4 18 9 90.691 240.146 150.254 116.170 o
-4 18 10 707.938 873.141 193.374 57.963 o
-4 18 11 4755.290 4497.600 403.375 11.666 o
-4 18 12 435.199 695.576 200.544 59.307 o
-4 19 1 134.654 237.235 56.579 490.240 o
-4 19 2 5270.680 5821.780 189.225 21.134 o
-4 19 3 77.515 122.285 57.740 600.815 o
-4 19 4 6257.740 6019.740 196.801 18.614 o
-4 19 5 5510.610 5740.680 200.387 20.079 o
-4 19 6 6157.370 6584.080 257.664 15.566 o
-4 19 7 9147.120 9340.520 355.443 9.204 o
-4 19 8 200.348 208.339 123.798 155.347 o
-4 19 9 25071.500 24174.400 865.196 2.002 o
-4 19 10 209.159 150.466 144.857 120.098 o
-4 19 11 2433.310 1978.480 336.074 19.022 o
-4 19 12 404.537 555.714 207.821 57.095 o
-4 20 1 17840.400 17404.700 352.876 5.178 o
-4 20 2 1049.930 1204.230 93.790 107.697 o
-4 20 3 3386.970 3661.750 206.484 27.867 o
-4 20 4 1120.840 1290.340 101.585 97.475 o
-4 20 5 62.994 -6.738 59.943 676.944 o
-4 20 6 6224.400 6738.860 262.647 15.180 o
-4 20 7 676.453 827.934 121.763 108.539 o
-4 20 8 5067.050 5610.180 401.503 11.193 o
-4 20 9 1077.350 1212.270 212.928 45.267 o
-4 20 10 1378.310 1609.830 241.254 35.057 o
-4 20 11 852.679 817.647 236.327 41.483 o
-4 21 1 13969.500 14074.500 272.063 7.376 o
-4 21 2 5898.980 5543.670 189.006 20.123 o
-4 21 3 5616.560 5393.360 186.006 21.034 o
-4 21 4 9619.040 9016.700 313.159 9.939 o
-4 21 5 1433.430 1483.880 136.499 67.755 o
-4 21 6 10771.000 11124.600 341.427 8.323 o
-4 21 7 268.522 287.595 95.248 214.329 o
-4 21 8 14344.900 13748.600 856.302 2.733 o
-4 21 9 355.392 276.534 140.845 114.885 o
-4 21 10 16651.600 15179.500 1195.490 1.590 o
-4 21 11 163.030 199.087 337.419 24.704 o
-4 22 1 243.908 228.255 60.012 389.751 o
-4 22 2 1441.460 1459.470 105.764 82.250 o
-4 22 3 660.579 832.990 101.767 131.388 o
-4 22 4 4875.540 4850.510 225.115 20.730 o
-4 22 5 5710.090 6400.050 292.948 14.647 o
-4 22 6 3117.900 3828.820 298.961 19.498 o
-4 22 7 7533.710 8081.690 363.690 10.180 o
-4 22 8 989.235 835.648 162.148 69.408 o
-4 22 9 1227.860 1038.870 198.150 49.427 o
-4 22 10 2102.000 2171.370 281.515 25.062 o
-4 22 11 1138.620 660.289 224.802 43.364 o
-4 23 1 29.248 51.389 50.153 931.373 o
-4 23 2 4838.410 5141.490 225.420 20.491 o
-4 23 3 7438.070 7112.800 273.042 13.317 o
-4 23 4 23.867 49.309 62.391 654.338 o
-4 23 5 4553.560 4788.450 235.535 20.731 o
-4 23 6 2870.850 3046.550 218.510 29.363 o
-4 23 7 22793.100 23824.600 546.796 3.114 o
-4 23 8 2117.420 2202.120 256.420 28.295 o
-4 23 9 18597.400 17913.800 758.007 2.800 o
-4 23 10 784.672 984.381 202.311 52.669 o
-4 23 11 3876.620 3472.790 578.950 7.185 o
-4 24 1 3104.660 3095.240 154.789 37.150 o
-4 24 2 2086.200 2061.640 149.856 50.258 o
-4 24 3 4519.330 4843.660 228.231 21.263 o
-4 24 4 8703.990 9212.700 281.780 11.178 o
-4 24 5 26.063 36.554 68.472 558.911 o
-4 24 6 4701.860 4940.760 277.890 17.592 o
-4 24 7 257.891 737.127 131.676 120.008 o
-4 24 8 174.913 154.177 158.659 103.508 o
-4 24 9 488.965 633.444 166.525 79.285 o
-4 24 10 41.299 54.458 328.771 26.478 o
-4 24 11 68.529 -196.252 226.105 55.572 o
-4 25 1 1847.380 2113.520 147.776 53.166 o
-4 25 2 414.555 462.374 122.213 132.082 o
-4 25 3 601.894 725.143 104.367 135.704 o
-4 25 4 2761.450 2817.690 183.720 35.412 o
-4 25 5 6728.460 7125.600 297.415 13.119 o
-4 25 6 7313.040 8285.030 378.507 9.861 o
-4 25 7 11079.000 12737.500 464.109 6.198 o
-4 25 8 8987.110 8439.840 724.274 4.109 o
-4 25 9 2469.370 2207.040 444.512 12.110 o
-4 25 10 1387.500 1427.110 283.671 27.834 o
-4 26 1 6729.070 6980.890 261.841 14.504 o
-4 26 2 37.529 18.388 63.972 628.523 o
-4 26 3 514.402 675.386 106.072 141.479 o
-4 26 4 123.264 146.083 74.063 381.261 o
-4 26 5 9970.660 10148.900 337.033 8.979 o
-4 26 6 91.301 64.084 126.227 167.189 o
-4 26 7 2677.830 3222.050 244.472 26.472 o
-4 26 8 106.202 179.774 138.222 136.066 o
-4 26 9 105.790 149.494 137.341 138.736 o
-4 26 10 343.977 574.966 249.706 41.710 o
-4 27 1 6914.540 7299.400 274.896 13.666 o
-4 27 2 146.448 154.603 81.239 321.474 o
-4 27 3 4323.100 4535.170 233.444 21.631 o
-4 27 4 3441.350 3710.950 218.160 26.346 o
-4 27 5 1297.900 1609.020 168.356 56.053 o
-4 27 6 15769.800 15964.700 448.879 5.023 o
-4 27 7 6860.370 7635.580 375.692 10.359 o
-4 27 8 10572.100 9806.560 842.431 3.117 o
-4 27 9 2217.910 1960.520 289.837 24.042 o
-4 27 10 2445.600 1866.550 432.299 12.812 o
-4 28 1 482.632 474.237 88.285 186.224 o
-4 28 2 1539.650 1952.570 152.476 56.420 o
-4 28 3 7.476 87.810 74.713 470.568 o
-4 28 4 3130.290 3437.280 213.256 28.373 o
-4 28 5 2.616 51.729 78.671 444.029 o
-4 28 6 3352.330 3791.530 260.705 22.316 o
-4 28 7 22.914 59.058 92.669 315.249 o
-4 28 8 87.180 129.335 142.153 132.111 o
-4 28 9 536.491 628.607 165.934 78.648 o
-4 28 10 440.558 306.765 190.673 67.514 o
-4 29 1 283.982 273.089 97.833 205.363 o
-4 29 2 15655.300 14271.200 358.059 5.996 o
-4 29 3 3221.220 3361.230 209.949 28.579 o
-4 29 4 4438.690 4471.330 246.946 20.462 o
-4 29 5 8630.310 9503.620 408.682 8.314 o
-4 29 6 944.908 948.787 164.128 68.125 o
-4 29 7 16299.900 15944.600 479.773 4.698 o
-4 29 8 55.915 79.925 199.830 70.372 o
-4 29 9 11570.100 10130.000 623.658 4.618 o
-4 29 10 196.622 41.878 165.532 97.016 o
-4 30 1 10784.800 11210.400 458.191 6.540 o
-4 30 2 3706.390 3938.620 249.857 22.321 o
-4 30 3 1483.420 1740.000 178.263 49.920 o
-4 30 4 313.275 329.806 93.216 209.317 o
-4 30 5 7143.250 7258.330 359.346 10.769 o
-4 30 6 31.888 246.675 110.205 209.053 o
-4 30 7 535.586 627.097 174.907 72.621 o
-4 30 8 275.235 214.678 193.470 69.453 o
-4 30 9 0.721 4.382 150.711 126.676 o
-4 31 1 14959.000 15513.200 491.379 4.865 o
-4 31 2 197.252 138.240 89.926 264.287 o
-4 31 3 11899.300 12493.800 374.068 7.164 o
-4 31 4 806.729 943.365 146.280 81.876 o
-4 31 5 400.744 507.418 126.734 125.089 o
-4 31 6 7196.530 7576.580 390.357 9.799 o
-4 31 7 52.923 242.074 119.942 177.620 o
-4 31 8 7978.780 6598.800 495.536 7.355 o
-4 31 9 1526.950 1487.970 304.579 24.467 o
-4 32 1 1986.820 2104.030 189.512 41.243 o
-4 32 2 327.875 372.513 104.535 175.802 o
-4 32 3 6881.220 7127.390 348.097 11.315 o
-4 32 4 570.036 764.964 125.811 110.658 o
-4 32 5 698.490 825.108 144.467 87.797 o
-4 32 6 2590.470 2594.240 232.665 29.318 o
-4 32 7 1123.250 1104.650 171.286 60.580 o
-4 32 8 8.801 33.007 149.443 127.489 o
-4 32 9 845.920 1158.080 293.113 28.433 o
-4 33 1 1198.910 1173.380 155.728 65.915 o
-4 33 2 14896.900 15787.500 591.098 4.106 o
-4 33 3 1194.740 1329.410 162.445 61.719 o
-4 33 4 9163.210 9397.790 621.863 5.018 o
-4 33 5 363.877 491.602 125.833 129.070 o
-4 33 6 228.415 247.459 123.934 150.944 o
-4 33 7 3362.940 3734.600 288.995 19.949 o
-4 33 8 10.695 158.983 157.692 111.601 o
-4 34 1 474.849 869.014 140.504 97.738 o
-4 34 2 4643.920 5001.430 428.634 10.675 o
-4 34 3 314.738 560.373 193.105 66.052 o
-4 34 4 847.180 908.557 215.960 47.477 o
-4 34 5 3120.550 3444.300 321.622 18.072 o
-4 34 6 449.500 428.056 134.365 114.681 o
-4 34 7 1483.260 1258.250 190.682 48.398 o
-4 34 8 484.815 153.848 201.660 61.775 o
-4 35 1 7113.590 7662.080 404.504 9.457 o
-4 35 2 1267.370 1414.280 189.945 49.952 o
-4 35 3 15386.800 16411.300 532.235 4.418 o
-4 35 4 1797.340 1655.620 213.089 38.676 o
-4 35 5 4037.660 4585.160 513.732 8.495 o
-4 35 6 173.786 22.974 139.836 133.952 o
-4 35 7 12.525 145.656 119.495 189.828 o
-4 35 8 460.194 355.496 204.343 59.345 o
-4 36 1 485.994 749.946 139.931 100.073 o
-4 36 2 130.254 333.907 114.862 176.366 o
-4 36 3 1382.580 1666.020 213.932 41.090 o
-4 36 4 1976.950 1684.160 362.137 17.730 o
-4 36 5 1092.960 772.303 170.609 63.844 o
-4 36 6 1974.420 1937.740 239.875 31.887 o
-4 36 7 103.010 210.922 121.806 169.108 o
-4 37 1 4415.830 4168.880 325.620 15.699 o
-4 37 2 9957.950 9827.660 609.845 5.000 o
-4 37 3 6839.540 6878.880 468.100 8.230 o
-4 37 4 8249.560 8436.370 467.101 7.523 o
-4 37 5 2400.970 2509.890 304.795 21.465 o
-4 37 6 856.732 1028.040 222.317 44.850 o
-4 37 7 352.066 317.213 197.040 65.113 o
-4 38 1 1915.990 2020.980 224.588 34.689 o
-4 38 2 292.653 478.721 128.506 129.976 o
-4 38 3 2143.810 2120.930 247.742 29.616 o
-4 38 4 606.050 790.485 171.424 71.799 o
-4 38 5 4040.220 3655.900 326.369 16.401 o
-4 38 6 320.153 577.079 178.748 74.974 o
-4 39 1 5288.970 5448.340 373.272 12.132 o
-4 39 2 6136.950 6411.280 453.985 8.913 o
-4 39 3 2679.970 2886.990 378.909 15.116 o
-4 39 4 4670.290 4399.250 494.539 8.810 o
-4 39 5 2047.190 2160.440 300.994 22.941 o
-4 39 6 1822.600 1914.480 287.233 25.408 o
-4 40 1 1277.800 1134.510 221.063 41.756 o
-4 40 2 3828.640 4132.210 444.983 10.770 o
-4 40 3 78.735 715.728 280.464 34.592 o
-4 40 4 3184.420 3257.690 395.758 13.575 o
-4 40 5 766.683 751.960 206.766 52.342 o
-4 41 1 5060.510 4731.790 400.476 11.506 o
-4 41 2 293.891 271.188 198.748 65.399 o
-4 41 3 9526.220 9118.080 564.384 5.653 o
-4 41 4 469.386 732.654 208.186 55.114 o
-4 42 1 1268.980 1298.190 343.620 20.723 o
-4 42 2 261.879 591.288 232.229 48.134 o
-4 42 3 4948.720 5317.640 435.430 10.212 o
-4 43 1 399.335 502.226 292.066 31.238 o
-3 0 2 42319.400 43371.800 624.521 1.476 o
-3 0 4 3230.940 2377.800 181.075 34.512 o
-3 0 6 24006.000 25420.400 500.710 3.100 o
-3 0 8 2978.590 2738.200 274.038 23.068 o
-3 0 10 665.602 1086.660 214.456 48.821 o
-3 0 12 87.660 36.212 308.431 29.936 o
-3 1 1 30735.500 30151.100 328.650 2.757 o
-3 1 2 486.967 744.386 46.343 254.118 o
-3 1 3 18946.600 17345.400 292.888 5.319 o
-3 1 4 12689.800 12681.100 258.286 8.342 o
-3 1 5 12044.300 10644.500 182.634 10.240 o
-3 1 6 26670.900 26580.700 365.605 3.200 o
-3 1 7 20140.200 20014.100 322.023 4.663 o
-3 1 8 5601.720 5147.410 260.282 17.131 o
-3 1 9 5043.740 5035.060 271.846 17.379 o
-3 1 10 768.783 855.282 137.040 90.988 o
-3 1 11 29.475 120.186 100.574 260.544 o
-3 1 12 169.532 254.415 172.717 87.389 o
-3 1 13 740.118 388.436 195.144 59.911 o
-3 2 1 1950.020 2095.270 78.617 72.687 o
-3 2 2 29.211 18.675 24.513 2862.920 o
-3 2 3 21444.300 20068.900 322.205 4.434 o
-3 2 4 1455.430 1703.880 88.591 86.638 o
-3 2 5 8567.280 7323.450 148.247 15.746 o
-3 2 6 1118.540 1189.570 83.260 112.647 o
-3 2 7 3444.290 3545.230 144.023 35.359 o
-3 2 8 467.288 522.521 98.259 165.324 o
-3 2 9 409.761 661.453 118.775 130.906 o
-3 2 10 1829.730 1813.420 213.798 37.862 o
-3 2 11 1772.070 1704.460 214.363 38.401 o
-3 2 12 784.542 689.241 190.509 59.481 o
-3 2 13 488.849 363.212 201.838 60.171 o
-3 3 1 3077.020 2842.010 89.052 48.343 o
-3 3 2 38413.000 35423.000 389.894 2.021 o
-3 3 3 1269.560 1211.050 52.229 124.194 o
-3 3 4 45856.900 44493.900 483.526 1.472 o
-3 3 5 3280.650 3259.960 124.171 39.869 o
-3 3 6 35296.000 34345.500 439.641 2.146 o
-3 3 7 2819.030 2670.760 131.658 44.500 o
-3 3 8 14828.100 14800.400 414.142 5.623 o
-3 3 9 4492.220 4995.230 269.142 18.409 o
-3 3 10 2959.670 3298.930 241.173 25.905 o
-3 3 11 62.989 -30.759 102.616 257.408 o
-3 3 12 987.573 739.740 343.033 21.771 o
-3 3 13 1283.110 763.504 210.873 46.049 o
-3 4 1 12506.400 13146.700 184.486 9.187 o
-3 4 2 13.735 47.791 32.769 1960.490 o
-3 4 3 13707.300 14871.000 206.861 7.957 o
-3 4 4 18695.700 18975.500 266.876 5.336 o
-3 4 5 4853.070 5528.520 140.626 25.625 o
-3 4 6 12689.100 12269.600 226.745 8.833 o
-3 4 7 1624.400 1621.710 104.227 76.330 o
-3 4 8 17.218 58.130 53.432 862.134 o
-3 4 9 1691.370 1586.900 162.705 53.425 o
-3 4 10 13.589 8.348 89.959 347.994 o
-3 4 11 3065.680 3160.080 279.878 21.852 o
-3 4 12 550.294 540.588 251.009 40.141 o
-3 4 13 1328.880 1090.380 240.632 36.767 o
-3 5 1 2356.770 3454.510 116.313 47.960 o
-3 5 2 24337.300 23377.700 283.616 3.889 o
-3 5 3 8505.870 7211.960 144.843 15.995 o
-3 5 4 73.156 311.522 43.444 669.300 o
-3 5 5 45685.600 46806.000 534.241 1.407 o
-3 5 6 0.006 -50.383 37.898 2005.900 o
-3 5 7 29597.600 29945.500 426.459 2.664 o
-3 5 8 454.534 592.776 93.129 172.651 o
-3 5 9 1703.400 1600.370 158.108 54.700 o
-3 5 10 27.465 -118.704 79.708 433.767 o
-3 5 11 396.372 430.424 135.747 115.540 o
-3 5 12 222.360 234.144 175.060 84.149 o
-3 5 13 1463.390 1812.400 379.542 16.930 o
-3 6 1 3599.010 4108.790 98.715 37.859 o
-3 6 2 101.807 36.223 30.292 1320.970 o
-3 6 3 54808.600 55186.500 573.796 1.079 o
-3 6 4 10589.800 11960.400 198.669 10.544 o
-3 6 5 29360.400 29672.200 385.158 2.778 o
-3 6 6 12.101 96.236 42.960 1162.090 o
-3 6 7 430.024 501.881 69.668 237.890 o
-3 6 8 437.366 320.243 77.233 233.820 o
-3 6 9 2737.570 3089.520 215.305 30.218 o
-3 6 10 2354.010 2555.060 282.486 23.845 o
-3 6 11 1797.440 2036.720 233.108 33.636 o
-3 6 12 4286.360 4176.880 383.336 12.933 o
-3 6 13 343.769 -0.838 147.042 114.060 o
-3 7 1 31189.000 30969.500 354.683 2.645 o
-3 7 2 6380.610 5822.740 123.005 21.904 o
-3 7 3 10492.100 9918.770 172.172 11.814 o
-3 7 4 25501.700 25058.200 328.494 3.506 o
-3 7 5 9397.230 9789.610 244.596 11.326 o
-3 7 6 38568.400 39300.600 496.970 1.807 o
-3 7 7 842.042 871.688 84.792 137.362 o
-3 7 8 2575.950 2919.860 155.194 41.136 o
-3 7 9 363.809 352.945 99.697 183.733 o
-3 7 10 359.050 232.062 105.286 178.651 o
-3 7 11 11.333 -49.362 108.121 243.974 o
-3 7 12 1422.400 1332.410 381.230 17.126 o
-3 7 13 844.093 612.642 242.260 40.541 o
-3 8 1 91.134 58.085 31.901 1261.490 o
-3 8 2 32108.300 32086.200 373.984 2.507 o
-3 8 3 8.078 -0.493 30.226 2885.480 o
-3 8 4 28066.900 28922.900 368.978 2.952 o
-3 8 5 8757.740 8987.600 209.475 13.020 o
-3 8 6 47.505 88.149 46.212 929.432 o
-3 8 7 3170.790 3069.010 147.871 37.847 o
-3 8 8 11631.500 11545.100 260.825 9.097 o
-3 8 9 2030.620 2481.490 196.750 38.203 o
-3 8 10 7851.250 7283.000 398.002 9.358 o
-3 8 11 2821.320 3250.720 288.423 21.466 o
-3 8 12 428.587 388.782 176.399 76.325 o
-3 8 13 2157.370 1716.570 340.648 19.245 o
-3 9 1 49047.400 52660.200 550.385 1.237 o
-3 9 2 108666.000 106822.000 1300.790 0.317 o
-3 9 3 12260.400 12242.800 243.955 8.836 o
-3 9 4 19520.400 18923.600 280.328 5.094 o
-3 9 5 9520.390 9781.120 217.243 11.820 o
-3 9 6 193.340 166.871 50.811 523.151 o
-3 9 7 6168.880 6472.230 192.198 18.589 o
-3 9 8 2260.310 2126.380 135.433 51.753 o
-3 9 9 127.875 119.302 92.235 274.767 o
-3 9 10 55.833 117.918 109.497 218.286 o
-3 9 11 2362.220 2564.450 256.937 26.875 o
-3 9 12 4877.660 4453.030 396.315 11.872 o
-3 9 13 795.532 423.240 216.704 49.876 o
-3 10 1 4.318 18.388 38.472 1776.100 o
-3 10 2 60.052 106.825 39.600 1042.580 o
-3 10 3 12428.800 11866.600 203.038 9.372 o
-3 10 4 1800.230 2206.160 106.151 66.062 o
-3 10 5 11622.800 12004.400 226.218 9.482 o
-3 10 6 1657.020 1787.740 109.236 71.750 o
-3 10 7 3296.290 3440.410 161.105 34.241 o
-3 10 8 1954.930 1957.610 130.840 57.829 o
-3 10 9 10584.800 10921.700 445.865 6.806 o
-3 10 10 3168.630 3246.200 269.160 22.545 o
-3 10 11 11688.700 11068.200 531.658 5.456 o
-3 10 12 1334.270 1320.180 278.111 29.053 o
-3 10 13 378.103 290.470 204.832 60.636 o
-3 11 1 104740.000 105426.000 1005.900 0.358 o
-3 11 2 11448.600 10558.000 213.617 10.210 o
-3 11 3 40056.300 38433.000 453.489 1.810 o
-3 11 4 431.504 398.952 55.898 292.718 o
-3 11 5 5305.580 5169.470 155.102 23.909 o
-3 11 6 981.468 1278.270 97.592 106.209 o
-3 11 7 193.865 263.738 65.304 373.632 o
-3 11 8 13.559 56.324 57.859 760.901 o
-3 11 9 272.766 235.483 107.110 184.571 o
-3 11 10 38.011 277.961 117.284 184.424 o
-3 11 11 1245.300 1512.550 212.610 42.932 o
-3 11 12 784.868 684.959 218.849 48.004 o
-3 12 1 10865.600 11324.600 197.287 10.595 o
-3 12 2 8490.700 8518.740 168.517 14.573 o
-3 12 3 735.626 946.575 71.965 158.287 o
-3 12 4 16261.800 16920.100 271.474 6.180 o
-3 12 5 1903.800 2495.030 124.180 56.830 o
-3 12 6 700.666 871.175 84.617 148.647 o
-3 12 7 5608.170 6177.090 207.279 19.107 o
-3 12 8 19986.600 20642.000 454.452 3.977 o
-3 12 9 698.364 827.752 147.424 85.514 o
-3 12 10 30056.300 30276.400 1228.630 1.187 o
-3 12 11 1313.590 1231.410 348.714 20.192 o
-3 12 12 4032.670 4329.130 454.451 10.290 o
-3 13 1 24281.800 22626.500 309.921 3.866 o
-3 13 2 43450.300 41909.300 485.617 1.589 o
-3 13 3 12880.400 12697.600 221.931 8.687 o
-3 13 4 6337.010 6523.720 167.527 19.342 o
-3 13 5 551.710 354.977 59.042 255.753 o
-3 13 6 1590.330 1908.180 118.983 68.105 o
-3 13 7 2.537 -20.642 50.388 1122.990 o
-3 13 8 33.400 57.388 59.172 693.460 o
-3 13 9 226.754 302.872 129.449 138.764 o
-3 13 10 1195.040 1855.610 237.616 36.127 o
-3 13 11 1248.890 1563.850 243.252 35.390 o
-3 13 12 2089.210 2344.660 301.316 22.619 o
-3 14 1 10615.400 10517.600 195.948 11.083 o
-3 14 2 740.453 850.373 70.110 165.001 o
-3 14 3 56.608 -0.722 35.322 1563.080 o
-3 14 4 106.015 110.602 44.014 791.894 o
-3 14 5 748.281 836.929 78.391 154.045 o
-3 14 6 1821.800 1907.310 116.978 64.706 o
-3 14 7 1087.470 1349.650 121.263 84.987 o
-3 14 8 5637.610 6004.400 256.033 16.696 o
-3 14 9 9565.510 9722.480 439.964 7.380 o
-3 14 10 0.257 -115.262 103.675 267.986 o
-3 14 11 10263.100 9348.020 562.707 5.519 o
-3 14 12 1499.280 1231.470 241.511 35.339 o
-3 15 1 39354.200 40527.600 524.639 1.722 o
-3 15 2 19387.500 17623.900 272.752 5.302 o
-3 15 3 3342.410 3605.760 132.828 37.191 o
-3 15 4 17618.700 16610.700 299.627 5.670 o
-3 15 5 539.289 682.867 73.339 194.627 o
-3 15 6 3045.870 3134.730 153.531 37.574 o
-3 15 7 8976.200 9368.640 251.182 11.656 o
-3 15 8 1279.930 1450.560 132.713 72.828 o
-3 15 9 1971.440 1736.000 223.870 35.260 o
-3 15 10 113.693 239.518 132.121 144.626 o
-3 15 11 362.017 422.859 170.045 82.286 o
-3 15 12 511.904 744.945 397.919 17.170 o
-3 16 1 1198.670 1231.350 87.399 105.066 o
-3 16 2 7782.530 7365.240 166.485 16.300 o
-3 16 3 3056.770 3608.860 133.173 38.957 o
-3 16 4 2950.080 3125.770 130.572 41.814 o
-3 16 5 5843.620 6069.040 190.639 19.631 o
-3 16 6 238.213 156.373 64.971 380.681 o
-3 16 7 44.743 61.615 55.245 748.880 o
-3 16 8 8072.570 8400.910 321.710 10.864 o
-3 16 9 167.664 109.900 99.144 236.548 o
-3 16 10 15667.600 15744.300 592.765 4.007 o
-3 16 11 59.342 -21.523 146.421 130.585 o
-3 16 12 10454.100 9165.710 694.323 4.180 o
-3 17 1 17605.200 15836.800 262.644 6.019 o
-3 17 2 11652.400 12158.000 235.725 9.288 o
-3 17 3 8627.620 7706.170 177.476 14.663 o
-3 17 4 4713.780 4596.230 157.672 26.376 o
-3 17 5 8171.640 8501.410 210.619 13.823 o
-3 17 6 2391.310 2807.460 146.504 44.685 o
-3 17 7 1610.730 1949.210 176.279 48.262 o
-3 17 8 4893.320 5355.810 280.476 16.880 o
-3 17 9 32.856 67.412 106.343 239.911 o
-3 17 10 1032.020 1514.970 293.436 27.282 o
-3 17 11 66.634 237.613 146.758 122.632 o
-3 17 12 38.839 372.667 196.483 70.301 o
-3 18 1 4345.250 4621.360 151.305 28.118 o
-3 18 2 1145.740 1330.730 93.311 101.256 o
-3 18 3 3315.810 3395.640 130.223 38.359 o
-3 18 4 31.527 123.990 51.816 785.107 o
-3 18 5 6.322 30.808 48.664 1109.570 o
-3 18 6 3112.680 3141.380 177.641 33.681 o
-3 18 7 215.058 391.967 94.349 217.304 o
-3 18 8 2134.160 2371.780 197.236 37.816 o
-3 18 9 3000.120 3521.060 453.136 11.069 o
-3 18 10 906.809 847.217 197.841 53.845 o
-3 18 11 7662.710 7139.970 508.622 7.129 o
-3 18 12 2071.180 2051.900 291.904 24.041 o
-3 19 1 3567.510 3571.870 139.119 35.204 o
-3 19 2 20382.600 18998.300 383.660 4.398 o
-3 19 3 4722.470 4721.590 200.846 22.924 o
-3 19 4 7495.740 7529.570 236.795 14.266 o
-3 19 5 9947.960 10618.500 269.362 10.164 o
-3 19 6 7439.280 7698.000 254.180 13.660 o
-3 19 7 18338.100 18118.700 502.942 4.093 o
-3 19 8 217.089 227.293 92.674 238.343 o
-3 19 9 6270.990 6133.070 427.875 9.599 o
-3 19 10 99.912 442.683 155.600 104.351 o
-3 19 11 31.790 102.340 148.308 125.987 o
-3 19 12 266.127 397.925 173.944 81.870 o
-3 20 1 398.403 521.178 63.282 261.327 o
-3 20 2 441.751 469.025 63.028 257.717 o
-3 20 3 615.964 653.581 84.676 166.815 o
-3 20 4 3327.440 3296.340 176.071 32.493 o
-3 20 5 1333.670 1468.660 155.809 61.379 o
-3 20 6 699.634 687.747 100.268 135.536 o
-3 20 7 8255.500 8721.920 345.180 10.063 o
-3 20 8 167.872 257.844 98.464 224.500 o
-3 20 9 7946.320 9090.160 524.380 6.546 o
-3 20 10 7169.100 6793.850 478.939 7.901 o
-3 20 11 824.313 1027.300 223.668 44.684 o
-3 21 1 5158.060 4913.340 174.196 23.430 o
-3 21 2 14774.600 14855.800 265.078 7.016 o
-3 21 3 380.893 453.144 82.543 216.988 o
-3 21 4 8089.010 8032.170 290.053 11.848 o
-3 21 5 202.354 269.195 85.196 266.173 o
-3 21 6 6545.640 7116.860 315.255 12.651 o
-3 21 7 2114.200 2392.600 193.751 38.563 o
-3 21 8 11371.100 11892.200 487.040 5.949 o
-3 21 9 309.084 116.404 125.788 146.162 o
-3 21 10 5352.420 6121.020 448.012 9.462 o
-3 21 11 382.187 233.898 157.198 96.003 o
-3 22 1 255.084 290.196 57.582 381.285 o
-3 22 2 1396.100 1469.510 119.473 76.514 o
-3 22 3 4547.500 4520.980 233.059 21.195 o
-3 22 4 597.905 779.931 95.671 145.899 o
-3 22 5 4490.430 5017.010 241.912 20.188 o
-3 22 6 3372.380 3780.500 239.933 24.233 o
-3 22 7 292.043 92.855 84.248 269.769 o
-3 22 8 3937.920 4379.630 276.945 19.303 o
-3 22 9 1994.160 1654.180 243.138 31.837 o
-3 22 10 2228.890 2651.480 305.444 21.598 o
-3 22 11 3972.250 3381.510 366.441 14.351 o
-3 23 1 1243.490 1231.460 109.865 89.030 o
-3 23 2 2442.100 2685.620 160.899 41.890 o
-3 23 3 18066.200 17717.800 387.076 4.881 o
-3 23 4 228.340 215.098 74.918 314.283 o
-3 23 5 8414.830 8562.950 284.350 11.557 o
-3 23 6 4362.120 4467.230 264.695 19.358 o
-3 23 7 5516.390 5801.160 312.816 14.284 o
-3 23 8 2139.870 2456.820 216.392 34.020 o
-3 23 9 4999.330 4478.360 381.261 12.375 o
-3 23 10 112.438 -84.440 184.708 81.615 o
-3 23 11 166.362 99.787 176.734 85.959 o
-3 24 1 3166.370 3315.830 152.644 36.444 o
-3 24 2 3570.940 3780.220 192.096 28.590 o
-3 24 3 128.599 248.047 70.943 374.086 o
-3 24 4 11556.400 11756.400 298.037 8.522 o
-3 24 5 1015.220 1008.150 117.693 95.022 o
-3 24 6 8445.900 8486.020 366.956 9.509 o
-3 24 7 5718.330 5897.080 319.283 13.763 o
-3 24 8 12.668 76.035 85.810 364.858 o
-3 24 9 4281.710 4639.180 543.523 7.698 o
-3 24 10 1470.850 1408.920 245.129 34.308 o
-3 24 11 991.092 1174.860 236.693 39.384 o
-3 25 1 62.466 123.955 63.648 537.295 o
-3 25 2 1401.850 1697.410 134.623 67.196 o
-3 25 3 4159.170 4611.420 236.169 21.696 o
-3 25 4 14828.200 14125.700 337.538 6.430 o
-3 25 5 14042.500 14330.900 507.212 4.986 o
-3 25 6 9536.570 9970.190 407.346 7.908 o
-3 25 7 8313.660 8442.200 415.930 8.503 o
-3 25 8 6144.240 6629.890 350.981 11.904 o
-3 25 9 1256.220 1503.270 237.385 36.782 o
-3 25 10 353.172 360.701 240.209 45.466 o
-3 25 11 59.458 -4.017 180.976 86.319 o
-3 26 1 355.906 564.071 87.982 198.235 o
-3 26 2 5509.230 5657.510 242.821 17.819 o
-3 26 3 13996.400 14062.000 334.091 6.722 o
-3 26 4 866.561 979.075 116.515 102.067 o
-3 26 5 9808.750 9767.200 361.113 8.686 o
-3 26 6 581.016 736.054 125.391 111.271 o
-3 26 7 1206.010 1265.430 185.230 52.992 o
-3 26 8 146.518 258.006 113.390 182.704 o
-3 26 9 398.994 272.091 144.284 108.708 o
-3 26 10 6.304 23.402 165.139 104.922 o
-3 27 1 1402.020 1487.300 128.933 71.716 o
-3 27 2 3850.370 4171.970 273.971 19.856 o
-3 27 3 74.223 142.592 68.120 466.633 o
-3 27 4 8168.190 7957.140 299.854 11.542 o
-3 27 5 2905.530 2990.330 221.549 28.944 o
-3 27 6 13192.500 14281.700 525.084 4.974 o
-3 27 7 3771.280 3450.170 288.538 19.522 o
-3 27 8 5220.930 5916.520 512.101 7.943 o
-3 27 9 933.921 953.382 206.602 49.724 o
-3 27 10 2.809 45.607 159.322 112.313 o
-3 28 1 16.624 26.446 64.148 650.539 o
-3 28 2 5242.330 5922.890 255.595 17.339 o
-3 28 3 1673.730 1644.740 144.639 59.396 o
-3 28 4 18687.500 19953.600 483.469 4.039 o
-3 28 5 48.086 342.954 101.770 227.306 o
-3 28 6 7521.580 7164.770 354.556 10.703 o
-3 28 7 415.526 472.943 120.127 134.788 o
-3 28 8 105.349 104.825 111.184 205.425 o
-3 28 9 119.685 -67.188 120.492 182.591 o
-3 28 10 134.056 -156.743 144.198 129.747 o
-3 29 1 3648.550 3358.500 220.936 25.963 o
-3 29 2 3424.530 3544.290 206.718 27.914 o
-3 29 3 4429.870 4841.470 242.481 20.435 o
-3 29 4 229.285 230.887 112.677 176.271 o
-3 29 5 17056.900 15916.300 448.323 4.804 o
-3 29 6 4981.150 5632.740 485.657 8.704 o
-3 29 7 6503.370 6840.300 363.858 11.164 o
-3 29 8 99.327 26.261 109.475 218.775 o
-3 29 9 1101.460 539.642 259.541 35.058 o
-3 29 10 274.544 56.325 200.760 66.224 o
-3 30 1 2282.120 2483.660 192.589 37.503 o
-3 30 2 652.728 953.052 118.694 109.826 o
-3 30 3 15067.500 15507.800 378.368 5.808 o
-3 30 4 53.793 97.512 89.622 316.188 o
-3 30 5 12972.000 13520.700 495.009 5.366 o
-3 30 6 4.969 32.718 98.529 290.083 o
-3 30 7 316.692 680.229 146.409 101.334 o
-3 30 8 813.802 1224.260 181.919 59.377 o
-3 30 9 488.509 610.017 222.109 49.839 o
-3 31 1 19534.900 20196.100 484.438 3.910 o
-3 31 2 3425.430 3436.800 236.515 24.892 o
-3 31 3 6809.030 7151.700 306.261 12.728 o
-3 31 4 11791.600 11798.700 514.757 5.553 o
-3 31 5 6.310 12.145 85.623 386.136 o
-3 31 6 7503.180 7253.710 375.108 10.124 o
-3 31 7 1537.350 1497.360 185.942 48.232 o
-3 31 8 4116.190 4403.850 345.622 14.811 o
-3 31 9 475.607 143.876 189.038 69.333 o
-3 32 1 663.661 1011.040 133.116 95.072 o
-3 32 2 11160.300 12293.100 385.106 7.290 o
-3 32 3 508.921 871.707 130.309 106.301 o
-3 32 4 14513.700 14727.600 449.626 5.375 o
-3 32 5 208.966 245.500 121.168 158.375 o
-3 32 6 2123.040 2576.280 228.533 31.799 o
-3 32 7 4402.220 4578.890 413.487 11.478 o
-3 32 8 0.672 89.157 134.839 154.423 o
-3 32 9 5340.120 5067.130 515.352 7.963 o
-3 33 1 2916.000 3156.710 248.714 25.389 o
-3 33 2 13588.000 13297.700 474.958 5.465 o
-3 33 3 719.910 999.511 163.226 72.419 o
-3 33 4 4832.870 5083.330 307.519 15.668 o
-3 33 5 1562.600 1410.040 170.178 53.444 o
-3 33 6 197.866 202.430 115.934 173.527 o
-3 33 7 1527.330 1878.550 230.970 35.750 o
-3 33 8 1066.550 1093.830 185.460 55.494 o
-3 34 1 4006.240 3308.710 244.848 22.794 o
-3 34 2 70.686 253.819 100.681 235.737 o
-3 34 3 6619.520 6980.260 395.149 10.124 o
-3 34 4 2.243 6.404 106.852 251.090 o
-3 34 5 2494.340 2784.340 241.874 28.073 o
-3 34 6 1017.670 1086.510 173.577 61.218 o
-3 34 7 284.534 343.156 127.663 136.309 o
-3 34 8 4648.440 4739.820 396.758 11.912 o
-3 35 1 10132.300 10910.100 453.018 6.830 o
-3 35 2 98.305 147.823 94.668 267.308 o
-3 35 3 12300.700 10555.500 498.378 5.760 o
-3 35 4 12.891 83.209 108.181 234.687 o
-3 35 5 88.676 287.812 138.276 133.533 o
-3 35 6 45.800 -6.745 114.095 213.428 o
-3 35 7 380.358 66.660 116.546 160.349 o
-3 35 8 27.612 282.815 198.214 70.150 o
-3 36 1 0.622 65.623 83.503 393.364 o
-3 36 2 998.740 1092.440 153.858 71.266 o
-3 36 3 1.180 131.197 106.779 238.020 o
-3 36 4 5120.610 4846.980 349.059 13.495 o
-3 36 5 65.191 141.515 118.820 185.272 o
-3 36 6 2.821 -147.018 110.064 237.255 o
-3 36 7 2077.390 1470.350 235.335 33.246 o
-3 37 1 4515.580 4399.620 288.591 17.605 o
-3 37 2 11704.400 10046.200 487.447 6.076 o
-3 37 3 215.370 428.452 225.211 52.124 o
-3 37 4 2236.310 2552.050 270.932 25.497 o
-3 37 5 306.896 474.740 160.390 91.437 o
-3 37 6 26.623 -103.968 116.979 206.328 o
-3 37 7 959.972 856.928 215.628 46.843 o
-3 38 1 917.778 992.077 158.143 71.488 o
-3 38 2 9.801 134.896 110.234 222.229 o
-3 38 3 1457.010 1392.360 260.263 31.531 o
-3 38 4 21.451 104.831 119.507 191.318 o
-3 38 5 296.063 208.822 138.241 123.367 o
-3 38 6 166.010 187.244 134.396 138.479 o
-3 39 1 8077.320 7344.370 426.639 8.588 o
-3 39 2 2792.820 2628.450 259.037 25.289 o
-3 39 3 1877.270 2249.680 256.177 29.063 o
-3 39 4 1764.270 1390.060 209.038 40.661 o
-3 39 5 29.669 -30.502 143.111 138.565 o
-3 39 6 766.773 691.477 177.172 66.461 o
-3 40 1 131.022 147.132 111.547 197.311 o
-3 40 2 359.397 426.557 238.323 45.814 o
-3 40 3 700.267 627.988 161.101 78.214 o
-3 40 4 25.993 134.268 140.093 139.816 o
-3 40 5 14.105 134.657 129.811 162.701 o
-3 41 1 7212.280 8163.750 1795.970 0.854 o
-3 41 2 429.564 383.967 152.206 96.738 o
-3 41 3 4562.990 5255.910 387.550 12.157 o
-3 41 4 1151.930 851.921 197.038 51.496 o
-3 41 5 1316.680 1569.730 228.634 38.252 o
-3 42 1 14.182 103.937 191.613 77.012 o
-3 42 2 506.946 511.265 217.856 51.817 o
-3 42 3 654.011 1054.040 222.317 46.365 o
-3 42 4 30.874 103.348 137.881 144.925 o
-3 43 1 1081.790 489.948 232.812 42.043 o
-3 43 2 5195.980 4814.650 608.237 6.231 o
-2 0 2 208209.000 211813.000 3006.880 0.085 o
-2 0 4 11222.500 10410.000 252.984 9.758 o
-2 0 6 5334.910 5296.010 228.226 19.230 o
-2 0 8 1022.800 1292.060 217.642 43.979 o
-2 0 10 5.370 200.083 151.240 120.130 o
-2 0 12 105.928 171.608 200.056 68.525 o
-2 1 1 146.148 405.650 31.029 618.673 o
-2 1 2 68651.100 67887.300 749.988 0.734 o
-2 1 3 791.207 536.180 40.290 221.622 o
-2 1 4 23632.600 23890.900 300.044 3.900 o
-2 1 5 2760.140 2610.370 111.634 49.018 o
-2 1 6 1784.260 1983.570 108.168 67.712 o
-2 1 7 12850.700 13563.500 262.561 8.026 o
-2 1 8 1971.980 2441.830 143.978 50.993 o
-2 1 9 320.618 523.975 106.284 164.702 o
-2 1 10 97.790 64.548 81.598 358.849 o
-2 1 11 4225.730 4065.540 355.066 14.380 o
-2 1 12 4046.250 3850.700 358.040 14.500 o
-2 1 13 6204.240 5866.280 467.236 8.666 o
-2 2 1 5390.340 4875.510 85.389 28.007 o
-2 2 2 122.226 115.917 25.860 1121.260 o
-2 2 3 30319.400 29135.000 325.172 2.839 o
-2 2 4 5638.440 5308.560 120.501 24.707 o
-2 2 5 19702.200 19428.800 282.861 4.993 o
-2 2 6 8.531 142.618 42.730 1080.540 o
-2 2 7 6614.040 7010.880 199.400 17.114 o
-2 2 8 280.392 290.258 67.496 317.754 o
-2 2 9 48.667 43.407 70.912 499.399 o
-2 2 10 38.129 57.695 93.544 304.708 o
-2 2 11 771.564 857.439 162.022 73.538 o
-2 2 12 3.336 79.892 137.515 148.776 o
-2 2 13 929.614 1205.210 230.200 41.392 o
-2 3 1 592.910 656.573 40.760 249.936 o
-2 3 2 3169.810 3179.970 75.373 47.523 o
-2 3 3 2870.760 2338.920 84.544 54.202 o
-2 3 4 11680.200 11335.500 184.799 10.223 o
-2 3 5 7547.100 7680.660 162.896 16.523 o
-2 3 6 5414.120 5208.050 157.880 23.394 o
-2 3 7 1748.920 1829.590 115.250 67.287 o
-2 3 8 4.355 -7.286 51.948 1049.840 o
-2 3 9 2681.690 2856.470 187.758 35.086 o
-2 3 10 1190.110 1256.530 156.849 64.845 o
-2 3 11 687.790 605.453 144.804 91.200 o
-2 3 12 11715.300 10566.500 583.935 4.947 o
-2 3 13 2003.100 1714.940 273.850 26.968 o
-2 4 1 6677.610 6392.380 145.847 19.705 o
-2 4 2 49207.300 47020.700 467.565 1.352 o
-2 4 3 6422.080 5871.010 129.241 21.491 o
-2 4 4 28567.700 27737.900 340.211 3.024 o
-2 4 5 5857.080 5158.620 141.029 23.233 o
-2 4 6 588.200 552.499 66.121 211.541 o
-2 4 7 2727.320 2634.470 149.253 42.161 o
-2 4 8 569.878 693.752 83.793 171.101 o
-2 4 9 62.306 -19.623 62.967 623.552 o
-2 4 10 723.769 897.178 159.056 75.982 o
-2 4 11 4835.250 5280.910 355.406 13.276 o
-2 4 12 55.129 132.892 128.990 160.784 o
-2 4 13 511.012 578.430 218.492 51.185 o
-2 5 1 1538.640 1390.800 60.519 102.073 o
-2 5 2 40407.000 41756.500 454.609 1.729 o
-2 5 3 18699.500 18305.700 239.415 5.557 o
-2 5 4 99.669 109.918 36.001 984.528 o
-2 5 5 18246.100 17101.200 264.584 5.676 o
-2 5 6 4530.850 4722.800 167.633 25.991 o
-2 5 7 4778.630 4369.030 169.221 25.645 o
-2 5 8 285.203 473.819 75.829 255.043 o
-2 5 9 1474.290 1654.390 134.629 66.288 o
-2 5 10 1168.490 1187.710 171.713 59.183 o
-2 5 11 5177.660 5581.890 410.145 10.841 o
-2 5 12 115.256 208.553 148.664 117.989 o
-2 5 13 5183.940 4659.730 547.991 7.359 o
-2 6 1 65797.300 69481.900 656.233 0.782 o
-2 6 2 27112.500 26882.700 306.789 3.284 o
-2 6 3 57023.600 58249.800 589.622 1.006 o
-2 6 4 27748.000 25390.300 325.036 3.252 o
-2 6 5 524.007 373.371 53.856 274.929 o
-2 6 6 6550.320 5429.660 179.081 19.456 o
-2 6 7 7763.130 8322.750 207.169 14.469 o
-2 6 8 1699.330 1968.610 128.792 62.152 o
-2 6 9 9715.900 10040.100 307.529 9.714 o
-2 6 10 2032.840 2106.630 219.691 34.810 o
-2 6 11 893.735 1121.280 201.336 51.192 o
-2 6 12 1786.380 1658.880 267.410 28.672 o
-2 6 13 119.806 159.522 168.535 94.433 o
-2 7 1 222341.000 225334.000 1954.780 0.091 o
-2 7 2 1568.590 1710.160 74.230 89.314 o
-2 7 3 6237.290 6124.460 130.426 21.577 o
-2 7 4 36.243 116.767 37.621 1194.590 o
-2 7 5 8676.040 8710.270 180.370 13.961 o
-2 7 6 9446.160 9098.210 223.798 12.019 o
-2 7 7 3872.290 3857.760 246.437 22.333 o
-2 7 8 78.805 52.682 55.330 691.110 o
-2 7 9 11.654 62.528 65.273 611.440 o
-2 7 10 1758.070 1716.210 208.749 39.708 o
-2 7 11 74.625 42.973 128.535 164.324 o
-2 7 12 4930.630 5061.250 407.530 11.229 o
-2 7 13 315.208 217.212 155.794 100.161 o
-2 8 1 6649.120 6578.890 122.754 20.438 o
-2 8 2 16429.600 16293.400 220.478 6.577 o
-2 8 3 99.589 273.622 42.553 668.868 o
-2 8 4 9768.460 9682.320 179.684 12.409 o
-2 8 5 6908.150 5940.540 158.183 19.203 o
-2 8 6 1602.610 2171.960 116.721 66.308 o
-2 8 7 6086.170 5869.310 244.075 16.746 o
-2 8 8 7339.330 7484.680 226.350 14.823 o
-2 8 9 5868.470 5855.040 263.852 16.108 o
-2 8 10 7553.750 7266.710 392.705 9.637 o
-2 8 11 3325.250 2685.540 261.271 23.605 o
-2 8 12 9.203 214.470 136.686 144.710 o
-2 8 13 713.794 430.719 175.235 70.859 o
-2 9 1 6230.570 6340.930 123.010 21.642 o
-2 9 2 12859.400 12166.600 185.207 9.255 o
-2 9 3 8976.430 8974.630 168.947 13.758 o
-2 9 4 1165.040 1308.100 80.237 109.652 o
-2 9 5 11448.500 10585.800 205.149 10.331 o
-2 9 6 5386.700 5368.350 174.390 22.268 o
-2 9 7 9246.530 8882.420 217.196 12.434 o
-2 9 8 6405.630 6716.400 216.187 16.942 o
-2 9 9 645.288 602.488 127.160 109.497 o
-2 9 10 13.707 187.694 108.397 223.642 o
-2 9 11 2808.480 2649.550 321.272 19.161 o
-2 9 12 9.792 -163.936 153.303 122.058 o
-2 9 13 694.503 1143.670 338.857 22.425 o
-2 10 1 39878.500 42407.800 469.685 1.722 o
-2 10 2 2039.020 1907.410 80.975 72.109 o
-2 10 3 14998.100 15803.300 233.736 7.041 o
-2 10 4 743.557 487.230 56.461 209.162 o
-2 10 5 112.183 130.803 43.290 768.859 o
-2 10 6 12969.300 13165.400 251.570 8.190 o
-2 10 7 9569.590 9347.420 257.782 11.073 o
-2 10 8 4210.810 4468.990 194.376 25.153 o
-2 10 9 22177.600 22065.000 585.470 3.094 o
-2 10 10 4007.320 3916.440 294.241 18.351 o
-2 10 11 3924.340 3982.900 313.413 17.149 o
-2 10 12 908.363 831.097 247.053 38.247 o
-2 10 13 512.868 320.225 185.189 69.481 o
-2 11 1 106173.000 105094.000 985.908 0.355 o
-2 11 2 789.794 802.237 64.289 169.902 o
-2 11 3 1234.170 902.402 66.353 126.739 o
-2 11 4 280.766 247.043 45.825 451.271 o
-2 11 5 1090.600 1044.380 97.808 106.387 o
-2 11 6 1663.480 1651.750 117.573 69.707 o
-2 11 7 4373.440 4360.660 179.846 26.061 o
-2 11 8 2966.250 2840.640 173.548 35.835 o
-2 11 9 430.412 528.544 120.225 131.800 o
-2 11 10 553.746 823.265 153.496 84.965 o
-2 11 11 553.823 437.792 133.855 110.102 o
-2 11 12 43.969 23.455 163.131 105.933 o
-2 12 1 2473.880 2947.940 103.413 51.846 o
-2 12 2 19602.300 21278.900 282.976 4.830 o
-2 12 3 1.907 -0.664 32.164 2731.990 o
-2 12 4 10.261 23.594 36.594 1833.860 o
-2 12 5 42.861 73.914 42.013 1105.860 o
-2 12 6 2710.290 2629.520 133.142 45.338 o
-2 12 7 3300.570 3323.530 159.912 34.682 o
-2 12 8 34029.900 32910.400 547.757 2.082 o
-2 12 9 2182.070 2096.150 165.729 45.243 o
-2 12 10 7352.000 7431.550 400.494 9.499 o
-2 12 11 15.851 -138.737 111.896 227.087 o
-2 12 12 25.233 -14.161 148.288 129.462 o
-2 13 1 20956.200 20667.100 278.017 4.656 o
-2 13 2 25006.500 23792.900 308.879 3.699 o
-2 13 3 5309.910 5317.050 131.894 25.068 o
-2 13 4 347.175 502.652 90.335 198.310 o
-2 13 5 3030.670 3260.180 138.854 39.477 o
-2 13 6 6458.760 6084.390 213.295 17.467 o
-2 13 7 10373.700 10589.300 332.412 8.771 o
-2 13 8 393.968 509.222 93.630 183.810 o
-2 13 9 4.839 8.476 70.267 572.471 o
-2 13 10 34.808 141.852 117.881 191.955 o
-2 13 11 159.134 67.304 131.667 148.740 o
-2 13 12 29.847 45.456 143.193 136.823 o
-2 14 1 4552.930 4997.280 126.214 28.572 o
-2 14 2 830.689 909.143 71.213 152.134 o
-2 14 3 5330.010 6151.270 141.774 23.275 o
-2 14 4 1124.770 1047.790 86.155 113.697 o
-2 14 5 1191.730 1026.780 93.811 105.333 o
-2 14 6 1153.560 1155.090 99.403 100.299 o
-2 14 7 30743.700 30704.000 458.783 2.492 o
-2 14 8 73.347 64.220 75.698 421.165 o
-2 14 9 7049.480 7064.550 298.480 12.827 o
-2 14 10 204.860 525.211 152.813 101.763 o
-2 14 11 9538.080 8876.850 550.739 5.849 o
-2 14 12 171.674 136.273 150.039 115.041 o
-2 15 1 13358.800 13112.600 213.365 8.450 o
-2 15 2 22656.400 22771.100 351.165 3.932 o
-2 15 3 0.786 -6.947 42.602 1580.310 o
-2 15 4 146.268 200.324 45.803 612.867 o
-2 15 5 11678.400 12346.200 257.846 8.912 o
-2 15 6 2493.520 2810.810 139.891 45.125 o
-2 15 7 2099.870 2575.390 163.021 44.551 o
-2 15 8 1638.470 2176.550 176.894 46.799 o
-2 15 9 78.888 330.234 95.966 244.437 o
-2 15 10 300.942 421.096 150.303 102.812 o
-2 15 11 1965.920 1669.810 463.190 11.727 o
-2 15 12 37.523 -64.227 125.090 179.597 o
-2 16 1 1258.550 1417.400 83.204 101.309 o
-2 16 2 27.024 34.402 41.065 1339.080 o
-2 16 3 2269.790 2409.860 130.389 51.319 o
-2 16 4 1092.840 1887.060 164.708 58.285 o
-2 16 5 5154.850 5495.640 311.435 14.881 o
-2 16 6 5610.520 5852.280 188.002 20.450 o
-2 16 7 676.422 905.909 104.417 124.997 o
-2 16 8 21334.300 21215.000 479.406 3.661 o
-2 16 9 1937.570 2235.430 196.326 39.640 o
-2 16 10 7005.990 7431.680 523.808 6.993 o
-2 16 11 427.440 677.200 181.739 69.918 o
-2 16 12 786.647 1415.910 252.381 36.064 o
-2 17 1 19261.200 18224.300 273.346 5.260 o
-2 17 2 11948.000 12086.000 247.652 8.984 o
-2 17 3 4821.080 5383.360 179.976 23.309 o
-2 17 4 3270.880 3789.700 171.421 32.202 o
-2 17 5 599.152 661.572 70.631 192.715 o
-2 17 6 4012.870 4015.210 184.000 27.439 o
-2 17 7 116.605 55.344 78.632 373.985 o
-2 17 8 717.248 1005.580 133.492 93.042 o
-2 17 9 1707.940 1565.070 173.329 50.050 o
-2 17 10 410.433 291.548 202.507 61.403 o
-2 17 11 435.836 462.101 188.114 67.803 o
-2 17 12 2709.190 2736.340 324.439 18.989 o
-2 18 1 8787.320 8705.670 178.977 13.876 o
-2 18 2 6275.860 6788.440 192.560 18.118 o
-2 18 3 643.604 784.678 84.768 157.384 o
-2 18 4 6778.680 6218.370 208.827 17.072 o
-2 18 5 891.615 960.524 79.664 136.073 o
-2 18 6 6195.530 6207.550 290.069 14.359 o
-2 18 7 2161.450 2516.990 193.014 38.041 o
-2 18 8 664.935 954.781 139.346 90.869 o
-2 18 9 3935.210 4410.240 279.892 19.073 o
-2 18 10 1634.640 1692.970 256.963 30.833 o
-2 18 11 4101.390 4283.480 388.077 12.823 o
-2 18 12 569.999 488.373 178.771 70.859 o
-2 19 1 17.900 182.707 43.718 940.916 o
-2 19 2 6151.990 6392.990 190.194 18.781 o
-2 19 3 4687.800 4582.250 183.393 24.508 o
-2 19 4 806.570 845.021 97.584 126.542 o
-2 19 5 4380.900 4657.940 192.207 24.575 o
-2 19 6 43.810 75.374 69.892 501.695 o
-2 19 7 10539.300 10690.400 370.190 8.030 o
-2 19 8 6635.790 6702.980 328.282 12.292 o
-2 19 9 2321.530 2406.060 215.954 33.355 o
-2 19 10 39.210 58.345 128.800 166.451 o
-2 19 11 3248.350 3401.910 344.065 16.396 o
-2 19 12 216.105 225.688 244.683 45.480 o
-2 20 1 2685.510 2883.320 118.359 47.167 o
-2 20 2 11064.400 10608.500 273.696 9.443 o
-2 20 3 6739.500 6600.500 218.229 16.461 o
-2 20 4 2490.750 2485.920 147.651 44.969 o
-2 20 5 11452.200 10417.500 279.429 9.191 o
-2 20 6 181.464 191.988 79.082 313.617 o
-2 20 7 5896.620 6408.310 310.716 13.708 o
-2 20 8 1999.350 2312.930 200.202 38.206 o
-2 20 9 3261.250 3101.120 299.833 19.802 o
-2 20 10 5397.030 5135.150 645.279 5.607 o
-2 20 11 27.883 462.694 169.705 91.353 o
-2 21 1 17112.100 17438.800 284.652 5.792 o
-2 21 2 9025.950 8254.010 257.603 11.898 o
-2 21 3 2827.640 3435.870 181.098 33.873 o
-2 21 4 5529.380 5832.260 220.918 18.824 o
-2 21 5 31.719 90.920 58.286 684.408 o
-2 21 6 2021.620 2346.250 195.722 38.882 o
-2 21 7 265.475 168.476 89.161 247.271 o
-2 21 8 413.049 577.286 130.329 117.754 o
-2 21 9 0.428 99.885 101.431 266.324 o
-2 21 10 1426.970 1397.680 227.055 38.478 o
-2 21 11 112.620 1.235 136.839 144.652 o
-2 22 1 8054.750 7829.170 182.450 15.148 o
-2 22 2 2037.680 1919.740 129.783 57.280 o
-2 22 3 12551.200 12833.200 288.918 7.982 o
-2 22 4 801.117 712.574 90.643 139.377 o
-2 22 5 5632.530 5884.140 229.144 18.167 o
-2 22 6 9382.540 9441.600 347.516 9.229 o
-2 22 7 1837.320 1818.040 226.244 35.270 o
-2 22 8 12065.700 12752.200 440.156 6.244 o
-2 22 9 5484.790 5749.140 334.705 13.397 o
-2 22 10 422.909 410.103 171.022 80.178 o
-2 22 11 639.321 863.018 209.902 51.854 o
-2 23 1 5855.760 5619.220 167.565 21.270 o
-2 23 2 1487.080 1459.590 119.481 74.559 o
-2 23 3 6248.370 6243.770 225.663 17.102 o
-2 23 4 3981.700 4543.420 212.574 24.130 o
-2 23 5 8804.710 8933.230 331.936 10.007 o
-2 23 6 3128.960 3571.890 233.567 25.850 o
-2 23 7 4573.640 4798.300 284.263 17.499 o
-2 23 8 1288.520 1673.630 177.656 52.499 o
-2 23 9 436.582 488.251 143.279 103.699 o
-2 23 10 1434.370 1197.190 223.468 39.904 o
-2 23 11 4010.050 3261.090 353.660 15.063 o
-2 24 1 3031.610 3028.230 164.044 36.390 o
-2 24 2 22691.000 21069.100 390.660 3.885 o
-2 24 3 529.442 720.546 97.113 152.009 o
-2 24 4 18210.000 18527.500 382.194 4.812 o
-2 24 5 1811.620 2313.400 187.825 42.129 o
-2 24 6 991.661 933.998 139.296 81.860 o
-2 24 7 9818.380 9039.210 370.592 8.661 o
-2 24 8 1734.750 2230.490 228.177 34.389 o
-2 24 9 171.917 323.586 121.346 157.817 o
-2 24 10 4.505 83.308 159.044 111.756 o
-2 24 11 6.721 142.439 152.790 119.228 o
-2 25 1 3994.590 4088.630 193.248 26.497 o
-2 25 2 1739.120 1831.880 135.441 60.300 o
-2 25 3 358.084 408.884 83.992 221.021 o
-2 25 4 8720.990 8971.470 283.242 11.215 o
-2 25 5 4099.200 4991.870 275.413 18.635 o
-2 25 6 3941.640 3839.460 247.523 22.106 o
-2 25 7 2409.160 2800.240 225.319 30.665 o
-2 25 8 348.741 159.468 117.970 156.074 o
-2 25 9 1305.040 1205.680 214.749 43.028 o
-2 25 10 760.518 536.957 173.899 69.786 o
-2 25 11 2983.680 2613.200 337.064 17.708 o
-2 26 1 801.347 872.018 101.170 122.225 o
-2 26 2 854.624 1082.130 111.582 104.608 o
-2 26 3 20874.500 21000.400 414.679 4.027 o
-2 26 4 28.660 217.436 75.004 407.317 o
-2 26 5 16079.900 16199.600 427.967 5.106 o
-2 26 6 223.393 266.462 99.805 209.741 o
-2 26 7 122.034 65.482 89.058 301.274 o
-2 26 8 1.484 -38.519 83.820 409.175 o
-2 26 9 103.190 0.506 98.280 268.050 o
-2 26 10 71.485 301.070 170.843 91.374 o
-2 27 1 121.117 184.411 63.835 455.386 o
-2 27 2 58.759 335.525 76.644 348.543 o
-2 27 3 2518.950 2909.220 187.387 35.878 o
-2 27 4 6922.910 7957.040 367.272 10.467 o
-2 27 5 12537.100 13244.200 481.682 5.615 o
-2 27 6 7877.750 8128.440 373.479 9.735 o
-2 27 7 5875.770 5334.570 349.641 12.643 o
-2 27 8 246.047 349.290 108.620 177.212 o
-2 27 9 39.932 29.875 106.996 239.589 o
-2 27 10 1542.120 1749.140 271.926 28.636 o
-2 28 1 3374.020 3375.270 296.668 19.630 o
-2 28 2 19769.500 19670.500 404.772 4.331 o
-2 28 3 381.181 542.216 96.921 176.307 o
-2 28 4 27386.800 25935.900 558.360 2.644 o
-2 28 5 327.693 522.083 113.191 151.042 o
-2 28 6 5275.690 5591.140 314.349 14.567 o
-2 28 7 604.551 565.966 125.597 113.998 o
-2 28 8 328.871 390.508 126.351 133.803 o
-2 28 9 2223.710 2086.200 238.518 30.800 o
-2 28 10 42.428 114.142 140.563 138.479 o
-2 29 1 3530.000 3598.310 220.384 26.016 o
-2 29 2 214.137 535.718 89.591 219.219 o
-2 29 3 2476.350 2905.060 209.717 32.509 o
-2 29 4 3033.120 3423.610 232.537 26.473 o
-2 29 5 12604.300 12550.500 397.027 6.647 o
-2 29 6 6729.030 6552.820 344.179 11.743 o
-2 29 7 1934.540 1974.950 203.665 38.911 o
-2 29 8 4138.020 3628.040 278.430 19.497 o
-2 29 9 1084.010 1047.070 226.253 41.971 o
-2 29 10 192.360 171.990 201.948 65.892 o
-2 30 1 23434.500 23422.000 511.234 3.205 o
-2 30 2 816.480 785.037 121.324 103.850 o
-2 30 3 13622.700 13677.600 347.925 6.747 o
-2 30 4 190.873 332.016 97.289 217.550 o
-2 30 5 6482.450 6423.480 352.079 11.700 o
-2 30 6 868.578 1084.610 158.206 71.511 o
-2 30 7 200.435 197.894 116.847 171.302 o
-2 30 8 8260.480 7449.290 537.378 6.461 o
-2 30 9 315.294 390.737 211.216 57.581 o
-2 31 1 9569.420 10507.500 358.877 8.670 o
-2 31 2 6285.910 6191.640 306.853 13.598 o
-2 31 3 296.371 390.809 90.245 215.571 o
-2 31 4 7616.190 7393.660 355.207 10.559 o
-2 31 5 6219.970 6475.700 344.034 12.147 o
-2 31 6 3619.960 3714.040 273.707 20.729 o
-2 31 7 8427.200 9096.270 461.476 7.466 o
-2 31 8 20.013 148.757 120.611 185.390 o
-2 31 9 107.877 18.253 130.803 157.079 o
-2 32 1 1152.520 1348.220 171.433 58.427 o
-2 32 2 14562.300 15056.000 416.511 5.631 o
-2 32 3 985.360 885.323 153.530 73.832 o
-2 32 4 10352.600 11118.300 538.156 5.629 o
-2 32 5 1755.250 1676.750 181.994 46.589 o
-2 32 6 614.793 855.971 146.311 88.371 o
-2 32 7 4979.520 4543.080 341.374 14.112 o
-2 32 8 423.287 288.700 229.246 49.175 o
-2 32 9 4937.170 4996.850 468.602 9.302 o
-2 33 1 950.901 1159.030 150.239 73.564 o
-2 33 2 4002.520 4376.450 264.533 20.097 o
-2 33 3 3522.220 3662.050 283.977 20.130 o
-2 33 4 617.543 836.417 142.478 91.702 o
-2 33 5 1461.560 1237.500 166.433 57.048 o
-2 33 6 5496.660 5440.320 350.661 12.863 o
-2 33 7 1330.400 1670.280 201.008 44.890 o
-2 33 8 1093.660 1083.530 202.285 49.092 o
-2 33 9 114.344 79.839 193.038 74.085 o
-2 34 1 995.918 1222.210 152.174 70.951 o
-2 34 2 1341.130 1301.910 164.346 59.030 o
-2 34 3 5609.280 5749.590 362.613 12.194 o
-2 34 4 447.105 569.195 139.106 106.092 o
-2 34 5 0.065 -15.152 97.801 301.194 o
-2 34 6 3807.360 3748.640 283.149 19.613 o
-2 34 7 389.291 289.055 121.749 140.577 o
-2 34 8 6682.040 6202.380 417.549 9.670 o
-2 35 1 9357.050 9529.990 391.190 8.357 o
-2 35 2 386.128 326.581 105.552 169.668 o
-2 35 3 2823.440 2848.400 262.222 24.558 o
-2 35 4 645.085 622.251 150.608 87.490 o
-2 35 5 293.951 14.476 161.116 98.860 o
-2 35 6 1325.210 1256.450 182.323 52.767 o
-2 35 7 916.704 637.313 175.944 65.079 o
-2 35 8 328.027 857.445 233.950 45.871 o
-2 36 1 30.798 367.846 104.572 218.235 o
-2 36 2 1023.760 1193.710 177.699 58.584 o
-2 36 3 576.776 676.968 140.587 97.448 o
-2 36 4 69.521 -121.318 131.880 158.968 o
-2 36 5 3614.940 3806.130 319.459 17.288 o
-2 36 6 1797.350 1995.700 275.274 26.964 o
-2 36 7 3404.050 3171.320 474.236 10.190 o
-2 37 1 876.399 903.233 184.384 59.604 o
-2 37 2 2785.210 2816.220 343.078 17.399 o
-2 37 3 311.755 196.234 134.183 128.914 o
-2 37 4 2.832 49.819 108.668 238.102 o
-2 37 5 1682.180 1389.460 204.563 42.336 o
-2 37 6 674.861 1005.720 204.296 52.947 o
-2 37 7 474.213 1052.180 267.493 35.015 o
-2 38 1 820.502 1027.640 179.194 61.932 o
-2 38 2 72.324 106.679 109.227 217.369 o
-2 38 3 1.370 -108.827 100.566 284.476 o
-2 38 4 853.112 887.995 201.852 52.631 o
-2 38 5 1765.250 1384.350 218.515 38.473 o
-2 38 6 968.090 1295.650 228.071 41.416 o
-2 38 7 6823.540 6377.970 562.624 6.496 o
-2 39 1 9910.750 8811.160 464.667 7.012 o
-2 39 2 285.920 324.331 135.177 125.127 o
-2 39 3 345.527 232.313 158.349 96.125 o
-2 39 4 54.224 -54.645 124.673 178.800 o
-2 39 5 2.761 247.824 137.232 142.862 o
-2 39 6 211.657 -30.732 256.253 42.432 o
-2 40 1 383.174 587.856 168.074 81.240 o
-2 40 2 330.264 193.526 129.705 134.941 o
-2 40 3 229.069 328.466 138.984 122.686 o
-2 40 4 251.761 327.916 133.829 129.100 o
-2 40 5 375.788 328.678 148.433 103.742 o
-2 41 1 5669.890 5167.110 434.554 9.922 o
-2 41 2 474.051 447.689 175.423 75.395 o
-2 41 3 1126.280 1627.380 225.728 39.928 o
-2 41 4 196.000 132.012 130.817 144.914 o
-2 41 5 536.246 230.971 183.023 71.246 o
-2 42 1 0.789 231.468 160.060 107.318 o
-2 42 2 751.240 619.338 166.399 73.718 o
-2 42 3 9.966 84.943 150.754 123.768 o
-2 42 4 153.997 27.380 132.032 150.053 o
-2 43 1 1664.970 1555.010 468.880 11.673 o
-2 43 2 6870.040 6734.420 510.051 7.378 o
-2 43 3 45.924 47.162 149.308 125.134 o
-2 44 1 2213.330 2874.070 407.181 13.915 o
-1 0 2 86680.300 89222.800 1452.900 0.398 o
-1 0 4 113979.000 116521.000 1705.250 0.258 o
-1 0 6 95.451 18.131 56.776 666.255 o
-1 0 8 1065.520 946.896 138.805 80.130 o
-1 0 10 218.888 322.816 164.091 93.078 o
-1 0 12 1437.650 2087.820 377.844 16.930 o
-1 1 1 1279.340 1508.300 41.568 120.058 o
-1 1 2 1175.100 1196.090 50.030 132.031 o
-1 1 3 31965.600 33416.200 363.418 2.488 o
-1 1 4 13898.700 15385.600 226.783 7.590 o
-1 1 5 5448.140 6149.360 146.557 22.717 o
-1 1 6 1542.540 1647.870 100.737 79.511 o
-1 1 7 4496.130 4508.100 179.593 25.476 o
-1 1 8 1337.460 1372.050 111.666 83.209 o
-1 1 9 17384.600 18257.300 363.798 5.112 o
-1 1 10 9303.070 9504.020 434.165 7.600 o
-1 1 11 15884.600 16126.300 576.978 4.063 o
-1 1 12 6544.910 6857.430 569.966 6.384 o
-1 1 13 5509.990 5353.230 506.704 8.063 o
-1 2 1 120758.000 122218.000 1053.810 0.282 o
-1 2 2 1837.650 1666.580 60.533 86.559 o
-1 2 3 74942.300 74777.400 712.809 0.651 o
-1 2 4 9188.960 8764.380 167.183 13.682 o
-1 2 5 2739.090 2942.280 121.815 45.778 o
-1 2 6 11161.100 11611.200 226.413 9.864 o
-1 2 7 1805.500 1862.780 116.659 65.479 o
-1 2 8 180.034 208.450 65.419 395.504 o
-1 2 9 334.248 399.361 82.295 231.493 o
-1 2 10 188.770 270.897 102.656 206.257 o
-1 2 11 442.900 710.635 154.214 89.173 o
-1 2 12 990.934 1232.180 283.778 29.405 o
-1 2 13 2906.040 2315.890 298.269 21.300 o
-1 3 1 1595.250 1693.530 47.222 98.701 o
-1 3 2 76.927 -16.334 23.465 2117.900 o
-1 3 3 12731.500 13585.700 190.997 8.880 o
-1 3 4 1469.420 1643.350 83.046 89.710 o
-1 3 5 10872.100 11786.300 210.892 10.227 o
-1 3 6 73.643 98.961 46.238 838.684 o
-1 3 7 222.082 284.994 61.137 379.183 o
-1 3 8 8662.810 8722.720 237.723 12.514 o
-1 3 9 2753.010 3416.060 181.967 34.170 o
-1 3 10 15534.400 14730.900 459.670 5.092 o
-1 3 11 2640.430 2641.650 282.393 23.089 o
-1 3 12 8995.020 8753.400 524.559 6.339 o
-1 3 13 2174.960 2252.280 292.813 23.462 o
-1 4 1 1255.080 912.342 41.303 141.738 o
-1 4 2 38439.200 37538.600 380.165 1.978 o
-1 4 3 42273.600 39781.900 422.012 1.725 o
-1 4 4 15309.400 14700.800 225.888 7.191 o
-1 4 5 43135.100 43584.600 506.756 1.554 o
-1 4 6 786.831 787.436 73.673 158.846 o
-1 4 7 2049.110 2160.410 126.028 56.605 o
-1 4 8 1345.990 1672.610 140.340 65.982 o
-1 4 9 546.479 543.951 106.840 142.898 o
-1 4 10 0.838 224.779 99.443 259.991 o
-1 4 11 2931.090 2829.160 262.400 24.287 o
-1 4 12 196.408 306.894 146.034 115.110 o
-1 4 13 49.994 371.007 168.985 92.811 o
-1 5 1 2174.850 2481.130 59.051 68.736 o
-1 5 2 5037.990 4652.490 103.230 28.860 o
-1 5 3 1604.460 1505.350 77.445 90.098 o
-1 5 4 8581.870 8816.470 164.478 14.390 o
-1 5 5 93.112 141.346 43.278 800.279 o
-1 5 6 2402.510 2697.670 128.587 48.819 o
-1 5 7 2613.470 2891.600 146.250 42.602 o
-1 5 8 828.920 788.286 92.200 132.894 o
-1 5 9 15776.000 15638.600 331.740 6.016 o
-1 5 10 678.618 595.136 165.896 75.843 o
-1 5 11 12220.600 11940.900 524.683 5.352 o
-1 5 12 14.981 43.920 141.098 141.948 o
-1 5 13 5612.390 5725.780 451.533 9.338 o
-1 6 1 10266.000 9818.580 148.897 12.437 o
-1 6 2 4818.760 3543.740 83.709 33.616 o
-1 6 3 9173.340 9379.200 155.856 13.608 o
-1 6 4 23365.700 21493.800 288.844 4.148 o
-1 6 5 41.087 67.809 40.158 1199.440 o
-1 6 6 7956.490 7591.240 180.709 15.477 o
-1 6 7 6168.020 6285.690 192.831 18.725 o
-1 6 8 535.627 717.065 88.225 166.012 o
-1 6 9 5397.140 5683.100 256.709 17.229 o
-1 6 10 7547.980 7432.860 519.755 6.924 o
-1 6 11 38.196 287.871 128.095 157.184 o
-1 6 12 1101.530 1331.010 233.235 39.120 o
-1 6 13 2061.630 2286.200 362.378 17.229 o
-1 7 1 7316.930 7568.330 126.837 18.061 o
-1 7 2 3647.490 3826.180 87.834 39.538 o
-1 7 3 20020.400 20631.100 288.079 4.789 o
-1 7 4 13423.100 12445.400 203.798 8.683 o
-1 7 5 31225.900 31952.900 475.463 2.389 o
-1 7 6 6624.600 6556.460 175.792 18.436 o
-1 7 7 7400.510 7505.760 209.282 15.322 o
-1 7 8 5740.390 6009.060 317.241 13.775 o
-1 7 9 1766.580 1846.590 155.249 53.410 o
-1 7 10 5847.810 6131.070 367.058 11.728 o
-1 7 11 421.534 242.954 130.911 125.766 o
-1 7 12 6081.420 6068.510 404.610 10.380 o
-1 7 13 1215.770 1184.530 230.477 39.559 o
-1 8 1 137.923 365.589 34.546 628.172 o
-1 8 2 556.072 586.685 44.529 260.338 o
-1 8 3 38586.500 35580.400 398.735 1.998 o
-1 8 4 152.804 99.863 46.660 667.412 o
-1 8 5 35680.800 36268.100 448.641 2.064 o
-1 8 6 15481.200 14694.100 264.050 6.814 o
-1 8 7 11023.100 11649.900 247.495 9.605 o
-1 8 8 29229.400 28717.800 447.960 2.689 o
-1 8 9 1319.540 1824.750 150.755 60.955 o
-1 8 10 5944.940 6132.260 350.430 12.253 o
-1 8 11 64.963 287.845 141.664 129.353 o
-1 8 12 1.493 272.174 158.011 109.062 o
-1 8 13 308.158 300.019 182.643 75.384 o
-1 9 1 1357.060 1172.920 80.808 103.725 o
-1 9 2 2148.510 2491.690 77.434 65.225 o
-1 9 3 178.097 236.042 60.213 426.403 o
-1 9 4 15366.000 15299.900 236.232 6.981 o
-1 9 5 4564.230 4234.980 136.057 29.271 o
-1 9 6 13852.400 13461.500 251.003 7.759 o
-1 9 7 1379.000 1553.840 111.744 79.689 o
-1 9 8 12265.000 12335.000 305.912 7.979 o
-1 9 9 4294.220 4500.210 234.268 21.669 o
-1 9 10 9.973 99.617 98.136 280.818 o
-1 9 11 5557.680 6283.560 597.112 6.204 o
-1 9 12 91.154 228.098 137.221 137.227 o
-1 9 13 741.002 282.743 197.369 59.531 o
-1 10 1 51643.500 52345.500 573.472 1.170 o
-1 10 2 13026.400 12436.800 207.700 8.843 o
-1 10 3 12.556 -0.507 29.036 2954.690 o
-1 10 4 7294.540 6590.440 147.131 18.317 o
-1 10 5 10338.500 9650.170 216.786 11.242 o
-1 10 6 2588.490 2789.790 133.388 45.657 o
-1 10 7 34553.200 33184.400 469.956 2.172 o
-1 10 8 9427.820 9624.890 283.617 10.510 o
-1 10 9 27349.000 27058.600 507.639 2.743 o
-1 10 10 1773.310 2005.460 217.722 36.819 o
-1 10 11 1438.640 1320.600 192.021 48.108 o
-1 10 12 197.377 155.339 153.523 108.819 o
-1 11 1 19.815 129.299 37.344 1261.540 o
-1 11 2 2368.700 2731.820 107.321 53.556 o
-1 11 3 6020.990 6382.710 171.226 19.929 o
-1 11 4 9727.930 9075.990 174.289 12.833 o
-1 11 5 15929.700 14326.900 245.148 6.883 o
-1 11 6 13970.900 14280.900 295.049 7.101 o
-1 11 7 14233.500 13665.500 273.795 7.336 o
-1 11 8 2164.540 2385.730 164.546 44.455 o
-1 11 9 3308.910 3345.130 206.502 28.700 o
-1 11 10 2221.500 2242.820 224.369 32.777 o
-1 11 11 596.013 531.534 182.342 67.844 o
-1 11 12 325.044 203.031 186.506 73.298 o
-1 12 1 3240.840 3158.900 112.539 42.139 o
-1 12 2 969.023 1543.140 93.798 103.826 o
-1 12 3 7386.850 8750.950 159.239 16.094 o
-1 12 4 14236.600 14600.200 234.339 7.543 o
-1 12 5 5083.400 5215.660 148.804 24.875 o
-1 12 6 29901.500 29233.200 414.830 2.692 o
-1 12 7 1813.160 1957.640 142.718 56.048 o
-1 12 8 33550.800 34468.200 569.076 2.032 o
-1 12 9 954.175 999.368 171.733 63.698 o
-1 12 10 6233.270 7297.470 394.387 10.268 o
-1 12 11 10.508 83.985 131.772 160.812 o
-1 12 12 6.344 -55.277 172.382 96.740 o
-1 13 1 39.344 9.076 32.285 1915.750 o
-1 13 2 685.526 628.478 62.371 197.138 o
-1 13 3 33459.700 36539.800 475.294 2.133 o
-1 13 4 7236.810 6668.950 149.741 18.259 o
-1 13 5 8578.910 8428.560 181.690 14.192 o
-1 13 6 14934.700 14569.600 266.673 6.996 o
-1 13 7 5918.910 5971.700 234.964 17.355 o
-1 13 8 5656.980 6177.850 262.002 16.262 o
-1 13 9 615.776 713.615 158.582 80.987 o
-1 13 10 10.130 -107.667 92.436 333.049 o
-1 13 11 1754.120 1773.570 260.824 29.611 o
-1 13 12 986.609 660.960 196.572 54.505 o
-1 14 1 104.842 18.106 36.613 1134.130 o
-1 14 2 3034.950 2609.110 121.188 44.749 o
-1 14 3 14288.700 13800.200 253.878 7.491 o
-1 14 4 4404.310 3954.350 153.050 29.004 o
-1 14 5 17513.200 16995.700 423.540 4.805 o
-1 14 6 1870.120 2165.820 118.273 61.407 o
-1 14 7 20888.400 20513.900 400.582 4.125 o
-1 14 8 480.971 339.951 92.320 186.405 o
-1 14 9 8287.840 8382.930 326.800 10.601 o
-1 14 10 207.891 117.374 129.021 148.027 o
-1 14 11 3554.990 3204.920 326.295 17.309 o
-1 14 12 59.453 185.887 144.386 128.313 o
-1 15 1 189.473 379.142 56.883 397.361 o
-1 15 2 1187.210 1058.530 81.996 113.416 o
-1 15 3 4222.470 5028.840 165.312 26.680 o
-1 15 4 17441.900 19174.700 285.736 5.495 o
-1 15 5 4705.710 4495.790 151.078 27.077 o
-1 15 6 10526.600 10677.200 280.862 9.595 o
-1 15 7 1431.470 1730.670 150.600 60.067 o
-1 15 8 2961.380 3243.750 213.742 29.275 o
-1 15 9 797.971 646.985 118.547 110.333 o
-1 15 10 1552.440 1583.650 230.370 36.516 o
-1 15 11 555.602 756.323 185.167 65.052 o
-1 15 12 243.287 346.149 152.314 104.340 o
-1 16 1 15431.700 14660.700 258.000 6.888 o
-1 16 2 3684.390 4136.510 152.729 31.670 o
-1 16 3 18273.900 17742.400 307.648 5.336 o
-1 16 4 2890.420 2777.780 139.622 42.093 o
-1 16 5 15573.400 15307.300 311.313 6.288 o
-1 16 6 13190.500 12768.600 287.262 7.756 o
-1 16 7 3847.540 4391.140 213.268 24.641 o
-1 16 8 10233.200 10215.500 351.016 8.586 o
-1 16 9 298.390 360.758 102.169 185.638 o
-1 16 10 2056.680 1934.660 245.869 30.579 o
-1 16 11 253.987 359.717 154.648 101.034 o
-1 16 12 2.955 224.279 166.464 99.616 o
-1 17 1 12.398 76.834 42.325 1238.650 o
-1 17 2 294.323 145.478 49.294 456.091 o
-1 17 3 3698.550 4010.120 196.986 27.229 o
-1 17 4 5944.740 6298.530 192.175 19.148 o
-1 17 5 15169.900 16249.500 274.445 6.578 o
-1 17 6 257.253 284.868 67.776 326.328 o
-1 17 7 145.054 197.563 81.741 311.233 o
-1 17 8 32.745 168.976 83.943 347.898 o
-1 17 9 4184.490 4046.550 262.814 20.193 o
-1 17 10 2922.900 3173.830 315.651 19.024 o
-1 17 11 1830.920 1660.040 250.587 31.216 o
-1 17 12 5222.050 4904.460 423.581 10.559 o
-1 18 1 5255.030 5407.860 170.640 22.772 o
-1 18 2 43796.300 43425.900 567.774 1.483 o
-1 18 3 41.463 73.609 50.888 844.031 o
-1 18 4 11573.900 10148.800 234.193 9.935 o
-1 18 5 2317.440 2336.430 108.282 56.495 o
-1 18 6 9486.390 9601.910 339.368 9.304 o
-1 18 7 9689.490 9395.170 338.920 9.263 o
-1 18 8 8156.580 8104.070 358.546 9.961 o
-1 18 9 4208.250 4659.960 282.277 18.272 o
-1 18 10 4932.250 5693.600 430.599 10.278 o
-1 18 11 719.902 674.264 184.101 63.678 o
-1 18 12 583.048 645.038 198.535 58.665 o
-1 19 1 290.896 662.943 72.392 242.809 o
-1 19 2 246.726 562.728 74.505 258.126 o
-1 19 3 16782.900 17780.800 429.611 4.822 o
-1 19 4 3554.440 3643.820 158.227 32.808 o
-1 19 5 962.954 1177.450 101.659 106.058 o
-1 19 6 2233.270 2600.760 190.683 37.805 o
-1 19 7 4024.770 3852.490 235.428 22.928 o
-1 19 8 229.788 216.927 102.846 203.511 o
-1 19 9 8074.020 8111.380 379.914 9.485 o
-1 19 10 872.298 767.389 188.119 58.881 o
-1 19 11 5235.430 5701.500 450.487 9.536 o
-1 19 12 369.830 361.215 173.954 79.786 o
-1 20 1 45672.800 44338.100 586.560 1.401 o
-1 20 2 4626.100 4957.150 179.789 24.426 o
-1 20 3 14786.700 14113.000 320.464 6.610 o
-1 20 4 75.179 140.029 57.144 600.737 o
-1 20 5 7094.910 7775.700 301.511 12.390 o
-1 20 6 815.354 1285.480 154.430 72.692 o
-1 20 7 6824.180 7216.100 330.238 11.889 o
-1 20 8 1443.000 1402.590 180.392 51.379 o
-1 20 9 3003.820 3266.880 312.201 19.096 o
-1 20 10 220.319 314.958 156.937 100.631 o
-1 20 11 504.959 837.616 203.910 55.973 o
-1 21 1 582.690 987.791 113.701 117.624 o
-1 21 2 221.190 206.137 58.193 422.624 o
-1 21 3 1329.110 1700.880 121.219 74.578 o
-1 21 4 387.002 539.610 80.909 212.739 o
-1 21 5 5690.070 6066.250 280.882 15.399 o
-1 21 6 30.782 0.491 66.399 608.466 o
-1 21 7 4172.660 4268.610 260.179 20.202 o
-1 21 8 2046.170 2286.990 204.484 37.154 o
-1 21 9 386.806 174.327 121.548 145.481 o
-1 21 10 6968.550 7302.550 841.393 3.413 o
-1 21 11 1058.840 1294.090 280.431 29.641 o
-1 22 1 32405.900 31798.100 475.020 2.324 o
-1 22 2 10190.900 9821.740 265.252 10.341 o
-1 22 3 22680.400 22914.700 436.416 3.591 o
-1 22 4 10093.500 10605.900 341.832 8.727 o
-1 22 5 18.621 21.030 87.644 360.695 o
-1 22 6 1364.250 1262.420 145.476 67.003 o
-1 22 7 2161.220 2428.710 268.300 26.207 o
-1 22 8 3699.320 4157.220 272.212 20.279 o
-1 22 9 2365.550 2514.470 258.892 26.689 o
-1 22 10 267.483 298.071 170.687 85.878 o
-1 22 11 306.238 230.362 154.561 101.603 o
-1 23 1 6596.520 6990.280 215.580 16.496 o
-1 23 2 3.243 226.310 59.551 603.682 o
-1 23 3 651.942 687.384 93.807 147.909 o
-1 23 4 988.699 987.416 104.437 106.849 o
-1 23 5 1271.850 1211.150 135.438 74.179 o
-1 23 6 3.275 38.535 80.724 426.619 o
-1 23 7 1557.400 1637.180 169.058 52.597 o
-1 23 8 558.737 383.604 112.644 139.191 o
-1 23 9 7537.890 8205.810 405.596 9.110 o
-1 23 10 3581.030 3730.590 362.512 14.768 o
-1 23 11 11312.500 10239.800 654.986 4.363 o
-1 24 1 2375.710 2606.540 149.195 45.113 o
-1 24 2 34122.500 33212.100 514.681 2.123 o
-1 24 3 3422.540 3434.030 179.776 31.292 o
-1 24 4 18957.200 18156.000 366.889 4.803 o
-1 24 5 46.370 79.146 75.019 441.030 o
-1 24 6 1181.780 1082.710 153.785 67.944 o
-1 24 7 596.449 566.052 113.017 129.874 o
-1 24 8 2528.310 2458.800 218.706 31.874 o
-1 24 9 180.679 181.829 109.598 193.598 o
-1 24 10 527.494 683.324 201.579 57.700 o
-1 24 11 4.857 496.947 202.982 65.662 o
-1 25 1 18.006 199.795 62.395 561.048 o
-1 25 2 2524.860 2437.770 151.633 44.066 o
-1 25 3 2795.650 2924.020 167.382 37.563 o
-1 25 4 6400.990 7041.780 312.211 12.912 o
-1 25 5 905.295 913.597 127.635 92.912 o
-1 25 6 3545.730 3657.490 307.794 18.294 o
-1 25 7 154.470 233.708 99.652 225.122 o
-1 25 8 3031.730 3043.280 247.219 25.390 o
-1 25 9 2609.250 2953.370 258.178 25.446 o
-1 25 10 3172.060 3047.000 419.040 12.541 o
-1 25 11 5740.010 5052.880 595.151 6.319 o
-1 26 1 30570.800 29931.800 492.308 2.460 o
-1 26 2 93.667 73.468 66.701 494.768 o
-1 26 3 39530.400 37857.900 590.258 1.690 o
-1 26 4 1309.840 1136.700 137.893 72.903 o
-1 26 5 8974.880 9798.610 502.685 6.543 o
-1 26 6 412.258 363.424 105.255 165.603 o
-1 26 7 7.768 305.589 101.201 241.408 o
-1 26 8 1510.430 1753.810 205.156 42.111 o
-1 26 9 499.036 359.759 130.461 118.782 o
-1 26 10 33.135 331.520 164.165 99.182 o
-1 27 1 736.453 1332.150 116.301 100.410 o
-1 27 2 4.430 256.793 70.526 452.033 o
-1 27 3 1791.950 2137.460 151.252 52.652 o
-1 27 4 949.772 931.599 129.186 90.030 o
-1 27 5 1446.040 1241.530 150.528 63.589 o
-1 27 6 8.935 80.655 85.118 371.118 o
-1 27 7 1708.420 1509.970 175.378 49.704 o
-1 27 8 2941.700 2883.010 241.806 26.503 o
-1 27 9 2662.700 2712.710 312.669 20.076 o
-1 27 10 8372.260 7420.360 724.910 4.211 o
-1 28 1 6796.830 6852.200 298.342 13.147 o
-1 28 2 34403.400 34702.700 569.546 1.987 o
-1 28 3 4.723 21.443 64.219 672.148 o
-1 28 4 9702.850 10086.700 367.002 8.552 o
-1 28 5 1651.810 1822.000 178.622 47.806 o
-1 28 6 27.048 124.690 88.020 331.594 o
-1 28 7 5079.920 4845.270 306.585 15.568 o
-1 28 8 594.671 700.347 151.935 86.759 o
-1 28 9 478.872 451.270 136.047 110.724 o
-1 28 10 109.927 303.766 244.324 46.127 o
-1 29 1 6.032 155.602 72.909 464.826 o
-1 29 2 803.310 1308.430 124.974 91.761 o
-1 29 3 535.810 464.346 90.980 174.859 o
-1 29 4 8938.060 9840.660 382.632 8.632 o
-1 29 5 404.302 498.333 114.459 143.615 o
-1 29 6 1988.900 2361.750 210.894 36.027 o
-1 29 7 1142.090 1203.260 167.255 61.352 o
-1 29 8 291.145 211.470 108.901 179.344 o
-1 29 9 3450.090 3619.040 296.194 19.334 o
-1 29 10 1567.220 1124.800 272.771 29.468 o
-1 30 1 12400.000 12104.700 387.229 6.896 o
-1 30 2 6434.930 6219.070 299.705 13.725 o
-1 30 3 7541.760 7783.000 330.316 11.182 o
-1 30 4 1126.470 1464.420 161.887 61.971 o
-1 30 5 2984.090 2893.800 227.306 28.108 o
-1 30 6 5047.920 4847.430 297.570 16.078 o
-1 30 7 170.296 152.406 104.747 212.225 o
-1 30 8 4413.580 4687.990 342.980 14.509 o
-1 30 9 2355.320 2075.230 246.920 29.065 o
-1 31 1 1538.280 1861.350 205.931 41.348 o
-1 31 2 9820.840 9668.150 361.790 8.690 o
-1 31 3 3898.390 4125.280 253.801 21.376 o
-1 31 4 498.795 505.889 130.675 114.789 o
-1 31 5 9617.320 9861.340 480.143 6.710 o
-1 31 6 26.305 -24.088 85.501 379.749 o
-1 31 7 5493.730 4958.820 406.600 10.958 o
-1 31 8 2183.200 2245.790 228.089 32.320 o
-1 31 9 438.497 284.278 138.573 113.528 o
-1 32 1 3387.900 3549.680 234.139 25.082 o
-1 32 2 6837.340 6613.920 317.959 12.523 o
-1 32 3 1679.190 1613.350 188.343 45.775 o
-1 32 4 53.798 143.389 86.324 328.369 o
-1 32 5 4821.060 5282.880 312.907 15.290 o
-1 32 6 4192.770 3463.480 265.834 20.498 o
-1 32 7 5551.590 5519.310 346.574 12.951 o
-1 32 8 4114.010 4614.750 362.552 13.859 o
-1 32 9 3408.560 3194.650 355.387 15.628 o
-1 33 1 299.293 318.559 92.485 214.710 o
-1 33 2 20.878 251.024 92.174 286.987 o
-1 33 3 2399.900 2842.800 248.594 27.405 o
-1 33 4 4517.180 4593.110 291.267 17.301 o
-1 33 5 152.762 376.524 118.935 162.272 o
-1 33 6 5602.730 5097.620 322.051 14.136 o
-1 33 7 93.558 74.797 126.611 165.483 o
-1 33 8 582.987 841.764 196.970 58.127 o
-1 33 9 208.253 234.929 161.340 97.743 o
-1 34 1 1306.880 1271.180 152.311 64.842 o
-1 34 2 3557.770 3804.710 293.492 19.208 o
-1 34 3 347.366 341.650 119.114 146.306 o
-1 34 4 1156.580 1558.830 200.439 46.972 o
-1 34 5 1113.680 922.346 155.330 69.900 o
-1 34 6 1856.460 2050.780 214.505 36.889 o
-1 34 7 5052.120 4915.050 363.217 12.914 o
-1 34 8 5237.600 5702.110 1093.560 2.225 o
-1 35 1 5086.760 5060.750 292.493 16.167 o
-1 35 2 3823.840 3393.230 279.367 20.192 o
-1 35 3 1986.710 2032.130 219.043 35.353 o
-1 35 4 3436.460 3134.400 273.679 21.675 o
-1 35 5 5285.150 4875.510 354.572 13.106 o
-1 35 6 425.378 571.529 169.850 79.081 o
-1 35 7 3535.860 3364.330 304.672 18.760 o
-1 35 8 31.941 240.679 268.448 39.109 o
-1 36 1 2303.250 2616.620 231.775 30.485 o
-1 36 2 136.164 63.648 108.684 212.100 o
-1 36 3 1990.970 2005.410 272.918 26.703 o
-1 36 4 4680.310 5137.550 360.721 13.233 o
-1 36 5 344.640 667.257 160.989 86.923 o
-1 36 6 6728.980 5910.960 392.765 10.423 o
-1 36 7 671.055 730.832 232.145 44.313 o
-1 37 1 733.309 618.608 146.127 88.523 o
-1 37 2 223.395 210.889 113.437 176.243 o
-1 37 3 2905.480 2834.280 297.938 20.839 o
-1 37 4 265.584 493.703 184.156 73.207 o
-1 37 5 1653.340 2107.380 241.340 32.634 o
-1 37 6 2662.850 1836.570 264.120 26.149 o
-1 37 7 11.082 -14.699 167.529 102.232 o
-1 38 1 554.049 381.580 134.398 110.764 o
-1 38 2 370.646 224.909 122.905 142.393 o
-1 38 3 1570.200 1535.150 236.500 35.270 o
-1 38 4 404.000 491.207 150.415 97.522 o
-1 38 5 9482.870 8625.830 495.784 6.667 o
-1 38 6 12.655 301.360 155.419 111.338 o
-1 38 7 9479.600 9066.460 772.289 3.664 o
-1 39 1 207.737 231.625 125.509 150.249 o
-1 39 2 276.051 457.867 136.615 119.916 o
-1 39 3 2027.300 1690.560 220.031 35.837 o
-1 39 4 1378.140 1001.440 204.849 46.115 o
-1 39 5 1600.770 1911.080 241.614 33.245 o
-1 39 6 724.802 606.844 201.163 55.941 o
-1 40 1 1882.390 1815.390 217.592 36.768 o
-1 40 2 47.154 106.370 106.382 232.840 o
-1 40 3 1671.390 1986.470 239.840 33.090 o
-1 40 4 4202.440 4028.120 432.178 11.060 o
-1 40 5 30.637 -62.058 134.424 156.652 o
-1 41 1 1879.850 1320.220 207.245 40.553 o
-1 41 2 44.555 -76.811 178.995 88.629 o
-1 41 3 379.326 452.451 150.114 99.425 o
-1 41 4 2025.720 1880.680 246.357 30.724 o
-1 41 5 1045.080 1040.240 229.462 41.375 o
-1 42 1 70.886 -25.857 150.960 122.419 o
-1 42 2 4672.550 4190.680 344.266 14.435 o
-1 42 3 2.072 3.350 145.274 136.263 o
-1 42 4 806.034 837.669 236.468 41.685 o
-1 43 1 100.686 -172.853 160.447 107.491 o
-1 43 2 200.791 435.545 153.069 103.388 o
-1 43 3 3575.630 2685.530 411.100 12.751 o
-1 44 1 4903.690 4846.210 436.747 10.312 o
-1 44 2 2095.400 1488.260 275.487 26.805 o
0 0 2 82922.500 82901.900 1063.250 0.497 o
0 0 4 755.057 449.286 71.171 185.038 o
0 0 6 423.977 630.923 101.015 159.230 o
0 0 8 635.226 806.964 131.097 101.673 o
0 0 10 1548.760 1838.900 215.283 39.140 o
0 0 12 3585.680 3010.370 435.788 11.569 o
0 1 1 6121.040 6666.820 84.296 22.888 o
0 1 2 25480.100 27983.500 293.730 3.432 o
0 1 3 925.998 721.928 52.483 173.143 o
0 1 4 11596.700 12669.500 204.410 9.602 o
0 1 5 3163.860 3006.020 125.463 41.444 o
0 1 6 4689.920 5478.460 171.003 24.149 o
0 1 7 9052.880 9084.150 216.122 12.542 o
0 1 8 10495.900 10528.800 292.205 9.448 o
0 1 9 12735.200 12515.500 300.187 7.828 o
0 1 10 8791.480 8893.580 319.679 10.312 o
0 1 11 3586.930 3992.980 337.343 16.073 o
0 1 12 3225.270 3533.640 345.051 16.283 o
0 1 13 1382.030 1547.180 274.184 29.149 o
0 2 0 775.103 815.582 62.690 172.873 o
0 2 1 131508.000 138411.000 1182.960 0.235 o
0 2 2 23488.000 23055.200 252.190 4.129 o
0 2 3 28353.400 27572.100 319.138 3.097 o
0 2 4 7649.230 7781.270 156.863 16.482 o
0 2 5 681.929 776.925 69.103 177.040 o
0 2 6 437.726 485.687 63.891 254.170 o
0 2 7 1254.680 1291.220 100.940 93.105 o
0 2 8 20.250 -6.727 54.960 891.039 o
0 2 9 10.003 17.156 61.713 719.596 o
0 2 10 2.197 157.781 85.205 355.102 o
0 2 11 1384.390 1230.900 201.575 46.084 o
0 2 12 318.368 135.655 148.698 109.957 o
0 2 13 822.865 749.634 203.285 53.134 o
0 3 1 25165.600 26991.200 262.546 3.602 o
0 3 2 6143.510 6515.240 115.919 21.921 o
0 3 3 24573.600 26224.400 306.687 3.608 o
0 3 4 594.959 843.631 63.280 193.168 o
0 3 5 1530.210 2025.710 104.187 73.900 o
0 3 6 4335.590 4590.980 165.884 26.988 o
0 3 7 752.137 963.505 89.885 134.770 o
0 3 8 10699.700 10076.000 250.762 10.214 o
0 3 9 5727.090 5719.280 235.134 17.835 o
0 3 10 12901.900 13802.200 363.710 6.770 o
0 3 11 4.707 -147.880 105.475 257.833 o
0 3 12 5880.610 6090.070 582.686 6.394 o
0 3 13 707.571 515.476 195.763 59.196 o
0 4 0 71921.500 75631.600 935.189 0.621 o
0 4 1 13074.700 12449.800 142.234 9.479 o
0 4 2 100356.000 105842.000 948.320 0.379 o
0 4 3 21860.100 21342.100 264.356 4.491 o
0 4 4 951.171 895.340 64.787 149.096 o
0 4 5 22814.100 23837.000 332.233 3.907 o
0 4 6 4241.160 4528.380 161.372 27.810 o
0 4 7 190.511 214.937 56.390 455.090 o
0 4 8 1254.230 1323.100 112.031 86.048 o
0 4 9 2427.210 2170.340 164.837 43.153 o
0 4 10 11.116 68.466 76.235 458.133 o
0 4 11 87.714 233.435 123.294 165.974 o
0 4 12 471.459 694.987 180.982 69.413 o
0 4 13 173.538 163.602 188.784 75.153 o
0 5 1 7870.150 8274.170 108.950 17.011 o
0 5 2 67.406 124.310 28.902 1309.220 o
0 5 3 1192.600 1662.170 71.442 105.683 o
0 5 4 15964.400 15486.100 232.408 6.776 o
0 5 5 1116.480 1534.870 104.513 91.483 o
0 5 6 7220.410 7626.700 181.560 16.429 o
0 5 7 2418.120 2223.540 129.350 50.961 o
0 5 8 371.255 375.059 74.884 249.486 o
0 5 9 5205.150 5450.280 255.115 17.775 o
0 5 10 196.289 63.581 71.069 386.255 o
0 5 11 8791.950 8773.520 502.756 6.716 o
0 5 12 163.068 90.430 148.427 118.913 o
0 5 13 2332.430 2160.470 289.460 23.581 o
0 6 0 7929.650 6907.840 138.286 17.262 o
0 6 1 14609.100 14617.800 253.293 7.224 o
0 6 2 58071.000 58145.600 559.183 1.001 o
0 6 3 2473.120 2560.630 84.803 57.971 o
0 6 4 34067.400 34663.500 408.036 2.250 o
0 6 5 12978.100 13167.500 228.646 8.450 o
0 6 6 23521.200 22731.700 344.643 3.843 o
0 6 7 16004.900 15970.200 297.144 6.191 o
0 6 8 2019.460 2009.060 133.736 55.779 o
0 6 9 1285.740 1543.480 144.109 66.523 o
0 6 10 174.242 288.454 95.300 231.394 o
0 6 11 99.006 -24.005 106.125 234.140 o
0 6 12 94.991 170.731 177.991 85.791 o
0 6 13 4004.940 3610.000 374.207 13.823 o
0 7 1 38829.300 40919.500 439.553 1.824 o
0 7 2 0.863 29.387 24.859 3686.630 o
0 7 3 18933.800 18661.200 242.499 5.443 o
0 7 4 407.067 509.643 51.441 297.093 o
0 7 5 23741.500 23923.500 333.837 3.774 o
0 7 6 679.744 755.105 74.813 169.959 o
0 7 7 1415.620 1078.160 94.162 95.275 o
0 7 8 1001.810 954.907 112.691 100.313 o
0 7 9 939.385 957.447 121.941 95.368 o
0 7 10 10754.200 11850.500 529.949 5.578 o
0 7 11 248.564 106.137 117.628 169.217 o
0 7 12 6549.380 5634.310 424.027 9.691 o
0 7 13 768.193 465.677 186.678 63.201 o
0 8 0 1331.060 1602.710 80.787 96.277 o
0 8 1 108078.000 105828.000 1027.170 0.344 o
0 8 2 293.582 455.985 49.304 361.421 o
0 8 3 39289.700 38660.200 422.228 1.870 o
0 8 4 5131.500 4843.100 123.481 26.922 o
0 8 5 16033.200 16825.800 265.844 6.299 o
0 8 6 22642.600 22450.900 342.747 3.988 o
0 8 7 13493.400 13536.500 276.887 7.607 o
0 8 8 21520.000 20989.700 415.649 3.937 o
0 8 9 0.761 -27.007 67.930 623.281 o
0 8 10 22.125 48.399 75.637 464.080 o
0 8 11 491.339 330.116 134.854 114.432 o
0 8 12 3518.430 3176.370 331.615 17.018 o
0 9 1 1224.860 1371.670 74.993 108.730 o
0 9 2 15369.500 14583.700 193.775 7.440 o
0 9 3 7320.030 6759.830 127.723 18.754 o
0 9 4 49728.500 50186.000 604.003 1.217 o
0 9 5 2784.540 3014.510 147.232 40.703 o
0 9 6 22399.100 21683.400 333.327 4.114 o
0 9 7 771.658 1214.410 97.773 117.769 o
0 9 8 9833.090 9227.590 384.008 8.360 o
0 9 9 4575.590 4772.870 244.336 20.092 o
0 9 10 29.928 186.358 87.199 323.692 o
0 9 11 3963.050 3994.100 309.903 17.315 o
0 9 12 825.577 938.820 187.756 58.528 o
0 10 0 89995.700 92723.100 1208.010 0.416 o
0 10 1 621.327 631.860 59.987 211.230 o
0 10 2 5214.640 4911.250 123.213 26.537 o
0 10 3 6220.220 5926.580 127.371 21.984 o
0 10 4 9538.720 9635.000 213.560 11.943 o
0 10 5 25021.100 24629.800 386.123 3.413 o
0 10 6 4206.580 4173.990 150.464 29.585 o
0 10 7 33323.900 32361.800 516.864 2.183 o
0 10 8 9442.260 9952.640 289.906 10.263 o
0 10 9 9907.450 9862.430 312.963 9.549 o
0 10 10 96.791 170.063 81.786 334.739 o
0 10 11 2006.130 1946.720 271.870 26.887 o
0 10 12 772.493 687.636 203.154 54.081 o
0 11 1 11460.000 11194.000 189.626 10.349 o
0 11 2 2738.120 2684.990 102.912 50.463 o
0 11 3 9362.880 8281.270 146.707 14.190 o
0 11 4 3157.050 2967.660 127.913 41.269 o
0 11 5 19367.400 19444.200 291.106 5.018 o
0 11 6 1571.780 1755.560 126.702 66.846 o
0 11 7 14839.600 14715.100 323.138 6.479 o
0 11 8 122.920 121.736 70.975 412.986 o
0 11 9 164.186 177.014 94.900 246.766 o
0 11 10 756.636 671.495 115.441 114.938 o
0 11 11 370.081 487.843 153.135 96.085 o
0 11 12 225.381 114.585 146.764 117.463 o
0 12 0 341.831 259.862 55.420 356.666 o
0 12 1 11768.800 13007.500 215.279 9.267 o
0 12 2 23664.600 23215.100 323.888 3.863 o
0 12 3 1312.380 1434.580 67.167 107.755 o
0 12 4 24908.000 23516.800 460.306 3.240 o
0 12 5 1942.270 2460.150 136.460 53.209 o
0 12 6 35473.400 34524.000 520.634 2.016 o
0 12 7 705.776 698.208 97.025 138.902 o
0 12 8 15915.400 15855.000 363.982 5.688 o
0 12 9 1221.600 1146.800 131.906 77.944 o
0 12 10 139.912 97.098 83.790 319.797 o
0 12 11 568.514 583.478 176.262 71.545 o
0 12 12 882.999 694.247 196.020 55.749 o
0 13 1 288.184 323.549 49.787 397.300 o
0 13 2 2967.510 2316.740 107.974 49.067 o
0 13 3 22218.600 22184.200 290.073 4.267 o
0 13 4 27276.400 26374.100 391.877 3.084 o
0 13 5 5619.070 4890.770 183.628 21.728 o
0 13 6 15936.100 15274.400 373.143 5.675 o
0 13 7 2589.980 2663.110 165.134 40.114 o
0 13 8 1423.810 1449.090 135.432 68.724 o
0 13 9 170.507 204.034 83.090 294.465 o
0 13 10 1070.760 927.691 129.672 86.120 o
0 13 11 177.867 125.913 134.825 139.041 o
0 13 12 155.173 246.976 163.501 97.080 o
0 14 0 44.537 63.372 62.928 604.991 o
0 14 1 1049.480 1040.110 82.814 120.605 o
0 14 2 2675.790 2630.510 112.584 49.606 o
0 14 3 3265.740 3328.610 161.250 34.673 o
0 14 4 8432.740 8732.440 199.032 13.739 o
0 14 5 31818.500 30599.700 462.520 2.419 o
0 14 6 2962.400 2989.640 164.044 36.905 o
0 14 7 15077.000 13909.600 321.030 6.548 o
0 14 8 799.743 920.426 112.157 110.110 o
0 14 9 7954.120 8034.440 325.960 10.947 o
0 14 10 8.079 -34.117 106.531 251.985 o
0 14 11 271.027 293.110 170.709 85.830 o
0 14 12 655.169 719.644 203.787 54.962 o
0 15 1 294.642 335.527 53.231 372.244 o
0 15 2 7893.410 7293.380 170.921 16.058 o
0 15 3 7400.790 7163.820 170.441 16.881 o
0 15 4 32980.300 32337.900 457.191 2.305 o
0 15 5 9488.480 9532.330 230.291 11.666 o
0 15 6 11702.600 11158.500 335.433 8.025 o
0 15 7 711.314 931.745 108.080 118.300 o
0 15 8 137.271 222.065 79.101 324.452 o
0 15 9 3908.570 3451.020 235.097 23.737 o
0 15 10 660.851 569.167 193.771 60.429 o
0 15 11 4.205 -103.764 133.982 160.105 o
0 15 12 371.656 516.248 189.987 67.316 o
0 16 0 1850.880 1634.530 117.227 66.493 o
0 16 1 11074.300 10317.700 296.592 9.123 o
0 16 2 1047.140 849.330 74.352 134.210 o
0 16 3 38329.800 39015.200 514.751 1.802 o
0 16 4 22224.500 22450.100 358.874 3.983 o
0 16 5 5314.160 5382.860 193.340 21.273 o
0 16 6 31322.000 30759.500 494.558 2.383 o
0 16 7 1709.330 1928.610 147.743 55.966 o
0 16 8 13142.300 13123.500 337.060 7.114 o
0 16 9 11.279 151.131 83.248 367.275 o
0 16 10 31.983 -62.316 87.651 359.291 o
0 16 11 354.809 168.269 145.605 111.431 o
0 16 12 1597.880 1638.040 271.821 28.652 o
0 17 1 9421.560 9861.380 207.607 12.072 o
0 17 2 15.522 53.706 43.558 1229.640 o
0 17 3 14094.200 13714.100 261.816 7.502 o
0 17 4 13474.400 14798.600 273.411 7.411 o
0 17 5 14074.700 13722.700 284.935 7.268 o
0 17 6 1555.030 1880.020 144.823 59.346 o
0 17 7 665.403 572.961 91.983 154.386 o
0 17 8 4469.080 4531.370 262.983 19.234 o
0 17 9 6955.550 7383.520 355.594 10.956 o
0 17 10 5195.290 5317.840 320.230 14.515 o
0 17 11 1332.410 1133.530 238.256 37.172 o
0 17 12 3521.960 3520.320 409.744 12.556 o
0 18 0 53697.100 54010.800 836.164 0.973 o
0 18 1 22811.800 24088.300 367.129 3.767 o
0 18 2 14567.400 14005.300 266.792 7.223 o
0 18 3 360.605 498.664 67.899 259.527 o
0 18 4 19755.400 20598.600 346.069 4.560 o
0 18 5 9230.740 9316.930 233.448 11.888 o
0 18 6 10664.600 10786.000 271.582 9.652 o
0 18 7 6525.300 6892.380 313.543 12.822 o
0 18 8 1.702 -47.269 66.539 648.133 o
0 18 9 25.464 -111.751 161.788 108.957 o
0 18 10 31.876 21.947 94.895 304.698 o
0 18 11 1324.190 1093.900 241.603 36.564 o
0 18 12 56.304 -39.362 211.210 63.739 o
0 19 1 3224.520 3653.330 155.224 34.829 o
0 19 2 12295.600 12155.900 251.727 8.737 o
0 19 3 2259.750 2360.470 129.988 51.800 o
0 19 4 13347.500 13515.700 289.569 7.524 o
0 19 5 0.399 75.285 65.574 612.997 o
0 19 6 8477.190 8289.570 337.263 10.253 o
0 19 7 7090.130 7213.300 326.880 11.802 o
0 19 8 2715.330 2709.630 225.558 29.626 o
0 19 9 6798.680 6746.150 347.822 11.508 o
0 19 10 665.002 653.077 135.017 99.817 o
0 19 11 1302.540 1054.850 216.238 43.183 o
0 20 0 33594.200 34725.600 613.637 1.952 o
0 20 1 20104.500 18960.200 326.027 4.744 o
0 20 2 10834.400 10923.500 254.423 9.811 o
0 20 3 17469.100 17163.600 346.721 5.322 o
0 20 4 1155.060 1530.140 106.790 88.965 o
0 20 5 9298.800 9340.920 298.676 10.349 o
0 20 6 2051.320 2685.250 198.176 37.202 o
0 20 7 3326.840 3793.960 240.011 24.327 o
0 20 8 494.383 461.874 111.431 142.955 o
0 20 9 463.870 468.439 112.788 142.887 o
0 20 10 422.302 434.847 120.100 135.669 o
0 20 11 34.049 165.183 139.467 139.322 o
0 21 1 1724.830 2355.250 131.946 57.920 o
0 21 2 15586.800 16326.300 365.752 5.695 o
0 21 3 11124.600 11498.900 257.035 9.439 o
0 21 4 2056.790 2437.970 126.148 54.700 o
0 21 5 8472.480 8917.440 324.197 10.389 o
0 21 6 8177.270 8698.360 341.386 10.207 o
0 21 7 50.273 63.928 70.502 493.653 o
0 21 8 8464.190 8555.180 385.361 9.070 o
0 21 9 167.245 242.502 99.461 222.609 o
0 21 10 9794.770 10576.700 469.927 6.720 o
0 21 11 393.582 312.635 171.137 82.007 o
0 22 0 28037.200 27867.100 544.499 2.572 o
0 22 1 35828.300 34477.100 501.069 2.029 o
0 22 2 14956.300 14441.800 295.827 6.741 o
0 22 3 12895.800 12270.500 274.071 8.144 o
0 22 4 2262.750 2306.390 175.651 41.582 o
0 22 5 1.098 -35.957 87.289 377.560 o
0 22 6 366.451 355.588 99.858 182.861 o
0 22 7 2735.250 2507.150 330.490 18.636 o
0 22 8 1335.700 1136.120 152.772 65.281 o
0 22 9 650.257 804.146 184.486 63.551 o
0 22 10 327.659 356.872 130.071 129.239 o
0 22 11 1580.930 1802.470 269.439 28.805 o
0 23 1 2879.530 3636.020 169.838 34.709 o
0 23 2 235.152 464.600 71.061 287.823 o
0 23 3 1813.320 2572.350 149.735 50.473 o
0 23 4 3883.890 4049.270 230.984 23.418 o
0 23 5 5.126 -25.730 72.821 537.855 o
0 23 6 3410.090 3336.940 227.256 26.045 o
0 23 7 10816.200 11327.000 457.353 6.528 o
0 23 8 447.469 456.779 115.778 139.814 o
0 23 9 5185.580 5132.810 314.476 14.896 o
0 23 10 886.525 980.031 167.559 67.074 o
0 23 11 4496.590 4617.430 459.411 9.845 o
0 24 0 50199.500 49108.400 834.708 1.069 o
0 24 1 7423.600 7534.280 262.923 13.467 o
0 24 2 43664.700 42626.100 610.107 1.461 o
0 24 3 1342.950 1396.240 119.257 78.766 o
0 24 4 3355.410 3020.580 203.455 29.498 o
0 24 5 1118.840 1193.780 143.135 73.575 o
0 24 6 4360.230 4336.620 285.410 18.083 o
0 24 7 325.639 279.922 104.920 180.650 o
0 24 8 55.566 41.061 85.828 352.759 o
0 24 9 476.556 386.227 137.492 110.645 o
0 24 10 416.496 235.709 117.452 147.955 o
0 24 11 567.982 514.656 200.623 58.713 o
0 25 1 346.724 812.077 89.472 179.623 o
0 25 2 3704.490 4809.020 231.678 22.869 o
0 25 3 231.483 422.503 76.248 274.147 o
0 25 4 1657.030 1861.510 161.317 52.696 o
0 25 5 1199.580 1209.210 142.090 72.284 o
0 25 6 2891.490 3031.470 225.143 28.462 o
0 25 7 903.078 900.658 135.308 87.492 o
0 25 8 14294.300 14411.700 484.297 5.137 o
0 25 9 4759.580 5069.100 326.366 14.796 o
0 25 10 5727.650 6151.820 386.517 11.135 o
0 26 0 133.860 92.900 96.580 256.561 o
0 26 1 27758.100 26503.700 450.766 2.883 o
0 26 2 0.703 130.299 61.570 642.560 o
0 26 3 25588.100 25077.100 448.526 3.140 o
0 26 4 2453.130 2236.700 181.561 39.322 o
0 26 5 1405.150 1491.860 156.501 59.892 o
0 26 6 3075.480 3421.170 245.869 24.896 o
0 26 7 3383.180 3144.950 242.165 24.824 o
0 26 8 4.323 230.321 111.256 211.278 o
0 26 9 2556.400 2766.550 246.233 27.334 o
0 26 10 356.790 733.667 161.257 85.436 o
0 27 1 49.692 476.373 78.087 315.183 o
0 27 2 859.923 1003.500 107.424 109.742 o
0 27 3 3754.200 4281.770 238.519 22.795 o
0 27 4 2644.120 2877.280 207.498 32.161 o
0 27 5 701.478 744.782 125.572 105.517 o
0 27 6 22.336 85.280 88.433 338.792 o
0 27 7 2194.070 1968.670 199.005 38.312 o
0 27 8 2224.500 2772.740 243.230 28.828 o
0 27 9 3912.710 3815.250 293.567 18.623 o
0 27 10 10154.800 9555.360 474.379 6.694 o
0 28 0 25354.400 25340.200 725.969 2.322 o
0 28 1 8185.690 8103.340 313.667 11.102 o
0 28 2 20759.700 20581.600 408.479 4.101 o
0 28 3 4908.150 4648.700 255.022 18.904 o
0 28 4 7100.430 7056.020 338.610 11.484 o
0 28 5 3954.370 4285.240 264.599 20.266 o
0 28 6 138.557 93.842 92.259 275.218 o
0 28 7 3228.440 3182.310 252.962 24.072 o
0 28 8 2459.210 2900.820 245.140 27.570 o
0 28 9 543.377 732.675 162.549 79.671 o
0 28 10 445.734 637.685 200.238 59.703 o
0 29 1 649.097 1036.610 121.384 105.538 o
0 29 2 179.573 395.255 85.087 256.442 o
0 29 3 210.782 382.106 94.470 218.552 o
0 29 4 885.603 1127.370 161.736 68.850 o
0 29 5 1172.530 1307.120 158.790 63.840 o
0 29 6 1901.070 2320.050 213.854 36.041 o
0 29 7 1077.670 1083.200 166.931 63.386 o
0 29 8 172.552 129.229 104.403 214.934 o
0 29 9 11276.400 10692.500 501.122 5.930 o
0 29 10 5417.610 4174.970 451.366 9.772 o
0 30 0 3350.970 3641.960 364.710 14.914 o
0 30 1 9786.040 9495.560 326.341 9.443 o
0 30 2 13226.100 13123.800 362.773 6.786 o
0 30 3 5111.380 5019.240 275.995 17.060 o
0 30 4 1171.580 1237.930 150.399 68.379 o
0 30 5 3.322 10.076 78.401 462.129 o
0 30 6 6126.290 6066.700 336.894 12.637 o
0 30 7 5958.890 5709.210 442.841 9.428 o
0 30 8 1164.070 1716.810 204.694 44.987 o
0 30 9 4372.730 3940.060 362.699 13.922 o
0 31 1 3944.630 4417.160 250.679 21.227 o
0 31 2 348.104 536.942 97.754 178.747 o
0 31 3 6895.910 6782.630 323.744 12.213 o
0 31 4 727.837 765.201 132.730 97.481 o
0 31 5 3125.810 3200.240 263.202 23.273 o
0 31 6 2790.970 3215.670 255.941 24.851 o
0 31 7 540.035 811.179 159.852 80.737 o
0 31 8 4039.060 4358.790 316.284 16.578 o
0 31 9 2480.270 2585.770 258.705 26.270 o
0 32 0 14937.700 13430.600 807.774 2.934 o
0 32 1 6781.270 7080.110 324.413 12.164 o
0 32 2 2344.730 2730.320 237.699 29.256 o
0 32 3 3966.500 4125.880 292.650 18.362 o
0 32 4 317.847 379.103 106.396 172.432 o
0 32 5 2314.930 2430.820 212.647 33.884 o
0 32 6 3410.010 3330.910 263.524 22.442 o
0 32 7 2381.550 2497.450 233.332 30.182 o
0 32 8 2753.750 2483.350 249.834 26.708 o
0 32 9 3783.300 3239.670 313.672 17.838 o
0 33 1 47.401 220.939 88.344 304.263 o
0 33 2 2092.140 2304.340 224.733 33.159 o
0 33 3 1573.030 1843.140 212.194 39.688 o
0 33 4 7172.370 7436.430 418.098 9.146 o
0 33 5 8.655 49.084 92.489 323.600 o
0 33 6 4862.990 5016.300 323.646 14.850 o
0 33 7 2894.160 3245.520 272.950 22.793 o
0 33 8 84.675 178.206 134.575 144.467 o
0 34 0 5635.320 5832.870 706.929 4.758 o
0 34 1 1523.040 1592.710 167.383 53.791 o
0 34 2 1889.950 2270.230 230.499 33.151 o
0 34 3 4088.400 4443.140 313.973 16.602 o
0 34 4 2144.060 2108.820 225.696 33.202 o
0 34 5 6931.850 7479.540 396.830 9.788 o
0 34 6 1205.840 963.649 163.151 64.062 o
0 34 7 8992.380 8527.950 443.189 7.706 o
0 34 8 930.798 741.816 174.801 64.594 o
0 35 1 26.407 1.888 102.846 265.180 o
0 35 2 3520.350 3411.960 320.330 17.625 o
0 35 3 13248.800 13001.400 512.779 5.189 o
0 35 4 1402.610 1637.870 207.384 42.729 o
0 35 5 7132.950 7258.830 428.313 8.956 o
0 35 6 854.226 942.372 162.982 70.487 o
0 35 7 2291.420 2312.060 291.771 23.245 o
0 35 8 2542.400 2236.730 298.307 22.099 o
0 36 0 63.916 57.651 119.864 187.772 o
0 36 1 3805.830 3381.090 389.278 13.347 o
0 36 2 4.583 -17.631 139.513 147.659 o
0 36 3 139.707 396.182 161.210 97.456 o
0 36 4 11086.800 10124.200 499.758 6.051 o
0 36 5 23.383 282.114 132.246 149.880 o
0 36 6 10735.000 9540.710 558.509 5.466 o
0 36 7 423.494 367.968 142.468 107.658 o
0 37 1 965.496 1065.650 188.868 55.507 o
0 37 2 4424.420 4456.570 384.231 12.683 o
0 37 3 4095.590 3991.110 316.904 16.702 o
0 37 4 8814.740 9285.620 526.025 6.298 o
0 37 5 1004.040 1243.980 197.924 50.691 o
0 37 6 4328.960 3519.800 443.106 10.735 o
0 37 7 22.074 -87.835 119.923 197.156 o
0 38 0 1.828 38.834 119.414 198.931 o
0 38 1 4.005 29.457 110.265 233.190 o
0 38 2 0.443 316.029 120.989 176.659 o
0 38 3 3437.260 3211.870 295.787 19.732 o
0 38 4 114.142 156.677 113.442 193.363 o
0 38 5 10455.100 9638.170 572.208 5.349 o
0 38 6 2.145 169.832 156.101 113.951 o
0 39 1 3043.510 2943.610 278.050 22.301 o
0 39 2 2782.820 2791.040 277.132 23.140 o
0 39 3 7152.690 6705.810 592.917 5.929 o
0 39 4 3162.900 3435.190 311.309 18.784 o
0 39 5 4314.900 3638.430 454.886 10.306 o
0 39 6 626.537 671.952 191.888 61.121 o
0 40 0 1755.380 1947.940 379.484 16.529 o
0 40 1 3045.000 3343.290 291.143 20.703 o
0 40 2 1023.870 1153.440 188.389 54.496 o
0 40 3 17.362 198.658 114.490 200.954 o
0 40 4 3334.580 4212.010 415.172 12.210 o
0 40 5 183.282 141.300 154.104 109.007 o
0 41 1 626.424 388.790 167.585 78.169 o
0 41 2 6307.970 5789.260 403.150 10.377 o
0 41 3 2097.190 1880.670 241.710 31.198 o
0 41 4 3456.410 3586.220 363.108 14.928 o
0 41 5 1705.370 1906.490 298.066 24.350 o
0 42 0 5175.450 5197.210 616.913 6.060 o
0 42 1 1367.500 1100.290 201.579 46.782 o
0 42 2 3282.890 3577.300 323.578 17.612 o
0 42 3 551.608 579.391 157.080 85.571 o
0 42 4 85.769 120.194 152.436 116.295 o
0 43 1 2125.370 2181.630 299.157 22.949 o
0 43 2 1017.240 1148.970 247.961 36.579 o
0 43 3 4148.560 2722.040 337.256 16.165 o
0 44 0 2382.540 2265.590 636.574 6.477 o
0 44 1 6585.870 5133.340 507.617 7.744 o
0 44 2 458.796 521.470 162.080 84.878 o
1 0 0 58584.200 59705.500 739.477 0.908 o
1 0 2 66045.100 75956.700 997.141 0.649 o
1 0 4 24286.400 25735.300 470.327 3.161 o
1 0 6 15252.300 14866.500 381.990 5.808 o
1 0 8 1846.900 1724.260 179.121 46.358 o
1 0 10 340.293 395.304 143.679 109.299 o
1 0 12 721.746 924.890 293.014 29.218 o
1 1 1 5191.380 6298.620 98.029 25.638 o
1 1 2 2997.250 3737.060 81.961 45.734 o
1 1 3 1708.050 1893.520 81.516 79.860 o
1 1 4 52.676 48.549 34.324 1449.150 o
1 1 5 1526.760 1394.460 87.989 89.504 o
1 1 6 10789.300 10250.500 219.546 10.653 o
1 1 7 20416.200 20345.200 367.882 4.365 o
1 1 8 15859.700 15753.100 320.092 6.075 o
1 1 9 14687.000 14235.500 321.204 6.615 o
1 1 10 691.281 873.013 134.873 95.025 o
1 1 11 359.915 428.883 109.810 158.597 o
1 1 12 5.112 117.444 136.947 148.312 o
1 1 13 129.003 84.263 155.536 110.828 o
1 2 0 246.445 257.406 19.542 661.527 o
1 2 1 65721.000 67778.600 610.094 0.806 o
1 2 2 561.588 787.155 47.462 230.684 o
1 2 3 5110.380 4430.100 103.886 28.975 o
1 2 4 3591.750 3718.880 121.064 36.749 o
1 2 5 1755.800 1624.000 96.033 76.541 o
1 2 6 1354.500 1408.070 99.333 88.862 o
1 2 7 11453.100 11140.900 247.083 9.512 o
1 2 8 722.709 916.816 104.775 121.596 o
1 2 9 1801.460 1760.260 140.297 58.289 o
1 2 10 8.465 -40.001 72.250 542.691 o
1 2 11 133.737 83.155 94.828 265.749 o
1 2 12 126.154 147.485 141.345 130.439 o
1 3 0 2753.060 3518.720 59.652 52.001 o
1 3 1 2429.730 3066.360 67.559 58.059 o
1 3 2 80.144 280.021 33.381 837.871 o
1 3 3 9319.670 8721.060 150.344 13.917 o
1 3 4 2738.580 2361.820 122.175 48.458 o
1 3 5 49.619 10.579 35.645 1558.790 o
1 3 6 8938.990 8065.930 223.028 12.942 o
1 3 7 8265.120 8472.150 231.136 13.171 o
1 3 8 14688.500 14302.800 337.791 6.442 o
1 3 9 3330.330 3227.940 203.784 29.161 o
1 3 10 8178.700 8158.880 360.871 9.877 o
1 3 11 761.654 703.567 140.220 91.080 o
1 3 12 132.180 -199.041 115.719 194.884 o
1 4 0 18414.300 17566.600 188.020 5.980 o
1 4 1 25934.300 26592.700 297.485 3.450 o
1 4 2 7483.150 7184.120 116.224 18.405 o
1 4 3 981.277 1238.610 65.911 132.632 o
1 4 4 5234.620 5069.800 126.638 26.002 o
1 4 5 4376.820 4643.020 152.341 27.878 o
1 4 6 16807.600 16338.800 325.492 5.717 o
1 4 7 80.647 192.076 59.019 538.840 o
1 4 8 635.214 689.840 87.922 157.956 o
1 4 9 18.515 2.648 87.563 365.817 o
1 4 10 161.729 164.920 79.097 326.077 o
1 4 11 894.428 1037.760 150.230 76.106 o
1 4 12 1210.520 626.534 187.387 55.800 o
1 5 0 809.293 939.411 46.280 180.756 o
1 5 1 3969.880 4189.750 76.724 37.121 o
1 5 2 24059.500 24120.700 303.531 3.816 o
1 5 3 63.137 33.819 28.116 1764.100 o
1 5 4 3245.880 2820.830 104.399 44.638 o
1 5 5 8346.980 7215.230 204.301 14.521 o
1 5 6 109.138 128.129 48.432 690.499 o
1 5 7 5283.180 5558.470 222.350 19.429 o
1 5 8 3482.890 3624.450 179.396 30.675 o
1 5 9 20124.600 18925.600 414.429 4.282 o
1 5 10 436.150 530.958 105.992 153.945 o
1 5 11 5718.410 5792.610 385.750 11.278 o
1 5 12 273.994 278.169 215.896 56.504 o
1 6 0 10528.500 9706.380 162.250 12.037 o
1 6 1 3378.820 3338.040 83.685 43.927 o
1 6 2 71648.600 75159.500 769.444 0.665 o
1 6 3 3096.880 3416.010 89.709 45.329 o
1 6 4 5795.720 5582.300 146.443 22.561 o
1 6 5 3441.220 3664.470 131.449 36.590 o
1 6 6 41.695 -23.346 46.455 1109.560 o
1 6 7 7987.060 7670.330 205.244 14.645 o
1 6 8 3386.910 3541.210 244.505 24.057 o
1 6 9 6.180 85.686 77.368 443.144 o
1 6 10 5276.270 5546.360 278.063 16.371 o
1 6 11 2891.980 2805.840 210.766 30.792 o
1 6 12 170.492 554.648 232.298 49.072 o
1 7 0 2685.820 2789.130 65.759 56.688 o
1 7 1 49713.400 50574.700 491.177 1.280 o
1 7 2 1136.180 1007.560 80.916 118.237 o
1 7 3 40470.400 39462.300 477.421 1.749 o
1 7 4 10374.000 12737.300 205.646 10.322 o
1 7 5 7625.080 6887.570 203.750 15.620 o
1 7 6 5437.790 5598.700 241.884 18.028 o
1 7 7 19.042 60.769 52.232 886.993 o
1 7 8 6252.550 6821.460 277.161 14.503 o
1 7 9 478.021 396.591 96.261 174.895 o
1 7 10 11974.100 12489.700 535.767 5.233 o
1 7 11 4.414 88.275 101.040 268.770 o
1 7 12 32.559 91.255 131.175 159.798 o
1 8 0 174.492 210.200 32.792 714.775 o
1 8 1 2062.140 2464.050 84.006 65.428 o
1 8 2 4602.670 4059.170 107.227 31.747 o
1 8 3 24186.800 25814.300 353.737 3.541 o
1 8 4 12803.000 12398.700 236.660 8.623 o
1 8 5 267.475 275.531 53.837 400.539 o
1 8 6 9117.550 9347.340 202.388 12.681 o
1 8 7 1480.170 1667.320 181.771 49.232 o
1 8 8 2546.980 2616.820 174.025 38.917 o
1 8 9 12316.100 11319.100 324.876 7.902 o
1 8 10 4965.370 5727.250 338.273 13.718 o
1 8 11 357.179 477.887 110.461 155.367 o
1 8 12 9933.050 9844.810 561.291 5.550 o
1 9 0 64846.200 64133.400 613.949 0.839 o
1 9 1 280.106 312.665 36.209 485.085 o
1 9 2 47997.400 46673.500 528.989 1.350 o
1 9 3 447.953 706.534 68.075 218.360 o
1 9 4 22136.100 21598.500 336.211 4.147 o
1 9 5 161.852 240.753 57.699 456.402 o
1 9 6 6105.350 5860.440 172.347 20.233 o
1 9 7 626.291 675.212 91.969 153.328 o
1 9 8 6.181 171.839 74.272 444.202 o
1 9 9 6355.630 6487.530 287.941 14.136 o
1 9 10 2413.730 2407.370 226.972 31.189 o
1 9 11 2245.430 2386.520 198.589 36.869 o
1 9 12 68.915 159.903 157.944 108.658 o
1 10 0 2474.670 2229.110 77.648 61.894 o
1 10 1 11059.900 10272.100 157.279 11.437 o
1 10 2 8.387 68.126 36.378 1627.850 o
1 10 3 8166.740 8166.580 175.596 14.993 o
1 10 4 4530.460 5024.790 179.345 24.634 o
1 10 5 12037.300 12621.300 263.737 8.588 o
1 10 6 0.579 18.386 38.643 1805.210 o
1 10 7 5634.080 6438.850 306.362 14.128 o
1 10 8 10.005 -8.778 63.061 705.835 o
1 10 9 468.908 528.184 102.362 157.451 o
1 10 10 3294.110 3158.140 258.960 23.341 o
1 10 11 8230.810 8231.920 363.311 9.771 o
1 10 12 4095.660 3465.910 307.374 17.663 o
1 11 0 2211.200 2839.500 103.859 55.609 o
1 11 1 37448.800 35760.800 514.457 1.907 o
1 11 2 16613.800 17245.500 230.426 6.310 o
1 11 3 28905.300 27746.800 383.200 2.899 o
1 11 4 3278.180 3252.740 193.131 30.628 o
1 11 5 13792.500 12808.900 267.119 7.741 o
1 11 6 615.302 626.031 84.917 167.950 o
1 11 7 6645.460 6144.420 248.656 15.619 o
1 11 8 2318.280 2593.430 171.892 40.938 o
1 11 9 113.736 84.015 77.442 377.139 o
1 11 10 2090.900 2260.250 227.843 32.733 o
1 11 11 31.527 151.677 96.630 275.227 o
1 11 12 0.569 -27.888 131.576 166.366 o
1 12 0 903.811 722.575 52.943 175.180 o
1 12 1 4391.920 4057.530 101.565 33.212 o
1 12 2 20961.400 20758.600 268.295 4.687 o
1 12 3 656.089 917.632 82.921 152.736 o
1 12 4 4257.560 4087.140 156.937 28.963 o
1 12 5 45.017 -54.686 43.632 1211.920 o
1 12 6 6057.910 6480.560 232.845 16.877 o
1 12 7 273.836 202.273 86.589 251.207 o
1 12 8 2141.210 2383.350 169.438 43.555 o
1 12 9 365.301 377.542 87.551 212.549 o
1 12 10 4513.890 4771.000 265.296 18.803 o
1 12 11 174.440 198.770 111.169 188.894 o
1 12 12 8530.860 7986.700 560.483 6.005 o
1 13 0 4302.310 3844.220 127.606 31.972 o
1 13 1 7752.540 6393.560 127.786 18.300 o
1 13 2 14669.800 13947.500 233.157 7.512 o
1 13 3 18821.500 17798.600 377.294 4.797 o
1 13 4 26659.200 28067.400 416.370 2.999 o
1 13 5 1532.950 1470.200 110.918 77.331 o
1 13 6 4271.250 4190.120 196.731 25.182 o
1 13 7 4211.780 4456.650 215.372 23.409 o
1 13 8 1.648 71.925 65.229 619.546 o
1 13 9 120.140 53.952 70.458 442.217 o
1 13 10 2878.390 3056.940 220.734 29.027 o
1 13 11 180.224 333.254 117.576 164.677 o
1 13 12 111.651 24.293 139.406 138.927 o
1 14 0 352.143 461.636 46.540 344.356 o
1 14 1 6074.170 5594.670 181.624 20.103 o
1 14 2 59.831 159.928 40.637 922.001 o
1 14 3 9160.810 8496.800 233.188 12.294 o
1 14 4 68.442 110.959 64.170 531.231 o
1 14 5 28363.400 29968.100 462.147 2.675 o
1 14 6 145.881 43.768 56.158 585.232 o
1 14 7 2236.430 2877.050 174.331 40.045 o
1 14 8 336.422 439.280 95.022 192.840 o
1 14 9 433.739 638.609 107.933 146.347 o
1 14 10 4.501 -120.651 79.684 450.402 o
1 14 11 12372.100 11892.200 583.128 4.759 o
1 14 12 137.505 294.870 165.502 94.765 o
1 15 0 1533.010 1515.630 79.865 91.191 o
1 15 1 11820.800 11072.600 187.124 10.186 o
1 15 2 30782.900 28895.800 398.959 2.671 o
1 15 3 11318.200 10874.700 224.341 10.025 o
1 15 4 17464.200 17063.700 308.044 5.596 o
1 15 5 3266.810 3237.630 162.753 34.704 o
1 15 6 1143.840 1212.150 110.992 91.827 o
1 15 7 1.941 -114.684 51.685 1070.360 o
1 15 8 2909.830 2819.290 188.582 33.891 o
1 15 9 189.434 235.644 96.869 228.057 o
1 15 10 6.709 59.004 83.773 389.406 o
1 15 11 740.338 1106.850 166.789 68.961 o
1 15 12 890.940 759.765 197.851 54.513 o
1 16 0 11665.600 12179.800 223.718 9.443 o
1 16 1 1732.510 2123.460 89.697 73.670 o
1 16 2 1162.220 1511.340 95.497 95.797 o
1 16 3 7896.560 8885.870 195.209 14.344 o
1 16 4 17810.900 17943.100 320.382 5.337 o
1 16 5 846.156 618.926 81.658 150.817 o
1 16 6 4202.050 4169.970 199.688 25.155 o
1 16 7 1460.080 1450.650 129.019 70.874 o
1 16 8 2795.870 2383.960 173.743 38.134 o
1 16 9 3107.670 3505.450 242.162 25.085 o
1 16 10 3434.780 3137.020 246.902 24.215 o
1 16 11 38.385 79.575 107.730 231.813 o
1 16 12 4927.040 4278.890 599.936 6.474 o
1 17 0 607.571 966.578 81.998 156.184 o
1 17 1 34076.700 33646.300 409.049 2.278 o
1 17 2 12458.800 12277.700 240.233 8.777 o
1 17 3 42941.600 41163.000 537.787 1.572 o
1 17 4 2709.500 2944.220 143.946 42.081 o
1 17 5 7098.350 6862.770 227.934 15.432 o
1 17 6 517.770 440.890 85.191 190.370 o
1 17 7 55.108 102.663 65.748 529.239 o
1 17 8 13058.500 12572.400 379.114 6.727 o
1 17 9 706.723 448.311 106.885 134.656 o
1 17 10 1546.460 1467.120 172.604 52.495 o
1 17 11 812.691 920.301 159.908 73.311 o
1 17 12 287.634 204.986 187.577 73.277 o
1 18 0 27923.500 26561.600 350.504 3.116 o
1 18 1 3576.980 3985.720 121.031 36.048 o
1 18 2 4168.830 4354.430 215.842 23.610 o
1 18 3 15568.600 16626.200 295.193 6.237 o
1 18 4 405.606 441.082 66.221 260.710 o
1 18 5 30216.500 30255.300 485.870 2.486 o
1 18 6 1.181 76.170 60.747 702.163 o
1 18 7 117.302 95.167 74.832 392.594 o
1 18 8 887.153 794.236 127.619 95.584 o
1 18 9 1410.430 1843.990 182.273 48.901 o
1 18 10 635.044 513.682 140.873 98.026 o
1 18 11 2466.150 2726.180 246.198 27.692 o
1 19 0 12504.900 13670.400 231.096 8.527 o
1 19 1 5632.770 6120.440 152.282 22.000 o
1 19 2 30771.000 30447.000 445.159 2.525 o
1 19 3 2000.630 2143.390 124.343 57.853 o
1 19 4 15480.100 14064.800 448.854 5.256 o
1 19 5 15.790 105.779 55.730 752.524 o
1 19 6 1362.370 1249.410 142.895 68.337 o
1 19 7 11567.900 11843.200 356.577 7.635 o
1 19 8 1346.860 1243.860 151.954 64.565 o
1 19 9 3188.840 3960.080 306.912 18.670 o
1 19 10 134.529 -8.721 85.143 332.418 o
1 19 11 614.526 370.403 129.104 114.277 o
1 20 0 16129.100 16215.700 278.863 6.263 o
1 20 1 22054.700 21566.900 312.483 4.256 o
1 20 2 27.696 23.220 44.894 1186.170 o
1 20 3 3834.280 3958.120 258.568 21.295 o
1 20 4 7684.170 8107.780 281.332 12.396 o
1 20 5 492.688 446.521 122.864 126.746 o
1 20 6 1783.350 1837.890 167.683 49.586 o
1 20 7 1240.830 1080.310 139.896 73.917 o
1 20 8 265.988 162.297 85.286 263.158 o
1 20 9 956.134 1183.300 159.212 68.377 o
1 20 10 1158.180 1015.480 209.961 46.324 o
1 20 11 889.126 1042.290 171.639 64.435 o
1 21 0 921.837 1527.580 91.174 108.128 o
1 21 1 22299.500 22393.500 325.523 4.106 o
1 21 2 666.520 755.708 81.281 161.681 o
1 21 3 13395.200 13296.300 275.772 7.705 o
1 21 4 433.523 426.510 83.652 207.482 o
1 21 5 7319.050 7154.280 339.385 11.277 o
1 21 6 15026.800 14825.800 393.867 5.759 o
1 21 7 319.833 311.998 99.941 191.586 o
1 21 8 6192.440 6505.410 332.512 12.570 o
1 21 9 381.535 418.619 140.354 110.877 o
1 21 10 2389.830 2520.700 238.862 29.306 o
1 21 11 15.409 67.576 115.749 207.047 o
1 22 0 10803.600 10864.100 214.721 10.516 o
1 22 1 22680.300 21676.000 327.895 4.094 o
1 22 2 1607.110 1580.490 137.791 63.418 o
1 22 3 3573.630 4359.720 173.935 29.426 o
1 22 4 920.596 1024.380 122.793 94.208 o
1 22 5 4556.910 4340.560 246.733 20.375 o
1 22 6 192.090 11.455 83.639 317.202 o
1 22 7 4383.900 4735.300 279.358 18.132 o
1 22 8 194.620 203.529 100.853 216.539 o
1 22 9 76.038 30.651 105.709 237.396 o
1 22 10 1363.210 1607.070 198.440 45.609 o
1 22 11 919.244 1032.490 181.255 59.543 o
1 23 0 796.245 1050.300 80.605 138.754 o
1 23 1 4698.700 5487.620 161.815 24.745 o
1 23 2 7564.120 7928.830 229.394 14.218 o
1 23 3 1029.240 1141.540 101.223 104.321 o
1 23 4 916.988 917.503 123.536 95.620 o
1 23 5 6957.710 7070.160 317.289 12.268 o
1 23 6 105.575 72.887 76.746 390.036 o
1 23 7 8277.010 8205.570 453.680 7.803 o
1 23 8 355.199 472.040 114.640 148.269 o
1 23 9 9568.900 10088.000 483.408 6.644 o
1 23 10 278.256 212.196 115.311 165.884 o
1 23 11 3786.580 3520.720 370.646 14.238 o
1 24 0 23673.400 23270.700 353.922 3.756 o
1 24 1 1955.930 1877.500 126.848 59.610 o
1 24 2 1776.260 1735.180 175.223 48.013 o
1 24 3 248.711 304.383 67.478 327.342 o
1 24 4 345.115 487.005 112.524 152.254 o
1 24 5 610.095 813.871 139.984 94.436 o
1 24 6 4486.350 4527.180 267.209 18.925 o
1 24 7 378.222 197.372 99.287 193.111 o
1 24 8 454.680 388.838 134.132 115.686 o
1 24 9 122.989 331.282 111.120 187.097 o
1 24 10 43.923 175.716 112.007 206.765 o
1 25 0 296.562 588.293 82.968 218.800 o
1 25 1 2526.450 2725.010 154.259 42.399 o
1 25 2 2046.090 2109.810 139.211 53.296 o
1 25 3 31.185 -32.919 58.889 759.013 o
1 25 4 1026.180 1059.390 133.919 82.762 o
1 25 5 306.922 385.096 100.157 187.879 o
1 25 6 11401.900 11553.000 386.328 7.315 o
1 25 7 5527.230 5561.990 311.868 14.437 o
1 25 8 5132.890 5601.640 421.201 10.497 o
1 25 9 2189.480 2087.290 215.185 34.900 o
1 25 10 6189.440 6007.460 368.916 11.475 o
1 26 0 2422.290 2610.590 180.496 38.532 o
1 26 1 8059.280 8327.870 252.125 12.835 o
1 26 2 877.737 1320.080 126.270 88.326 o
1 26 3 761.298 962.755 120.587 103.129 o
1 26 4 770.200 740.917 115.326 112.672 o
1 26 5 2958.410 3153.360 224.416 28.111 o
1 26 6 1342.240 1505.370 192.623 47.960 o
1 26 7 1624.230 1783.430 209.946 40.075 o
1 26 8 12.542 62.330 99.415 278.560 o
1 26 9 1579.200 1895.860 219.145 37.924 o
1 26 10 0.302 31.346 126.705 177.606 o
1 27 0 3876.290 3926.230 221.018 24.494 o
1 27 1 148.476 249.554 65.856 398.768 o
1 27 2 824.793 829.320 100.096 123.233 o
1 27 3 1420.770 1492.670 171.515 54.143 o
1 27 4 212.966 174.408 88.685 260.988 o
1 27 5 864.123 729.896 123.784 100.852 o
1 27 6 968.991 906.183 142.139 80.957 o
1 27 7 6992.740 7120.110 547.711 6.622 o
1 27 8 6664.180 6744.030 436.040 9.075 o
1 27 9 5538.370 5407.490 353.374 12.734 o
1 27 10 4823.210 4652.050 370.142 12.906 o
1 28 0 13831.000 14379.400 372.630 6.322 o
1 28 1 453.268 327.144 83.216 213.567 o
1 28 2 1958.970 2268.900 155.606 48.996 o
1 28 3 681.016 605.981 111.604 125.225 o
1 28 4 583.945 767.412 124.232 111.642 o
1 28 5 217.588 209.817 92.811 239.577 o
1 28 6 9747.250 9789.830 514.886 6.189 o
1 28 7 39.888 180.499 121.859 177.617 o
1 28 8 6363.130 6312.810 365.574 11.371 o
1 28 9 6.572 19.539 107.163 247.190 o
1 28 10 69.914 239.566 151.025 116.128 o
1 29 0 721.034 933.126 116.789 109.020 o
1 29 1 2176.340 2334.470 176.569 41.910 o
1 29 2 1948.040 2153.940 155.003 49.842 o
1 29 3 2416.410 2108.980 177.893 40.728 o
1 29 4 618.691 421.937 121.014 122.531 o
1 29 5 7078.370 6689.960 339.320 11.604 o
1 29 6 549.679 569.197 130.647 110.864 o
1 29 7 6010.300 6619.560 366.971 11.457 o
1 29 8 2896.930 2784.240 251.910 25.603 o
1 29 9 7898.830 6568.940 393.706 9.613 o
1 30 0 3469.450 3788.310 229.289 25.012 o
1 30 1 2713.770 2927.670 204.611 32.169 o
1 30 2 5566.300 5714.470 326.443 13.687 o
1 30 3 740.915 860.505 128.671 98.794 o
1 30 4 162.196 101.140 84.852 305.017 o
1 30 5 2406.400 2686.790 220.440 31.641 o
1 30 6 893.219 1105.660 163.637 67.905 o
1 30 7 5041.340 5480.290 339.073 13.726 o
1 30 8 55.872 52.148 112.526 213.029 o
1 30 9 1255.190 1228.320 191.176 50.587 o
1 31 0 30.574 109.754 92.302 305.876 o
1 31 1 2221.670 2217.610 181.417 40.969 o
1 31 2 539.342 430.445 115.814 134.213 o
1 31 3 913.556 976.462 200.743 51.952 o
1 31 4 1330.870 1306.820 250.581 34.096 o
1 31 5 972.852 1161.100 157.899 68.956 o
1 31 6 3744.910 3504.290 261.366 21.720 o
1 31 7 471.886 281.183 125.904 128.793 o
1 31 8 8761.660 8060.170 430.593 8.107 o
1 31 9 2560.180 2220.120 240.909 28.946 o
1 32 0 6283.420 6376.720 308.919 13.434 o
1 32 1 4130.270 4014.900 461.804 10.076 o
1 32 2 1311.330 1649.610 190.450 48.250 o
1 32 3 1263.640 1458.860 198.792 46.979 o
1 32 4 8053.850 7794.510 367.120 9.887 o
1 32 5 2566.480 2339.050 363.049 16.549 o
1 32 6 5224.280 5171.910 327.077 14.241 o
1 32 7 7.639 -63.357 110.216 235.620 o
1 32 8 1978.810 1843.440 216.053 36.475 o
1 32 9 22.636 134.210 137.216 145.710 o
1 33 0 5361.400 5270.820 290.147 15.820 o
1 33 1 651.797 536.082 146.174 92.291 o
1 33 2 3924.360 4079.800 412.386 11.981 o
1 33 3 793.210 641.948 135.602 94.876 o
1 33 4 7060.550 6921.540 402.687 9.708 o
1 33 5 3694.250 3955.270 303.490 18.154 o
1 33 6 4068.450 3749.850 286.007 18.963 o
1 33 7 4805.940 4585.400 326.712 14.983 o
1 33 8 179.117 155.164 133.785 139.789 o
1 34 0 5039.330 5267.760 294.186 16.009 o
1 34 1 682.152 784.235 141.032 91.665 o
1 34 2 750.617 830.385 146.487 84.724 o
1 34 3 6042.740 5020.140 328.578 13.480 o
1 34 4 25.028 9.993 88.119 356.550 o
1 34 5 1826.130 1868.130 198.639 41.088 o
1 34 6 412.998 145.551 129.347 131.635 o
1 34 7 2275.810 2239.310 293.641 23.158 o
1 34 8 3.841 -53.876 129.800 170.599 o
1 35 0 218.436 174.176 90.857 250.834 o
1 35 1 8122.480 7996.950 632.261 5.154 o
1 35 2 319.823 418.175 118.843 145.930 o
1 35 3 16863.500 16079.200 672.858 3.393 o
1 35 4 163.263 235.896 112.002 185.676 o
1 35 5 4955.540 4611.360 347.356 13.824 o
1 35 6 2859.460 3024.420 266.050 23.835 o
1 35 7 392.193 342.162 146.058 105.452 o
1 35 8 3470.780 2857.990 338.901 16.793 o
1 36 0 135.139 164.316 94.034 258.711 o
1 36 1 8.056 123.025 111.766 217.877 o
1 36 2 1394.800 1514.850 196.411 46.318 o
1 36 3 29.241 271.311 144.242 127.797 o
1 36 4 8262.250 8326.340 460.390 7.661 o
1 36 5 11.996 88.800 108.211 234.184 o
1 36 6 2817.340 2644.140 279.492 22.986 o
1 36 7 0.648 42.594 119.427 198.788 o
1 37 0 5334.680 4760.560 292.569 16.041 o
1 37 1 4383.650 4631.130 331.977 15.135 o
1 37 2 12895.100 12716.900 512.607 5.281 o
1 37 3 3949.180 3948.250 318.673 16.807 o
1 37 4 16055.900 16505.700 662.202 3.504 o
1 37 5 322.922 377.847 137.445 118.432 o
1 37 6 2035.130 2007.420 298.908 23.369 o
1 37 7 1091.540 889.803 192.673 53.569 o
1 38 0 411.687 480.262 147.721 100.163 o
1 38 1 33.769 355.003 127.346 156.185 o
1 38 2 184.114 639.766 143.469 111.089 o
1 38 3 3130.000 3244.810 284.779 21.192 o
1 38 4 12.803 169.703 125.418 171.926 o
1 38 5 11871.600 11519.400 631.442 4.422 o
1 38 6 312.721 571.049 192.627 66.278 o
1 39 0 907.063 1167.180 188.660 55.683 o
1 39 1 17765.700 17642.600 639.118 3.424 o
1 39 2 2613.650 2797.930 281.170 23.100 o
1 39 3 18363.500 17950.400 667.164 3.220 o
1 39 4 1706.250 2370.660 290.120 24.757 o
1 39 5 3826.420 3794.910 363.617 14.443 o
1 39 6 700.424 740.824 205.780 53.504 o
1 40 0 441.369 295.692 143.638 107.106 o
1 40 1 1758.420 2412.170 254.797 29.403 o
1 40 2 3195.680 3163.590 296.371 20.147 o
1 40 3 18.248 416.747 153.683 110.764 o
1 40 4 3689.820 3313.590 346.305 15.802 o
1 40 5 8.432 72.223 160.332 110.072 o
1 41 0 1718.130 1357.840 236.327 35.012 o
1 41 1 3601.620 3386.090 413.151 12.396 o
1 41 2 14335.600 12280.200 580.651 4.478 o
1 41 3 3320.780 2973.880 345.412 16.477 o
1 41 4 5205.630 4858.840 421.772 10.640 o
1 41 5 3902.460 3777.970 381.981 13.460 o
1 42 0 5171.160 4533.400 468.246 9.311 o
1 42 1 193.078 758.978 177.337 76.754 o
1 42 2 632.112 689.030 163.212 77.638 o
1 42 3 2829.760 2738.370 329.707 18.390 o
1 42 4 144.832 -106.711 156.438 110.815 o
1 43 0 4997.940 4696.120 421.541 10.806 o
1 43 1 9110.500 7945.960 626.598 5.079 o
1 43 2 3604.810 3933.100 381.310 13.675 o
1 43 3 1474.840 1036.130 303.527 25.287 o
1 44 0 629.033 580.663 179.477 68.504 o
1 44 1 1698.400 1379.450 263.434 30.095 o
1 44 2 21.454 142.519 183.408 83.234 o
2 0 0 16194.800 15753.100 312.784 6.045 o
2 0 2 1746.140 1998.900 113.294 66.495 o
2 0 4 65895.000 67434.500 993.808 0.688 o
2 0 6 18527.500 17662.200 431.238 4.530 o
2 0 8 3590.160 3890.290 269.741 20.940 o
2 0 10 2.876 141.276 117.374 198.012 o
2 0 12 1369.870 1892.090 325.772 21.888 o
2 1 0 1572.480 1766.630 88.199 82.556 o
2 1 1 10520.900 10650.700 141.065 11.957 o
2 1 2 13155.600 13570.300 186.422 8.713 o
2 1 3 16293.000 16954.700 237.751 6.401 o
2 1 4 4848.830 4827.480 133.014 27.316 o
2 1 5 11500.400 10998.300 215.966 10.002 o
2 1 6 18873.000 17959.100 307.902 5.182 o
2 1 7 14514.700 13762.400 282.680 7.128 o
2 1 8 14817.800 14712.700 311.597 6.594 o
2 1 9 2130.260 2222.540 166.961 44.859 o
2 1 10 1764.420 1613.120 168.862 50.572 o
2 1 11 51.141 -70.115 91.473 323.527 o
2 1 12 2215.750 2158.340 242.403 30.091 o
2 2 0 814.152 931.891 42.689 184.309 o
2 2 1 21818.600 23137.900 280.700 4.289 o
2 2 2 625.307 781.227 52.889 210.322 o
2 2 3 81117.200 82054.000 798.069 0.558 o
2 2 4 115.421 138.260 41.634 782.823 o
2 2 5 66539.000 65460.400 714.691 0.780 o
2 2 6 1336.100 1340.600 99.545 90.401 o
2 2 7 20788.200 20647.400 357.061 4.335 o
2 2 8 1690.900 1765.280 144.285 58.436 o
2 2 9 137.826 94.547 77.813 359.799 o
2 2 10 1708.500 2034.990 211.956 38.319 o
2 2 11 130.357 319.000 116.277 173.719 o
2 2 12 1912.660 2465.570 305.672 22.396 o
2 3 0 49.123 145.802 25.333 1494.780 o
2 3 1 41817.600 41924.700 415.701 1.706 o
2 3 2 11963.500 11542.600 168.811 10.174 o
2 3 3 5.208 74.919 34.074 1789.650 o
2 3 4 10444.400 9507.620 181.817 11.859 o
2 3 5 640.224 774.874 72.195 177.386 o
2 3 6 20519.700 20898.000 338.021 4.446 o
2 3 7 12410.900 11949.200 260.503 8.613 o
2 3 8 13382.500 13150.400 292.969 7.541 o
2 3 9 953.443 1074.270 129.284 87.672 o
2 3 10 1526.160 1685.380 178.059 49.829 o
2 3 11 23.351 33.120 91.740 326.067 o
2 3 12 232.824 395.321 132.993 129.480 o
2 4 0 14291.400 14283.200 176.534 8.089 o
2 4 1 15591.700 16053.800 208.904 6.976 o
2 4 2 26745.100 28652.700 323.661 3.192 o
2 4 3 86.948 127.087 33.806 1055.580 o
2 4 4 16362.600 15480.800 242.749 6.572 o
2 4 5 125.053 121.433 56.206 562.825 o
2 4 6 24139.100 24338.900 371.224 3.576 o
2 4 7 3551.350 3778.600 171.102 31.018 o
2 4 8 49.039 66.845 67.633 529.386 o
2 4 9 12500.700 12399.100 332.899 7.517 o
2 4 10 16.175 116.739 80.883 393.240 o
2 4 11 7166.110 7014.160 362.496 10.738 o
2 4 12 88.690 192.320 130.598 151.590 o
2 5 0 15674.700 17583.600 209.749 6.683 o
2 5 1 4875.580 3814.160 83.448 32.651 o
2 5 2 32067.300 32875.200 361.719 2.502 o
2 5 3 1421.140 1078.530 65.778 111.823 o
2 5 4 17463.600 18713.100 273.665 5.617 o
2 5 5 13254.000 13157.300 237.610 8.225 o
2 5 6 499.708 432.953 63.332 247.319 o
2 5 7 10133.900 10327.500 238.770 10.726 o
2 5 8 1789.760 1520.100 173.750 49.335 o
2 5 9 5153.010 5408.690 262.375 17.480 o
2 5 10 52.931 95.517 80.720 380.292 o
2 5 11 704.058 736.940 139.424 93.057 o
2 5 12 329.474 287.063 159.453 94.634 o
2 6 0 24721.900 26053.500 288.214 3.651 o
2 6 1 1872.000 2570.450 78.143 69.503 o
2 6 2 3681.270 3735.050 100.350 38.377 o
2 6 3 21683.200 22374.700 289.212 4.341 o
2 6 4 10238.500 11363.900 309.112 9.063 o
2 6 5 25568.200 25528.200 359.679 3.384 o
2 6 6 9881.530 9483.060 211.419 11.768 o
2 6 7 2553.450 2571.530 142.268 45.165 o
2 6 8 6524.880 6852.730 279.749 14.099 o
2 6 9 1587.140 1655.550 151.286 58.164 o
2 6 10 5487.090 5818.760 287.782 15.459 o
2 6 11 5869.180 6103.700 338.744 12.760 o
2 6 12 2202.970 2448.700 288.593 23.643 o
2 7 0 15423.300 17427.400 218.107 6.735 o
2 7 1 51067.900 49009.100 493.500 1.265 o
2 7 2 1916.070 1549.080 67.311 83.799 o
2 7 3 48626.000 47981.600 514.808 1.326 o
2 7 4 8906.220 8301.270 165.299 14.293 o
2 7 5 4251.880 4115.350 141.218 30.360 o
2 7 6 9358.130 9489.820 210.197 12.229 o
2 7 7 1606.670 1665.490 132.750 64.667 o
2 7 8 4026.380 4346.720 223.940 23.300 o
2 7 9 44.886 58.572 74.524 454.829 o
2 7 10 4112.820 4539.820 255.316 20.417 o
2 7 11 104.422 296.804 100.619 225.174 o
2 7 12 130.373 470.023 170.397 87.562 o
2 8 0 1753.590 2134.190 81.170 75.896 o
2 8 1 3927.410 3876.260 92.242 37.115 o
2 8 2 3038.590 3784.030 97.793 43.219 o
2 8 3 5110.090 5667.490 146.138 24.303 o
2 8 4 233.948 196.820 52.061 462.650 o
2 8 5 4851.220 5155.310 150.929 25.533 o
2 8 6 16.461 29.048 40.411 1470.770 o
2 8 7 4612.450 4465.180 214.346 22.498 o
2 8 8 3266.050 3671.620 207.346 28.173 o
2 8 9 4382.760 4157.540 280.897 18.483 o
2 8 10 6729.830 7424.200 326.447 12.005 o
2 8 11 3611.360 3991.070 257.287 21.835 o
2 8 12 6161.100 5084.790 526.233 7.487 o
2 9 0 108184.000 109752.000 1008.270 0.339 o
2 9 1 9386.050 10269.900 163.554 12.796 o
2 9 2 28341.700 27239.100 324.824 3.102 o
2 9 3 603.373 975.752 78.357 161.250 o
2 9 4 6321.710 6116.660 170.577 19.628 o
2 9 5 4268.690 4961.760 182.084 25.276 o
2 9 6 8109.400 7696.340 182.846 15.152 o
2 9 7 3300.420 3649.700 193.820 29.661 o
2 9 8 247.357 235.824 80.793 277.152 o
2 9 9 6616.690 6485.890 290.300 13.785 o
2 9 10 9.841 15.038 80.426 433.199 o
2 9 11 443.697 646.402 127.522 117.840 o
2 9 12 236.245 412.002 185.747 73.513 o
2 10 0 3062.710 2978.330 94.363 47.044 o
2 10 1 33.147 114.141 33.623 1384.850 o
2 10 2 5.391 43.793 27.720 2730.070 o
2 10 3 3361.160 3758.170 142.579 35.409 o
2 10 4 3988.740 4403.980 166.760 28.471 o
2 10 5 150.246 136.374 54.479 546.280 o
2 10 6 701.292 636.908 84.977 158.614 o
2 10 7 322.615 301.126 74.407 272.883 o
2 10 8 6717.220 7237.540 290.275 13.333 o
2 10 9 8328.530 8596.510 338.873 10.211 o
2 10 10 3066.430 3144.710 217.078 28.654 o
2 10 11 20369.300 20178.400 491.274 3.776 o
2 10 12 2486.320 2922.510 527.836 8.907 o
2 11 0 21407.700 21982.000 279.688 4.455 o
2 11 1 90226.900 91972.000 913.043 0.458 o
2 11 2 7986.460 7630.780 143.331 16.480 o
2 11 3 18580.500 16946.100 285.491 5.490 o
2 11 4 5.772 34.192 39.732 1583.820 o
2 11 5 9916.200 9388.380 232.099 11.353 o
2 11 6 2695.090 2640.880 156.459 41.051 o
2 11 7 511.941 601.328 94.368 163.802 o
2 11 8 465.853 538.739 95.308 170.198 o
2 11 9 1302.550 1488.060 178.606 53.041 o
2 11 10 40.360 55.109 84.867 363.913 o
2 11 11 426.865 624.589 136.868 108.232 o
2 11 12 469.278 688.752 300.084 29.177 o
2 12 0 78.556 117.578 37.118 1019.750 o
2 12 1 231.287 329.248 45.359 460.793 o
2 12 2 5081.940 5673.480 129.195 25.377 o
2 12 3 3593.310 4339.240 151.256 31.780 o
2 12 4 5596.370 6301.650 185.233 20.168 o
2 12 5 1252.720 1306.720 107.289 89.109 o
2 12 6 472.807 292.894 69.551 252.090 o
2 12 7 33.223 80.456 64.367 586.042 o
2 12 8 8634.460 8764.500 313.154 10.606 o
2 12 9 93.848 44.995 73.254 437.070 o
2 12 10 17859.300 17739.200 469.136 4.391 o
2 12 11 1119.020 1244.920 175.376 57.950 o
2 12 12 11594.700 11358.000 3501.390 0.230 o
2 13 0 55482.200 55803.900 585.041 1.056 o
2 13 1 25246.100 22897.000 299.838 3.752 o
2 13 2 36765.200 37714.500 437.005 1.991 o
2 13 3 11668.200 10217.500 216.090 10.140 o
2 13 4 5831.240 5654.680 187.804 20.211 o
2 13 5 6296.510 6482.490 216.553 17.264 o
2 13 6 194.000 219.443 67.446 371.227 o
2 13 7 846.893 1010.730 111.690 106.378 o
2 13 8 338.944 474.081 90.708 200.726 o
2 13 9 131.240 100.167 73.537 393.569 o
2 13 10 532.038 675.623 120.714 120.659 o
2 13 11 52.781 224.195 108.983 211.600 o
2 13 12 1031.620 554.008 293.305 28.767 o
2 14 0 15667.600 16516.100 244.764 6.613 o
2 14 1 1.603 -47.817 30.744 2994.820 o
2 14 2 7.248 67.923 41.793 1321.530 o
2 14 3 6361.240 6719.600 174.445 18.816 o
2 14 4 345.344 241.209 60.725 333.782 o
2 14 5 3484.240 3851.900 235.589 24.268 o
2 14 6 944.094 1021.180 104.533 108.007 o
2 14 7 5831.510 5936.780 254.387 16.557 o
2 14 8 1085.980 1046.120 121.461 89.404 o
2 14 9 11631.500 12073.300 356.728 7.567 o
2 14 10 1114.820 1361.490 168.066 60.252 o
2 14 11 16912.500 17333.900 576.577 3.876 o
2 14 12 134.496 15.604 175.205 89.485 o
2 15 0 14471.600 11845.700 202.794 8.332 o
2 15 1 32793.300 32533.500 398.101 2.407 o
2 15 2 80603.900 78362.800 799.110 0.575 o
2 15 3 7619.750 7501.990 186.659 15.794 o
2 15 4 31416.100 31097.200 464.723 2.424 o
2 15 5 999.913 910.067 96.314 115.119 o
2 15 6 131.224 162.719 67.325 425.154 o
2 15 7 2218.890 2425.310 190.169 38.525 o
2 15 8 213.072 235.218 81.414 284.487 o
2 15 9 395.459 376.075 93.096 193.712 o
2 15 10 529.967 438.513 153.128 91.626 o
2 15 11 322.157 541.927 161.578 88.876 o
2 16 0 600.554 656.822 61.625 209.560 o
2 16 1 1664.650 1997.720 98.255 73.521 o
2 16 2 3617.840 3565.460 171.873 31.102 o
2 16 3 2114.930 2569.000 131.790 51.813 o
2 16 4 14383.800 14258.500 287.442 7.041 o
2 16 5 8357.370 8543.700 236.227 12.910 o
2 16 6 5426.230 5878.020 233.113 18.298 o
2 16 7 7207.310 7429.590 280.917 13.119 o
2 16 8 809.384 1122.960 129.328 91.344 o
2 16 9 4658.670 5112.530 297.429 16.408 o
2 16 10 6522.980 6721.830 397.348 10.181 o
2 16 11 700.469 895.317 175.879 66.560 o
2 17 0 1888.190 1730.550 94.713 72.837 o
2 17 1 58135.500 55249.900 609.840 1.004 o
2 17 2 12118.300 13005.100 223.226 8.980 o
2 17 3 15481.100 13862.700 360.764 6.068 o
2 17 4 55.208 52.674 50.791 837.982 o
2 17 5 433.055 476.516 77.712 218.391 o
2 17 6 1562.860 1758.330 137.876 62.674 o
2 17 7 1996.290 2141.370 180.280 43.145 o
2 17 8 2357.460 1986.460 181.799 40.749 o
2 17 9 392.328 406.524 119.276 140.110 o
2 17 10 364.802 393.226 122.985 136.585 o
2 17 11 854.540 678.724 162.754 73.225 o
2 18 0 6387.820 6636.920 215.830 17.043 o
2 18 1 86.721 121.372 53.941 645.474 o
2 18 2 178.960 301.627 47.742 499.429 o
2 18 3 7790.110 7224.320 196.192 15.444 o
2 18 4 3152.420 3410.770 157.136 35.626 o
2 18 5 9476.540 9417.420 247.916 11.332 o
2 18 6 8985.460 8703.350 316.389 10.330 o
2 18 7 2212.930 2271.910 187.038 39.677 o
2 18 8 5670.030 6515.920 337.542 12.801 o
2 18 9 3334.380 3306.390 244.030 24.547 o
2 18 10 4419.700 4688.610 385.940 12.528 o
2 18 11 4213.260 3880.780 328.287 15.947 o
2 19 0 34626.500 33222.600 450.246 2.197 o
2 19 1 1135.590 1029.990 77.736 120.137 o
2 19 2 29474.800 26983.100 370.297 2.912 o
2 19 3 131.932 103.341 50.947 635.648 o
2 19 4 10895.700 10607.300 272.275 9.560 o
2 19 5 4853.000 4457.780 194.922 23.364 o
2 19 6 2916.030 2968.000 228.454 28.070 o
2 19 7 14882.500 14132.600 395.813 5.856 o
2 19 8 1127.580 1072.870 144.442 73.963 o
2 19 9 3921.350 3908.630 273.625 19.991 o
2 19 10 83.646 178.930 105.258 223.256 o
2 19 11 162.293 -102.268 117.175 186.586 o
2 20 0 13147.900 12444.500 284.724 7.869 o
2 20 1 735.068 816.511 70.713 166.534 o
2 20 2 5952.380 6114.910 161.161 20.834 o
2 20 3 5578.040 5696.760 156.085 22.449 o
2 20 4 14363.500 13360.800 288.032 7.198 o
2 20 5 7890.230 8323.120 317.335 11.128 o
2 20 6 6094.590 5899.350 294.515 14.438 o
2 20 7 2668.820 2571.720 204.713 33.167 o
2 20 8 1260.810 1612.400 172.378 55.019 o
2 20 9 7605.590 7708.820 527.833 6.738 o
2 20 10 2429.800 2630.090 239.326 28.904 o
2 20 11 1662.390 1837.690 255.914 30.628 o
2 21 0 399.711 460.063 62.645 271.059 o
2 21 1 25128.900 24235.600 354.601 3.520 o
2 21 2 551.299 680.090 82.721 175.858 o
2 21 3 10481.500 10433.600 206.215 11.038 o
2 21 4 5109.540 5080.690 251.856 18.405 o
2 21 5 406.069 513.489 100.698 167.492 o
2 21 6 17174.700 16403.800 494.818 4.423 o
2 21 7 161.663 216.596 91.400 257.084 o
2 21 8 14491.800 14757.900 433.773 5.521 o
2 21 9 160.342 189.194 105.756 207.609 o
2 21 10 119.154 -14.959 139.478 139.122 o
2 21 11 47.959 123.989 121.316 181.481 o
2 22 0 20283.800 19816.400 315.743 4.685 o
2 22 1 318.063 587.451 65.950 265.283 o
2 22 2 50.068 116.732 43.632 945.905 o
2 22 3 10780.900 10114.400 274.897 9.717 o
2 22 4 1310.070 1391.050 142.969 67.964 o
2 22 5 15850.900 16516.300 412.055 5.244 o
2 22 6 1308.300 1614.390 161.707 58.376 o
2 22 7 7078.560 7462.570 352.965 10.931 o
2 22 8 3283.210 3504.460 252.676 23.563 o
2 22 9 308.051 220.687 169.510 86.863 o
2 22 10 840.579 771.351 178.674 63.828 o
2 22 11 539.436 438.207 157.678 87.415 o
2 23 0 14697.600 15451.000 293.160 6.688 o
2 23 1 1084.710 1093.750 87.158 113.778 o
2 23 2 3037.530 3232.220 165.726 35.536 o
2 23 3 1466.360 1221.310 130.013 72.628 o
2 23 4 287.934 249.415 93.685 219.087 o
2 23 5 17878.000 17618.000 434.955 4.615 o
2 23 6 6.958 151.322 83.632 366.370 o
2 23 7 15340.900 15893.600 444.685 5.143 o
2 23 8 1184.460 1178.730 158.934 64.620 o
2 23 9 7547.410 7566.510 391.707 9.591 o
2 23 10 447.902 357.700 151.600 97.156 o
2 24 0 1777.340 1767.980 127.751 62.867 o
2 24 1 4195.440 4846.720 197.274 24.418 o
2 24 2 2160.320 2385.430 156.113 46.430 o
2 24 3 245.457 209.324 90.310 242.884 o
2 24 4 16693.800 16827.600 418.166 5.005 o
2 24 5 283.389 424.187 102.211 183.421 o
2 24 6 16745.900 17241.200 455.195 4.696 o
2 24 7 699.564 624.933 123.113 110.746 o
2 24 8 1873.880 1745.890 189.927 43.274 o
2 24 9 91.306 28.036 98.894 264.585 o
2 24 10 11.776 180.310 129.102 162.401 o
2 25 0 955.967 1023.610 88.929 121.044 o
2 25 1 757.779 1017.840 104.634 117.073 o
2 25 2 126.012 154.829 60.641 494.676 o
2 25 3 3888.530 3965.140 229.988 23.599 o
2 25 4 3832.720 3724.690 233.140 23.762 o
2 25 5 1213.620 1292.240 149.603 67.509 o
2 25 6 18123.500 17330.200 459.266 4.444 o
2 25 7 11.778 63.236 85.308 372.533 o
2 25 8 9614.080 9109.110 428.617 7.658 o
2 25 9 59.744 48.602 101.614 257.012 o
2 25 10 1584.560 1524.350 224.513 37.777 o
2 26 0 4324.140 4191.020 194.806 25.192 o
2 26 1 134.597 175.582 73.421 372.304 o
2 26 2 1632.710 1923.930 152.521 55.412 o
2 26 3 4221.440 4959.200 257.735 19.652 o
2 26 4 9.581 71.829 82.140 398.739 o
2 26 5 13869.700 13815.300 443.101 5.667 o
2 26 6 795.739 849.954 164.173 71.838 o
2 26 7 10654.000 10150.000 431.433 7.111 o
2 26 8 2452.090 2402.730 221.095 31.949 o
2 26 9 1044.320 943.731 200.770 50.775 o
2 26 10 210.925 75.114 142.241 126.048 o
2 27 0 2544.740 2577.120 218.692 31.555 o
2 27 1 532.655 464.453 84.763 187.687 o
2 27 2 992.516 1078.450 112.895 98.153 o
2 27 3 1026.240 1149.570 137.803 79.211 o
2 27 4 4331.870 4322.120 428.949 11.022 o
2 27 5 2531.020 2721.480 259.880 25.787 o
2 27 6 6273.570 6602.500 347.134 11.953 o
2 27 7 5956.520 5622.910 333.674 13.085 o
2 27 8 4996.350 5183.420 325.926 14.516 o
2 27 9 1250.040 1010.770 233.679 39.080 o
2 27 10 419.447 390.931 162.813 87.168 o
2 28 0 2067.560 2063.180 171.069 45.072 o
2 28 1 696.063 567.031 110.101 127.337 o
2 28 2 4011.710 4394.160 246.100 21.471 o
2 28 3 164.518 91.412 84.027 310.483 o
2 28 4 4339.970 4591.900 271.846 18.806 o
2 28 5 183.518 243.227 100.989 214.596 o
2 28 6 4850.020 5024.340 304.687 15.832 o
2 28 7 190.096 302.270 114.192 173.026 o
2 28 8 3281.240 3312.820 267.673 22.363 o
2 28 9 4385.940 4120.360 348.743 14.522 o
2 29 0 1866.800 2501.060 187.399 41.164 o
2 29 1 4763.970 4137.380 253.035 19.737 o
2 29 2 567.968 640.845 112.975 129.363 o
2 29 3 2998.830 3464.550 230.146 26.788 o
2 29 4 685.128 868.395 136.558 93.896 o
2 29 5 7905.050 7951.780 373.996 9.754 o
2 29 6 1908.230 1961.800 244.430 31.343 o
2 29 7 6735.830 7297.930 423.794 9.230 o
2 29 8 2144.690 2232.820 243.002 30.127 o
2 29 9 2363.330 2643.250 347.388 17.746 o
2 30 0 2967.990 3363.180 219.171 28.358 o
2 30 1 165.160 262.488 82.713 288.814 o
2 30 2 5.818 72.847 90.359 334.661 o
2 30 3 3436.460 4018.970 250.880 22.755 o
2 30 4 1078.890 1127.990 165.381 63.737 o
2 30 5 13002.200 13433.400 481.526 5.503 o
2 30 6 3990.830 3901.980 275.195 19.755 o
2 30 7 2721.980 2831.890 250.150 26.244 o
2 30 8 1487.770 1590.940 204.401 43.061 o
2 30 9 5.315 -8.118 159.820 112.552 o
2 31 0 853.292 1136.960 137.883 83.770 o
2 31 1 8243.670 8285.000 334.178 10.470 o
2 31 2 3781.410 3990.540 286.507 19.202 o
2 31 3 258.415 167.308 84.154 269.204 o
2 31 4 2839.280 2755.030 219.351 29.920 o
2 31 5 33.454 203.454 101.983 243.642 o
2 31 6 12664.200 11608.300 462.795 5.973 o
2 31 7 49.234 173.935 122.121 176.227 o
2 31 8 8521.150 7570.120 466.040 7.594 o
2 31 9 1201.760 893.692 215.975 44.626 o
2 32 0 4330.690 4119.490 250.674 20.747 o
2 32 1 732.816 739.065 164.469 74.066 o
2 32 2 150.199 304.397 109.432 189.881 o
2 32 3 28.700 45.087 103.790 254.710 o
2 32 4 3884.740 3917.910 263.672 20.824 o
2 32 5 2030.620 1909.030 195.771 40.220 o
2 32 6 21.224 -19.610 113.563 219.606 o
2 32 7 2057.010 2324.360 278.839 25.310 o
2 32 8 35.517 228.555 136.125 143.275 o
2 33 0 8482.940 8503.460 376.606 9.267 o
2 33 1 1673.020 1405.410 178.743 49.552 o
2 33 2 9976.270 9429.670 444.832 7.218 o
2 33 3 55.406 116.592 103.371 242.453 o
2 33 4 4081.520 3972.470 303.272 17.596 o
2 33 5 3042.240 3544.170 301.917 19.628 o
2 33 6 1348.580 753.310 155.648 66.996 o
2 33 7 9435.210 8438.840 486.952 6.842 o
2 33 8 1014.980 992.590 218.637 44.890 o
2 34 0 142.858 413.458 105.135 195.279 o
2 34 1 726.356 900.818 153.512 79.514 o
2 34 2 4086.040 4137.110 306.357 17.277 o
2 34 3 281.238 403.755 125.906 137.324 o
2 34 4 22.877 11.613 91.762 330.335 o
2 34 5 3943.850 3542.990 304.808 17.999 o
2 34 6 1996.730 2215.510 224.689 33.814 o
2 34 7 4.992 -71.878 111.901 229.128 o
2 34 8 582.856 576.569 258.670 37.795 o
2 35 0 909.637 912.279 136.802 86.070 o
2 35 1 17320.000 17897.200 606.611 3.629 o
2 35 2 1.209 3.326 151.332 125.641 o
2 35 3 7310.500 6983.150 406.382 9.477 o
2 35 4 103.432 270.150 139.028 131.874 o
2 35 5 1411.910 1470.640 215.892 41.055 o
2 35 6 2433.300 2386.340 256.754 26.953 o
2 35 7 16.283 -154.837 105.824 253.404 o
2 36 0 1457.230 1474.040 164.818 56.193 o
2 36 1 246.452 445.940 124.574 140.542 o
2 36 2 79.372 316.866 110.995 194.258 o
2 36 3 129.043 273.233 119.322 169.030 o
2 36 4 2530.140 2629.470 269.636 24.768 o
2 36 5 679.664 510.990 174.507 71.190 o
2 36 6 1590.120 1475.680 217.884 39.404 o
2 36 7 808.821 498.776 195.368 58.165 o
2 37 0 21198.300 21456.500 684.549 2.810 o
2 37 1 2469.530 2287.370 240.403 29.219 o
2 37 2 17210.000 15747.800 611.351 3.722 o
2 37 3 789.136 903.143 167.362 69.619 o
2 37 4 10496.600 10302.800 551.602 5.521 o
2 37 5 48.139 113.641 131.476 156.656 o
2 37 6 62.969 3.024 127.791 169.389 o
2 38 0 370.613 789.233 159.248 85.928 o
2 38 1 102.546 472.491 139.298 125.323 o
2 38 2 2090.000 1941.920 224.300 34.090 o
2 38 3 2041.210 1916.050 357.031 17.901 o
2 38 4 537.114 695.208 208.834 54.279 o
2 38 5 923.247 819.364 192.819 55.864 o
2 38 6 63.968 41.091 146.098 129.580 o
2 39 0 6960.310 7441.290 656.402 5.073 o
2 39 1 14895.000 16429.900 1035.900 2.012 o
2 39 2 8673.870 8412.390 468.627 7.369 o
2 39 3 11153.500 10908.900 679.079 4.142 o
2 39 4 1251.350 1014.710 210.392 45.429 o
2 39 5 559.967 382.622 158.786 86.699 o
2 40 0 63.584 431.117 142.356 124.102 o
2 40 1 123.441 357.483 132.510 138.820 o
2 40 2 263.866 492.651 167.696 85.900 o
2 40 3 1083.490 1351.520 250.641 35.143 o
2 40 4 3391.780 3192.850 312.411 18.537 o
2 40 5 510.605 466.456 178.320 72.507 o
2 41 0 9502.190 8315.520 548.256 5.945 o
2 41 1 4542.750 4594.800 352.201 13.980 o
2 41 2 6415.640 5548.140 437.136 9.415 o
2 41 3 4666.420 4387.220 458.982 9.834 o
2 41 4 1767.960 1247.740 210.145 40.843 o
2 42 0 86.274 492.018 151.753 108.537 o
2 42 1 374.224 579.261 169.703 80.317 o
2 42 2 338.184 563.619 165.380 84.864 o
2 42 3 2956.950 2734.280 322.254 18.788 o
2 43 0 7241.820 6416.500 561.421 6.421 o
2 43 1 2937.440 2206.710 318.322 19.554 o
2 43 2 5910.260 5072.800 432.780 9.882 o
2 44 0 417.599 569.978 249.368 41.351 o
2 44 1 78.655 311.545 208.198 62.877 o
3 0 0 55510.000 55067.800 760.299 0.977 o
3 0 2 20302.300 17937.900 336.893 4.745 o
3 0 4 90476.700 91584.000 1302.980 0.402 o
3 0 6 22589.300 21693.200 514.505 3.355 o
3 0 8 3071.720 3502.440 260.543 23.306 o
3 0 10 181.338 361.559 155.709 102.607 o
3 0 12 297.227 51.523 206.847 62.358 o
3 1 0 9754.970 9942.170 146.580 12.900 o
3 1 1 28528.400 27565.100 341.996 3.032 o
3 1 2 5809.430 6720.180 127.513 22.012 o
3 1 3 8857.800 8460.900 173.297 14.069 o
3 1 4 9479.800 9308.240 185.332 12.733 o
3 1 5 13221.100 13010.500 242.438 8.218 o
3 1 6 8956.680 9164.070 215.651 12.604 o
3 1 7 16764.500 16160.200 333.421 5.690 o
3 1 8 1883.820 2242.550 271.609 26.847 o
3 1 9 513.552 649.037 110.143 136.597 o
3 1 10 1073.050 790.861 158.659 70.144 o
3 1 11 1606.890 1988.120 202.588 41.249 o
3 1 12 5365.060 5590.170 423.737 10.298 o
3 2 0 432.045 582.852 44.084 298.231 o
3 2 1 10582.900 9055.250 192.872 11.732 o
3 2 2 4106.100 4181.980 103.038 34.264 o
3 2 3 69311.400 68116.700 695.508 0.741 o
3 2 4 17.299 27.119 36.508 1738.370 o
3 2 5 34118.300 32099.200 429.701 2.290 o
3 2 6 3603.180 3620.540 163.378 32.030 o
3 2 7 5801.180 6258.180 219.522 18.079 o
3 2 8 7022.900 7501.380 351.886 10.986 o
3 2 9 2103.020 2220.170 170.647 44.235 o
3 2 10 2342.590 2676.530 221.433 31.779 o
3 2 11 44.864 48.844 95.835 290.628 o
3 2 12 364.606 532.486 154.495 94.200 o
3 3 0 13205.800 12330.800 171.181 9.165 o
3 3 1 2647.160 3037.610 106.566 48.908 o
3 3 2 26144.100 26379.000 316.258 3.392 o
3 3 3 1706.560 2333.370 99.385 68.815 o
3 3 4 21030.300 20615.400 301.146 4.549 o
3 3 5 769.863 653.550 69.591 173.251 o
3 3 6 16404.500 16494.600 298.847 5.998 o
3 3 7 12186.300 12206.500 269.252 8.540 o
3 3 8 1701.870 2120.660 158.571 51.603 o
3 3 9 319.608 316.891 89.221 221.041 o
3 3 10 2.007 36.606 78.266 454.501 o
3 3 11 2787.460 2797.170 234.554 28.022 o
3 3 12 1684.100 1684.550 218.710 38.024 o
3 4 0 3.266 37.953 31.255 2379.630 o
3 4 1 9471.810 10165.800 178.933 12.473 o
3 4 2 35880.000 35555.400 397.420 2.139 o
3 4 3 2770.950 3860.710 117.087 42.420 o
3 4 4 16517.600 14851.800 269.513 6.420 o
3 4 5 13791.000 13375.000 245.743 7.857 o
3 4 6 10077.400 9452.720 277.526 10.283 o
3 4 7 5547.140 5341.650 240.481 18.136 o
3 4 8 247.736 428.936 86.451 232.765 o
3 4 9 8468.240 8190.890 325.306 10.587 o
3 4 10 731.503 904.545 136.948 91.463 o
3 4 11 2174.800 2150.130 202.453 37.206 o
3 4 12 270.580 205.971 162.142 95.255 o
3 5 0 7300.550 6054.220 115.515 19.863 o
3 5 1 874.175 684.028 58.739 174.048 o
3 5 2 50766.300 52188.500 542.808 1.208 o
3 5 3 60729.400 61892.900 646.443 0.899 o
3 5 4 567.782 752.013 66.385 198.430 o
3 5 5 23888.700 23658.700 385.522 3.597 o
3 5 6 8560.670 8486.910 205.830 13.556 o
3 5 7 8770.310 8919.440 239.704 12.286 o
3 5 8 3700.330 4304.850 227.339 23.883 o
3 5 9 533.199 472.680 97.447 162.662 o
3 5 10 1285.950 1420.120 155.254 62.706 o
3 5 11 448.325 455.034 142.979 104.218 o
3 5 12 2812.880 2478.020 312.271 20.055 o
3 6 0 24262.900 25187.500 297.408 3.738 o
3 6 1 1689.410 1892.660 83.653 79.572 o
3 6 2 37427.300 38670.500 450.702 1.922 o
3 6 3 21596.900 21078.100 321.767 4.329 o
3 6 4 6711.740 5726.340 176.470 18.995 o
3 6 5 2308.900 2410.810 119.781 53.389 o
3 6 6 8154.350 7764.870 197.566 14.625 o
3 6 7 1798.250 1989.580 146.734 54.796 o
3 6 8 13850.000 13301.100 389.443 6.285 o
3 6 9 2798.850 3102.820 251.118 25.521 o
3 6 10 9551.270 10051.500 386.116 8.269 o
3 6 11 3834.760 3490.550 373.150 14.079 o
3 6 12 1243.100 1560.500 364.972 18.545 o
3 7 0 2630.640 2396.620 103.757 53.166 o
3 7 1 23235.900 22507.100 280.383 4.119 o
3 7 2 92.519 62.090 33.033 1203.890 o
3 7 3 6905.270 6881.700 159.680 18.295 o
3 7 4 19048.900 19939.300 295.781 5.008 o
3 7 5 861.574 1029.530 82.177 133.202 o
3 7 6 12768.900 12276.800 247.884 8.529 o
3 7 7 3087.740 3285.080 183.837 32.603 o
3 7 8 26.744 176.324 74.363 427.442 o
3 7 9 28.266 -14.881 67.565 592.551 o
3 7 10 64.692 37.377 75.165 441.375 o
3 7 11 373.244 821.200 163.278 82.245 o
3 7 12 1059.040 959.749 211.892 46.782 o
3 8 0 5.167 -25.848 28.039 3427.990 o
3 8 1 6158.080 6506.350 130.295 21.323 o
3 8 2 2362.610 2673.520 94.790 56.674 o
3 8 3 9397.410 8525.810 165.748 13.618 o
3 8 4 246.042 196.142 42.289 530.526 o
3 8 5 1067.130 792.947 73.971 135.142 o
3 8 6 332.029 288.601 57.309 345.466 o
3 8 7 17211.300 17235.300 365.523 5.239 o
3 8 8 5265.330 5160.060 248.134 18.306 o
3 8 9 6346.200 6970.230 305.053 13.254 o
3 8 10 7433.720 7820.680 347.908 10.742 o
3 8 11 5191.730 5517.230 372.096 12.222 o
3 8 12 3254.920 3051.800 290.570 20.633 o
3 9 0 53441.200 49903.600 618.786 1.134 o
3 9 1 904.469 1078.750 66.709 143.500 o
3 9 2 44773.400 44173.500 488.900 1.507 o
3 9 3 1135.240 1362.490 82.550 108.223 o
3 9 4 17493.700 16813.700 304.349 5.644 o
3 9 5 1293.720 1210.000 83.918 103.710 o
3 9 6 143.388 192.562 59.111 478.157 o
3 9 7 9.440 161.937 66.032 542.366 o
3 9 8 1069.790 1169.040 129.504 82.905 o
3 9 9 12.327 97.400 72.662 486.522 o
3 9 10 751.047 917.642 135.790 91.545 o
3 9 11 162.429 202.069 112.614 186.288 o
3 9 12 8.121 -29.203 110.755 233.252 o
3 10 0 5506.720 5402.630 123.993 24.780 o
3 10 1 4517.330 5376.140 124.708 28.094 o
3 10 2 6784.770 6995.230 144.867 18.953 o
3 10 3 128.355 198.423 42.607 683.000 o
3 10 4 14907.000 14464.500 397.577 5.795 o
3 10 5 1595.200 1714.370 122.062 68.632 o
3 10 6 1020.290 908.956 98.678 112.065 o
3 10 7 24573.200 23648.000 473.398 3.222 o
3 10 8 6013.150 6236.760 275.966 15.145 o
3 10 9 12435.200 12233.900 352.642 7.311 o
3 10 10 1373.890 1909.420 183.100 48.687 o
3 10 11 8710.530 8121.730 428.098 8.164 o
3 10 12 146.168 176.702 170.494 91.335 o
3 11 0 54062.200 54714.900 578.320 1.096 o
3 11 1 54962.600 54399.700 577.821 1.082 o
3 11 2 133.882 467.566 56.754 404.965 o
3 11 3 931.163 662.022 68.697 157.176 o
3 11 4 608.400 778.699 82.425 164.669 o
3 11 5 270.020 273.879 61.980 353.312 o
3 11 6 9.681 8.479 52.264 1001.140 o
3 11 7 1.166 153.689 64.605 576.801 o
3 11 8 496.370 474.356 93.787 173.327 o
3 11 9 77.521 109.151 82.067 354.513 o
3 11 10 315.496 353.952 123.761 140.234 o
3 11 11 109.260 233.408 119.314 173.335 o
3 11 12 1326.150 1712.270 292.180 26.351 o
3 12 0 6115.750 6866.830 147.716 20.292 o
3 12 1 5644.880 6521.990 143.501 21.924 o
3 12 2 315.510 527.519 56.147 309.350 o
3 12 3 596.292 823.794 78.128 170.273 o
3 12 4 8016.460 7830.070 202.691 14.596 o
3 12 5 98.861 70.781 52.031 698.950 o
3 12 6 12967.500 12199.000 292.230 7.899 o
3 12 7 3003.850 2952.830 182.375 34.013 o
3 12 8 14503.000 14489.600 358.875 6.263 o
3 12 9 18.244 -87.856 66.768 619.638 o
3 12 10 10336.100 10283.000 440.224 7.053 o
3 12 11 1.188 27.209 128.304 173.381 o
3 13 0 42705.500 41633.200 477.672 1.626 o
3 13 1 38278.400 36131.900 431.773 1.963 o
3 13 2 21740.900 20445.600 292.450 4.479 o
3 13 3 6203.150 6434.260 210.705 17.711 o
3 13 4 9.434 143.741 51.645 817.785 o
3 13 5 2705.310 2900.230 162.133 39.087 o
3 13 6 195.120 333.417 72.786 315.600 o
3 13 7 3078.100 3200.520 190.580 31.927 o
3 13 8 329.191 324.058 87.748 223.088 o
3 13 9 0.495 94.572 78.363 433.683 o
3 13 10 1586.040 2187.540 213.704 38.215 o
3 13 11 1210.690 1062.080 183.464 54.750 o
3 14 0 1091.870 1389.870 86.238 107.067 o
3 14 1 463.044 833.692 74.503 192.505 o
3 14 2 2881.460 3328.430 122.203 42.877 o
3 14 3 8394.190 9177.550 233.831 12.652 o
3 14 4 107.480 99.238 50.634 682.691 o
3 14 5 7935.180 8236.980 248.960 13.083 o
3 14 6 136.415 121.686 63.747 468.835 o
3 14 7 15495.000 15359.500 355.084 5.925 o
3 14 8 1395.560 1417.090 143.732 65.878 o
3 14 9 21300.400 22405.500 493.034 3.539 o
3 14 10 2428.270 2265.380 271.334 25.317 o
3 14 11 7928.280 7799.060 536.664 6.508 o
3 15 0 30693.700 27031.400 359.903 2.829 o
3 15 1 9543.810 9324.660 185.184 12.669 o
3 15 2 37252.100 38156.500 595.454 1.762 o
3 15 3 485.610 748.594 79.060 186.497 o
3 15 4 3478.890 3842.800 176.137 30.613 o
3 15 5 1088.940 1297.560 114.008 90.269 o
3 15 6 3483.860 4049.910 208.056 26.733 o
3 15 7 2395.850 2289.700 168.291 42.210 o
3 15 8 6362.220 5928.310 279.561 14.770 o
3 15 9 1540.890 1571.070 167.366 53.715 o
3 15 10 706.601 938.649 170.633 68.968 o
3 15 11 16.009 135.805 127.228 168.780 o
3 16 0 1450.650 1353.910 96.419 88.268 o
3 16 1 11548.600 11820.800 216.131 9.721 o
3 16 2 1038.590 1246.130 83.530 115.058 o
3 16 3 14102.700 14350.200 285.782 7.138 o
3 16 4 1091.850 1364.870 110.748 91.186 o
3 16 5 4238.360 3769.180 187.985 26.719 o
3 16 6 101.357 41.734 59.758 592.968 o
3 16 7 2029.150 2187.310 165.362 46.259 o
3 16 8 19708.300 19979.200 441.182 4.126 o
3 16 9 2608.480 2784.180 223.311 30.204 o
3 16 10 24196.100 21637.200 620.940 2.825 o
3 16 11 898.231 1265.120 201.805 50.262 o
3 17 0 10.620 -23.427 36.229 2023.050 o
3 17 1 33126.300 31614.400 412.036 2.393 o
3 17 2 2244.540 2378.700 114.276 55.718 o
3 17 3 34697.100 35083.600 509.220 2.057 o
3 17 4 4963.820 5239.720 203.736 21.549 o
3 17 5 398.301 519.900 83.525 205.961 o
3 17 6 12189.500 11754.400 302.637 8.177 o
3 17 7 188.757 415.195 90.144 233.752 o
3 17 8 7020.970 7534.940 352.423 10.961 o
3 17 9 533.043 548.936 172.139 75.303 o
3 17 10 109.022 397.375 156.220 104.165 o
3 17 11 516.659 314.118 139.986 107.603 o
3 18 0 4158.640 4379.670 152.481 29.184 o
3 18 1 2553.950 2794.240 126.821 47.232 o
3 18 2 15279.600 15830.800 269.431 6.651 o
3 18 3 7529.740 7641.640 179.141 16.063 o
3 18 4 6239.330 6174.040 217.133 17.562 o
3 18 5 5632.680 6135.320 235.092 17.660 o
3 18 6 12210.200 12174.500 308.105 8.005 o
3 18 7 933.999 966.758 133.019 87.236 o
3 18 8 6205.820 6726.090 341.816 12.142 o
3 18 9 9896.050 9352.810 470.162 6.855 o
3 18 10 6663.780 6526.140 419.845 9.540 o
3 18 11 2582.490 1712.410 228.745 31.649 o
3 19 0 16890.100 15372.000 265.406 6.265 o
3 19 1 93.348 117.840 46.215 770.103 o
3 19 2 19439.800 19342.900 510.732 3.837 o
3 19 3 1784.480 1971.860 104.979 68.919 o
3 19 4 161.546 299.155 65.663 378.966 o
3 19 5 12902.800 12809.900 306.467 7.626 o
3 19 6 1660.210 1800.500 145.550 58.183 o
3 19 7 15025.600 14328.100 401.830 5.744 o
3 19 8 4103.110 4499.010 280.737 18.667 o
3 19 9 779.499 1225.500 182.440 59.604 o
3 19 10 158.310 232.359 126.602 152.206 o
3 19 11 895.142 969.039 215.899 46.828 o
3 20 0 2015.160 2093.340 113.213 61.258 o
3 20 1 6632.900 6487.540 178.846 18.355 o
3 20 2 14827.500 14408.100 260.979 7.113 o
3 20 3 9229.960 8779.160 213.612 12.579 o
3 20 4 15054.000 15783.200 372.401 5.830 o
3 20 5 9478.330 9279.710 268.842 10.916 o
3 20 6 257.680 159.846 79.834 289.667 o
3 20 7 4716.560 4725.030 279.068 17.658 o
3 20 8 1825.580 1615.640 179.194 47.006 o
3 20 9 3126.220 3460.740 292.115 20.362 o
3 20 10 2426.560 2434.800 271.548 25.071 o
3 20 11 1875.920 2046.930 257.596 29.205 o
3 21 0 5473.530 5767.470 176.437 21.480 o
3 21 1 9928.250 9886.890 270.223 10.388 o
3 21 2 3097.500 3078.180 139.111 39.603 o
3 21 3 828.707 998.090 112.878 106.398 o
3 21 4 12169.200 11707.500 281.861 8.489 o
3 21 5 2479.400 2330.020 183.717 38.447 o
3 21 6 11832.300 12699.000 591.599 4.701 o
3 21 7 3594.730 3885.900 257.642 21.953 o
3 21 8 4394.350 4451.660 320.291 15.858 o
3 21 9 1650.570 1946.480 254.502 30.702 o
3 21 10 1034.910 1108.640 206.878 47.979 o
3 22 0 407.930 529.882 67.311 246.232 o
3 22 1 9728.850 9083.510 207.009 12.154 o
3 22 2 7703.480 7735.680 210.996 14.759 o
3 22 3 20065.300 19810.300 429.751 4.147 o
3 22 4 14338.900 14429.300 373.671 6.169 o
3 22 5 18011.300 17904.400 435.421 4.567 o
3 22 6 4420.190 4556.950 272.585 18.654 o
3 22 7 727.813 598.816 121.907 111.299 o
3 22 8 5008.850 4513.290 501.605 8.488 o
3 22 9 481.527 484.905 148.372 96.887 o
3 22 10 498.194 403.567 187.813 67.416 o
3 23 0 4834.350 4527.990 165.661 25.499 o
3 23 1 868.045 871.709 81.415 139.174 o
3 23 2 1125.950 1331.160 96.745 99.743 o
3 23 3 2093.800 1894.930 156.746 49.215 o
3 23 4 4817.940 5558.800 276.440 17.068 o
3 23 5 8383.660 7819.740 340.848 10.356 o
3 23 6 2055.070 2019.030 183.431 42.435 o
3 23 7 8459.540 8930.050 404.616 8.579 o
3 23 8 1631.170 1362.960 188.948 47.102 o
3 23 9 1163.670 1316.170 201.034 47.794 o
3 23 10 568.641 493.187 154.943 88.055 o
3 24 0 4312.280 4473.730 177.965 26.236 o
3 24 1 2848.530 3147.990 148.031 39.663 o
3 24 2 26289.800 25009.000 434.685 3.120 o
3 24 3 3342.370 3385.030 208.168 28.314 o
3 24 4 18678.200 18019.200 434.835 4.456 o
3 24 5 1338.000 1640.250 165.779 56.299 o
3 24 6 3422.210 3837.650 256.047 22.529 o
3 24 7 1762.880 1921.310 192.443 42.830 o
3 24 8 54.163 132.219 137.283 143.242 o
3 24 9 102.914 35.858 193.996 74.051 o
3 24 10 6.336 -22.336 116.114 212.647 o
3 25 0 445.952 523.577 71.416 227.805 o
3 25 1 5206.920 5157.720 211.421 20.625 o
3 25 2 55.176 180.437 60.667 552.660 o
3 25 3 5546.840 6109.420 285.792 15.313 o
3 25 4 10794.200 10951.600 344.287 8.303 o
3 25 5 6135.260 6315.560 313.267 13.428 o
3 25 6 6193.240 6716.270 339.638 12.232 o
3 25 7 2697.350 3176.610 243.798 26.562 o
3 25 8 1378.960 1278.940 193.608 48.356 o
3 25 9 2197.980 1627.800 221.543 34.836 o
3 25 10 142.550 7.910 131.271 153.444 o
3 26 0 2458.820 2429.320 152.788 44.405 o
3 26 1 8511.330 8228.380 264.143 12.153 o
3 26 2 1288.800 1144.540 130.427 77.194 o
3 26 3 32033.800 31213.300 600.334 2.128 o
3 26 4 667.920 895.733 117.005 112.161 o
3 26 5 6282.940 6727.330 329.180 12.529 o
3 26 6 59.158 107.229 92.222 297.241 o
3 26 7 2453.010 2507.000 218.226 32.169 o
3 26 8 1506.330 1456.150 202.077 44.052 o
3 26 9 4.096 -63.594 112.269 227.804 o
3 27 0 2219.100 1885.430 161.070 46.966 o
3 27 1 301.689 249.146 73.280 291.334 o
3 27 2 4766.240 5011.410 258.530 18.618 o
3 27 3 1181.120 1416.980 150.116 66.740 o
3 27 4 8384.270 8361.600 345.171 10.092 o
3 27 5 2134.530 2597.640 214.942 33.958 o
3 27 6 3647.000 3827.840 340.308 15.921 o
3 27 7 1053.490 953.606 175.231 60.915 o
3 27 8 510.706 416.621 133.934 112.512 o
3 27 9 88.652 181.876 130.230 152.810 o
3 28 0 2004.980 2298.940 178.803 42.820 o
3 28 1 3729.870 4133.000 232.293 23.582 o
3 28 2 20853.800 21164.400 476.065 3.734 o
3 28 3 2683.830 2909.970 212.345 31.212 o
3 28 4 13470.400 12866.700 393.665 6.400 o
3 28 5 2578.480 2521.010 213.363 32.346 o
3 28 6 2147.020 2203.760 206.624 36.410 o
3 28 7 2228.300 2244.880 247.460 29.135 o
3 28 8 151.308 10.404 148.763 121.156 o
3 28 9 3521.500 3479.910 375.907 14.220 o
3 29 0 22948.300 22315.600 492.453 3.375 o
3 29 1 4370.380 4511.800 247.849 20.491 o
3 29 2 992.546 946.720 130.171 87.792 o
3 29 3 6076.590 6381.090 405.645 10.268 o
3 29 4 290.754 246.336 107.781 180.023 o
3 29 5 5980.600 5925.400 324.559 13.296 o
3 29 6 187.103 20.604 103.537 225.034 o
3 29 7 1475.680 1356.750 197.504 45.985 o
3 29 8 154.816 315.308 141.444 123.592 o
3 29 9 53.261 56.023 142.051 136.975 o
3 30 0 57.334 288.421 89.305 285.195 o
3 30 1 17890.500 17680.600 430.971 4.633 o
3 30 2 6458.980 6645.200 365.958 11.189 o
3 30 3 9854.780 9896.300 372.741 8.422 o
3 30 4 2728.040 2604.750 212.008 31.718 o
3 30 5 512.774 478.650 168.037 79.450 o
3 30 6 1843.740 2149.830 214.977 36.590 o
3 30 7 50.154 171.084 172.251 92.639 o
3 30 8 3858.890 3751.490 338.508 15.831 o
3 31 0 29.252 197.725 82.119 355.981 o
3 31 1 7248.190 7258.600 384.398 10.012 o
3 31 2 1310.920 1601.870 208.191 43.321 o
3 31 3 348.069 193.151 94.249 211.863 o
3 31 4 3245.570 3428.080 246.231 24.396 o
3 31 5 0.735 -52.846 85.075 397.651 o
3 31 6 5360.540 5152.980 325.285 14.199 o
3 31 7 24.972 2.731 111.525 226.599 o
3 31 8 365.669 275.555 150.854 102.520 o
3 32 0 2158.430 2787.950 209.333 34.342 o
3 32 1 40.639 144.308 98.655 263.815 o
3 32 2 6125.850 6652.710 373.671 11.151 o
3 32 3 35.426 -10.647 85.154 377.912 o
3 32 4 3768.500 3490.690 257.841 21.988 o
3 32 5 7554.270 7323.590 380.113 9.946 o
3 32 6 314.355 232.470 121.735 148.626 o
3 32 7 1377.870 1066.890 191.968 49.905 o
3 32 8 90.698 222.965 149.177 118.140 o
3 33 0 23863.000 24322.800 550.615 2.990 o
3 33 1 247.182 317.257 112.035 170.960 o
3 33 2 6273.570 6356.740 374.782 11.116 o
3 33 3 638.956 508.787 130.486 108.358 o
3 33 4 99.851 359.696 132.246 140.918 o
3 33 5 1004.700 1106.770 180.651 58.161 o
3 33 6 4.515 202.910 141.040 137.142 o
3 33 7 1027.910 1106.170 229.276 41.321 o
3 33 8 51.142 -86.005 127.119 172.551 o
3 34 0 344.099 581.515 117.509 140.077 o
3 34 1 385.553 415.465 129.830 124.361 o
3 34 2 282.436 312.176 119.067 153.028 o
3 34 3 676.196 717.852 152.109 84.124 o
3 34 4 4827.230 4256.610 323.298 15.315 o
3 34 5 582.891 711.080 190.946 61.941 o
3 34 6 2519.140 2084.160 247.299 28.431 o
3 34 7 3159.120 2894.750 304.848 19.740 o
3 35 0 7.876 -159.362 80.191 442.342 o
3 35 1 16988.900 17232.400 534.884 4.130 o
3 35 2 1369.970 1098.700 174.089 56.185 o
3 35 3 1708.010 1841.990 221.534 36.839 o
3 35 4 409.009 358.739 139.998 111.419 o
3 35 5 77.256 150.534 171.378 93.005 o
3 35 6 2809.090 2342.630 439.491 12.084 o
3 35 7 1150.450 976.595 250.839 35.690 o
3 36 0 310.192 292.729 119.841 150.017 o
3 36 1 3023.030 2900.320 266.296 23.563 o
3 36 2 147.157 124.844 110.703 199.148 o
3 36 3 3.126 -68.243 101.370 279.489 o
3 36 4 94.274 -169.902 95.185 286.595 o
3 36 5 460.305 578.261 191.620 64.431 o
3 36 6 1193.070 1379.480 280.746 28.992 o
3 37 0 10064.700 10424.800 778.132 3.528 o
3 37 1 6963.180 6255.140 407.317 9.797 o
3 37 2 5916.030 6236.680 395.954 10.693 o
3 37 3 4595.810 4513.230 351.651 13.995 o
3 37 4 318.216 73.262 112.409 175.759 o
3 37 5 7.394 99.433 146.457 130.661 o
3 37 6 4415.360 3679.290 389.129 12.768 o
3 38 0 63.715 271.871 125.837 160.582 o
3 38 1 3252.170 3379.620 386.201 13.959 o
3 38 2 5.473 112.502 114.777 208.426 o
3 38 3 2183.830 1473.090 272.513 26.975 o
3 38 4 453.534 299.522 143.580 106.571 o
3 38 5 235.581 -178.446 133.185 142.446 o
3 39 0 7328.850 6947.110 421.566 9.101 o
3 39 1 3541.170 3819.980 322.759 17.158 o
3 39 2 5456.760 5339.830 383.082 11.688 o
3 39 3 3396.280 3156.770 299.546 19.548 o
3 39 4 336.232 98.112 143.921 116.200 o
3 39 5 1588.850 910.200 437.449 13.479 o
3 40 0 69.753 413.609 140.615 126.946 o
3 40 1 39.395 155.780 154.860 114.253 o
3 40 2 127.099 287.009 137.627 132.156 o
3 40 3 873.603 1211.170 209.129 48.215 o
3 40 4 632.114 276.071 183.094 69.016 o
3 41 0 3876.280 3857.930 365.263 14.281 o
3 41 1 10607.800 9633.900 621.000 4.807 o
3 41 2 2607.560 2603.640 321.185 19.524 o
3 41 3 1401.920 1275.840 210.253 43.294 o
3 41 4 112.185 240.469 187.771 76.398 o
3 42 0 125.484 156.115 158.637 105.483 o
3 42 1 432.153 475.260 176.118 75.513 o
3 42 2 99.297 317.360 177.640 84.043 o
3 42 3 749.811 297.993 258.664 37.648 o
3 43 0 5247.520 5534.970 687.086 5.052 o
3 43 1 116.908 -16.056 124.783 171.473 o
3 43 2 500.470 642.353 188.918 64.785 o
4 0 0 61410.900 60257.400 855.566 0.820 o
4 0 2 74519.400 73880.800 1044.080 0.581 o
4 0 4 66075.800 66051.500 1019.590 0.684 o
4 0 6 10857.900 10141.700 327.990 8.729 o
4 0 8 539.132 816.335 142.023 95.020 o
4 0 10 5398.170 5563.050 445.698 9.631 o
4 0 12 19.516 -17.452 192.747 77.125 o
4 1 0 119.875 91.090 36.655 932.983 o
4 1 1 4262.530 4077.040 122.666 32.051 o
4 1 2 594.876 1095.330 63.934 175.903 o
4 1 3 1792.670 1659.570 89.460 77.746 o
4 1 4 14288.100 14977.800 255.115 7.258 o
4 1 5 2658.440 3024.930 140.897 42.705 o
4 1 6 13806.100 13821.100 275.593 7.447 o
4 1 7 775.256 1007.500 100.541 120.519 o
4 1 8 1688.660 1765.800 135.822 61.417 o
4 1 9 1960.560 2058.940 187.689 42.003 o
4 1 10 4838.950 5180.660 482.817 8.915 o
4 1 11 5272.320 4782.030 390.718 11.714 o
4 1 12 2569.400 2481.780 306.818 20.979 o
4 2 0 15911.000 15934.300 218.936 6.816 o
4 2 1 61474.800 61071.800 677.675 0.883 o
4 2 2 5506.630 4941.660 136.444 24.778 o
4 2 3 58234.900 59751.000 641.185 0.953 o
4 2 4 2372.100 2540.550 120.047 51.844 o
4 2 5 10670.500 10222.000 217.607 10.779 o
4 2 6 1266.440 1407.330 107.278 87.156 o
4 2 7 31.148 112.328 57.458 682.614 o
4 2 8 28.842 -6.077 80.827 421.445 o
4 2 9 1512.200 1714.420 189.772 46.369 o
4 2 10 980.956 1402.790 186.433 54.306 o
4 2 11 125.980 32.624 127.873 161.397 o
4 2 12 6.873 -137.726 121.934 192.847 o
4 3 0 39.722 64.400 31.025 1675.520 o
4 3 1 76.407 219.683 45.050 721.280 o
4 3 2 1358.970 1444.400 91.324 92.481 o
4 3 3 489.725 672.099 71.326 207.062 o
4 3 4 10834.900 10670.800 208.011 10.671 o
4 3 5 9987.690 10612.000 223.157 11.025 o
4 3 6 9762.880 9181.990 236.088 11.463 o
4 3 7 4435.750 4831.200 204.473 23.233 o
4 3 8 795.130 684.234 118.029 110.118 o
4 3 9 250.430 252.747 88.122 245.066 o
4 3 10 3912.340 4363.250 366.686 13.947 o
4 3 11 7038.240 6409.070 524.735 7.100 o
4 3 12 5118.450 5051.420 519.457 7.940 o
4 4 0 21593.000 20248.200 262.708 4.641 o
4 4 1 13830.400 12537.400 222.342 8.270 o
4 4 2 28009.100 25765.600 366.825 3.107 o
4 4 3 978.304 542.066 54.822 174.879 o
4 4 4 37671.800 38680.300 479.947 1.877 o
4 4 5 9237.660 8817.610 204.304 12.771 o
4 4 6 68.045 144.194 53.293 667.342 o
4 4 7 9270.520 8948.980 245.615 11.721 o
4 4 8 825.245 962.796 154.857 75.651 o
4 4 9 6840.640 7097.970 308.529 12.646 o
4 4 10 556.382 960.780 163.901 75.833 o
4 4 11 350.677 282.475 161.800 91.751 o
4 4 12 137.817 91.466 149.095 119.225 o
4 5 0 23513.900 24312.900 331.632 3.785 o
4 5 1 6051.670 5909.370 147.723 21.486 o
4 5 2 1220.430 1423.440 93.272 96.626 o
4 5 3 35762.400 36387.800 439.692 2.069 o
4 5 4 3105.410 3612.730 129.914 39.072 o
4 5 5 1626.220 1637.760 105.446 75.590 o
4 5 6 5055.790 5199.610 185.413 22.586 o
4 5 7 1373.930 1541.910 135.638 68.698 o
4 5 8 25.039 -14.416 59.556 756.169 o
4 5 9 2326.360 2618.820 193.355 36.717 o
4 5 10 1454.090 1492.360 343.780 20.238 o
4 5 11 1859.470 1795.960 254.906 30.135 o
4 5 12 581.650 405.672 271.506 35.096 o
4 6 0 12839.800 12222.600 218.657 8.866 o
4 6 1 23982.700 24129.700 346.054 3.690 o
4 6 2 20084.500 19441.000 307.718 4.795 o
4 6 3 36069.500 35928.800 437.357 2.068 o
4 6 4 4672.100 4392.670 160.596 26.622 o
4 6 5 170.111 107.014 51.057 579.953 o
4 6 6 4166.250 4215.000 176.231 27.299 o
4 6 7 3942.270 4088.070 211.897 24.924 o
4 6 8 3847.550 4445.160 231.106 23.011 o
4 6 9 3104.340 3064.630 206.346 30.019 o
4 6 10 1204.300 1241.510 175.265 56.914 o
4 6 11 69.241 223.613 122.461 170.414 o
4 7 0 10369.200 11329.700 186.997 11.111 o
4 7 1 38590.400 39722.800 497.355 1.797 o
4 7 2 10959.300 11591.700 234.661 9.863 o
4 7 3 195.925 182.318 40.976 611.161 o
4 7 4 16150.500 15542.800 272.025 6.407 o
4 7 5 3662.600 3871.590 212.614 25.991 o
4 7 6 4.159 36.766 47.075 1174.480 o
4 7 7 657.178 982.330 112.299 115.400 o
4 7 8 657.185 602.967 102.423 138.746 o
4 7 9 93.155 15.009 95.423 283.419 o
4 7 10 912.592 805.715 140.902 84.603 o
4 7 11 117.456 -11.803 116.858 193.453 o
4 8 0 12929.000 13214.300 209.696 8.674 o
4 8 1 39993.400 39600.400 451.091 1.791 o
4 8 2 22455.300 22211.100 300.432 4.190 o
4 8 3 16810.900 15814.700 297.280 5.992 o
4 8 4 19.870 32.616 36.461 1685.000 o
4 8 5 6181.010 5897.470 179.569 19.694 o
4 8 6 7527.420 7332.750 248.040 13.960 o
4 8 7 20729.000 20149.800 407.926 4.138 o
4 8 8 6339.760 6773.700 289.325 13.954 o
4 8 9 2501.390 2955.150 231.618 29.131 o
4 8 10 1854.730 2084.460 209.495 37.831 o
4 8 11 4.647 205.017 136.497 145.807 o
4 9 0 67974.300 65772.600 677.467 0.773 o
4 9 1 454.831 443.376 50.181 296.178 o
4 9 2 2085.760 2147.010 92.459 65.600 o
4 9 3 3978.710 4054.700 130.379 32.757 o
4 9 4 9218.940 9852.710 200.328 12.405 o
4 9 5 4366.090 4223.530 150.255 28.878 o
4 9 6 5980.010 6191.860 249.917 16.395 o
4 9 7 3134.320 3320.800 193.021 31.100 o
4 9 8 2661.770 2765.070 187.218 35.522 o
4 9 9 41.891 297.564 97.243 251.233 o
4 9 10 264.593 526.481 127.719 131.438 o
4 9 11 728.183 763.477 169.081 71.102 o
4 10 0 17114.600 17908.700 292.980 5.678 o
4 10 1 3332.230 4013.750 149.042 34.089 o
4 10 2 743.446 766.034 79.617 156.128 o
4 10 3 349.662 363.171 61.926 303.930 o
4 10 4 2705.570 2992.780 186.583 34.792 o
4 10 5 5197.520 4902.200 159.911 24.280 o
4 10 6 1033.220 1113.150 110.247 97.958 o
4 10 7 10130.200 10118.900 290.135 9.802 o
4 10 8 1447.550 1181.090 132.621 72.189 o
4 10 9 4486.550 4154.510 269.186 19.105 o
4 10 10 1873.150 1926.190 284.149 25.657 o
4 10 11 928.951 1278.110 197.622 51.386 o
4 11 0 9733.460 9507.700 182.547 12.464 o
4 11 1 4976.750 4433.060 193.303 23.197 o
4 11 2 7.952 14.995 33.906 2195.940 o
4 11 3 5011.640 5261.690 148.120 25.065 o
4 11 4 526.733 391.414 55.614 266.793 o
4 11 5 2470.610 2413.860 146.577 45.680 o
4 11 6 111.908 185.832 67.478 429.056 o
4 11 7 107.374 167.048 74.526 380.678 o
4 11 8 519.243 575.130 107.960 142.094 o
4 11 9 1296.990 1402.180 169.011 57.130 o
4 11 10 518.714 568.136 148.807 93.785 o
4 11 11 2227.740 2256.710 331.588 19.511 o
4 12 0 345.632 377.844 52.600 341.085 o
4 12 1 423.818 531.040 56.999 271.882 o
4 12 2 165.761 135.925 42.296 676.764 o
4 12 3 8133.620 9126.870 186.770 14.169 o
4 12 4 4066.670 4272.840 156.630 29.375 o
4 12 5 11974.700 11294.400 268.447 8.873 o
4 12 6 11798.700 11201.600 285.880 8.722 o
4 12 7 1.902 -26.222 63.931 701.494 o
4 12 8 17679.900 18715.800 605.028 3.562 o
4 12 9 268.244 152.043 147.419 113.536 o
4 12 10 3872.040 3996.140 283.049 19.298 o
4 12 11 153.460 -29.130 112.473 201.929 o
4 13 0 28203.600 27176.300 363.953 3.030 o
4 13 1 13732.600 13102.700 227.834 8.129 o
4 13 2 289.242 437.419 55.632 339.375 o
4 13 3 1060.940 1168.350 82.159 116.986 o
4 13 4 15994.600 15951.900 277.707 6.349 o
4 13 5 846.365 1034.870 102.809 113.847 o
4 13 6 1735.470 1722.520 138.396 60.137 o
4 13 7 6993.310 7044.900 277.912 13.605 o
4 13 8 2661.850 2530.990 236.113 28.704 o
4 13 9 270.699 377.868 109.675 170.430 o
4 13 10 101.072 130.960 104.420 227.579 o
4 13 11 880.621 710.943 281.639 31.099 o
4 14 0 2960.820 3343.110 136.192 40.075 o
4 14 1 79.526 234.548 48.119 655.963 o
4 14 2 1932.070 2048.810 108.984 64.242 o
4 14 3 1733.730 1780.830 100.896 73.395 o
4 14 4 25.740 38.862 46.533 1091.130 o
4 14 5 13023.300 12604.900 294.132 7.772 o
4 14 6 312.825 333.765 73.291 275.358 o
4 14 7 15698.800 15364.400 366.705 5.775 o
4 14 8 391.483 410.284 111.041 154.253 o
4 14 9 7494.430 7199.040 363.227 10.467 o
4 14 10 52.581 148.419 123.836 172.819 o
4 14 11 1863.060 2212.620 263.348 28.116 o
4 15 0 32387.100 30812.600 408.674 2.472 o
4 15 1 33.721 20.898 36.992 1571.800 o
4 15 2 15716.700 15839.300 267.965 6.525 o
4 15 3 139.885 59.081 43.308 786.664 o
4 15 4 268.531 223.500 63.978 354.760 o
4 15 5 12875.000 12027.300 289.514 8.007 o
4 15 6 5168.790 5498.550 243.472 18.456 o
4 15 7 4244.930 4426.750 233.625 21.907 o
4 15 8 196.560 469.704 110.612 171.399 o
4 15 9 25.241 157.824 96.725 275.634 o
4 15 10 166.099 127.018 170.164 91.814 o
4 15 11 115.253 235.196 154.350 109.620 o
4 16 0 15.970 -7.166 47.003 1212.010 o
4 16 1 4615.620 4537.270 148.317 27.533 o
4 16 2 1081.980 1536.780 97.189 97.216 o
4 16 3 491.337 429.292 58.617 262.780 o
4 16 4 65.296 100.083 55.253 675.062 o
4 16 5 3140.510 3272.640 180.049 32.898 o
4 16 6 5894.210 6081.670 259.303 16.143 o
4 16 7 713.216 815.413 123.974 105.062 o
4 16 8 21097.400 20279.300 504.942 3.623 o
4 16 9 1825.680 1750.940 249.975 31.161 o
4 16 10 8494.600 8086.480 452.620 7.771 o
4 16 11 13.233 -130.721 113.956 219.515 o
4 17 0 982.969 1003.760 82.008 126.311 o
4 17 1 11177.100 10943.300 227.668 10.039 o
4 17 2 801.612 861.074 78.129 148.636 o
4 17 3 48.575 56.993 48.318 915.837 o
4 17 4 2880.280 3107.840 196.453 32.203 o
4 17 5 8839.570 9531.740 271.332 11.219 o
4 17 6 10990.600 11036.500 306.813 8.816 o
4 17 7 5160.540 5920.720 305.300 14.938 o
4 17 8 0.376 -42.962 90.171 354.181 o
4 17 9 554.712 551.893 139.545 101.617 o
4 17 10 1256.850 1107.490 185.785 53.101 o
4 17 11 549.910 299.002 146.649 99.477 o
4 18 0 7641.910 7647.230 183.964 15.753 o
4 18 1 2974.790 3338.280 145.495 38.590 o
4 18 2 9734.260 8632.690 196.363 12.576 o
4 18 3 6312.830 6986.760 227.160 16.413 o
4 18 4 7082.500 6877.100 235.294 15.166 o
4 18 5 1542.030 1444.220 126.338 70.494 o
4 18 6 6777.530 6805.250 260.311 14.606 o
4 18 7 8437.460 8302.920 350.248 9.956 o
4 18 8 118.981 120.440 102.656 231.814 o
4 18 9 14391.800 13734.200 544.365 4.663 o
4 18 10 422.305 239.207 127.744 130.500 o
4 19 0 12291.800 12096.900 241.195 8.893 o
4 19 1 1319.840 1381.850 95.999 92.264 o
4 19 2 2115.290 2150.870 119.789 57.514 o
4 19 3 7764.440 7549.990 235.001 14.026 o
4 19 4 5233.490 5503.990 221.260 19.636 o
4 19 5 6574.450 6480.170 243.005 15.734 o
4 19 6 2995.290 3280.170 199.883 30.868 o
4 19 7 3152.120 3582.860 275.704 21.618 o
4 19 8 2977.550 3204.860 289.558 21.102 o
4 19 9 1490.160 1327.000 193.194 47.258 o
4 19 10 66.396 175.543 121.651 175.417 o
4 20 0 4606.940 4977.100 184.581 24.095 o
4 20 1 9218.090 9046.260 209.314 12.569 o
4 20 2 4713.180 4954.830 194.080 23.148 o
4 20 3 9755.560 9814.550 253.227 10.876 o
4 20 4 1080.200 1375.560 122.397 84.142 o
4 20 5 9964.800 9640.500 306.382 9.710 o
4 20 6 531.995 381.620 109.393 146.421 o
4 20 7 10386.600 10005.000 473.189 6.592 o
4 20 8 5707.480 5929.430 378.423 11.493 o
4 20 9 1614.750 1518.910 205.120 42.214 o
4 20 10 3906.990 4142.800 336.329 15.683 o
4 21 0 3019.040 2948.540 143.919 39.838 o
4 21 1 3201.860 3646.730 161.550 34.138 o
4 21 2 2506.640 2400.190 130.366 48.885 o
4 21 3 1738.650 1647.520 125.197 65.434 o
4 21 4 6430.890 6507.910 244.840 15.822 o
4 21 5 8216.230 8489.450 338.139 10.326 o
4 21 6 2586.020 2655.550 204.359 33.415 o
4 21 7 2859.330 3034.860 263.508 24.091 o
4 21 8 417.565 249.852 112.061 157.241 o
4 21 9 622.187 761.347 164.902 75.917 o
4 21 10 4749.390 5576.960 537.197 7.579 o
4 22 0 4913.730 5340.240 185.948 22.727 o
4 22 1 7271.370 7429.340 208.455 15.563 o
4 22 2 5007.700 5080.230 179.513 23.249 o
4 22 3 15357.700 15791.800 338.049 6.052 o
4 22 4 15202.800 14319.700 426.181 5.485 o
4 22 5 7749.320 8268.870 335.798 10.738 o
4 22 6 5400.590 5498.720 340.767 13.326 o
4 22 7 793.632 841.514 152.941 78.991 o
4 22 8 175.201 135.515 115.346 181.535 o
4 22 9 4256.420 3651.210 328.640 16.010 o
4 22 10 3.900 107.700 125.388 176.436 o
4 23 0 299.018 345.217 66.481 305.698 o
4 23 1 4870.380 4611.000 185.400 23.816 o
4 23 2 1353.620 1304.150 105.544 87.062 o
4 23 3 4770.080 4595.830 243.902 19.922 o
4 23 4 8982.260 9298.350 398.398 8.416 o
4 23 5 3817.390 4186.190 254.286 21.442 o
4 23 6 3383.460 3399.740 271.876 21.670 o
4 23 7 2540.530 2242.480 245.606 28.325 o
4 23 8 545.191 698.555 153.347 87.070 o
4 23 9 543.886 301.234 216.621 53.032 o
4 23 10 239.752 163.745 175.228 84.472 o
4 24 0 12138.700 11367.700 252.766 8.998 o
4 24 1 2440.020 2612.030 144.255 45.568 o
4 24 2 15340.500 14960.200 331.496 6.225 o
4 24 3 13481.000 12458.100 347.266 6.991 o
4 24 4 17872.900 18330.100 447.229 4.481 o
4 24 5 8820.280 8757.950 356.180 9.496 o
4 24 6 1450.070 1856.040 206.151 41.926 o
4 24 7 2070.940 2281.530 236.848 31.286 o
4 24 8 533.439 374.829 160.794 85.892 o
4 24 9 317.067 121.851 118.421 159.822 o
4 25 0 652.898 796.964 88.192 151.099 o
4 25 1 3935.130 4407.900 187.104 26.748 o
4 25 2 5.433 59.133 77.092 456.512 o
4 25 3 3021.400 3326.350 217.174 28.480 o
4 25 4 3576.430 3453.150 228.388 25.273 o
4 25 5 2294.810 2412.050 203.312 35.662 o
4 25 6 1393.660 1720.640 200.449 44.344 o
4 25 7 22.045 178.928 113.113 206.251 o
4 25 8 5.317 -96.305 108.932 241.665 o
4 25 9 29.337 232.913 133.188 149.469 o
4 26 0 366.929 291.379 70.493 276.660 o
4 26 1 38138.400 36955.100 586.287 1.762 o
4 26 2 172.978 289.952 89.611 252.870 o
4 26 3 25806.600 25126.600 536.145 2.851 o
4 26 4 649.655 571.266 125.472 111.832 o
4 26 5 2420.500 2567.140 212.940 33.021 o
4 26 6 12.378 -20.212 126.453 178.726 o
4 26 7 196.972 133.150 113.525 183.829 o
4 26 8 1.662 39.080 115.425 212.696 o
4 26 9 64.240 -41.701 159.090 110.875 o
4 27 0 55.834 270.398 86.775 301.832 o
4 27 1 601.504 758.324 100.816 139.323 o
4 27 2 9190.320 9212.000 335.593 9.637 o
4 27 3 660.876 726.337 122.750 110.567 o
4 27 4 6386.910 6599.240 321.304 12.781 o
4 27 5 1745.850 1868.700 179.820 46.422 o
4 27 6 1030.690 797.221 154.025 73.518 o
4 27 7 42.424 52.932 105.218 244.248 o
4 27 8 923.761 1256.940 243.273 37.900 o
4 27 9 2017.600 1797.060 244.494 31.224 o
4 28 0 25885.900 25820.900 851.218 1.975 o
4 28 1 348.240 431.573 120.250 140.839 o
4 28 2 22470.700 21870.100 496.483 3.430 o
4 28 3 393.946 362.993 99.546 179.743 o
4 28 4 8352.340 8408.830 480.472 7.256 o
4 28 5 24.968 -10.357 90.086 343.890 o
4 28 6 1770.830 1766.180 310.984 22.842 o
4 28 7 929.129 790.861 182.695 60.427 o
4 28 8 29.387 93.570 221.989 57.530 o
4 28 9 1068.250 967.304 190.335 54.299 o
4 29 0 6841.400 7223.900 324.267 12.068 o
4 29 1 906.854 879.830 200.201 52.740 o
4 29 2 866.149 1128.580 142.626 80.433 o
4 29 3 5414.000 5800.150 303.432 14.816 o
4 29 4 4068.240 4047.570 263.870 20.331 o
4 29 5 329.510 130.021 142.605 117.519 o
4 29 6 5.921 185.255 119.554 187.929 o
4 29 7 77.915 54.418 106.120 232.937 o
4 29 8 190.962 87.272 121.602 166.881 o
4 30 0 37.194 227.961 89.640 299.213 o
4 30 1 14902.400 14903.000 460.552 5.186 o
4 30 2 3651.330 3306.970 261.541 22.117 o
4 30 3 18243.000 18240.300 477.003 4.251 o
4 30 4 4315.170 3816.520 366.578 13.838 o
4 30 5 3576.890 3279.490 286.376 20.183 o
4 30 6 3402.250 3662.180 309.802 18.360 o
4 30 7 65.913 199.542 132.427 149.404 o
4 30 8 1884.320 1577.200 231.907 34.536 o
4 31 0 1803.250 2232.490 187.205 42.633 o
4 31 1 2383.340 2448.030 234.749 30.060 o
4 31 2 2036.800 2214.810 221.259 34.239 o
4 31 3 211.699 250.711 108.857 186.880 o
4 31 4 604.833 634.307 135.433 102.107 o
4 31 5 56.182 210.203 121.632 174.666 o
4 31 6 382.707 540.471 156.819 91.329 o
4 31 7 915.007 677.605 172.126 66.776 o
4 31 8 1978.660 1607.630 230.616 34.255 o
4 32 0 9589.860 8735.200 415.134 7.974 o
4 32 1 426.896 621.686 129.063 117.458 o
4 32 2 7279.690 7230.080 398.846 9.624 o
4 32 3 3958.380 3964.430 296.299 18.248 o
4 32 4 2486.250 2224.550 322.761 19.896 o
4 32 5 14519.000 13389.200 957.542 2.328 o
4 32 6 905.781 899.713 217.945 46.360 o
4 32 7 2287.760 2040.450 252.458 28.561 o
4 33 0 11282.500 12172.600 483.145 5.984 o
4 33 1 1176.710 1148.310 171.370 59.484 o
4 33 2 584.077 487.800 149.890 91.997 o
4 33 3 278.808 372.169 117.429 153.887 o
4 33 4 2076.240 1844.180 261.503 28.289 o
4 33 5 73.807 380.678 142.782 124.305 o
4 33 6 3130.540 2975.780 355.108 16.071 o
4 33 7 291.839 236.888 154.409 102.201 o
4 34 0 159.098 324.164 123.228 155.040 o
4 34 1 3047.520 2351.150 244.414 26.678 o
4 34 2 2265.230 1925.510 255.188 28.439 o
4 34 3 2335.180 2395.530 239.788 29.599 o
4 34 4 4502.840 5098.980 424.197 10.878 o
4 34 5 1439.090 1203.940 230.294 38.216 o
4 34 6 3342.580 3693.770 329.969 17.021 o
4 34 7 2086.400 2543.180 382.205 15.674 o
4 35 0 1017.310 913.776 162.168 68.170 o
4 35 1 3873.850 3389.510 352.027 15.229 o
4 35 2 1681.640 1653.910 217.136 38.477 o
4 35 3 35.127 -82.042 181.338 86.643 o
4 35 4 85.211 30.123 134.204 151.109 o
4 35 5 1122.730 1125.260 236.507 38.795 o
4 35 6 328.214 257.559 192.131 68.989 o
4 36 0 873.577 995.128 172.688 64.542 o
4 36 1 2362.230 2728.820 262.148 25.979 o
4 36 2 444.132 314.660 131.606 121.464 o
4 36 3 1236.120 1155.020 280.766 29.219 o
4 36 4 79.019 161.272 151.526 116.913 o
4 36 5 5752.260 4690.500 424.039 10.321 o
4 36 6 2597.890 1702.220 433.098 12.726 o
4 37 0 3759.960 3646.640 297.146 18.740 o
4 37 1 1903.180 2084.290 298.023 23.683 o
4 37 2 815.019 598.458 175.744 67.212 o
4 37 3 175.793 57.634 225.269 54.458 o
4 37 4 3186.980 2445.330 304.368 20.119 o
4 37 5 2271.620 1795.790 317.284 21.160 o
4 38 0 1.682 97.606 124.959 178.446 o
4 38 1 19.314 210.475 119.319 185.289 o
4 38 2 15.643 -205.750 111.249 229.742 o
4 38 3 56.083 -2.414 131.932 160.098 o
4 38 4 1089.120 1076.520 228.092 41.333 o
4 38 5 2239.600 1831.910 292.145 23.875 o
4 39 0 8117.450 7646.310 449.498 8.037 o
4 39 1 2300.340 2304.510 259.680 27.102 o
4 39 2 445.665 280.611 171.378 80.923 o
4 39 3 824.936 427.381 178.397 67.041 o
4 39 4 365.502 382.419 213.796 55.807 o
4 40 0 1692.370 1731.860 252.309 31.327 o
4 40 1 242.781 348.698 242.400 45.603 o
4 40 2 187.521 158.304 238.658 48.199 o
4 40 3 527.515 217.859 152.753 95.686 o
4 40 4 151.646 146.264 153.098 111.618 o
4 41 0 2169.550 1784.110 364.524 17.243 o
4 41 1 1105.760 785.875 204.537 49.611 o
4 41 2 64.852 4.598 146.763 129.513 o
4 41 3 243.802 -91.363 160.667 101.488 o
4 42 0 30.907 221.697 147.794 123.457 o
4 42 1 5.798 -163.534 120.356 198.064 o
4 42 2 1103.570 683.590 218.694 45.393 o
4 43 0 3191.010 2903.220 328.627 17.843 o
5 0 0 82610.600 80876.700 1470.340 0.427 o
5 0 2 41142.200 41285.200 671.717 1.493 o
5 0 4 7382.780 7388.440 370.920 10.266 o
5 0 6 6474.120 6719.320 291.648 13.758 o
5 0 8 5263.460 5704.150 416.860 10.539 o
5 0 10 3677.610 4197.670 504.771 8.927 o
5 1 0 1.956 -9.102 35.373 2265.450 o
5 1 1 1141.340 1105.940 79.903 116.104 o
5 1 2 3010.390 3590.450 135.574 38.986 o
5 1 3 2112.180 2274.670 100.667 61.854 o
5 1 4 2861.820 3592.830 139.354 39.419 o
5 1 5 2437.980 2768.380 138.933 45.991 o
5 1 6 1104.040 1166.260 102.308 99.980 o
5 1 7 1541.300 1601.310 124.156 69.897 o
5 1 8 3560.410 3875.840 246.298 23.046 o
5 1 9 13578.600 13971.300 532.933 4.867 o
5 1 10 11184.700 10473.100 570.901 5.172 o
5 1 11 7965.480 6950.510 492.050 7.373 o
5 2 0 5402.920 4677.900 124.677 26.210 o
5 2 1 43059.600 42005.600 526.571 1.564 o
5 2 2 53.618 74.236 40.819 1098.990 o
5 2 3 15714.200 14493.300 237.935 6.986 o
5 2 4 83.066 90.814 41.258 942.760 o
5 2 5 22.803 38.115 42.776 1269.170 o
5 2 6 3859.530 4153.710 183.933 27.736 o
5 2 7 1020.310 1113.150 103.917 103.223 o
5 2 8 2.008 94.063 79.947 417.107 o
5 2 9 4937.820 4672.780 367.726 12.910 o
5 2 10 383.985 481.078 149.588 99.264 o
5 2 11 296.043 392.582 172.239 82.570 o
5 3 0 2502.410 3151.320 103.641 50.358 o
5 3 1 1341.090 1228.070 98.872 92.480 o
5 3 2 3927.790 4527.760 162.134 28.902 o
5 3 3 123.350 106.136 37.149 888.974 o
5 3 4 851.077 1037.730 82.645 133.165 o
5 3 5 5914.170 6217.240 186.571 19.558 o
5 3 6 5290.040 5630.070 205.355 20.344 o
5 3 7 246.220 146.682 63.404 389.297 o
5 3 8 11009.200 10825.600 485.467 6.172 o
5 3 9 825.250 588.945 155.436 79.588 o
5 3 10 12874.900 13985.900 641.624 4.080 o
5 3 11 2031.240 1683.020 267.858 27.775 o
5 4 0 44864.000 43848.900 491.821 1.507 o
5 4 1 4847.830 3995.860 161.044 26.662 o
5 4 2 22327.100 20496.000 332.984 4.214 o
5 4 3 14642.500 14993.300 354.590 6.198 o
5 4 4 6130.360 6482.950 173.408 19.515 o
5 4 5 1579.000 2021.580 118.935 67.284 o
5 4 6 5484.400 6205.470 202.393 19.570 o
5 4 7 1399.150 1299.900 124.415 75.965 o
5 4 8 5505.480 5659.780 307.563 14.604 o
5 4 9 16.555 51.244 87.439 356.171 o
5 4 10 1462.090 1600.920 238.180 35.299 o
5 4 11 122.402 197.800 150.125 115.829 o
5 5 0 508.076 757.366 60.923 218.232 o
5 5 1 923.129 1185.970 91.591 116.070 o
5 5 2 16285.500 17238.500 300.393 5.920 o
5 5 3 1343.010 1426.480 104.292 86.246 o
5 5 4 10527.100 10436.200 211.856 10.905 o
5 5 5 3465.700 3547.680 156.977 33.630 o
5 5 6 3946.820 4310.660 185.891 26.983 o
5 5 7 1919.290 2175.880 245.102 30.767 o
5 5 8 946.313 1538.400 164.248 63.119 o
5 5 9 8196.130 8927.500 395.863 8.877 o
5 5 10 659.620 855.864 188.108 61.208 o
5 5 11 6865.290 5709.200 601.192 5.952 o
5 6 0 10129.200 8047.620 158.356 13.258 o
5 6 1 27003.800 25480.400 379.047 3.186 o
5 6 2 16508.100 15366.600 382.027 5.464 o
5 6 3 1037.360 926.412 89.783 118.464 o
5 6 4 3657.510 3525.060 136.379 35.160 o
5 6 5 3000.780 3062.410 168.706 35.767 o
5 6 6 2606.130 3014.430 154.858 40.645 o
5 6 7 5129.330 5021.700 301.740 15.657 o
5 6 8 1675.420 1651.690 171.190 50.588 o
5 6 9 1878.840 1856.500 190.272 42.736 o
5 6 10 6.916 212.495 117.474 192.176 o
5 6 11 227.324 287.052 148.629 110.736 o
5 7 0 1248.810 1426.190 81.182 102.729 o
5 7 1 4978.400 5216.850 172.300 23.631 o
5 7 2 2879.450 3148.940 169.714 36.050 o
5 7 3 15590.300 15180.400 303.268 6.370 o
5 7 4 3361.400 3798.710 141.388 35.442 o
5 7 5 11884.900 11913.200 245.789 9.087 o
5 7 6 746.924 755.729 99.960 130.437 o
5 7 7 8260.500 8336.790 334.641 10.433 o
5 7 8 6419.850 6701.820 331.026 12.366 o
5 7 9 2311.080 2465.200 212.357 33.869 o
5 7 10 5315.910 5480.870 416.329 10.589 o
5 7 11 30.638 282.867 157.114 108.724 o
5 8 0 8624.620 8128.100 217.592 13.359 o
5 8 1 7889.600 6898.720 190.348 15.716 o
5 8 2 989.360 998.059 106.465 104.926 o
5 8 3 3299.380 3258.890 155.645 35.437 o
5 8 4 1338.790 1474.680 93.784 91.315 o
5 8 5 951.649 1206.790 93.770 112.275 o
5 8 6 6871.730 6562.760 245.496 15.215 o
5 8 7 192.924 125.334 75.163 345.047 o
5 8 8 8699.350 8525.680 374.257 9.211 o
5 8 9 13.391 -5.316 80.012 440.363 o
5 8 10 238.985 95.492 122.145 160.502 o
5 8 11 506.073 727.995 192.779 61.997 o
5 9 0 1052.540 1152.230 81.990 118.005 o
5 9 1 916.970 863.425 83.198 134.059 o
5 9 2 6214.040 5592.070 186.026 19.609 o
5 9 3 11959.700 12094.400 263.260 8.758 o
5 9 4 28874.000 27671.400 394.763 2.879 o
5 9 5 834.244 737.087 79.088 149.977 o
5 9 6 7795.690 8546.580 327.203 10.850 o
5 9 7 398.345 378.351 101.861 173.297 o
5 9 8 2828.540 2873.310 220.422 29.592 o
5 9 9 6021.690 6395.940 340.088 12.472 o
5 9 10 304.337 398.280 141.240 113.900 o
5 9 11 1129.760 817.962 284.113 29.579 o
5 10 0 8271.620 8203.840 194.662 14.321 o
5 10 1 4909.490 5278.810 141.885 25.760 o
5 10 2 6171.300 6281.050 200.194 18.378 o
5 10 3 1197.320 1754.470 121.430 76.864 o
5 10 4 3312.660 3228.270 138.894 37.739 o
5 10 5 14584.200 14349.600 308.706 6.751 o
5 10 6 3350.530 3271.890 211.141 28.140 o
5 10 7 14671.200 14739.100 399.196 5.803 o
5 10 8 1520.540 1621.620 173.429 51.670 o
5 10 9 1075.560 1042.130 156.451 68.909 o
5 10 10 0.074 -91.945 106.766 252.740 o
5 10 11 1118.820 1037.150 212.986 45.621 o
5 11 0 60.181 33.879 36.594 1339.460 o
5 11 1 1159.000 1112.500 79.889 115.023 o
5 11 2 2239.430 2021.940 95.678 63.169 o
5 11 3 10450.600 9293.470 213.602 11.352 o
5 11 4 14086.300 14055.900 296.059 7.090 o
5 11 5 17398.400 16904.000 341.875 5.399 o
5 11 6 1050.040 1156.170 131.803 82.179 o
5 11 7 5551.770 5840.170 301.573 14.732 o
5 11 8 11.349 40.435 78.681 441.713 o
5 11 9 1198.390 1154.500 157.233 65.378 o
5 11 10 165.404 -99.668 102.289 236.017 o
5 11 11 504.334 340.259 171.129 78.995 o
5 12 0 1293.410 1461.020 92.978 93.525 o
5 12 1 58.384 73.535 41.643 1053.000 o
5 12 2 1711.230 1716.990 115.870 68.815 o
5 12 3 2.970 45.525 45.440 1233.680 o
5 12 4 9084.450 9449.280 213.222 12.418 o
5 12 5 4979.050 5061.280 205.789 21.578 o
5 12 6 11259.800 11138.000 334.501 8.226 o
5 12 7 53.028 42.392 76.400 435.336 o
5 12 8 5790.260 6015.010 322.471 13.510 o
5 12 9 301.329 410.428 115.105 154.661 o
5 12 10 5.807 44.111 99.946 280.205 o
5 12 11 15.697 28.259 207.607 66.364 o
5 13 0 3948.670 4496.240 186.577 26.609 o
5 13 1 763.779 768.729 109.112 118.767 o
5 13 2 7750.760 7085.380 204.106 15.321 o
5 13 3 3769.820 3955.800 139.988 33.049 o
5 13 4 18200.600 17849.400 343.049 5.122 o
5 13 5 13252.100 13771.800 311.478 7.262 o
5 13 6 2227.720 2329.140 189.775 38.847 o
5 13 7 4151.640 4784.940 319.583 15.988 o
5 13 8 505.188 564.313 125.762 118.929 o
5 13 9 747.302 1156.730 162.879 70.540 o
5 13 10 75.062 211.196 121.251 173.483 o
5 13 11 236.241 246.008 207.663 61.395 o
5 14 0 2313.580 2190.920 116.922 55.382 o
5 14 1 2773.620 3609.610 140.553 39.780 o
5 14 2 1121.800 1213.190 89.815 107.181 o
5 14 3 5519.610 5544.340 247.680 17.630 o
5 14 4 4113.860 4195.310 182.801 26.907 o
5 14 5 9337.850 9535.840 324.129 9.717 o
5 14 6 754.302 734.478 130.139 99.361 o
5 14 7 6993.270 7165.860 399.482 9.766 o
5 14 8 197.898 51.361 81.573 319.602 o
5 14 9 4171.850 4107.030 284.040 18.645 o
5 14 10 293.742 481.684 187.519 70.540 o
5 15 0 93.160 98.074 44.862 820.499 o
5 15 1 183.607 205.922 50.594 515.466 o
5 15 2 2235.640 2512.100 145.305 47.655 o
5 15 3 10921.400 10364.100 218.409 10.544 o
5 15 4 4034.300 4122.780 228.813 23.144 o
5 15 5 8564.040 8973.360 323.889 10.325 o
5 15 6 26026.600 25837.000 545.405 2.781 o
5 15 7 212.356 135.900 79.862 308.440 o
5 15 8 6523.770 7046.690 352.341 11.449 o
5 15 9 1110.450 1019.690 152.867 70.327 o
5 15 10 190.532 287.513 139.395 125.438 o
5 16 0 186.618 45.147 43.844 697.536 o
5 16 1 18557.100 18176.100 475.693 4.220 o
5 16 2 12.279 49.790 40.945 1393.530 o
5 16 3 3429.960 3631.720 147.489 34.770 o
5 16 4 1764.530 1912.880 136.020 59.153 o
5 16 5 8.393 34.788 66.111 620.700 o
5 16 6 9891.930 9566.630 354.996 8.810 o
5 16 7 22.688 73.505 78.181 427.609 o
5 16 8 7580.680 7794.450 396.835 9.393 o
5 16 9 9.808 175.648 115.897 199.245 o
5 16 10 922.543 570.509 161.613 73.631 o
5 17 0 1931.420 2254.740 134.325 55.170 o
5 17 1 7209.500 7721.090 195.933 15.887 o
5 17 2 2841.940 2844.780 139.664 42.200 o
5 17 3 5158.530 5100.190 248.071 18.533 o
5 17 4 1408.160 1410.260 126.117 73.713 o
5 17 5 3234.090 3484.140 253.174 23.660 o
5 17 6 2455.580 2373.770 194.135 36.539 o
5 17 7 5038.580 5225.270 293.624 16.065 o
5 17 8 704.615 723.216 148.480 86.007 o
5 17 9 331.287 402.599 136.578 118.504 o
5 17 10 5211.180 5087.200 379.302 12.084 o
5 18 0 11104.300 9895.550 222.196 10.514 o
5 18 1 781.842 1178.110 95.966 119.919 o
5 18 2 7887.220 7644.760 208.060 14.690 o
5 18 3 43.426 18.390 50.772 920.070 o
5 18 4 5398.640 6232.020 240.453 17.670 o
5 18 5 10380.400 10775.500 356.978 8.300 o
5 18 6 562.660 624.869 113.002 130.175 o
5 18 7 6565.460 6343.460 364.679 11.258 o
5 18 8 278.013 331.854 118.627 153.407 o
5 18 9 2074.550 1976.330 234.227 32.340 o
5 18 10 16.849 106.488 127.975 168.338 o
5 19 0 210.331 227.872 56.719 433.390 o
5 19 1 493.445 721.156 82.556 180.640 o
5 19 2 1036.340 1182.700 111.711 95.523 o
5 19 3 2262.220 2176.000 146.148 48.827 o
5 19 4 3905.600 4167.410 206.067 25.452 o
5 19 5 1078.260 992.954 143.438 76.497 o
5 19 6 7633.840 8009.140 382.808 9.659 o
5 19 7 425.318 578.737 140.663 105.119 o
5 19 8 892.406 1280.920 186.980 55.855 o
5 19 9 5893.770 6053.530 402.301 10.558 o
5 19 10 44.082 -121.615 154.318 118.674 o
5 20 0 6972.190 7350.610 210.173 15.945 o
5 20 1 5275.860 5319.650 186.454 21.853 o
5 20 2 701.183 941.446 89.163 140.099 o
5 20 3 14941.400 14348.700 321.515 6.518 o
5 20 4 531.256 496.243 84.488 186.344 o
5 20 5 3055.640 3468.210 224.078 27.301 o
5 20 6 2652.330 2966.340 248.742 26.420 o
5 20 7 578.950 358.448 160.777 84.883 o
5 20 8 9740.560 9208.930 478.341 6.791 o
5 20 9 1089.730 1123.310 185.383 55.073 o
5 20 10 555.687 549.336 166.128 78.989 o
5 21 0 104.973 242.592 61.496 466.890 o
5 21 1 1312.490 1607.800 114.875 79.126 o
5 21 2 1173.360 1215.860 103.168 95.865 o
5 21 3 4549.640 4865.950 222.520 21.583 o
5 21 4 94.048 280.382 99.702 232.085 o
5 21 5 5136.850 5378.710 321.189 14.499 o
5 21 6 1339.740 1430.840 198.671 46.480 o
5 21 7 439.048 589.209 134.842 110.771 o
5 21 8 5098.760 5540.160 377.135 12.086 o
5 21 9 0.183 81.024 158.607 112.614 o
5 21 10 9974.370 10013.900 540.813 5.778 o
5 22 0 15705.500 15958.700 309.274 6.178 o
5 22 1 14667.800 14531.000 291.844 6.857 o
5 22 2 9766.130 10009.900 251.219 10.842 o
5 22 3 7689.230 7155.970 253.117 13.716 o
5 22 4 7288.710 6922.570 311.738 12.247 o
5 22 5 32.406 238.881 106.439 222.822 o
5 22 6 980.463 1103.790 172.576 62.097 o
5 22 7 9081.920 8257.350 440.519 7.770 o
5 22 8 31.611 -41.152 97.872 290.689 o
5 22 9 2713.740 2753.090 283.698 22.667 o
5 23 0 192.124 224.628 70.011 354.761 o
5 23 1 172.881 162.803 62.964 433.184 o
5 23 2 447.998 496.664 88.047 189.847 o
5 23 3 14.822 -57.532 66.144 635.893 o
5 23 4 977.701 1175.240 174.062 60.936 o
5 23 5 84.968 218.566 100.302 237.908 o
5 23 6 2.359 2.476 114.544 218.962 o
5 23 7 1460.660 1494.290 275.579 28.752 o
5 23 8 581.016 768.706 222.029 48.305 o
5 23 9 7879.000 7924.150 483.389 7.415 o
5 24 0 25575.900 25159.200 445.523 3.147 o
5 24 1 2732.740 2871.850 158.275 39.665 o
5 24 2 19648.000 19505.900 397.031 4.403 o
5 24 3 1427.640 1398.890 171.773 54.521 o
5 24 4 653.645 621.819 126.075 109.823 o
5 24 5 1318.230 1190.080 169.323 58.118 o
5 24 6 1821.640 2007.090 278.461 26.441 o
5 24 7 10.776 149.771 110.946 218.090 o
5 24 8 2112.630 2138.230 251.369 29.154 o
5 24 9 50.891 349.787 145.841 121.805 o
5 25 0 1364.590 1586.680 120.524 75.389 o
5 25 1 319.305 420.530 78.603 244.060 o
5 25 2 5504.540 5843.210 284.333 15.589 o
5 25 3 3571.530 4036.580 280.069 20.012 o
5 25 4 2885.530 3062.670 250.928 25.357 o
5 25 5 1396.400 1506.410 204.819 43.956 o
5 25 6 13.122 -46.305 149.600 127.948 o
5 25 7 681.144 570.417 146.643 90.422 o
5 25 8 3539.890 3526.200 316.580 17.778 o
5 25 9 3471.660 3427.910 322.496 17.531 o
5 26 0 6369.110 6662.480 247.854 15.674 o
5 26 1 33397.500 32823.700 701.262 1.854 o
5 26 2 727.985 691.458 115.707 115.601 o
5 26 3 4145.730 4708.570 306.721 16.793 o
5 26 4 1821.640 1775.700 196.191 42.023 o
5 26 5 128.012 139.786 99.606 239.897 o
5 26 6 42.246 183.035 102.703 240.946 o
5 26 7 2440.520 2112.870 239.857 29.721 o
5 26 8 66.844 262.400 133.202 145.272 o
5 26 9 9.774 -12.344 116.982 208.969 o
5 27 0 703.889 920.910 113.478 113.391 o
5 27 1 1469.040 1662.660 181.688 49.388 o
5 27 2 2088.590 1858.970 169.730 46.093 o
5 27 3 3174.190 3386.580 303.180 19.438 o
5 27 4 19.956 136.616 104.336 243.850 o
5 27 5 865.933 1134.390 171.021 64.374 o
5 27 6 2171.970 1919.890 219.468 34.624 o
5 27 7 377.309 664.487 156.598 89.784 o
5 27 8 7161.140 7257.280 694.785 4.636 o
5 28 0 29153.900 28580.000 576.041 2.404 o
5 28 1 132.186 107.369 101.117 236.436 o
5 28 2 26500.900 26190.900 606.639 2.562 o
5 28 3 583.472 528.348 129.046 112.029 o
5 28 4 4452.980 4063.860 300.618 17.184 o
5 28 5 43.861 -37.235 106.483 244.166 o
5 28 6 2224.880 2209.730 245.605 29.482 o
5 28 7 356.988 565.421 148.941 99.365 o
5 28 8 862.989 804.275 203.539 52.316 o
5 29 0 179.209 434.815 104.575 190.319 o
5 29 1 1268.330 1420.240 176.776 54.471 o
5 29 2 1029.760 1080.020 139.365 79.031 o
5 29 3 311.923 255.383 127.112 138.385 o
5 29 4 6934.680 7010.750 461.107 8.327 o
5 29 5 276.015 432.098 179.465 76.970 o
5 29 6 802.378 707.318 145.230 85.923 o
5 29 7 5541.550 5884.970 413.453 10.449 o
5 29 8 660.544 456.422 263.728 36.440 o
5 30 0 1377.490 1500.020 161.488 58.297 o
5 30 1 22025.000 21408.700 587.138 3.127 o
5 30 2 3427.920 3027.280 301.978 19.411 o
5 30 3 9301.570 9693.510 465.393 7.049 o
5 30 4 302.891 276.618 122.187 146.930 o
5 30 5 2142.500 1877.970 286.147 24.767 o
5 30 6 1996.860 2492.170 267.657 26.675 o
5 30 7 1319.550 1153.760 235.191 37.896 o
5 31 0 1143.740 1342.630 156.234 65.183 o
5 31 1 296.523 343.027 114.926 158.526 o
5 31 2 182.457 508.087 145.996 111.054 o
5 31 3 7154.000 6845.310 608.090 5.703 o
5 31 4 45.138 32.725 93.133 309.107 o
5 31 5 7596.710 7375.240 439.349 8.492 o
5 31 6 1632.620 1835.760 340.575 19.979 o
5 31 7 610.594 609.466 163.512 78.853 o
5 32 0 6825.720 6752.160 378.864 10.540 o
5 32 1 855.004 815.712 147.745 81.279 o
5 32 2 16978.400 15615.500 583.582 3.923 o
5 32 3 3103.530 3061.980 312.850 19.049 o
5 32 4 50.149 85.484 107.336 230.507 o
5 32 5 2870.140 2972.460 283.932 22.074 o
5 32 6 1682.530 1508.170 224.140 37.351 o
5 32 7 334.677 381.139 166.251 86.730 o
5 33 0 673.764 831.373 205.999 53.213 o
5 33 1 75.872 302.707 116.968 179.166 o
5 33 2 3998.710 4269.090 371.241 13.691 o
5 33 3 1.413 -71.031 104.048 265.771 o
5 33 4 6008.710 5662.510 435.194 9.627 o
5 33 5 0.488 33.927 154.765 119.373 o
5 33 6 2295.050 2159.130 263.161 26.878 o
5 34 0 3847.530 4084.920 303.058 17.864 o
5 34 1 7059.790 6817.240 552.368 6.564 o
5 34 2 2044.780 1347.500 228.132 35.042 o
5 34 3 255.492 216.244 191.962 70.790 o
5 34 4 4668.950 4899.920 524.143 7.991 o
5 34 5 2456.470 2196.090 298.809 22.267 o
5 34 6 4015.390 3870.820 460.870 10.194 o
5 35 0 134.914 219.937 119.737 170.244 o
5 35 1 3.431 188.042 125.501 171.734 o
5 35 2 0.369 -4.784 120.380 198.766 o
5 35 3 5008.700 4309.290 387.077 12.195 o
5 35 4 1863.630 1472.980 253.687 30.929 o
5 35 5 6060.650 5049.610 507.262 7.925 o
5 35 6 1353.000 991.466 316.587 23.930 o
5 36 0 91.391 24.920 143.025 133.696 o
5 36 1 948.598 1085.100 211.963 47.167 o
5 36 2 1.889 327.809 140.947 133.297 o
5 36 3 772.929 649.725 194.762 57.934 o
5 36 4 1083.430 937.446 227.807 41.918 o
5 36 5 3175.070 3128.040 395.274 13.659 o
5 37 0 13.890 235.653 117.067 190.896 o
5 37 1 10.930 219.190 134.446 148.931 o
5 37 2 1644.600 1459.560 245.425 33.342 o
5 37 3 1458.080 1015.240 213.902 42.841 o
5 37 4 3848.710 4236.280 407.228 12.194 o
5 37 5 936.486 670.245 233.785 42.140 o
5 38 0 905.586 933.153 185.077 58.699 o
5 38 1 7.913 94.785 143.774 135.564 o
5 38 2 1480.670 1403.900 255.688 32.246 o
5 38 3 1567.330 1200.830 239.803 35.435 o
5 38 4 783.379 1143.150 270.389 32.834 o
5 39 0 193.952 117.533 126.109 155.122 o
5 39 1 274.892 322.551 165.153 90.315 o
5 39 2 1342.510 1268.760 234.327 37.645 o
5 39 3 2731.040 2498.040 323.479 19.219 o
5 40 0 58.089 377.661 165.026 96.547 o
5 40 1 5.788 -35.820 148.128 130.946 o
5 40 2 2002.650 1999.770 289.367 24.573 o
5 40 3 1.845 353.502 159.630 105.284 o
5 41 0 163.404 321.764 185.238 76.333 o
5 41 1 221.147 279.861 299.909 30.726 o
5 41 2 198.917 40.924 155.325 108.961 o
5 42 0 583.403 603.431 194.072 61.123 o
6 0 0 70293.600 69033.600 1026.520 0.635 o
6 0 2 16640.100 15889.500 419.040 5.097 o
6 0 4 129.758 129.990 67.046 439.857 o
6 0 6 412.928 590.034 145.375 100.447 o
6 0 8 4981.400 5570.720 565.703 6.947 o
6 0 10 1459.300 1582.250 333.697 21.169 o
6 1 0 3341.370 3379.910 117.436 39.923 o
6 1 1 121.941 197.725 51.888 573.520 o
6 1 2 555.733 757.559 74.207 185.663 o
6 1 3 4130.130 4643.230 135.018 30.303 o
6 1 4 6154.110 6716.600 183.335 18.802 o
6 1 5 6762.570 6511.460 217.802 16.509 o
6 1 6 5121.840 5067.400 263.271 17.730 o
6 1 7 13831.100 13548.800 378.129 6.378 o
6 1 8 2950.420 2748.350 282.887 22.242 o
6 1 9 14704.300 14888.800 624.526 3.950 o
6 1 10 4399.650 3964.520 361.042 13.968 o
6 1 11 9064.620 8367.620 589.380 5.491 o
6 2 0 744.300 741.285 64.070 179.031 o
6 2 1 31239.800 28539.500 418.707 2.611 o
6 2 2 7129.940 7629.940 199.842 15.920 o
6 2 3 283.247 188.263 57.911 391.946 o
6 2 4 2294.080 2662.500 125.968 50.703 o
6 2 5 1314.490 1754.350 131.121 69.811 o
6 2 6 4057.450 4458.350 218.302 23.556 o
6 2 7 2632.660 2695.780 231.521 29.138 o
6 2 8 31.915 253.795 110.155 208.646 o
6 2 9 2604.570 2755.170 306.565 20.686 o
6 2 10 4.312 384.046 151.893 114.589 o
6 2 11 262.967 521.596 167.366 85.810 o
6 3 0 12770.500 12333.400 233.811 8.689 o
6 3 1 6300.680 6653.930 182.246 18.645 o
6 3 2 9723.470 9605.370 220.962 11.650 o
6 3 3 7755.890 7735.830 215.906 14.542 o
6 3 4 1467.250 1511.940 94.079 86.546 o
6 3 5 1681.340 1980.170 139.309 58.759 o
6 3 6 17416.300 17056.800 511.703 4.233 o
6 3 7 1278.250 1247.090 167.701 58.923 o
6 3 8 22911.700 22126.100 589.339 3.017 o
6 3 9 1557.480 1615.510 236.593 35.114 o
6 3 10 12304.400 12723.100 1033.480 2.150 o
6 3 11 7486.850 7078.160 503.222 7.285 o
6 4 0 36622.700 35709.900 498.691 1.966 o
6 4 1 10318.500 10071.900 270.261 10.088 o
6 4 2 573.797 502.989 69.448 211.152 o
6 4 3 1021.380 1293.650 106.348 97.842 o
6 4 4 1773.690 1997.980 111.426 66.653 o
6 4 5 517.606 639.888 95.785 158.918 o
6 4 6 9918.600 10359.900 292.437 9.810 o
6 4 7 0.732 142.623 93.156 305.324 o
6 4 8 1291.840 1548.420 187.401 49.881 o
6 4 9 1214.980 1227.390 209.633 45.094 o
6 4 10 13.962 19.310 118.924 200.201 o
6 4 11 5.371 183.528 138.038 143.502 o
6 5 0 11499.200 11960.400 209.667 9.799 o
6 5 1 2618.210 2570.890 136.866 45.682 o
6 5 2 10207.800 10189.900 233.334 10.826 o
6 5 3 1474.000 1351.160 142.817 65.492 o
6 5 4 5047.270 4858.730 231.754 19.949 o
6 5 5 4328.130 4314.220 205.060 24.142 o
6 5 6 439.899 514.111 88.102 189.643 o
6 5 7 14729.600 14743.800 401.462 5.768 o
6 5 8 47.413 143.882 93.594 287.618 o
6 5 9 18710.400 17648.100 626.540 3.403 o
6 5 10 10.984 28.021 117.490 204.820 o
6 5 11 3559.200 3540.660 358.734 15.095 o
6 6 0 16902.500 15745.200 254.049 6.288 o
6 6 1 21379.500 21589.300 360.714 4.157 o
6 6 2 21272.300 21709.500 493.675 3.577 o
6 6 3 457.532 665.457 83.995 185.922 o
6 6 4 638.449 661.161 86.217 161.663 o
6 6 5 9457.420 10028.900 275.323 10.539 o
6 6 6 2502.080 2171.800 176.672 40.173 o
6 6 7 7124.210 7583.660 357.765 10.727 o
6 6 8 1.551 -107.606 76.306 493.438 o
6 6 9 27.131 195.336 116.932 192.228 o
6 6 10 232.389 442.991 164.684 90.217 o
6 6 11 1045.340 856.623 261.352 34.192 o
6 7 0 5995.580 6089.600 155.745 21.027 o
6 7 1 21098.700 20633.800 353.089 4.306 o
6 7 2 2522.030 3150.790 160.915 39.683 o
6 7 3 35832.600 34672.200 517.905 2.000 o
6 7 4 2273.930 2727.800 196.453 36.149 o
6 7 5 35743.400 35202.500 557.300 1.935 o
6 7 6 10343.700 10351.900 355.732 8.425 o
6 7 7 4058.410 4073.440 252.497 21.203 o
6 7 8 8278.280 8500.060 451.157 7.802 o
6 7 9 1.627 -119.948 169.121 100.672 o
6 7 10 6527.620 5782.890 444.742 9.116 o
6 7 11 317.593 131.604 149.833 108.676 o
6 8 0 5138.950 5254.540 155.783 24.214 o
6 8 1 9594.720 9147.460 222.716 11.900 o
6 8 2 271.246 366.847 66.997 309.397 o
6 8 3 4403.120 4541.930 199.392 24.095 o
6 8 4 5343.660 5330.760 407.341 10.912 o
6 8 5 4330.360 4693.430 215.870 22.784 o
6 8 6 12647.500 12179.900 541.816 5.084 o
6 8 7 447.536 459.279 101.752 163.980 o
6 8 8 984.838 1030.000 228.111 42.192 o
6 8 9 40.269 129.956 99.907 259.798 o
6 8 10 2762.140 2696.500 306.975 20.419 o
6 9 0 12367.600 11598.900 216.685 9.307 o
6 9 1 1.076 5.112 45.732 1352.900 o
6 9 2 45862.600 43399.600 643.555 1.362 o
6 9 3 13770.500 13934.800 297.171 7.209 o
6 9 4 52393.500 52029.100 765.365 1.050 o
6 9 5 2.808 131.224 66.227 564.252 o
6 9 6 10904.500 11136.300 362.382 7.929 o
6 9 7 2615.350 2758.100 211.298 31.980 o
6 9 8 3689.870 3518.840 410.973 12.386 o
6 9 9 2664.090 2102.390 298.046 22.014 o
6 9 10 461.971 561.392 173.521 75.751 o
6 10 0 3702.220 3767.250 138.098 34.075 o
6 10 1 3000.750 3727.430 183.833 31.992 o
6 10 2 1762.030 1834.590 128.717 62.245 o
6 10 3 2286.720 2138.430 149.615 47.938 o
6 10 4 698.864 890.514 102.103 126.732 o
6 10 5 22972.700 22636.000 481.383 3.400 o
6 10 6 459.264 333.175 99.907 173.101 o
6 10 7 3195.960 3291.690 229.585 26.509 o
6 10 8 1.404 57.472 82.764 402.011 o
6 10 9 385.105 355.451 140.365 112.165 o
6 10 10 448.788 593.082 158.657 86.975 o
6 11 0 7133.060 6723.660 180.769 17.263 o
6 11 1 35872.300 33967.100 558.200 1.955 o
6 11 2 17248.900 17195.200 334.097 5.453 o
6 11 3 68271.600 66894.000 839.895 0.716 o
6 11 4 10430.600 10068.400 368.957 8.218 o
6 11 5 29748.500 29468.900 570.179 2.357 o
6 11 6 2180.890 2411.740 193.529 38.141 o
6 11 7 2102.030 1964.540 179.859 43.111 o
6 11 8 139.250 -64.101 89.191 305.766 o
6 11 9 239.141 250.060 118.710 160.525 o
6 11 10 39.235 199.513 126.485 164.981 o
6 12 0 186.810 277.725 54.222 451.175 o
6 12 1 12.194 72.605 36.950 1536.180 o
6 12 2 27.349 118.505 56.267 706.557 o
6 12 3 71.833 242.346 67.362 438.245 o
6 12 4 5463.720 5555.930 291.298 15.471 o
6 12 5 1656.880 1858.520 175.087 48.596 o
6 12 6 9209.150 9480.040 354.146 9.168 o
6 12 7 112.507 229.380 90.331 272.869 o
6 12 8 1081.490 1066.350 150.226 71.842 o
6 12 9 651.590 710.846 151.940 85.016 o
6 12 10 3068.170 3596.350 534.699 8.420 o
6 13 0 6345.960 5824.520 175.580 19.634 o
6 13 1 7067.300 7118.780 191.068 16.681 o
6 13 2 41535.900 40154.000 578.523 1.595 o
6 13 3 14406.900 14629.900 314.008 6.710 o
6 13 4 23005.300 22495.400 471.013 3.444 o
6 13 5 29863.700 27622.400 555.914 2.437 o
6 13 6 6480.500 6504.430 316.290 12.926 o
6 13 7 141.581 97.971 141.737 130.368 o
6 13 8 56.650 36.958 89.224 329.209 o
6 13 9 294.582 450.621 132.910 124.252 o
6 13 10 134.423 170.040 132.025 145.900 o
6 14 0 1112.850 953.014 83.578 118.868 o
6 14 1 876.547 985.085 83.730 132.121 o
6 14 2 3315.840 3840.580 219.646 26.377 o
6 14 3 3190.870 3285.660 173.309 33.536 o
6 14 4 502.955 605.243 107.078 143.532 o
6 14 5 8330.430 8867.350 334.196 10.245 o
6 14 6 163.649 188.324 82.637 301.599 o
6 14 7 4456.970 4698.170 283.641 17.780 o
6 14 8 9.770 -29.382 89.653 353.932 o
6 14 9 6.233 9.016 107.235 248.113 o
6 14 10 536.112 603.285 175.308 72.591 o
6 15 0 9231.890 8806.640 229.635 12.187 o
6 15 1 2797.570 2998.580 175.291 36.061 o
6 15 2 16936.100 15805.700 425.781 4.999 o
6 15 3 11614.700 11673.400 280.861 8.773 o
6 15 4 28631.200 27748.200 546.822 2.532 o
6 15 5 1275.470 1392.030 149.583 65.571 o
6 15 6 22100.300 20062.900 606.998 3.097 o
6 15 7 656.287 703.291 131.314 102.688 o
6 15 8 2366.430 2669.860 228.565 30.612 o
6 15 9 2422.230 2270.220 294.065 22.756 o
6 15 10 24.047 -131.946 126.710 176.668 o
6 16 0 207.560 146.276 53.387 495.259 o
6 16 1 3948.760 4260.930 193.479 26.347 o
6 16 2 300.559 363.231 101.557 186.700 o
6 16 3 4329.580 4517.690 364.782 13.607 o
6 16 4 4489.310 4678.910 258.389 19.381 o
6 16 5 63.358 33.694 72.409 473.290 o
6 16 6 6539.630 6687.610 326.097 12.450 o
6 16 7 36.982 146.620 91.433 302.583 o
6 16 8 2213.590 2205.630 210.935 35.249 o
6 16 9 650.574 365.655 128.244 113.626 o
6 16 10 1165.590 805.842 200.096 50.495 o
6 17 0 88.487 151.413 56.441 585.944 o
6 17 1 15629.200 15863.000 384.876 5.580 o
6 17 2 2900.520 3362.120 181.407 33.651 o
6 17 3 20921.500 19797.000 438.937 3.986 o
6 17 4 14.725 17.657 65.409 636.573 o
6 17 5 9048.620 8927.080 365.025 9.149 o
6 17 6 641.590 551.622 112.282 128.440 o
6 17 7 13165.200 12907.800 510.748 5.232 o
6 17 8 4853.900 4720.110 338.120 14.303 o
6 17 9 1266.830 1131.600 226.526 40.406 o
6 17 10 6053.770 5991.170 469.266 8.649 o
6 18 0 12725.000 12080.500 258.180 8.465 o
6 18 1 242.108 282.219 61.854 365.376 o
6 18 2 6298.500 6831.490 295.106 13.741 o
6 18 3 1017.140 1170.050 130.815 83.490 o
6 18 4 1259.350 1568.510 154.993 62.083 o
6 18 5 3559.020 3604.030 239.699 24.001 o
6 18 6 1458.060 1467.730 164.097 56.484 o
6 18 7 1830.840 1858.700 186.696 43.974 o
6 18 8 608.786 535.621 144.882 94.866 o
6 18 9 150.854 122.657 123.220 165.364 o
6 19 0 16006.600 15943.400 307.609 6.111 o
6 19 1 246.536 177.169 58.535 413.190 o
6 19 2 23084.700 23224.900 430.778 3.550 o
6 19 3 3535.720 3490.560 240.729 24.108 o
6 19 4 8682.840 8395.170 334.304 10.175 o
6 19 5 561.287 647.070 116.856 124.590 o
6 19 6 5769.090 6104.050 406.319 10.488 o
6 19 7 6382.160 5989.390 377.395 11.078 o
6 19 8 1870.900 1626.850 240.492 32.885 o
6 19 9 10325.200 10925.800 625.657 4.712 o
6 20 0 5161.430 5581.810 207.927 20.500 o
6 20 1 7862.130 8078.260 228.439 13.850 o
6 20 2 2.094 16.795 59.553 787.883 o
6 20 3 1800.330 1901.800 167.814 49.065 o
6 20 4 18.263 195.083 90.528 306.004 o
6 20 5 474.275 654.725 119.576 126.017 o
6 20 6 1793.330 1461.860 262.126 29.818 o
6 20 7 72.561 131.401 129.480 158.110 o
6 20 8 417.855 707.154 159.589 85.480 o
6 20 9 2386.980 2408.870 266.400 25.836 o
6 21 0 4.692 26.465 54.046 926.583 o
6 21 1 3659.390 3773.290 178.121 29.796 o
6 21 2 1934.080 1976.640 146.679 53.272 o
6 21 3 2393.920 2674.120 196.785 35.587 o
6 21 4 1394.830 1381.070 174.859 53.916 o
6 21 5 10759.800 10402.600 401.559 7.497 o
6 21 6 5511.040 6167.550 372.114 11.767 o
6 21 7 16.074 105.651 110.173 223.983 o
6 21 8 8138.740 8802.500 488.516 7.121 o
6 21 9 101.761 11.230 128.584 163.101 o
6 22 0 3819.970 3904.710 185.697 28.140 o
6 22 1 9301.270 9281.090 251.569 11.432 o
6 22 2 156.690 203.052 85.763 285.726 o
6 22 3 500.499 411.420 98.576 167.044 o
6 22 4 262.344 180.985 102.167 203.279 o
6 22 5 1420.560 1428.950 190.999 48.091 o
6 22 6 622.079 714.839 142.453 93.556 o
6 22 7 3140.440 2913.120 379.537 14.629 o
6 22 8 1175.200 1498.240 214.655 42.935 o
6 22 9 571.287 603.938 164.563 79.099 o
6 23 0 2008.750 2557.200 150.857 48.297 o
6 23 1 46.739 122.547 62.089 577.064 o
6 23 2 4039.480 4419.220 249.731 21.104 o
6 23 3 3013.780 3020.150 226.612 27.879 o
6 23 4 1716.340 1488.880 185.064 46.904 o
6 23 5 3072.840 3374.930 278.574 21.735 o
6 23 6 31.257 -18.861 103.455 261.172 o
6 23 7 4839.350 5035.350 433.300 10.408 o
6 23 8 4613.470 4260.110 355.197 13.924 o
6 23 9 7637.210 8829.490 813.521 3.514 o
6 24 0 12615.400 12691.200 291.181 7.956 o
6 24 1 1543.650 1678.100 142.946 61.683 o
6 24 2 6604.140 7033.570 327.976 12.199 o
6 24 3 39.784 -26.814 115.618 208.990 o
6 24 4 1324.440 831.768 145.877 71.619 o
6 24 5 1321.190 1354.730 185.837 51.077 o
6 24 6 5564.710 5449.990 362.248 12.351 o
6 24 7 9.455 71.328 97.890 286.481 o
6 24 8 2062.970 1925.550 268.387 27.227 o
6 25 0 108.615 75.695 68.594 461.052 o
6 25 1 27.948 45.413 73.825 481.554 o
6 25 2 653.263 807.828 145.637 88.477 o
6 25 3 1361.570 1340.780 194.283 48.020 o
6 25 4 1950.100 1963.830 223.538 34.859 o
6 25 5 2497.200 2382.070 239.963 29.015 o
6 25 6 5273.240 5140.280 362.409 12.685 o
6 25 7 9744.570 9660.890 504.213 6.353 o
6 25 8 7725.110 7746.890 482.864 7.498 o
6 26 0 1165.610 1428.500 126.936 78.639 o
6 26 1 17532.200 17370.900 507.734 4.221 o
6 26 2 6501.730 7463.320 391.999 10.146 o
6 26 3 132.871 274.948 107.681 199.355 o
6 26 4 568.111 723.766 151.111 87.849 o
6 26 5 639.826 536.138 136.640 101.479 o
6 26 6 603.979 351.792 129.539 114.745 o
6 26 7 3902.360 4109.660 424.743 11.491 o
6 26 8 1.257 111.553 134.495 154.164 o
6 27 0 6680.730 7303.940 285.496 13.508 o
6 27 1 559.038 526.418 182.716 68.316 o
6 27 2 56.143 -17.748 150.425 124.090 o
6 27 3 1254.190 1368.830 176.957 54.874 o
6 27 4 637.837 566.009 158.383 82.442 o
6 27 5 139.842 305.892 114.251 178.409 o
6 27 6 6442.990 6695.920 416.568 9.693 o
6 27 7 5103.180 4928.840 371.976 12.508 o
6 27 8 11007.200 10012.400 619.466 4.741 o
6 28 0 30886.700 31410.900 920.388 1.593 o
6 28 1 481.004 330.799 112.831 146.882 o
6 28 2 9028.310 9327.740 441.617 7.589 o
6 28 3 182.233 316.704 121.768 156.310 o
6 28 4 1032.870 745.187 179.129 60.928 o
6 28 5 479.853 516.895 185.524 68.117 o
6 28 6 6065.420 5373.480 491.489 8.228 o
6 28 7 1818.450 1497.090 219.229 37.676 o
6 29 0 16.904 147.191 108.387 226.850 o
6 29 1 471.089 458.953 144.001 102.147 o
6 29 2 11273.800 11703.500 466.735 6.243 o
6 29 3 34.414 30.012 99.160 278.299 o
6 29 4 3452.120 2941.220 274.081 21.807 o
6 29 5 5293.120 4755.660 344.346 13.592 o
6 29 6 84.510 264.617 127.364 155.650 o
6 29 7 4841.300 4752.800 377.609 12.540 o
6 30 0 2166.390 1763.220 248.675 30.046 o
6 30 1 12005.600 11304.900 738.667 3.606 o
6 30 2 284.307 252.652 126.091 142.269 o
6 30 3 17.097 90.354 136.350 149.696 o
6 30 4 316.037 396.751 132.551 125.084 o
6 30 5 4349.290 3867.890 321.553 16.186 o
6 30 6 2767.740 2773.940 284.191 22.478 o
6 30 7 1852.800 1604.760 240.562 33.000 o
6 31 0 15.066 56.782 125.186 178.634 o
6 31 1 7646.670 7483.820 471.989 7.774 o
6 31 2 671.854 477.863 162.379 79.767 o
6 31 3 14507.300 13570.900 714.304 3.461 o
6 31 4 493.371 564.468 150.667 92.991 o
6 31 5 6002.670 5809.790 448.584 9.232 o
6 31 6 3158.780 3126.800 301.416 19.826 o
6 31 7 31.059 62.857 122.660 183.478 o
6 32 0 9259.600 8953.930 512.507 6.431 o
6 32 1 14.992 -74.171 146.274 133.673 o
6 32 2 1870.620 1524.460 231.000 34.907 o
6 32 3 2258.050 2108.400 276.217 25.387 o
6 32 4 3726.750 3800.590 318.816 17.184 o
6 32 5 2694.600 2546.850 354.867 16.843 o
6 32 6 3638.480 3254.450 308.932 18.374 o
6 33 0 2475.430 2704.170 450.504 11.695 o
6 33 1 159.004 91.974 130.684 149.733 o
6 33 2 9007.150 8860.350 635.572 4.930 o
6 33 3 293.003 512.394 166.985 85.439 o
6 33 4 12174.100 12009.700 657.817 4.142 o
6 33 5 41.532 82.844 127.797 167.455 o
6 33 6 1943.870 1642.390 261.267 29.108 o
6 34 0 255.716 346.383 143.229 114.959 o
6 34 1 20.144 108.184 126.735 171.058 o
6 34 2 40.968 27.591 131.881 160.342 o
6 34 3 929.645 930.530 217.710 46.113 o
6 34 4 1671.890 1437.350 260.744 30.536 o
6 34 5 3565.580 3304.790 365.071 14.849 o
6 35 0 2644.850 2781.780 387.911 14.668 o
6 35 1 7267.460 6936.540 471.919 7.991 o
6 35 2 1069.960 1193.220 222.379 42.639 o
6 35 3 11251.500 10925.800 623.162 4.612 o
6 35 4 29.805 -33.573 142.958 138.847 o
6 35 5 6355.270 5735.290 486.391 8.186 o
6 36 0 69.547 108.511 135.550 146.412 o
6 36 1 526.764 866.526 201.342 56.684 o
6 36 2 976.264 978.494 214.397 46.594 o
6 36 3 1256.380 1620.470 283.778 27.924 o
6 36 4 1899.900 1486.520 373.780 17.047 o
6 37 0 1853.920 1371.510 248.890 31.999 o
6 37 1 2800.020 2607.520 313.895 19.826 o
6 37 2 6690.560 6921.690 602.541 5.855 o
6 37 3 4985.230 4385.360 427.252 10.704 o
6 37 4 6135.560 5040.810 479.540 8.544 o
6 38 0 15.519 269.908 156.995 109.825 o
6 38 1 250.076 44.353 155.227 106.816 o
6 38 2 3.038 351.754 182.142 82.171 o
6 38 3 2555.900 2498.430 516.833 9.286 o
6 39 0 2739.560 2944.450 338.785 17.687 o
6 39 1 866.087 1183.930 243.418 38.396 o
6 39 2 7303.030 5688.940 470.829 8.216 o
6 40 0 1.998 102.279 157.157 114.072 o
6 40 1 130.904 264.740 251.895 43.500 o
7 0 0 9388.970 8763.520 262.423 11.309 o
7 0 2 2046.830 2049.750 218.499 35.104 o
7 0 4 9431.500 9100.970 430.175 7.694 o
7 0 6 9199.960 8829.430 477.395 7.006 o
7 0 8 4615.070 3759.980 481.263 9.323 o
7 0 10 182.547 223.105 226.734 52.848 o
7 1 0 1.194 -6.968 41.086 1694.150 o
7 1 1 7407.990 7634.610 197.934 15.614 o
7 1 2 2025.600 2208.470 123.518 57.304 o
7 1 3 6250.700 6405.520 207.717 17.795 o
7 1 4 4999.880 5391.220 271.970 17.180 o
7 1 5 9532.170 9489.540 342.294 9.250 o
7 1 6 55.287 35.892 73.325 468.676 o
7 1 7 12897.000 12716.600 510.391 5.302 o
7 1 8 3694.800 3858.150 348.175 15.391 o
7 1 9 3698.040 3728.600 357.900 14.907 o
7 1 10 2652.620 2818.040 338.559 17.907 o
7 2 0 4526.790 4728.090 148.012 27.534 o
7 2 1 1012.660 872.829 108.548 104.889 o
7 2 2 613.228 659.311 76.243 181.023 o
7 2 3 3749.020 4085.720 180.675 28.583 o
7 2 4 53.707 -6.296 69.557 533.223 o
7 2 5 2233.640 2636.280 256.459 27.222 o
7 2 6 210.950 147.002 125.355 153.900 o
7 2 7 11829.200 11808.000 478.638 5.956 o
7 2 8 372.484 300.631 137.130 118.280 o
7 2 9 387.335 318.203 139.463 114.069 o
7 2 10 79.887 -30.561 126.649 170.673 o
7 3 0 15.853 44.746 49.085 1024.820 o
7 3 1 8711.640 8584.750 285.567 11.301 o
7 3 2 525.956 464.537 71.440 218.309 o
7 3 3 185.861 256.834 66.949 369.059 o
7 3 4 10775.100 10650.600 278.997 9.498 o
7 3 5 2366.600 2104.950 179.547 40.746 o
7 3 6 13706.600 13687.400 385.053 6.319 o
7 3 7 5353.580 5680.860 348.014 12.989 o
7 3 8 7272.850 8084.400 496.287 7.331 o
7 3 9 2216.960 2257.650 477.862 10.834 o
7 3 10 2665.410 2409.820 306.622 20.886 o
7 4 0 19038.500 18785.800 292.145 5.148 o
7 4 1 11669.100 12047.600 262.305 8.927 o
7 4 2 29.551 91.106 50.617 859.358 o
7 4 3 3977.700 3996.480 178.897 28.091 o
7 4 4 2045.400 2495.890 157.765 46.577 o
7 4 5 1019.800 921.852 138.032 82.103 o
7 4 6 5017.960 4839.880 314.792 15.222 o
7 4 7 6.596 -18.032 72.124 546.578 o
7 4 8 756.367 999.740 260.102 35.483 o
7 4 9 164.416 133.478 139.245 131.980 o
7 4 10 679.144 707.590 198.972 56.852 o
7 5 0 14992.400 14917.900 330.291 6.339 o
7 5 1 52.035 179.792 57.613 598.327 o
7 5 2 6912.120 6343.980 265.883 14.496 o
7 5 3 2317.500 2370.960 149.348 46.631 o
7 5 4 1602.800 1782.940 142.406 60.218 o
7 5 5 7732.620 8440.620 331.828 10.800 o
7 5 6 3511.250 2910.700 247.909 24.208 o
7 5 7 9640.120 9406.730 453.597 7.182 o
7 5 8 12.037 118.952 99.968 268.104 o
7 5 9 8594.780 7161.940 615.187 5.349 o
7 5 10 938.563 618.494 187.407 59.314 o
7 6 0 10774.300 11411.200 347.757 8.159 o
7 6 1 1098.560 1120.360 101.852 101.431 o
7 6 2 3815.000 4178.470 192.299 27.027 o
7 6 3 11734.400 12218.200 302.666 8.273 o
7 6 4 1233.690 1129.030 115.011 87.762 o
7 6 5 5600.220 6086.560 291.424 15.006 o
7 6 6 912.662 897.337 145.205 80.491 o
7 6 7 1004.590 1077.510 187.782 55.407 o
7 6 8 664.154 718.284 147.891 87.695 o
7 6 9 21.865 -142.556 127.588 174.525 o
7 6 10 30.725 101.000 138.476 143.836 o
7 7 0 27.608 72.020 52.032 853.199 o
7 7 1 39392.800 37652.400 549.531 1.746 o
7 7 2 43.037 88.694 52.964 773.416 o
7 7 3 19727.300 19111.300 570.427 3.516 o
7 7 4 125.197 123.212 62.022 495.244 o
7 7 5 3459.220 3810.280 287.600 19.823 o
7 7 6 18648.300 19053.800 595.967 3.498 o
7 7 7 1.419 -31.671 68.877 605.414 o
7 7 8 6114.710 7180.220 413.926 9.807 o
7 7 9 538.456 364.657 171.975 77.318 o
7 7 10 743.237 687.458 187.862 61.337 o
7 8 0 3098.040 3568.540 177.343 32.763 o
7 8 1 3797.530 3753.890 183.731 28.700 o
7 8 2 495.358 597.010 116.508 130.637 o
7 8 3 1500.550 1631.670 130.512 67.722 o
7 8 4 8982.040 9667.760 308.513 10.223 o
7 8 5 3348.930 3599.880 223.616 26.222 o
7 8 6 8542.210 8840.120 428.679 8.082 o
7 8 7 3215.140 3259.000 267.403 22.594 o
7 8 8 42.969 -44.398 89.888 337.694 o
7 8 9 1053.790 1272.740 203.092 48.317 o
7 8 10 5011.160 5912.290 464.247 9.204 o
7 9 0 28923.100 28940.900 427.693 2.750 o
7 9 1 37.934 16.343 50.875 937.478 o
7 9 2 54947.600 53936.800 727.697 1.012 o
7 9 3 3491.010 3938.740 198.054 27.948 o
7 9 4 19928.900 18596.700 382.090 4.511 o
7 9 5 104.690 221.915 78.282 342.803 o
7 9 6 1728.070 1901.070 207.450 39.606 o
7 9 7 3922.000 3988.860 291.617 18.609 o
7 9 8 244.423 185.822 150.243 110.207 o
7 9 9 1654.330 1333.250 208.572 41.716 o
7 9 10 49.761 160.926 186.106 80.015 o
7 10 0 175.123 250.582 49.248 514.277 o
7 10 1 11.101 -3.461 51.869 1026.390 o
7 10 2 1213.500 1302.790 124.462 80.375 o
7 10 3 5420.190 5570.130 236.259 18.389 o
7 10 4 2.891 116.699 66.126 574.271 o
7 10 5 20549.400 20909.400 475.003 3.790 o
7 10 6 62.789 -30.907 71.535 498.643 o
7 10 7 502.462 582.785 135.873 106.940 o
7 10 8 1254.890 974.456 167.364 61.328 o
7 10 9 5085.610 4794.980 484.623 8.847 o
7 10 10 933.508 697.457 201.085 53.090 o
7 11 0 12809.600 13324.000 250.436 8.239 o
7 11 1 39795.700 39517.100 582.547 1.660 o
7 11 2 7910.510 7915.310 254.945 13.077 o
7 11 3 51888.200 51463.000 848.863 1.013 o
7 11 4 289.256 272.659 84.517 247.195 o
7 11 5 4443.030 4330.140 276.238 18.559 o
7 11 6 712.046 427.236 99.982 144.700 o
7 11 7 1043.360 1147.740 169.907 62.049 o
7 11 8 2551.540 2169.120 261.796 26.282 o
7 11 9 932.053 925.117 185.957 58.018 o
7 11 10 119.210 211.300 225.603 54.085 o
7 12 0 126.904 190.446 50.299 590.973 o
7 12 1 109.541 236.114 65.061 434.148 o
7 12 2 1304.460 1356.590 121.406 79.083 o
7 12 3 34.240 157.058 68.202 493.387 o
7 12 4 21314.600 21211.700 471.976 3.696 o
7 12 5 572.440 545.362 114.913 129.534 o
7 12 6 6767.850 7233.850 346.667 11.400 o
7 12 7 406.682 396.499 114.186 147.934 o
7 12 8 1624.680 1882.480 220.805 37.343 o
7 12 9 1840.860 1949.830 228.065 34.575 o
7 12 10 6421.430 6778.840 776.792 3.961 o
7 13 0 9673.600 9854.380 220.091 11.609 o
7 13 1 28294.000 27729.200 470.293 2.743 o
7 13 2 31607.100 31409.500 517.257 2.303 o
7 13 3 4758.610 5085.680 231.103 20.329 o
7 13 4 5743.530 6203.600 312.958 13.858 o
7 13 5 6790.330 6756.030 322.500 12.348 o
7 13 6 275.806 440.408 101.198 185.790 o
7 13 7 18.203 1.904 83.576 400.917 o
7 13 8 1800.180 1728.990 218.028 37.377 o
7 13 9 11.972 -98.055 106.779 249.933 o
7 14 0 989.751 1208.170 97.030 107.836 o
7 14 1 649.588 769.349 101.727 134.314 o
7 14 2 2661.590 2825.280 187.766 35.273 o
7 14 3 8728.080 8663.260 273.162 11.575 o
7 14 4 56.252 65.130 71.601 475.293 o
7 14 5 6633.590 7185.540 336.020 11.852 o
7 14 6 31.223 85.484 80.631 395.765 o
7 14 7 34.121 157.818 97.291 270.369 o
7 14 8 283.237 207.601 109.891 178.109 o
7 14 9 3583.050 3775.160 543.304 8.022 o
7 15 0 23780.600 22627.600 371.918 3.720 o
7 15 1 14584.600 14138.900 340.042 6.474 o
7 15 2 20305.400 19192.200 388.276 4.371 o
7 15 3 8719.990 8238.590 327.877 10.355 o
7 15 4 11040.400 10987.100 366.314 7.844 o
7 15 5 382.562 475.701 109.867 154.279 o
7 15 6 856.146 801.714 128.585 95.756 o
7 15 7 1425.530 1382.670 175.162 53.450 o
7 15 8 220.698 153.070 118.923 166.678 o
7 15 9 985.807 1118.260 286.456 29.158 o
7 16 0 5.844 24.027 58.891 788.073 o
7 16 1 7405.660 8318.470 267.833 12.959 o
7 16 2 2105.600 2157.240 152.289 48.949 o
7 16 3 1165.350 1197.210 137.853 75.386 o
7 16 4 1243.070 1498.260 162.635 59.713 o
7 16 5 2336.130 2706.080 212.854 33.103 o
7 16 6 1024.210 901.383 139.269 81.459 o
7 16 7 569.658 668.399 133.544 104.727 o
7 16 8 166.037 269.315 119.998 163.892 o
7 16 9 22.885 107.094 134.283 152.955 o
7 17 0 107.533 155.335 66.459 452.253 o
7 17 1 23957.200 23377.700 512.903 3.154 o
7 17 2 8.405 102.345 67.789 551.702 o
7 17 3 11138.900 10807.600 508.349 5.859 o
7 17 4 298.501 249.605 90.964 225.753 o
7 17 5 2726.840 2911.740 221.851 29.709 o
7 17 6 1674.470 1918.780 182.149 46.197 o
7 17 7 2064.290 2191.630 204.029 37.413 o
7 17 8 2395.550 2673.400 314.012 20.455 o
7 17 9 17.270 163.620 151.258 120.437 o
7 18 0 4359.050 4232.350 232.985 21.920 o
7 18 1 656.472 864.833 106.517 125.008 o
7 18 2 1743.130 2028.820 152.119 53.580 o
7 18 3 7147.570 6796.840 318.424 12.188 o
7 18 4 51.724 25.398 77.067 435.396 o
7 18 5 1380.490 1650.690 175.309 52.410 o
7 18 6 520.358 416.757 104.084 154.835 o
7 18 7 77.539 299.998 112.440 191.497 o
7 18 8 161.437 247.515 143.539 121.987 o
7 18 9 1136.290 884.540 214.684 45.573 o
7 19 0 9942.610 10647.200 304.897 9.477 o
7 19 1 80.171 141.253 73.308 413.727 o
7 19 2 10698.000 10707.300 344.145 8.398 o
7 19 3 104.400 70.944 82.097 350.753 o
7 19 4 3807.200 3914.110 252.360 21.913 o
7 19 5 954.617 1509.930 171.841 59.859 o
7 19 6 1000.520 1324.140 168.742 61.896 o
7 19 7 8711.130 7836.360 455.285 7.690 o
7 19 8 278.473 258.194 294.665 31.610 o
7 19 9 2159.620 1949.850 282.594 25.067 o
7 20 0 1532.200 1618.360 172.139 51.978 o
7 20 1 1233.300 1349.190 130.403 76.125 o
7 20 2 373.520 501.748 107.389 158.484 o
7 20 3 1006.070 927.763 151.405 74.176 o
7 20 4 1158.680 1299.750 155.549 65.609 o
7 20 5 116.077 295.184 99.694 226.413 o
7 20 6 2928.000 2832.170 260.382 24.509 o
7 20 7 2138.590 2569.020 256.319 27.645 o
7 20 8 234.034 250.368 136.144 128.975 o
7 20 9 1486.060 1472.400 256.401 31.953 o
7 21 0 838.036 780.362 110.810 112.920 o
7 21 1 10382.200 10516.100 310.682 9.175 o
7 21 2 613.962 850.858 124.166 108.412 o
7 21 3 11136.400 11420.100 380.322 7.516 o
7 21 4 5717.800 5654.620 308.021 14.367 o
7 21 5 10.019 163.070 97.697 274.166 o
7 21 6 8329.350 8848.820 469.514 7.391 o
7 21 7 746.702 736.840 256.841 36.958 o
7 21 8 8353.740 7474.260 520.423 6.706 o
7 22 0 856.543 1020.180 116.734 101.464 o
7 22 1 6767.300 6352.780 286.184 13.860 o
7 22 2 2.439 43.444 76.992 466.063 o
7 22 3 241.765 425.372 105.366 180.940 o
7 22 4 35.454 166.970 130.793 156.926 o
7 22 5 7261.390 6781.940 525.034 6.989 o
7 22 6 385.906 300.695 128.970 129.016 o
7 22 7 166.077 104.895 120.457 171.323 o
7 22 8 1177.710 1134.880 192.048 51.555 o
7 23 0 927.590 1166.650 127.853 88.049 o
7 23 1 4253.310 4288.580 230.607 22.282 o
7 23 2 5668.790 5534.600 291.235 15.249 o
7 23 3 1766.500 2121.950 188.064 43.117 o
7 23 4 275.306 383.386 116.336 155.825 o
7 23 5 3163.160 3251.630 303.572 19.537 o
7 23 6 1451.740 1379.670 199.648 45.470 o
7 23 7 4485.300 4182.850 334.859 15.113 o
7 23 8 3997.090 3219.600 320.944 17.072 o
7 24 0 21172.900 21286.100 444.368 3.833 o
7 24 1 562.358 823.535 116.643 119.800 o
7 24 2 319.233 340.597 101.834 185.079 o
7 24 3 2563.360 2451.880 263.300 25.663 o
7 24 4 4934.460 4347.800 313.771 15.647 o
7 24 5 656.712 484.744 140.154 98.440 o
7 24 6 5708.930 5130.450 429.537 10.062 o
7 24 7 313.152 419.637 142.952 110.851 o
7 24 8 371.287 515.304 166.478 83.728 o
7 25 0 1549.170 1520.200 149.684 60.232 o
7 25 1 18.476 67.483 86.181 361.203 o
7 25 2 50.718 11.995 89.864 332.221 o
7 25 3 152.432 177.672 114.364 184.363 o
7 25 4 1211.520 1393.590 183.179 52.961 o
7 25 5 2289.440 2062.890 232.058 31.610 o
7 25 6 3781.160 3416.340 314.804 17.639 o
7 25 7 6654.240 5243.100 441.937 9.250 o
7 25 8 3281.990 2833.000 464.657 10.668 o
7 26 0 3.602 -54.693 72.545 543.551 o
7 26 1 2277.690 2290.580 194.114 37.810 o
7 26 2 8.280 31.708 99.365 284.495 o
7 26 3 412.274 425.410 122.353 133.241 o
7 26 4 263.765 227.516 117.370 162.094 o
7 26 5 7115.010 7200.480 745.998 4.151 o
7 26 6 317.910 734.485 161.638 86.185 o
7 26 7 3832.850 3650.980 328.714 16.513 o
7 27 0 995.451 1228.890 149.146 72.523 o
7 27 1 354.794 477.825 129.298 125.080 o
7 27 2 3189.350 2597.150 245.874 25.725 o
7 27 3 25.206 117.585 109.124 225.223 o
7 27 4 933.035 1031.850 173.987 62.693 o
7 27 5 1169.660 1419.790 208.903 44.904 o
7 27 6 7629.190 7476.110 457.450 8.075 o
7 27 7 5978.230 5635.050 463.615 8.887 o
7 28 0 9772.090 10381.500 442.519 7.172 o
7 28 1 1021.310 1370.200 244.113 36.863 o
7 28 2 32.794 39.385 96.960 289.464 o
7 28 3 363.586 87.946 114.803 164.643 o
7 28 4 12470.600 12069.700 561.883 4.929 o
7 28 5 99.068 44.708 200.763 69.283 o
7 28 6 9971.500 8957.190 500.129 6.441 o
7 28 7 113.218 163.724 148.973 118.802 o
7 29 0 2603.590 2609.070 283.486 23.094 o
7 29 1 3933.150 3744.970 326.921 16.444 o
7 29 2 4567.140 4869.560 427.357 10.796 o
7 29 3 2037.360 1939.050 324.235 20.773 o
7 29 4 1176.770 1124.140 217.884 43.387 o
7 29 5 4246.670 4568.900 356.043 14.077 o
7 29 6 625.171 371.845 185.205 67.052 o
7 30 0 2089.480 1927.520 252.406 29.453 o
7 30 1 639.034 586.419 170.595 73.707 o
7 30 2 95.867 66.395 117.109 191.126 o
7 30 3 4568.660 4548.670 344.072 14.372 o
7 30 4 1116.030 1015.570 180.544 57.353 o
7 30 5 9146.360 8834.270 498.153 6.690 o
7 30 6 351.263 386.535 148.421 103.578 o
7 31 0 759.612 606.970 181.209 65.103 o
7 31 1 6784.140 6461.810 453.819 8.652 o
7 31 2 857.266 1040.920 259.009 35.145 o
7 31 3 6731.380 6277.400 459.878 8.565 o
7 31 4 1394.170 1198.240 328.799 22.176 o
7 31 5 826.209 480.384 167.542 72.894 o
7 31 6 2787.640 3566.430 341.534 17.026 o
7 32 0 1378.920 896.698 294.188 27.059 o
7 32 1 15.702 -11.052 126.191 179.074 o
7 32 2 1642.580 1474.400 236.681 35.025 o
7 32 3 7.609 40.104 137.084 150.981 o
7 32 4 10727.700 9330.680 582.886 5.210 o
7 32 5 50.305 121.885 209.163 64.138 o
7 33 0 5816.300 6275.680 458.302 8.960 o
7 33 1 577.977 778.076 197.641 58.289 o
7 33 2 13276.400 13528.300 683.127 3.769 o
7 33 3 674.044 767.516 208.591 52.508 o
7 33 4 10115.900 8252.040 652.826 4.648 o
7 33 5 798.542 852.180 233.013 42.689 o
7 34 0 111.577 286.519 148.192 116.866 o
7 34 1 224.878 171.387 136.394 131.630 o
7 34 2 232.702 176.928 138.039 128.321 o
7 34 3 3869.100 3955.460 387.742 13.143 o
7 34 4 325.729 319.032 176.359 79.472 o
7 35 0 1144.920 774.723 205.289 49.034 o
7 35 1 13694.600 13156.300 843.252 2.843 o
7 35 2 361.588 266.083 191.796 68.537 o
7 35 3 11192.500 11235.700 708.891 3.890 o
7 35 4 245.533 427.511 179.343 77.791 o
7 36 0 13.531 230.747 158.291 109.075 o
7 36 1 706.811 643.940 187.933 62.146 o
7 36 2 3113.670 2691.890 311.518 19.437 o
7 36 3 64.369 360.519 180.171 82.212 o
7 37 0 15722.600 13931.300 843.923 2.712 o
7 37 1 2463.890 2560.710 317.239 20.143 o
7 37 2 10720.600 10257.300 629.131 4.670 o
7 37 3 162.615 151.066 251.377 43.849 o
7 38 0 299.976 408.208 194.251 66.869 o
7 38 1 854.876 718.719 215.927 48.255 o
7 38 2 112.013 46.599 154.099 114.456 o
7 39 0 4523.920 3972.840 454.636 10.133 o
8 0 0 74.628 59.495 69.957 480.723 o
8 0 2 25728.000 25468.200 715.055 2.330 o
8 0 4 38707.200 38893.500 987.825 1.241 o
8 0 6 3553.260 5095.460 415.630 11.762 o
8 0 8 1388.240 1857.080 373.509 17.459 o
8 1 0 1735.470 1750.440 150.402 55.902 o
8 1 1 64.993 135.834 94.203 280.403 o
8 1 2 668.137 1092.260 127.151 98.502 o
8 1 3 21.791 168.038 74.112 436.070 o
8 1 4 1074.020 1383.190 186.281 53.420 o
8 1 5 3844.400 4441.830 263.009 20.447 o
8 1 6 3911.610 3624.770 272.360 20.368 o
8 1 7 2530.420 2333.390 356.815 17.034 o
8 1 8 973.269 681.296 178.693 62.477 o
8 1 9 76.179 206.588 133.693 145.756 o
8 2 0 0.400 29.334 38.890 1724.410 o
8 2 1 4373.840 3584.110 160.106 29.193 o
8 2 2 605.749 644.603 104.265 138.436 o
8 2 3 30402.500 30487.500 583.633 2.264 o
8 2 4 356.379 201.399 86.830 232.560 o
8 2 5 8457.630 8605.210 369.182 9.423 o
8 2 6 4237.880 4133.970 352.866 14.448 o
8 2 7 2326.700 2528.120 244.956 28.656 o
8 2 8 291.626 390.583 145.490 109.398 o
8 2 9 19.044 -76.722 134.224 158.163 o
8 3 0 3953.870 3738.340 169.279 29.636 o
8 3 1 806.277 880.141 92.271 131.257 o
8 3 2 217.751 158.550 85.260 276.760 o
8 3 3 400.186 445.459 95.590 182.715 o
8 3 4 1848.850 2207.650 188.326 42.127 o
8 3 5 210.200 312.121 90.032 240.410 o
8 3 6 5413.770 6069.530 359.403 12.341 o
8 3 7 217.484 271.592 113.174 174.104 o
8 3 8 1989.370 1742.410 252.560 30.129 o
8 3 9 165.831 356.789 165.462 92.876 o
8 4 0 981.928 1218.830 106.849 100.417 o
8 4 1 3035.820 3286.060 204.684 30.067 o
8 4 2 13261.700 13382.900 299.239 7.470 o
8 4 3 19.833 105.519 73.115 471.552 o
8 4 4 20973.200 21861.600 540.456 3.396 o
8 4 5 6250.730 6544.940 402.879 10.213 o
8 4 6 12229.200 12670.700 480.515 5.753 o
8 4 7 2202.280 2710.120 255.622 27.315 o
8 4 8 121.991 228.231 133.691 141.462 o
8 4 9 667.723 684.556 198.724 57.248 o
8 5 0 16590.800 15641.400 324.119 5.868 o
8 5 1 55.708 72.413 58.274 660.257 o
8 5 2 5037.500 5279.960 213.946 20.689 o
8 5 3 970.906 1061.560 130.691 86.384 o
8 5 4 92.960 311.855 105.611 209.035 o
8 5 5 993.828 991.986 138.292 81.700 o
8 5 6 2018.960 2644.030 240.880 30.150 o
8 5 7 10691.300 10236.000 494.226 6.200 o
8 5 8 3462.370 3477.460 337.932 16.489 o
8 5 9 17.955 -102.400 165.018 105.075 o
8 6 0 5776.880 6148.770 272.116 15.651 o
8 6 1 2704.910 2929.550 167.812 38.030 o
8 6 2 9.821 23.392 57.669 811.146 o
8 6 3 4065.030 4134.110 240.951 22.049 o
8 6 4 7603.300 7646.190 336.946 10.998 o
8 6 5 3872.170 3795.790 244.032 22.610 o
8 6 6 4863.150 5354.580 338.731 13.963 o
8 6 7 851.965 770.529 148.151 81.655 o
8 6 8 4026.530 4786.930 344.587 14.763 o
8 6 9 1417.580 1780.090 260.852 30.830 o
8 7 0 16.544 66.758 58.804 723.328 o
8 7 1 14256.400 13576.900 308.418 6.985 o
8 7 2 1366.840 1465.260 125.328 74.391 o
8 7 3 4055.280 4354.860 215.570 23.927 o
8 7 4 911.864 713.344 153.819 77.155 o
8 7 5 294.993 294.295 134.062 127.136 o
8 7 6 2553.130 2468.230 237.699 28.980 o
8 7 7 5819.320 5637.760 371.605 11.756 o
8 7 8 1918.310 1914.640 231.065 33.733 o
8 7 9 1802.900 1701.640 259.529 29.772 o
8 8 0 1826.900 1778.600 131.967 60.573 o
8 8 1 46.876 182.842 67.531 478.743 o
8 8 2 212.699 383.596 81.385 264.075 o
8 8 3 4474.150 4725.810 223.045 21.867 o
8 8 4 4559.740 4992.790 278.963 17.698 o
8 8 5 2351.270 2221.300 220.209 32.935 o
8 8 6 1288.640 1055.720 167.457 60.212 o
8 8 7 2977.960 3726.920 305.805 19.273 o
8 8 8 5649.490 6114.890 397.554 10.831 o
8 8 9 1650.030 1414.940 236.819 35.107 o
8 9 0 19273.900 18568.900 370.175 4.690 o
8 9 1 5273.370 5723.920 243.786 18.086 o
8 9 2 19320.700 19511.800 392.516 4.479 o
8 9 3 2209.040 2273.200 211.967 34.913 o
8 9 4 130.216 181.653 79.021 335.871 o
8 9 5 1836.270 1698.360 196.810 42.045 o
8 9 6 0.231 46.387 88.502 356.629 o
8 9 7 5627.700 5525.080 368.145 12.055 o
8 9 8 7019.780 7517.350 508.724 7.252 o
8 9 9 968.491 932.941 207.451 49.196 o
8 10 0 26.358 50.686 60.149 692.269 o
8 10 1 1.871 90.423 60.625 690.811 o
8 10 2 4031.290 4114.350 211.019 24.716 o
8 10 3 5545.680 5769.610 241.627 17.739 o
8 10 4 6428.300 6575.180 300.005 13.551 o
8 10 5 958.639 860.357 148.351 77.819 o
8 10 6 283.841 299.084 119.219 153.180 o
8 10 7 4413.420 4549.930 365.478 13.490 o
8 10 8 1478.030 1608.810 250.465 32.795 o
8 10 9 9311.080 9905.700 657.140 4.603 o
8 11 0 6456.880 6451.840 258.968 15.229 o
8 11 1 22502.700 21935.300 421.113 3.730 o
8 11 2 405.059 601.309 95.865 172.365 o
8 11 3 6892.640 7243.190 398.617 9.820 o
8 11 4 454.971 334.232 98.448 176.603 o
8 11 5 2760.950 3012.760 257.739 25.003 o
8 11 6 2238.030 2467.060 239.294 29.898 o
8 11 7 5333.130 5328.930 360.700 12.634 o
8 11 8 841.149 824.857 202.909 52.683 o
8 11 9 598.927 941.415 210.184 51.756 o
8 12 0 281.436 183.898 74.751 301.933 o
8 12 1 787.107 680.311 99.501 130.818 o
8 12 2 344.392 399.650 84.779 222.113 o
8 12 3 164.796 319.360 77.499 305.230 o
8 12 4 897.991 1249.710 150.194 73.749 o
8 12 5 4097.670 4337.380 307.719 17.040 o
8 12 6 1352.090 1624.650 194.967 46.637 o
8 12 7 307.790 508.616 131.867 123.309 o
8 12 8 10440.900 9562.120 502.301 6.228 o
8 12 9 699.749 606.573 208.207 53.246 o
8 13 0 24000.200 23551.000 441.218 3.395 o
8 13 1 14112.500 13588.900 330.010 6.802 o
8 13 2 10559.400 10578.900 289.838 9.443 o
8 13 3 3811.980 4100.440 220.906 24.443 o
8 13 4 1171.570 1311.210 148.556 68.603 o
8 13 5 1123.980 1094.230 167.878 62.157 o
8 13 6 59.601 24.990 89.009 331.872 o
8 13 7 715.997 335.913 140.800 98.384 o
8 13 8 1780.470 1939.270 316.677 22.022 o
8 13 9 1351.840 1817.440 235.866 35.790 o
8 14 0 1437.930 1722.570 143.686 62.690 o
8 14 1 1848.190 2269.910 160.487 48.798 o
8 14 2 49.106 119.311 66.843 513.240 o
8 14 3 2550.030 2926.800 208.771 32.276 o
8 14 4 241.518 202.979 89.092 249.063 o
8 14 5 66.413 80.365 98.879 264.330 o
8 14 6 2091.180 2709.740 259.784 27.108 o
8 14 7 4066.570 4004.590 317.649 16.685 o
8 14 8 34.278 91.306 111.701 216.327 o
8 14 9 10200.800 9629.320 524.635 5.977 o
8 15 0 15656.000 15652.300 357.773 5.826 o
8 15 1 4668.610 5111.220 244.418 19.600 o
8 15 2 5604.630 6404.760 273.297 15.650 o
8 15 3 889.184 698.331 116.193 107.309 o
8 15 4 3012.210 3703.750 247.767 24.489 o
8 15 5 83.204 234.961 105.564 217.253 o
8 15 6 499.007 304.663 110.546 150.387 o
8 15 7 3466.890 3147.760 284.387 20.672 o
8 15 8 929.036 723.401 163.207 71.027 o
8 15 9 510.392 395.414 296.899 30.106 o
8 16 0 1203.960 1308.850 133.238 75.752 o
8 16 1 228.243 351.031 83.295 256.856 o
8 16 2 2711.310 3130.850 195.792 33.020 o
8 16 3 38.553 235.110 87.958 307.071 o
8 16 4 469.799 614.745 114.257 134.923 o
8 16 5 4079.550 4030.770 267.684 20.039 o
8 16 6 119.716 93.672 100.273 243.934 o
8 16 7 2824.700 2856.410 267.030 24.023 o
8 16 8 2855.810 2597.740 268.292 24.131 o
8 17 0 4365.930 4530.770 233.811 21.515 o
8 17 1 17844.900 17521.800 393.580 4.898 o
8 17 2 1186.100 1012.130 118.256 88.949 o
8 17 3 4318.010 4743.160 274.380 18.551 o
8 17 4 2261.700 2344.110 201.405 36.372 o
8 17 5 15.105 150.416 101.267 257.107 o
8 17 6 2019.700 2455.940 241.197 30.456 o
8 17 7 690.650 546.552 148.252 89.168 o
8 17 8 824.584 770.964 186.212 60.388 o
8 18 0 0.627 42.878 73.764 507.862 o
8 18 1 1297.260 1333.670 154.156 63.679 o
8 18 2 1481.550 1882.820 170.789 51.533 o
8 18 3 1779.000 2190.270 200.187 39.974 o
8 18 4 8531.530 9498.920 428.962 7.961 o
8 18 5 184.513 162.629 89.453 266.500 o
8 18 6 4520.840 4426.960 325.317 15.452 o
8 18 7 934.996 875.842 169.759 65.995 o
8 18 8 2599.030 2024.990 274.669 24.788 o
8 19 0 21895.100 22479.800 494.423 3.467 o
8 19 1 570.443 689.477 116.972 122.692 o
8 19 2 15070.900 15122.700 409.895 5.572 o
8 19 3 111.121 -15.361 102.370 247.304 o
8 19 4 68.346 173.191 95.097 269.842 o
8 19 5 5563.340 5383.910 311.428 14.511 o
8 19 6 9.388 -21.019 88.695 361.702 o
8 19 7 884.634 956.820 200.199 52.567 o
8 19 8 745.592 796.853 185.350 61.744 o
8 20 0 1244.650 1430.470 142.503 69.026 o
8 20 1 1991.050 2154.110 195.567 39.720 o
8 20 2 3847.200 4121.340 258.394 21.117 o
8 20 3 6413.580 6769.570 338.237 12.094 o
8 20 4 3427.530 3263.060 245.679 24.194 o
8 20 5 3401.560 3796.670 268.810 21.491 o
8 20 6 258.502 367.440 168.031 87.507 o
8 20 7 2995.800 3523.820 367.877 15.144 o
8 20 8 1109.100 958.329 203.445 49.141 o
8 21 0 167.802 320.816 92.754 238.581 o
8 21 1 6681.570 6968.050 298.706 13.186 o
8 21 2 357.114 204.886 90.583 220.253 o
8 21 3 5939.560 6293.300 326.707 13.086 o
8 21 4 13716.500 13787.600 569.835 4.548 o
8 21 5 700.191 480.633 127.516 109.394 o
8 21 6 2277.950 2052.700 234.017 31.363 o
8 21 7 204.396 202.310 144.630 119.306 o
8 21 8 143.728 320.253 157.268 103.094 o
8 22 0 54.001 181.087 82.844 343.532 o
8 22 1 1615.350 1826.310 189.298 45.161 o
8 22 2 3195.950 3173.100 232.442 26.369 o
8 22 3 6353.910 6701.070 339.837 12.109 o
8 22 4 5015.040 4852.210 336.263 14.172 o
8 22 5 3438.630 3274.070 286.377 20.441 o
8 22 6 2474.130 2443.580 329.258 19.179 o
8 22 7 215.795 269.742 150.740 108.990 o
8 23 0 3072.550 3215.140 208.457 29.581 o
8 23 1 133.516 130.332 84.961 309.299 o
8 23 2 705.248 533.850 120.926 115.034 o
8 23 3 1512.020 1674.960 181.561 48.952 o
8 23 4 1.299 72.736 107.305 241.899 o
8 23 5 5084.490 5159.420 370.483 12.496 o
8 23 6 586.747 715.421 152.637 86.215 o
8 23 7 3050.070 2207.310 335.009 18.049 o
8 24 0 29.817 14.289 73.880 492.749 o
8 24 1 964.516 1031.500 143.676 78.556 o
8 24 2 4323.730 4425.900 279.224 18.475 o
8 24 3 1571.920 2319.350 233.233 34.005 o
8 24 4 12234.400 11746.200 533.934 5.271 o
8 24 5 7.355 -79.598 153.827 121.363 o
8 24 6 6623.870 7296.230 518.339 7.211 o
8 24 7 515.426 593.283 186.347 66.381 o
8 25 0 581.679 538.394 109.967 135.950 o
8 25 1 260.768 199.176 96.195 220.455 o
8 25 2 543.597 565.895 140.321 101.003 o
8 25 3 59.163 217.921 114.803 192.682 o
8 25 4 4815.520 4476.540 336.191 14.554 o
8 25 5 184.180 282.081 137.424 129.047 o
8 25 6 3131.430 2989.740 296.247 20.429 o
8 25 7 1845.580 2058.490 283.678 25.614 o
8 26 0 10.183 56.718 78.858 434.953 o
8 26 1 968.656 1116.330 156.274 70.315 o
8 26 2 470.917 463.548 131.170 116.654 o
8 26 3 11331.900 9808.640 484.508 6.228 o
8 26 4 1093.260 912.696 177.484 59.641 o
8 26 5 14213.400 14182.500 642.633 3.918 o
8 26 6 386.220 271.313 136.109 119.700 o
8 27 0 306.467 139.081 113.223 171.477 o
8 27 1 2.846 117.503 106.551 240.069 o
8 27 2 169.981 198.076 122.389 161.661 o
8 27 3 116.224 269.459 131.070 145.288 o
8 27 4 42.789 94.710 149.846 123.110 o
8 27 5 1705.320 1786.780 241.796 33.024 o
8 27 6 2804.120 2939.820 349.218 16.865 o
8 28 0 84.571 225.724 157.320 107.373 o
8 28 1 0.036 -128.763 107.065 251.337 o
8 28 2 5669.390 5370.560 364.579 12.214 o
8 28 3 193.794 129.343 120.505 167.000 o
8 28 4 19782.400 20159.900 706.103 2.864 o
8 28 5 4.844 142.129 132.788 156.314 o
8 28 6 6811.960 6639.890 492.758 7.754 o
8 29 0 193.061 342.353 171.713 86.411 o
8 29 1 32.214 81.782 127.529 169.148 o
8 29 2 408.294 397.347 164.170 86.234 o
8 29 3 1578.600 1527.300 219.861 38.857 o
8 29 4 438.256 448.244 242.248 43.826 o
8 29 5 1839.550 1907.030 251.413 30.567 o
8 30 0 181.588 320.452 133.053 135.133 o
8 30 1 1126.680 1348.870 227.986 40.233 o
8 30 2 1305.070 1162.400 239.062 37.057 o
8 30 3 7766.730 7739.660 456.026 8.011 o
8 30 4 189.740 -46.770 143.101 128.166 o
8 30 5 10389.300 10240.700 777.829 3.512 o
8 31 0 338.837 381.992 149.978 102.449 o
8 31 1 6052.930 5154.470 654.651 5.381 o
8 31 2 1915.070 1703.910 258.082 29.596 o
8 31 3 3337.860 3618.310 721.174 4.968 o
8 31 4 2296.590 2623.260 315.930 20.497 o
8 31 5 1272.710 1258.340 250.161 34.565 o
8 32 0 440.489 521.724 169.589 79.505 o
8 32 1 1676.990 1457.510 251.125 32.154 o
8 32 2 6442.590 5417.490 442.832 9.280 o
8 32 3 24.083 437.134 179.810 82.567 o
8 32 4 5906.650 5215.740 460.748 9.074 o
8 33 0 6779.600 5942.800 468.880 8.400 o
8 33 1 2.044 64.575 142.187 140.010 o
8 33 2 5393.040 5053.310 442.465 9.846 o
8 33 3 1117.850 625.957 193.022 54.629 o
8 33 4 1050.290 896.999 218.485 45.035 o
8 34 0 278.984 309.713 171.975 84.304 o
8 34 1 3741.690 3140.350 352.894 15.449 o
8 34 2 984.546 733.308 220.424 45.599 o
8 34 3 2671.030 2147.710 306.421 21.139 o
8 35 0 1038.930 656.941 230.319 42.480 o
8 35 1 13397.000 13315.900 1205.580 1.645 o
8 35 2 147.747 -74.709 137.879 140.078 o
8 35 3 2259.340 1950.320 327.660 20.060 o
8 36 0 7.147 133.483 147.921 127.155 o
8 36 1 430.116 804.808 214.032 52.662 o
8 36 2 3275.870 2738.240 331.929 17.602 o
8 37 0 15200.800 14631.200 767.269 3.080 o
8 37 1 2776.480 2456.100 399.291 14.054 o
9 0 0 29301.100 28914.700 1515.200 0.908 o
9 0 2 60962.100 61019.000 1430.890 0.597 o
9 0 4 18665.500 19473.900 683.787 3.061 o
9 0 6 2140.380 2418.400 299.567 22.618 o
9 0 8 136.213 -126.688 234.222 51.179 o
9 1 0 2784.050 3540.890 221.857 28.360 o
9 1 1 602.391 760.850 118.305 117.429 o
9 1 2 187.886 436.061 109.575 176.665 o
9 1 3 4523.770 4700.640 269.994 18.540 o
9 1 4 1411.100 1522.520 169.814 54.678 o
9 1 5 3971.600 3872.440 290.164 18.725 o
9 1 6 887.725 723.438 154.202 77.348 o
9 1 7 12.794 47.884 142.927 138.421 o
9 1 8 208.916 195.043 137.976 129.324 o
9 1 9 1863.190 1568.430 255.819 30.395 o
9 2 0 442.828 501.023 99.569 166.488 o
9 2 1 38613.400 37285.900 662.574 1.644 o
9 2 2 2582.340 2296.380 192.046 36.419 o
9 2 3 41537.700 41527.900 739.292 1.409 o
9 2 4 3344.870 3620.610 247.384 23.781 o
9 2 5 9751.450 9439.040 390.745 8.226 o
9 2 6 2470.700 2393.620 262.917 26.052 o
9 2 7 1139.780 1287.750 238.591 37.730 o
9 2 8 870.143 472.950 245.319 39.973 o
9 2 9 0.465 -11.123 132.827 163.256 o
9 3 0 5.697 48.875 89.018 349.607 o
9 3 1 1617.520 2187.460 197.033 41.808 o
9 3 2 1279.490 1371.570 153.628 63.890 o
9 3 3 119.522 362.656 93.619 241.180 o
9 3 4 4562.010 4608.470 280.654 17.877 o
9 3 5 4877.360 5001.140 293.854 16.397 o
9 3 6 1607.450 1561.210 258.220 30.975 o
9 3 7 124.084 50.577 140.249 135.618 o
9 3 8 442.532 588.087 181.610 70.544 o
9 3 9 80.681 -38.419 131.911 157.873 o
9 4 0 11945.000 11271.300 302.542 8.390 o
9 4 1 3682.930 3761.520 237.404 23.702 o
9 4 2 19198.400 19196.200 456.424 4.169 o
9 4 3 976.973 970.619 134.790 84.737 o
9 4 4 11645.200 12249.000 386.303 7.122 o
9 4 5 7416.190 8264.160 502.597 7.150 o
9 4 6 27.616 35.776 100.844 270.576 o
9 4 7 5852.170 5549.330 370.323 11.809 o
9 4 8 825.317 672.793 201.171 54.389 o
9 4 9 3108.020 2826.430 695.789 5.374 o
9 5 0 7469.840 7751.970 267.900 13.158 o
9 5 1 429.826 455.167 112.526 146.509 o
9 5 2 32.186 193.212 84.765 337.279 o
9 5 3 5878.290 5964.480 309.336 13.996 o
9 5 4 4655.230 5511.530 300.369 16.003 o
9 5 5 307.626 182.348 105.671 187.180 o
9 5 6 3865.790 3629.980 298.477 18.492 o
9 5 7 932.620 677.658 158.568 74.145 o
9 5 8 1294.050 1077.650 213.713 43.876 o
9 5 9 677.719 715.712 203.026 55.051 o
9 6 0 8842.470 8476.760 286.000 11.236 o
9 6 1 2962.660 2960.010 209.444 30.377 o
9 6 2 4185.990 4063.970 248.928 21.230 o
9 6 3 1906.350 2081.010 187.218 42.427 o
9 6 4 16371.300 15596.400 429.284 5.098 o
9 6 5 2912.360 3021.390 266.614 23.651 o
9 6 6 13150.600 13262.200 520.090 5.114 o
9 6 7 43.330 184.458 105.410 229.758 o
9 6 8 4987.440 4086.270 388.628 12.226 o
9 6 9 4907.340 4536.670 425.075 10.779 o
9 7 0 403.568 358.701 100.804 176.091 o
9 7 1 6962.710 7807.230 377.168 10.213 o
9 7 2 1466.610 1878.840 171.236 51.572 o
9 7 3 1814.930 1982.390 178.699 45.634 o
9 7 4 1864.580 1907.370 183.165 44.398 o
9 7 5 6512.900 6620.350 391.299 10.390 o
9 7 6 599.294 522.288 139.301 100.708 o
9 7 7 5407.910 5483.560 374.161 12.001 o
9 7 8 1210.450 1212.610 219.154 42.470 o
9 7 9 399.564 665.769 183.750 69.294 o
9 8 0 3.747 -10.966 69.728 587.817 o
9 8 1 6156.000 6003.900 258.716 15.883 o
9 8 2 20.094 96.788 76.454 438.796 o
9 8 3 10289.000 10326.000 470.792 6.610 o
9 8 4 2079.050 2065.020 189.687 40.702 o
9 8 5 5485.970 6229.870 380.279 11.475 o
9 8 6 38.025 -80.224 92.408 322.303 o
9 8 7 9354.140 9341.380 490.622 6.688 o
9 8 8 9589.480 9360.990 506.162 6.397 o
9 9 0 7918.740 7763.720 389.358 9.420 o
9 9 1 446.504 446.323 89.906 189.317 o
9 9 2 2041.570 2043.340 182.030 42.768 o
9 9 3 1019.060 1181.530 148.684 72.776 o
9 9 4 1907.840 2011.640 212.024 37.214 o
9 9 5 1150.940 1229.530 184.824 53.959 o
9 9 6 9223.130 10060.800 721.116 4.036 o
9 9 7 3012.730 2812.940 270.124 23.300 o
9 9 8 5443.910 5926.070 479.183 8.644 o
9 10 0 3419.200 3628.840 205.496 27.923 o
9 10 1 4424.000 4832.870 236.586 20.874 o
9 10 2 8749.920 8782.190 307.328 10.668 o
9 10 3 1714.580 1887.730 179.783 46.623 o
9 10 4 673.683 686.411 136.357 97.648 o
9 10 5 422.307 553.067 146.195 99.957 o
9 10 6 3282.990 3401.760 286.231 20.623 o
9 10 7 8579.080 9022.700 487.418 6.987 o
9 10 8 2467.900 2308.110 261.389 26.375 o
9 11 0 5377.910 5574.520 255.889 17.380 o
9 11 1 2002.750 2135.800 160.797 47.879 o
9 11 2 26.624 -104.561 58.059 789.191 o
9 11 3 819.925 762.185 121.820 103.727 o
9 11 4 2483.390 2504.390 237.824 29.146 o
9 11 5 1802.590 1785.030 241.844 32.595 o
9 11 6 2633.010 2939.470 388.076 14.597 o
9 11 7 6607.020 6440.530 447.422 8.880 o
9 11 8 111.895 483.907 130.413 138.825 o
9 12 0 1931.010 1843.040 225.249 34.930 o
9 12 1 2596.860 2844.570 198.088 33.901 o
9 12 2 24.612 58.406 64.988 601.539 o
9 12 3 780.223 765.885 145.301 85.669 o
9 12 4 1501.430 2192.710 278.347 27.118 o
9 12 5 539.093 506.132 135.902 106.981 o
9 12 6 4013.760 3915.470 314.735 16.992 o
9 12 7 60.999 122.965 170.907 94.465 o
9 12 8 13279.900 12447.900 596.172 4.481 o
9 13 0 4425.510 4132.920 222.716 22.689 o
9 13 1 1659.890 1925.270 155.822 54.018 o
9 13 2 1170.540 1098.520 129.025 81.469 o
9 13 3 49.956 43.254 85.158 359.903 o
9 13 4 1.925 198.992 96.701 276.524 o
9 13 5 5852.340 5477.450 421.221 10.154 o
9 13 6 7036.350 7886.270 452.100 8.328 o
9 13 7 206.844 375.732 129.131 138.137 o
9 13 8 4779.780 4706.640 368.907 12.972 o
9 14 0 236.037 576.472 98.726 188.106 o
9 14 1 219.835 289.616 89.709 241.932 o
9 14 2 795.155 782.103 114.581 111.235 o
9 14 3 756.533 797.103 140.144 89.839 o
9 14 4 911.834 943.537 163.152 69.299 o
9 14 5 10159.700 9713.120 481.273 6.572 o
9 14 6 4716.960 4752.610 350.143 13.847 o
9 14 7 9806.470 9632.120 553.949 5.683 o
9 14 8 24.712 88.846 193.567 75.431 o
9 15 0 18724.600 18156.000 600.294 3.512 o
9 15 1 6366.140 6600.020 286.541 14.124 o
9 15 2 718.362 1022.970 124.237 100.427 o
9 15 3 2122.920 2015.630 184.507 41.710 o
9 15 4 4974.890 5287.750 351.955 13.305 o
9 15 5 832.502 979.986 169.106 67.197 o
9 15 6 1068.440 696.121 211.349 48.026 o
9 15 7 2904.250 2921.430 288.126 21.658 o
9 15 8 1588.480 2201.740 252.584 30.770 o
9 16 0 1656.890 1516.200 144.167 60.742 o
9 16 1 1394.270 1617.110 148.907 62.122 o
9 16 2 1968.620 1963.800 182.887 43.425 o
9 16 3 5320.850 5079.590 288.029 16.096 o
9 16 4 64.799 188.395 102.283 237.359 o
9 16 5 6593.980 6800.650 410.454 9.760 o
9 16 6 4162.540 4145.550 326.331 15.965 o
9 16 7 3048.350 3153.350 351.317 16.307 o
9 16 8 9098.220 8453.070 496.078 6.784 o
9 17 0 5984.320 5983.500 278.237 15.224 o
9 17 1 10465.100 10005.400 341.406 8.702 o
9 17 2 73.246 171.653 109.926 209.369 o
9 17 3 1299.850 1373.700 162.616 59.798 o
9 17 4 1274.620 1301.090 203.297 46.196 o
9 17 5 4826.150 4683.620 344.157 14.059 o
9 17 6 1769.400 1831.690 227.174 35.397 o
9 17 7 4600.030 4580.080 362.784 13.442 o
9 18 0 9128.740 9566.770 335.219 9.584 o
9 18 1 2575.440 2521.930 187.439 36.632 o
9 18 2 14224.000 14059.400 408.226 5.903 o
9 18 3 7532.510 7563.700 364.358 10.309 o
9 18 4 5312.390 4882.530 340.359 13.694 o
9 18 5 641.149 622.296 181.732 66.644 o
9 18 6 4759.290 4893.460 363.768 13.136 o
9 18 7 3954.790 4285.300 352.744 14.656 o
9 19 0 3499.780 4028.200 236.476 23.915 o
9 19 1 505.319 456.466 100.236 161.195 o
9 19 2 399.689 678.514 123.618 124.367 o
9 19 3 156.115 206.050 98.547 231.423 o
9 19 4 2094.330 2058.510 228.210 33.106 o
9 19 5 3518.040 3079.970 280.631 20.959 o
9 19 6 1787.370 2090.920 247.454 31.064 o
9 19 7 95.273 65.891 137.629 141.978 o
9 20 0 7827.540 8196.270 333.193 10.781 o
9 20 1 11961.400 11469.500 375.680 7.292 o
9 20 2 8806.230 10215.300 424.240 7.824 o
9 20 3 7455.490 7698.320 374.021 10.058 o
9 20 4 7011.550 7272.730 374.178 10.419 o
9 20 5 2407.110 2710.160 331.774 18.869 o
9 20 6 532.797 363.650 235.277 45.749 o
9 20 7 1980.890 2068.340 277.062 26.091 o
9 21 0 141.217 251.940 91.079 259.120 o
9 21 1 3379.260 3477.770 244.255 24.183 o
9 21 2 156.634 137.035 101.290 227.992 o
9 21 3 245.029 496.186 121.246 144.519 o
9 21 4 7191.290 7086.970 391.077 9.908 o
9 21 5 5958.220 5706.930 452.347 9.173 o
9 21 6 390.212 278.536 162.723 89.743 o
9 21 7 1250.080 1039.400 212.487 44.717 o
9 22 0 8317.160 8285.680 342.258 10.224 o
9 22 1 11174.300 11421.700 417.159 6.969 o
9 22 2 8879.540 9097.140 386.224 8.745 o
9 22 3 15748.200 14821.000 515.906 4.602 o
9 22 4 8264.720 8161.730 450.241 7.881 o
9 22 5 3905.070 4098.970 385.245 13.174 o
9 22 6 874.283 1538.040 250.695 35.700 o
9 22 7 138.195 289.879 338.578 24.494 o
9 23 0 374.970 328.674 114.998 151.993 o
9 23 1 197.715 309.805 106.433 191.297 o
9 23 2 15.451 270.646 106.027 224.540 o
9 23 3 3278.000 3620.190 271.263 21.715 o
9 23 4 146.496 -29.155 117.437 187.871 o
9 23 5 5490.430 4646.170 409.658 10.947 o
9 23 6 1429.160 1148.850 244.886 35.179 o
9 24 0 4589.700 5022.500 272.773 18.009 o
9 24 1 1923.990 1987.770 193.846 41.105 o
9 24 2 16971.300 16228.500 662.604 3.433 o
9 24 3 2671.220 2100.160 233.560 29.804 o
9 24 4 13786.900 14268.600 591.095 4.337 o
9 24 5 5.043 137.244 142.890 135.948 o
9 24 6 1695.660 1471.630 319.387 22.361 o
9 25 0 211.111 400.283 128.793 137.546 o
9 25 1 55.662 264.054 107.003 214.531 o
9 25 2 846.027 733.072 160.649 74.120 o
9 25 3 34.813 291.916 125.548 163.059 o
9 25 4 3292.200 3699.500 315.663 18.072 o
9 25 5 550.915 664.366 190.852 62.804 o
9 25 6 1177.690 1136.820 325.953 23.002 o
9 26 0 108.562 52.631 96.474 268.546 o
9 26 1 13766.500 13402.400 469.935 5.468 o
9 26 2 37.104 10.104 116.028 207.190 o
9 26 3 13235.300 12588.200 666.689 3.933 o
9 26 4 164.974 237.407 140.506 126.694 o
9 26 5 9352.130 8038.770 899.970 2.912 o
9 27 0 35.620 -1.368 102.199 266.299 o
9 27 1 0.362 96.293 120.082 192.976 o
9 27 2 2.254 -13.077 112.995 225.238 o
9 27 3 1634.710 1592.740 220.772 38.123 o
9 27 4 202.498 429.266 148.857 108.394 o
9 27 5 4727.980 4008.460 393.435 12.240 o
9 28 0 4253.330 5069.830 404.828 11.748 o
9 28 1 582.282 199.873 141.799 105.235 o
9 28 2 9800.120 10373.800 522.121 6.016 o
9 28 3 1395.860 1413.960 222.397 39.728 o
9 28 4 8339.050 8106.610 481.972 7.278 o
9 28 5 1256.040 986.691 229.207 40.247 o
9 29 0 325.479 264.323 150.823 104.379 o
9 29 1 1062.260 1350.160 238.854 37.927 o
9 29 2 367.580 409.675 282.138 33.623 o
9 29 3 279.597 397.347 149.136 105.467 o
9 29 4 349.966 461.880 175.776 77.709 o
9 30 0 2054.060 1987.180 279.828 25.644 o
9 30 1 4169.580 3792.960 364.579 14.078 o
9 30 2 797.096 762.498 199.469 54.906 o
9 30 3 7847.370 7225.000 522.559 6.827 o
9 30 4 2257.600 2134.460 367.869 16.686 o
9 31 0 834.008 749.416 201.295 53.812 o
9 31 1 93.676 603.782 184.298 75.507 o
9 31 2 340.434 176.041 158.528 97.094 o
9 31 3 9.385 58.695 159.894 110.927 o
9 32 0 704.361 355.036 181.820 67.798 o
9 32 1 2445.450 2328.540 324.681 19.709 o
9 32 2 1814.950 1530.980 262.581 29.546 o
9 32 3 1918.850 2175.080 316.853 21.508 o
9 33 0 4703.410 5323.370 447.313 9.960 o
9 33 1 432.228 298.899 169.211 82.746 o
9 33 2 1098.830 1282.160 275.988 30.292 o
9 34 0 1044.500 1288.090 312.235 24.868 o
9 34 1 1827.650 1495.820 370.249 17.399 o
9 34 2 2979.310 3467.250 438.084 11.699 o
9 35 0 470.297 639.405 198.424 60.262 o
10 0 0 34140.900 33190.200 899.267 1.516 o
10 0 2 49767.800 48590.300 1176.070 0.859 o
10 0 4 7927.890 7778.870 844.807 3.318 o
10 0 6 39.145 -6.325 169.132 99.290 o
10 0 8 318.598 227.315 241.179 45.914 o
10 1 0 2282.220 2611.350 200.070 35.776 o
10 1 1 17.460 284.055 88.127 304.945 o
10 1 2 0.875 356.412 102.088 234.030 o
10 1 3 143.168 218.400 88.092 276.332 o
10 1 4 5769.280 5853.150 328.344 13.362 o
10 1 5 319.472 229.975 113.044 165.715 o
10 1 6 260.708 187.344 156.677 101.809 o
10 1 7 1030.170 941.809 226.710 42.581 o
10 1 8 2373.970 2392.850 320.900 20.110 o
10 2 0 3241.520 3179.250 331.507 17.384 o
10 2 1 44152.400 45270.700 779.597 1.265 o
10 2 2 1954.580 2127.810 192.382 40.744 o
10 2 3 16728.400 17580.400 578.478 3.871 o
10 2 4 2822.830 3065.130 260.186 24.501 o
10 2 5 512.082 394.753 126.449 122.315 o
10 2 6 2088.400 2244.460 248.498 29.480 o
10 2 7 3815.670 3863.200 601.062 6.718 o
10 2 8 478.743 470.156 187.995 67.074 o
10 3 0 197.946 315.213 99.907 209.602 o
10 3 1 988.063 1057.770 136.920 81.874 o
10 3 2 1003.130 1219.620 149.873 72.067 o
10 3 3 996.397 1177.850 154.335 70.226 o
10 3 4 38.381 284.178 104.041 226.355 o
10 3 5 5817.420 5648.110 329.062 13.381 o
10 3 6 3.154 34.191 116.129 210.319 o
10 3 7 1.497 -248.032 129.927 170.515 o
10 3 8 591.468 448.960 184.979 67.101 o
10 4 0 25700.700 25828.200 904.456 1.862 o
10 4 1 2210.540 2326.460 196.160 37.707 o
10 4 2 16055.100 15268.000 454.717 4.988 o
10 4 3 8870.740 9801.390 559.983 5.768 o
10 4 4 10661.000 10546.900 445.911 6.836 o
10 4 5 9121.010 8970.930 468.782 7.150 o
10 4 6 1452.880 1255.340 201.852 45.336 o
10 4 7 6204.860 5071.370 445.818 9.379 o
10 4 8 776.223 404.487 176.631 69.109 o
10 5 0 4660.410 5197.580 380.063 12.409 o
10 5 1 842.037 921.320 162.674 71.100 o
10 5 2 1070.980 1503.610 165.091 61.127 o
10 5 3 344.747 370.162 105.446 172.026 o
10 5 4 4014.290 4073.590 270.971 19.874 o
10 5 5 21.998 19.192 96.112 301.066 o
10 5 6 3913.440 3584.830 333.886 16.139 o
10 5 7 9.011 114.005 151.656 121.597 o
10 5 8 143.354 126.369 154.916 110.056 o
10 6 0 5584.150 5960.060 301.209 14.650 o
10 6 1 8051.660 8911.080 461.960 7.605 o
10 6 2 5959.990 5578.960 307.949 14.164 o
10 6 3 3265.540 3991.380 268.427 21.604 o
10 6 4 9459.930 10019.900 431.305 7.511 o
10 6 5 790.069 887.182 167.821 69.492 o
10 6 6 6436.370 5618.370 385.878 10.887 o
10 6 7 818.923 757.006 175.495 65.938 o
10 6 8 1206.720 1188.340 338.017 21.519 o
10 7 0 136.246 86.923 98.179 249.777 o
10 7 1 57.889 332.875 93.998 257.149 o
10 7 2 670.748 791.264 134.717 97.325 o
10 7 3 750.571 1021.150 150.155 79.707 o
10 7 4 119.419 119.577 101.363 236.841 o
10 7 5 7438.390 7421.040 432.011 8.710 o
10 7 6 100.218 213.647 127.528 156.171 o
10 7 7 1224.860 1206.910 209.243 45.213 o
10 7 8 12.658 -28.747 180.750 87.830 o
10 8 0 923.062 827.565 182.101 60.529 o
10 8 1 4235.050 4463.320 268.472 19.321 o
10 8 2 160.023 76.773 103.328 225.609 o
10 8 3 5397.170 5759.800 329.387 13.696 o
10 8 4 5.287 -101.564 99.070 291.897 o
10 8 5 7985.430 9105.500 482.291 7.230 o
10 8 6 5093.090 4792.670 376.789 12.373 o
10 8 7 1398.630 1070.940 192.158 49.620 o
10 8 8 6486.940 5956.510 671.086 5.061 o
10 9 0 755.608 741.530 118.390 110.263 o
10 9 1 3012.080 3323.760 235.764 26.323 o
10 9 2 2034.820 2470.110 250.114 29.030 o
10 9 3 1378.280 1320.090 163.202 58.847 o
10 9 4 4783.250 5367.510 363.580 12.933 o
10 9 5 676.383 605.258 151.183 86.381 o
10 9 6 3406.860 3890.180 330.912 16.754 o
10 9 7 587.381 590.257 162.272 80.532 o
10 10 0 4366.740 4232.510 256.043 20.173 o
10 10 1 550.462 670.669 117.691 123.488 o
10 10 2 6304.510 6322.170 333.065 12.534 o
10 10 3 31.910 -31.951 85.484 376.960 o
10 10 4 129.524 247.238 118.966 171.218 o
10 10 5 3834.990 4881.670 378.849 13.214 o
10 10 6 884.989 725.407 224.272 45.195 o
10 10 7 5422.250 5269.140 389.236 11.512 o
10 11 0 154.037 152.836 83.662 305.434 o
10 11 1 1148.430 1024.200 141.763 75.526 o
10 11 2 62.091 96.758 82.218 363.624 o
10 11 3 6158.130 6857.340 401.342 10.225 o
10 11 4 1758.160 2371.770 250.963 30.073 o
10 11 5 12305.000 12664.000 572.493 4.810 o
10 11 6 1722.730 2424.940 417.326 13.927 o
10 11 7 4137.750 4541.530 416.121 11.551 o
10 12 0 1083.200 1325.290 141.914 73.592 o
10 12 1 1237.700 1458.550 164.824 59.185 o
10 12 2 1809.870 2124.870 211.343 37.591 o
10 12 3 212.474 396.945 119.710 154.186 o
10 12 4 10811.700 11297.000 535.983 5.550 o
10 12 5 3.103 102.422 123.184 182.980 o
10 12 6 8837.070 9498.620 537.794 6.103 o
10 12 7 46.247 57.891 120.463 188.275 o
10 13 0 503.563 405.401 112.822 142.208 o
10 13 1 652.238 474.532 108.600 135.173 o
10 13 2 1122.990 1173.260 150.540 69.820 o
10 13 3 740.063 968.380 159.997 74.272 o
10 13 4 2471.090 2813.050 268.751 24.785 o
10 13 5 3040.600 3404.760 371.373 14.955 o
10 13 6 5348.510 5822.970 404.951 10.847 o
10 13 7 1404.590 1584.350 260.312 31.351 o
10 14 0 174.651 253.483 85.676 273.673 o
10 14 1 46.588 184.651 83.634 340.606 o
10 14 2 436.563 630.819 129.184 116.576 o
10 14 3 1952.270 2207.780 229.948 33.107 o
10 14 4 2107.530 2360.700 286.481 24.216 o
10 14 5 2761.420 3223.010 295.847 20.933 o
10 14 6 411.410 515.477 155.028 92.452 o
10 14 7 9279.230 7749.830 607.085 5.293 o
10 15 0 4178.240 4318.140 246.593 21.164 o
10 15 1 307.711 323.458 92.123 213.921 o
10 15 2 10.432 77.424 97.697 286.349 o
10 15 3 3931.960 3735.980 297.078 18.408 o
10 15 4 2712.990 3328.430 318.247 19.024 o
10 15 5 4457.430 5259.870 374.239 12.780 o
10 15 6 4254.830 5044.470 380.958 12.730 o
10 15 7 2756.600 2756.730 290.561 21.894 o
10 16 0 914.306 1052.200 133.007 86.573 o
10 16 1 3604.120 3764.830 231.751 24.435 o
10 16 2 1647.560 1284.950 182.973 49.094 o
10 16 3 3418.640 4047.100 307.301 18.228 o
10 16 4 2313.440 2401.860 254.687 27.575 o
10 16 5 6996.750 6724.700 423.149 9.257 o
10 16 6 6875.610 6531.560 472.617 8.178 o
10 16 7 1207.660 750.748 183.929 56.480 o
10 17 0 833.739 970.211 126.512 95.263 o
10 17 1 13.460 32.919 81.608 413.095 o
10 17 2 1206.350 1278.080 188.001 51.932 o
10 17 3 11156.500 11534.300 776.862 3.415 o
10 17 4 1433.420 1523.170 206.555 43.143 o
10 17 5 6060.030 6691.540 424.176 9.669 o
10 17 6 1005.450 1190.300 204.619 48.629 o
10 18 0 8383.640 8790.770 400.610 8.724 o
10 18 1 8125.510 8536.810 357.991 9.875 o
10 18 2 5427.480 6118.820 600.622 6.188 o
10 18 3 3075.730 3188.790 477.383 10.227 o
10 18 4 2204.690 2530.900 257.923 27.281 o
10 18 5 3284.810 3572.670 354.461 15.614 o
10 18 6 4449.610 3746.450 358.075 14.168 o
10 19 0 4540.750 4826.710 288.546 17.268 o
10 19 1 590.111 568.096 126.682 113.423 o
10 19 2 1662.580 2057.900 302.661 23.720 o
10 19 3 2820.200 2583.610 260.873 25.066 o
10 19 4 8243.970 9020.850 506.819 6.759 o
10 19 5 1429.740 1426.780 216.860 40.838 o
10 19 6 3724.140 3816.250 359.212 14.766 o
10 20 0 13038.700 12712.700 416.484 6.277 o
10 20 1 9785.110 10048.700 428.025 7.455 o
10 20 2 19489.700 19582.200 516.631 3.787 o
10 20 3 4012.550 4395.730 333.930 15.561 o
10 20 4 984.043 1245.440 201.209 49.733 o
10 20 5 4690.260 4162.550 339.087 14.692 o
10 20 6 2993.660 2379.080 310.633 19.972 o
10 21 0 529.842 726.042 125.863 113.437 o
10 21 1 228.995 631.299 125.241 134.170 o
10 21 2 2223.020 2422.700 222.645 32.656 o
10 21 3 4094.970 4585.420 340.909 14.989 o
10 21 4 2989.380 3075.090 292.056 20.980 o
10 21 5 4803.110 4947.460 367.377 12.923 o
10 21 6 1.952 -180.118 142.196 142.348 o
10 22 0 5642.110 6060.560 339.220 12.946 o
10 22 1 16121.700 16031.500 770.480 2.959 o
10 22 2 9004.550 9759.520 573.984 5.570 o
10 22 3 13217.500 13127.600 728.591 3.498 o
10 22 4 532.819 569.696 200.358 58.941 o
10 22 5 22.841 83.061 144.902 132.931 o
10 23 0 164.160 452.736 109.420 178.839 o
10 23 1 9.999 -82.585 92.556 332.247 o
10 23 2 1110.730 1435.110 184.651 53.318 o
10 23 3 3588.460 3643.530 306.292 18.348 o
10 23 4 1415.860 1172.270 263.060 31.622 o
10 23 5 554.660 221.854 188.784 67.425 o
10 24 0 27079.600 26815.400 627.364 2.452 o
10 24 1 3128.290 3095.650 252.079 24.533 o
10 24 2 15440.900 15423.900 574.329 4.178 o
10 24 3 1702.900 1803.110 278.490 27.078 o
10 24 4 6786.420 5759.610 464.535 8.532 o
10 24 5 55.970 -99.310 184.917 82.832 o
10 25 0 865.875 916.222 152.500 76.724 o
10 25 1 351.108 552.698 136.002 114.437 o
10 25 2 511.620 627.587 159.717 83.918 o
10 25 3 195.061 46.879 132.332 145.376 o
10 25 4 787.095 859.398 202.096 53.401 o
10 25 5 184.090 263.778 246.110 45.080 o
10 26 0 770.748 729.506 150.091 82.931 o
10 26 1 17671.800 18121.900 525.942 4.042 o
10 26 2 452.246 642.760 164.833 81.317 o
10 26 3 5145.940 5269.330 379.750 12.048 o
10 26 4 69.732 3.037 150.063 123.820 o
10 27 0 399.924 402.128 165.055 85.651 o
10 27 1 2.189 -76.382 129.298 172.101 o
10 27 2 0.370 -6.897 145.292 136.460 o
10 27 3 28.722 133.078 152.101 119.362 o
10 27 4 72.166 132.216 188.458 77.924 o
10 28 0 8889.300 9568.250 571.855 5.635 o
10 28 1 1087.720 554.780 182.049 60.157 o
10 28 2 8533.470 7625.630 576.083 5.824 o
10 28 3 2581.920 2891.100 406.761 13.635 o
10 29 0 739.320 967.024 213.980 48.863 o
10 29 1 0.007 147.141 159.169 110.350 o
10 29 2 19.546 140.751 161.862 106.135 o
10 29 3 155.815 38.409 144.026 127.543 o
10 30 0 4372.340 4262.400 393.834 12.384 o
10 30 1 3152.830 2896.940 338.505 17.197 o
10 30 2 3937.000 3765.540 424.362 11.589 o
10 31 0 255.900 197.174 160.910 97.188 o
10 31 1 24.745 141.180 158.097 110.819 o
10 31 2 184.343 144.022 172.150 89.078 o
10 32 0 410.917 256.127 171.697 81.833 o
10 32 1 3660.180 3523.590 741.010 4.704 o
10 33 0 134.713 -8.358 172.007 92.921 o
11 0 0 15330.100 16063.900 608.671 3.922 o
11 0 2 8315.250 8158.520 548.815 6.198 o
11 0 4 58.669 -191.022 118.739 195.780 o
11 0 6 7792.590 8150.980 785.735 3.729 o
11 1 0 6.193 207.447 86.382 334.249 o
11 1 1 9.939 228.805 90.464 303.471 o
11 1 2 138.716 299.928 102.458 212.636 o
11 1 3 983.144 1084.240 151.697 72.852 o
11 1 4 1908.780 2087.910 208.606 37.690 o
11 1 5 35.354 -57.373 97.517 291.572 o
11 1 6 889.434 786.087 202.345 52.595 o
11 1 7 2994.800 3579.040 389.706 13.910 o
11 2 0 298.015 363.088 99.477 192.258 o
11 2 1 21191.100 20609.300 508.432 3.579 o
11 2 2 870.597 912.917 138.675 85.849 o
11 2 3 2543.890 2557.700 218.003 31.704 o
11 2 4 82.977 0.516 89.897 321.634 o
11 2 5 2087.830 2133.680 243.476 30.457 o
11 2 6 121.110 -37.859 140.918 136.327 o
11 2 7 4526.290 4055.480 406.383 11.839 o
11 3 0 2077.890 2166.380 196.869 38.855 o
11 3 1 194.680 536.275 112.167 164.711 o
11 3 2 468.238 489.131 116.191 136.533 o
11 3 3 4179.380 4763.430 385.357 12.703 o
11 3 4 57.020 91.063 99.897 260.513 o
11 3 5 2346.020 2523.710 259.972 26.596 o
11 3 6 2587.380 3691.590 376.799 14.941 o
11 3 7 717.378 539.237 244.947 40.819 o
11 4 0 19939.800 19237.100 548.788 3.595 o
11 4 1 941.205 1197.460 155.624 70.412 o
11 4 2 6040.620 5717.540 323.672 13.370 o
11 4 3 917.245 972.141 148.150 77.607 o
11 4 4 104.077 198.761 110.035 202.114 o
11 4 5 1062.530 1662.230 223.560 40.775 o
11 4 6 6190.760 6328.560 508.200 7.671 o
11 4 7 468.397 783.157 224.549 48.324 o
11 5 0 9.801 13.720 84.178 396.792 o
11 5 1 2329.520 2301.920 210.561 34.486 o
11 5 2 6375.080 6577.930 348.796 11.832 o
11 5 3 178.280 176.539 98.886 228.745 o
11 5 4 7011.700 7860.870 469.331 7.975 o
11 5 5 744.035 715.879 180.559 64.822 o
11 5 6 727.267 678.766 180.819 65.254 o
11 5 7 3222.940 2795.350 338.860 17.147 o
11 6 0 5759.730 5869.320 311.879 14.050 o
11 6 1 7479.140 7698.660 374.099 10.043 o
11 6 2 4317.880 4291.260 283.191 18.328 o
11 6 3 83.777 -35.685 76.348 429.314 o
11 6 4 1723.280 1604.690 228.184 36.015 o
11 6 5 1762.980 2228.330 249.507 30.556 o
11 6 6 1560.620 1330.430 218.918 39.798 o
11 6 7 4445.960 3630.420 382.944 13.039 o
11 7 0 38.075 209.979 108.361 217.442 o
11 7 1 3086.630 3221.150 243.402 25.406 o
11 7 2 27.512 280.385 99.340 247.582 o
11 7 3 4288.230 4352.250 285.806 18.155 o
11 7 4 30.262 176.585 144.674 129.902 o
11 7 5 7389.960 7808.920 459.832 8.051 o
11 7 6 400.812 401.129 178.095 75.587 o
11 7 7 47.125 54.950 159.205 110.256 o
11 8 0 2574.450 2285.220 195.839 35.826 o
11 8 1 3530.640 4182.590 329.364 16.517 o
11 8 2 79.681 134.462 93.285 281.066 o
11 8 3 742.587 738.174 129.456 100.350 o
11 8 4 2264.450 2315.430 251.594 28.299 o
11 8 5 1922.380 2131.720 493.079 10.421 o
11 8 6 791.320 696.711 172.010 68.848 o
11 8 7 151.178 74.756 155.931 109.533 o
11 9 0 291.224 165.994 91.102 234.946 o
11 9 1 476.646 587.625 169.030 78.297 o
11 9 2 4866.130 5075.260 310.958 15.456 o
11 9 3 1724.660 1932.900 226.589 35.483 o
11 9 4 4354.930 4186.110 588.318 6.813 o
11 9 5 36.249 -12.874 138.342 147.601 o
11 9 6 4502.630 4559.200 366.214 13.377 o
11 10 0 2663.800 2356.660 200.931 34.316 o
11 10 1 135.927 400.262 103.609 201.600 o
11 10 2 1060.690 1031.380 152.785 71.226 o
11 10 3 1072.680 947.904 166.551 64.725 o
11 10 4 302.362 581.957 147.891 102.226 o
11 10 5 4094.930 4150.660 345.471 14.970 o
11 10 6 187.032 247.912 148.440 113.771 o
11 11 0 223.940 118.941 112.871 183.093 o
11 11 1 6175.460 6403.960 385.684 10.815 o
11 11 2 1881.370 2173.610 213.878 36.538 o
11 11 3 9511.010 10045.200 501.219 6.405 o
11 11 4 1763.550 1600.660 218.315 37.892 o
11 11 5 3217.960 3577.550 314.177 18.378 o
11 11 6 3.319 221.020 133.209 152.090 o
11 12 0 592.154 414.669 140.354 102.021 o
11 12 1 604.760 675.026 122.242 115.065 o
11 12 2 1218.090 1459.680 188.619 50.658 o
11 12 3 42.849 223.792 166.158 98.534 o
11 12 4 1427.460 1250.840 191.813 48.600 o
11 12 5 23.244 324.570 135.511 141.784 o
11 12 6 2709.770 2464.220 280.532 23.329 o
11 13 0 1617.700 1864.440 183.723 46.496 o
11 13 1 2114.010 2231.980 209.072 36.049 o
11 13 2 6459.530 7418.670 428.291 9.212 o
11 13 3 5962.220 6097.700 400.671 10.559 o
11 13 4 6403.500 7230.720 606.425 5.822 o
11 13 5 3274.870 3820.050 440.797 11.315 o
11 13 6 3019.840 2743.080 388.404 14.320 o
11 14 0 374.784 460.745 115.494 145.670 o
11 14 1 306.855 312.859 102.131 187.741 o
11 14 2 333.817 367.837 171.728 82.342 o
11 14 3 2886.830 3010.270 405.071 13.436 o
11 14 4 655.653 1105.700 196.509 55.799 o
11 14 5 5925.110 5670.240 407.261 10.492 o
11 14 6 47.727 55.859 135.530 150.335 o
11 15 0 6.636 5.514 83.303 409.358 o
11 15 1 3211.930 3570.040 262.426 22.721 o
11 15 2 6008.110 5722.880 399.544 10.673 o
11 15 3 7331.900 7902.830 457.488 8.104 o
11 15 4 8010.120 8187.720 478.422 7.427 o
11 15 5 3738.360 3893.430 377.980 13.743 o
11 15 6 4440.040 4615.660 371.315 13.175 o
11 16 0 499.670 548.241 119.127 128.314 o
11 16 1 659.812 787.648 135.083 97.460 o
11 16 2 742.768 691.034 170.429 70.718 o
11 16 3 998.979 1041.840 181.987 58.093 o
11 16 4 2374.610 2796.400 314.194 20.367 o
11 16 5 23.791 273.568 140.989 133.565 o
11 16 6 5957.980 5001.700 431.990 9.899 o
11 17 0 36.655 52.444 82.258 387.872 o
11 17 1 3942.650 3854.390 304.941 17.767 o
11 17 2 2821.190 3258.010 287.860 21.512 o
11 17 3 5858.850 5966.340 401.646 10.623 o
11 17 4 3727.820 3688.810 387.726 13.361 o
11 17 5 7061.110 7227.230 461.350 8.237 o
11 18 0 1458.810 1583.370 181.350 49.985 o
11 18 1 2322.940 2927.670 268.307 25.075 o
11 18 2 2350.870 2812.230 269.113 25.059 o
11 18 3 282.478 256.340 127.741 139.385 o
11 18 4 1320.600 1403.160 207.782 44.112 o
11 18 5 3113.700 2954.930 294.804 20.618 o
11 19 0 1164.860 992.399 144.067 74.233 o
11 19 1 115.623 203.966 119.535 173.710 o
11 19 2 9580.970 9812.930 504.656 6.367 o
11 19 3 776.845 602.551 157.050 79.484 o
11 19 4 3988.210 4378.270 478.097 9.547 o
11 19 5 2912.630 2269.850 269.156 24.305 o
11 20 0 4734.030 4950.680 476.845 9.163 o
11 20 1 8639.040 8698.090 553.285 6.012 o
11 20 2 1509.110 1793.370 224.367 37.475 o
11 20 3 1237.940 1824.040 230.895 37.460 o
11 20 4 1958.490 1728.110 232.037 33.802 o
11 20 5 12.153 161.248 134.605 150.881 o
11 21 0 1872.320 1674.280 213.946 37.988 o
11 21 1 1499.810 1733.100 216.696 39.444 o
11 21 2 87.869 71.007 114.389 200.292 o
11 21 3 8706.740 8089.930 474.197 7.309 o
11 21 4 80.390 24.858 138.047 143.809 o
11 22 0 6478.580 6516.700 525.205 7.225 o
11 22 1 6137.230 6000.780 396.756 10.609 o
11 22 2 5286.540 5066.280 370.138 12.394 o
11 22 3 1893.540 1426.610 216.626 38.010 o
11 22 4 304.686 627.243 243.604 43.704 o
11 23 0 2417.360 2590.800 316.126 20.297 o
11 23 1 40.405 75.935 128.417 166.388 o
11 23 2 4592.380 3774.020 489.180 9.103 o
11 23 3 28.757 -187.760 120.726 193.661 o
11 23 4 1232.900 1018.640 560.017 8.663 o
11 24 0 14987.400 14939.100 515.744 4.711 o
11 24 1 5083.560 4681.950 357.350 13.234 o
11 24 2 2564.510 3427.960 312.804 19.628 o
11 24 3 276.540 299.809 164.263 91.454 o
11 25 0 1399.980 1910.310 214.175 40.112 o
11 25 1 786.735 698.105 194.667 57.494 o
11 25 2 21.314 -84.734 118.535 201.835 o
11 25 3 624.921 459.105 191.693 62.790 o
11 26 0 1963.440 1867.110 243.209 31.515 o
11 26 1 5657.330 5705.830 449.211 9.386 o
11 26 2 177.830 106.928 182.759 80.382 o
11 26 3 301.896 377.677 178.407 77.787 o
11 27 0 400.762 581.366 201.969 59.822 o
11 27 1 70.563 -16.460 146.681 129.443 o
11 27 2 63.804 -47.621 178.011 89.036 o
11 28 0 10479.200 11229.600 643.556 4.505 o
11 28 1 6.677 206.770 165.371 101.068 o
11 29 0 172.452 228.298 193.135 71.437 o
11 29 1 940.915 849.740 237.158 40.578 o
11 30 0 961.451 1228.590 242.715 37.904 o
12 0 0 6158.050 5960.380 501.996 7.868 o
12 0 2 3247.560 3792.470 409.585 12.661 o
12 0 4 5897.900 5433.410 490.778 8.291 o
12 0 6 10073.000 8320.560 829.556 3.268 o
12 1 0 1004.530 1199.150 155.659 69.179 o
12 1 1 746.354 603.167 129.831 102.501 o
12 1 2 8.533 0.114 89.747 353.741 o
12 1 3 12.588 42.072 96.569 297.663 o
12 1 4 203.608 575.105 133.600 124.923 o
12 1 5 971.888 1033.150 196.014 52.820 o
12 1 6 134.971 350.099 189.119 73.790 o
12 2 0 482.571 388.970 109.896 149.340 o
12 2 1 2712.160 2457.280 220.745 30.808 o
12 2 2 2700.950 2604.480 275.506 23.721 o
12 2 3 2313.090 2728.340 294.174 22.487 o
12 2 4 115.712 123.436 108.540 211.032 o
12 2 5 10261.100 10888.300 778.800 3.492 o
12 2 6 3.251 92.641 200.164 70.987 o
12 3 0 1343.290 1748.580 204.810 43.442 o
12 3 1 1105.050 1226.600 163.236 63.535 o
12 3 2 289.395 336.688 114.006 161.375 o
12 3 3 5948.730 5896.800 354.225 12.199 o
12 3 4 1231.630 1321.940 232.950 38.449 o
12 3 5 275.723 472.625 159.912 92.910 o
12 3 6 4337.600 4047.090 415.397 11.608 o
12 4 0 8075.040 8315.870 390.533 9.188 o
12 4 1 1112.960 1337.430 195.954 49.836 o
12 4 2 10.740 -91.846 88.112 365.787 o
12 4 3 545.182 561.606 141.434 99.926 o
12 4 4 5741.180 6448.520 592.727 6.223 o
12 4 5 49.590 -25.453 119.280 195.340 o
12 4 6 6864.140 5679.310 610.668 5.816 o
12 5 0 1465.150 1887.450 192.570 45.258 o
12 5 1 13.044 122.330 102.327 256.056 o
12 5 2 5783.590 5995.170 440.684 9.501 o
12 5 3 4320.150 4823.360 322.371 15.615 o
12 5 4 3340.350 3232.590 303.826 19.241 o
12 5 5 4136.440 4003.660 341.588 15.214 o
12 5 6 59.657 358.418 188.054 76.046 o
12 6 0 16.698 55.731 91.275 327.406 o
12 6 1 978.011 1090.730 159.741 68.547 o
12 6 2 1010.840 1197.930 178.435 58.416 o
12 6 3 2103.940 2366.330 277.942 25.241 o
12 6 4 1133.540 1151.130 204.679 47.630 o
12 6 5 1927.970 2193.480 260.290 28.378 o
12 7 0 194.448 90.200 94.776 250.258 o
12 7 1 11204.100 12196.500 495.364 5.853 o
12 7 2 357.847 650.823 147.483 99.234 o
12 7 3 7899.470 8625.020 486.222 7.255 o
12 7 4 157.493 341.707 196.109 68.708 o
12 7 5 2870.490 2859.570 384.428 14.625 o
12 8 0 1617.250 1795.990 200.161 42.449 o
12 8 1 220.685 315.291 113.522 170.538 o
12 8 2 11.408 237.063 113.959 200.694 o
12 8 3 203.304 285.502 123.272 152.773 o
12 8 4 1473.380 1223.150 197.421 46.596 o
12 8 5 822.801 965.062 190.819 57.051 o
12 9 0 6735.830 7178.060 367.700 10.796 o
12 9 1 2025.610 2184.410 217.618 35.035 o
12 9 2 14822.800 15384.600 501.277 4.818 o
12 9 3 45.683 179.537 122.897 174.286 o
12 9 4 4550.490 4914.200 379.160 12.632 o
12 9 5 52.353 222.083 140.690 133.903 o
12 10 0 261.655 261.690 118.802 157.676 o
12 10 1 1175.230 1127.130 163.262 63.203 o
12 10 2 83.345 409.503 119.294 166.763 o
12 10 3 7.305 1.662 110.053 236.213 o
12 10 4 101.015 291.473 138.287 132.590 o
12 10 5 1479.340 894.388 192.467 49.592 o
12 11 0 5516.110 5137.180 424.980 10.298 o
12 11 1 13755.200 13687.400 463.674 5.502 o
12 11 2 3652.780 4248.380 332.826 16.120 o
12 11 3 12496.400 12839.800 601.793 4.511 o
12 11 4 3092.800 3021.900 474.935 10.343 o
12 11 5 1533.410 1590.220 232.767 36.091 o
12 12 0 2330.310 2388.450 221.801 32.396 o
12 12 1 2.014 95.993 126.872 173.326 o
12 12 2 1.088 136.407 129.592 164.417 o
12 12 3 683.123 880.478 213.380 50.010 o
12 12 4 960.829 1712.370 276.089 30.000 o
12 12 5 0.161 1.245 124.463 185.890 o
12 13 0 8385.860 8054.050 399.703 8.901 o
12 13 1 4938.680 5387.370 452.660 9.676 o
12 13 2 11598.800 11363.500 553.290 5.214 o
12 13 3 5504.280 6326.080 424.550 10.016 o
12 13 4 4668.560 4639.760 469.774 9.454 o
12 13 5 2637.220 2306.080 274.310 24.375 o
12 14 0 36.780 99.530 100.627 261.045 o
12 14 1 728.194 1095.850 167.738 68.760 o
12 14 2 541.017 1103.880 189.257 60.573 o
12 14 3 25.890 298.145 173.826 89.864 o
12 14 4 264.162 182.747 130.443 138.653 o
12 14 5 1488.050 1083.570 280.707 28.519 o
12 15 0 3541.560 3472.050 261.687 22.163 o
12 15 1 7878.410 8133.870 527.938 6.620 o
12 15 2 7273.340 8064.120 469.918 7.842 o
12 15 3 2763.340 2673.210 281.873 22.831 o
12 15 4 8474.990 8514.010 502.009 6.843 o
12 16 0 2519.370 2614.710 237.432 28.877 o
12 16 1 520.657 943.585 193.582 59.876 o
12 16 2 72.793 284.732 123.170 165.183 o
12 16 3 248.321 327.648 152.607 104.172 o
12 16 4 693.685 615.131 166.695 74.780 o
12 17 0 957.652 724.712 145.834 81.115 o
12 17 1 5722.710 5857.300 424.094 10.038 o
12 17 2 1253.650 1211.420 203.811 46.597 o
12 17 3 10458.800 10904.800 620.481 4.745 o
12 17 4 676.453 546.985 201.934 56.541 o
12 18 0 2533.860 2639.400 236.156 28.958 o
12 18 1 1539.350 1237.350 300.631 25.257 o
12 18 2 90.976 99.310 163.451 102.174 o
12 18 3 837.954 901.650 204.215 51.810 o
12 18 4 1567.820 1720.790 281.769 27.131 o
12 19 0 582.797 722.383 166.714 76.003 o
12 19 1 112.247 113.935 132.533 148.898 o
12 19 2 7178.510 6695.540 550.580 6.581 o
12 19 3 532.709 330.088 171.575 78.129 o
12 20 0 1397.190 1033.200 192.284 49.776 o
12 20 1 249.530 152.676 124.531 151.992 o
12 20 2 271.778 369.024 150.549 104.747 o
12 20 3 171.681 259.098 169.028 90.727 o
12 21 0 2581.760 2749.260 288.046 22.517 o
12 21 1 2456.960 2907.430 284.277 23.006 o
12 21 2 237.817 161.427 130.702 140.869 o
12 21 3 4014.960 3873.730 410.337 12.074 o
12 22 0 226.701 163.942 134.169 135.481 o
12 22 1 2373.680 2264.480 261.670 26.680 o
12 22 2 227.132 585.696 169.932 83.753 o
12 23 0 744.535 795.601 172.129 68.733 o
12 23 1 392.024 196.298 135.975 121.602 o
12 23 2 887.092 804.062 228.314 43.629 o
12 24 0 3560.000 3460.740 362.442 14.925 o
12 24 1 1216.110 1318.470 207.407 45.379 o
12 25 0 35.488 254.442 181.691 82.964 o
12 25 1 1014.480 711.142 222.788 44.709 o
12 26 0 9.663 -78.015 161.459 110.092 o
13 0 0 1087.430 953.621 304.520 26.263 o
13 0 2 3485.940 3764.890 421.342 11.994 o
13 0 4 15011.200 15377.600 1525.810 1.076 o
13 1 0 2032.070 2123.350 216.511 35.364 o
13 1 1 1143.690 1562.040 191.771 49.839 o
13 1 2 52.122 -92.133 98.717 279.902 o
13 1 3 2193.360 2415.840 242.718 29.650 o
13 1 4 471.968 899.791 222.524 48.512 o
13 2 0 175.552 200.298 109.365 193.694 o
13 2 1 7.679 226.577 115.091 198.418 o
13 2 2 584.906 522.662 138.562 101.991 o
13 2 3 10084.900 10289.300 494.235 6.336 o
13 2 4 354.012 329.088 163.638 89.239 o
13 3 0 1887.610 2045.430 213.345 36.965 o
13 3 1 393.944 353.316 118.915 142.570 o
13 3 2 1068.730 1373.430 204.430 47.301 o
13 3 3 431.290 607.433 141.735 103.152 o
13 3 4 3594.400 3388.510 318.534 17.663 o
13 4 0 12.266 0.171 90.753 344.388 o
13 4 1 2017.940 2209.760 217.403 35.049 o
13 4 2 2708.150 3329.630 279.029 22.514 o
13 4 3 1071.230 1224.810 220.349 43.089 o
13 4 4 11709.700 10781.700 572.987 5.041 o
13 5 0 8361.460 9196.600 441.282 7.842 o
13 5 1 958.238 1205.580 173.087 61.438 o
13 5 2 8826.460 8785.050 445.672 7.673 o
13 5 3 2186.640 2749.010 253.190 27.627 o
13 5 4 1377.680 2008.110 253.025 31.911 o
13 6 0 2066.500 2313.930 308.647 21.927 o
13 6 1 1430.450 1570.850 264.072 30.621 o
13 6 2 877.434 809.570 226.036 44.376 o
13 6 3 3555.170 4113.140 444.338 10.944 o
13 6 4 1345.930 1382.080 295.828 26.234 o
13 7 0 522.296 507.101 140.008 103.315 o
13 7 1 13051.800 13419.000 523.707 5.084 o
13 7 2 367.646 307.509 130.515 127.636 o
13 7 3 8174.370 8997.100 516.162 6.631 o
13 7 4 5245.180 4977.030 386.865 11.811 o
13 8 0 11.422 215.071 108.465 221.320 o
13 8 1 2149.390 2337.120 230.169 31.928 o
13 8 2 1271.930 1679.710 214.144 41.743 o
13 8 3 1590.020 1904.150 248.005 32.146 o
13 8 4 1572.970 1425.140 219.720 39.235 o
13 9 0 19742.700 19150.000 536.797 3.680 o
13 9 1 3207.920 3368.040 284.978 20.905 o
13 9 2 20362.600 20511.600 655.563 3.017 o
13 9 3 149.022 101.859 127.022 157.917 o
13 9 4 1535.870 2054.720 271.506 28.224 o
13 10 0 49.612 561.503 132.213 137.354 o
13 10 1 2.164 392.887 131.335 148.936 o
13 10 2 391.305 908.777 180.054 69.487 o
13 10 3 2198.960 2174.100 286.190 24.255 o
13 10 4 959.896 921.086 201.049 51.645 o
13 11 0 5231.950 5681.310 344.264 13.246 o
13 11 1 16746.300 16754.800 576.106 3.931 o
13 11 2 3208.780 3609.670 391.233 13.641 o
13 11 3 5791.290 6558.000 454.300 9.015 o
13 12 0 751.020 949.713 166.634 70.311 o
13 12 1 250.420 690.239 173.334 79.194 o
13 12 2 563.767 266.456 130.767 117.450 o
13 12 3 118.725 109.263 129.756 154.360 o
13 13 0 16831.500 16232.500 514.076 4.355 o
13 13 1 9935.110 10692.300 558.569 5.506 o
13 13 2 4859.560 5463.200 406.321 11.194 o
13 13 3 5732.850 4870.460 630.338 5.789 o
13 14 0 38.734 309.220 125.936 160.957 o
13 14 1 5.787 126.762 130.543 162.140 o
13 14 2 732.866 938.961 179.846 63.608 o
13 14 3 1167.800 1160.210 230.604 39.898 o
13 15 0 10252.600 9901.480 472.236 6.654 o
13 15 1 3538.240 3194.010 318.312 17.893 o
13 15 2 10360.000 10925.700 958.167 2.530 o
13 15 3 445.444 748.441 195.644 61.253 o
13 16 0 624.571 791.186 150.015 86.127 o
13 16 1 357.953 852.311 182.341 69.220 o
13 16 2 281.824 421.774 159.024 94.403 o
13 17 0 1081.040 1336.140 299.743 26.458 o
13 17 1 7917.960 8308.560 547.238 6.291 o
13 17 2 102.188 65.906 160.213 106.345 o
13 18 0 13.704 127.957 234.489 51.631 o
13 18 1 240.134 256.307 154.105 104.206 o
13 18 2 2129.890 2732.550 339.393 18.638 o
13 19 0 5311.300 6058.730 444.260 9.600 o
13 19 1 1622.450 1495.010 313.076 23.208 o
13 20 0 1.319 307.432 138.434 138.526 o
13 20 1 925.576 998.452 207.564 49.252 o
13 21 0 2815.150 2740.610 343.320 17.392 o
14 0 0 2330.390 2282.670 335.995 18.955 o
14 0 2 7750.430 7681.310 990.006 2.547 o
14 1 0 675.608 635.822 141.588 93.838 o
14 1 1 37.904 53.749 126.354 173.074 o
14 1 2 142.078 209.630 122.303 164.018 o
14 2 0 12.699 79.267 106.130 243.872 o
14 2 1 2503.660 2304.480 237.057 29.544 o
14 2 2 533.565 560.642 147.938 94.206 o
14 3 0 530.860 310.025 126.350 123.788 o
14 3 1 345.444 250.620 121.242 146.286 o
14 3 2 392.303 64.063 121.610 149.377 o
14 4 0 2053.730 1906.530 221.625 34.845 o
14 4 1 760.569 675.505 154.814 80.540 o
14 4 2 4510.400 4452.390 337.099 14.829 o
14 5 0 6639.800 6031.340 372.522 11.060 o
14 5 1 19.519 -71.399 111.033 229.876 o
14 5 2 405.814 491.497 161.170 87.531 o
14 6 0 61.624 183.649 120.822 177.674 o
14 6 1 3882.690 3248.870 287.763 19.563 o
14 6 2 421.104 302.920 149.880 100.906 o
14 7 0 539.137 685.269 154.849 86.224 o
14 7 1 5614.480 5545.150 462.444 9.081 o
14 7 2 92.059 117.190 136.819 141.875 o
14 8 0 328.170 689.177 145.695 101.463 o
14 8 1 1480.190 1283.610 199.562 45.656 o
14 8 2 2917.560 2592.180 327.166 18.567 o
14 9 0 14316.700 15162.500 681.652 3.606 o
14 9 1 1431.190 1377.550 226.086 38.740 o
14 9 2 3895.290 3044.750 511.040 8.879 o
14 10 0 521.293 1055.890 176.659 67.831 o
14 10 1 128.708 219.436 148.717 116.953 o
14 11 0 2262.220 2243.310 281.866 24.520 o
14 11 1 7791.980 7774.850 494.660 7.256 o
14 12 0 48.430 232.300 197.963 70.401 o
14 12 1 224.723 523.468 226.632 50.970 o
14 13 0 8025.890 7412.450 625.353 5.294 o
14 14 0 18.346 306.859 238.427 49.117 o
14 15 0 6116.820 6096.030 955.440 2.804 o
