# Supplementary material for: Phenyl palladium(II) iodide complexes isolated after Sonogashira coupling of iodo­benzenes with terminal alkynes
Source: Acta Crystallogr E Crystallogr Commun. 2025 May 13;81(Pt 6):492–6. doi: 10.1107/S2056989025004025 (PMC12142409; doi:10.1107/S2056989025004025)
Supplement: Supplementary file 6 [file e-81-00492-3sup4.hkl]

data_3
_computing_structure_refinement   'olex2.refine 1.5 (Bourhis et al., 2015)'
_shelx_refln_list_code            4
loop_
  _space_group_symop_id
  _space_group_symop_operation_xyz
  1  x,y,z
  2  -x+1/2,y,-z
  3  -x,-y,-z
  4  x-1/2,-y,z
  5  x+1/2,y+1/2,z+1/2
  6  -x+1,y+1/2,-z+1/2
  7  -x+1/2,-y+1/2,-z+1/2
  8  x,-y+1/2,z+1/2

_space_group_crystal_system       monoclinic
_space_group_IT_number            15
_space_group_name_H-M_alt         'I 1 2/a 1'
_space_group_name_Hall            '-C 2yc (x+z,y,-x)'
_symmetry_space_group_name_H-M    'I 1 2/a 1'
_symmetry_space_group_name_Hall   '-C 2yc (x+z,y,-x)'
_symmetry_Int_Tables_number       15
_cell_length_a                    11.6327(5)
_cell_length_b                    12.8059(5)
_cell_length_c                    23.4327(9)
_cell_angle_alpha                 90
_cell_angle_beta                  93.218(2)
_cell_angle_gamma                 90
_cell_volume                      3485.2(2)
loop_
  _refln_index_h
  _refln_index_k
  _refln_index_l
  _refln_F_squared_calc
  _refln_F_squared_meas
  _refln_F_squared_sigma
  _refln_F_squared_weight
  _refln_observed_status
0 0 -30 28960.800 28737.200 464.245 0.559 o
0 0 -28 18550.900 18967.900 345.216 1.027 o
0 0 -26 3803.760 4208.230 387.174 2.473 o
0 0 -24 27164.200 27156.900 316.481 0.691 o
0 0 -22 59832.300 59880.200 505.189 0.211 o
0 0 -20 40532.200 41252.700 348.714 0.394 o
0 0 -18 46193.800 49008.300 390.430 0.314 o
0 0 -16 61920.700 67919.200 501.820 0.192 o
0 0 -14 15526.000 14936.300 148.190 1.634 o
0 0 -12 65541.300 65116.500 556.283 0.181 o
0 0 -10 242232.000 245180.000 1680.410 0.018 o
0 0 -8 147684.000 152264.000 1061.340 0.044 o
0 0 -6 338947.000 337950.000 2529.080 0.009 o
0 0 -4 6599.080 6824.110 94.874 4.516 o
0 0 -2 134432.000 132644.000 1260.100 0.050 o
0 1 -29 3018.130 3214.230 149.329 7.736 o
0 1 -27 2793.160 2883.260 86.072 10.817 o
0 1 -25 5769.650 5497.240 100.281 5.296 o
0 1 -23 4813.210 4507.100 68.188 6.850 o
0 1 -21 5051.950 4850.400 62.514 6.513 o
0 1 -19 11759.800 11504.300 98.659 2.381 o
0 1 -17 12781.700 12274.800 98.378 2.169 o
0 1 -15 13376.200 12374.500 132.501 2.017 o
0 1 -13 7961.740 6185.990 57.495 4.246 o
0 1 -11 31234.000 29861.100 166.552 0.642 o
0 1 -9 34084.400 32569.100 173.101 0.565 o
0 1 -7 219.090 718.235 14.286 96.748 o
0 1 -5 3795.650 3246.450 40.435 9.508 o
0 1 -1 365.078 357.431 8.897 105.320 o
0 2 -28 633.939 504.456 46.066 51.389 o
0 2 -26 714.801 805.117 52.879 40.229 o
0 2 -24 72.337 135.077 22.445 297.150 o
0 2 -22 3083.070 2584.330 50.770 11.651 o
0 2 -20 6775.970 6693.960 73.037 4.609 o
0 2 -18 1009.010 1107.060 27.059 34.718 o
0 2 -16 315.884 399.032 20.847 103.147 o
0 2 -14 234.477 448.245 17.326 118.356 o
0 2 -12 658.919 231.945 13.764 72.782 o
0 2 -10 24226.200 23232.600 134.934 0.928 o
0 2 -8 3998.630 3657.140 34.837 8.862 o
0 2 -6 27100.000 31192.100 159.813 0.719 o
0 2 -4 11142.700 13483.600 75.459 2.365 o
0 2 -2 1117.050 828.889 11.683 36.925 o
0 2 0 11948.400 11663.700 88.993 2.358 o
0 3 -29 4966.460 4719.250 115.648 5.929 o
0 3 -27 4861.430 4325.570 105.363 6.344 o
0 3 -25 4958.050 4522.360 90.342 6.404 o
0 3 -23 2165.750 2153.650 59.036 15.281 o
0 3 -21 8355.030 7986.000 105.498 3.534 o
0 3 -19 13440.400 12551.300 106.456 2.048 o
0 3 -17 2912.500 2588.180 40.599 12.397 o
0 3 -15 5276.770 4779.630 74.005 6.220 o
0 3 -13 28584.900 29396.400 172.100 0.702 o
0 3 -11 5104.220 4216.920 67.102 6.717 o
0 3 -9 3081.140 2368.610 29.709 12.447 o
0 3 -7 11291.800 10213.600 68.787 2.642 o
0 3 -5 23911.500 23134.300 124.895 0.945 o
0 3 -3 132167.000 134649.000 648.482 0.057 o
0 3 -1 5187.840 7162.710 46.935 5.579 o
0 4 -28 4387.940 4420.970 122.625 6.406 o
0 4 -26 3325.090 3667.990 75.800 9.273 o
0 4 -24 784.923 992.819 44.278 38.243 o
0 4 -22 11092.500 11620.700 130.425 2.400 o
0 4 -20 25920.000 26260.200 194.149 0.799 o
0 4 -18 8797.580 9404.870 105.669 3.199 o
0 4 -16 7163.000 7763.180 73.428 4.178 o
0 4 -14 18006.300 18444.700 124.816 1.346 o
0 4 -12 26028.900 26372.600 157.500 0.811 o
0 4 -10 54411.600 55387.000 286.285 0.261 o
0 4 -8 40883.800 41750.400 218.471 0.412 o
0 4 -6 4704.870 4735.820 41.693 7.120 o
0 4 -4 43403.000 46728.900 233.292 0.364 o
0 4 -2 49558.100 52984.000 259.392 0.296 o
0 4 0 9262.760 9636.900 100.194 3.070 o
0 5 -27 2525.250 2822.780 86.684 11.525 o
0 5 -25 1213.340 1204.610 49.917 27.158 o
0 5 -23 13.753 46.910 15.805 893.203 o
0 5 -21 1790.980 1966.300 66.621 17.127 o
0 5 -19 3939.260 4015.660 61.453 8.309 o
0 5 -17 3351.930 3451.800 58.920 9.828 o
0 5 -15 913.794 1074.850 26.513 37.395 o
0 5 -13 1498.420 1614.260 36.926 22.921 o
0 5 -11 15198.600 15707.900 107.372 1.685 o
0 5 -9 4884.090 4583.270 46.133 6.971 o
0 5 -7 12.854 59.904 7.344 1200.290 o
0 5 -5 6556.430 7453.620 61.249 4.593 o
0 5 -3 10143.900 11531.300 76.773 2.723 o
0 5 -1 249.318 290.159 13.202 140.959 o
0 6 -26 3818.380 3777.920 88.268 8.120 o
0 6 -24 6784.220 7007.220 115.879 4.225 o
0 6 -22 11700.300 12230.600 153.374 2.195 o
0 6 -20 23921.600 23950.200 186.496 0.899 o
0 6 -18 17724.000 17672.000 146.610 1.368 o
0 6 -16 7878.210 8184.620 87.249 3.751 o
0 6 -14 16039.600 16402.100 118.676 1.569 o
0 6 -12 35784.700 36657.000 233.158 0.497 o
0 6 -10 31872.500 31052.500 180.780 0.615 o
0 6 -8 27435.400 26710.900 157.271 0.768 o
0 6 -6 51411.100 52406.700 271.359 0.286 o
0 6 -4 31910.400 31079.400 172.417 0.616 o
0 6 -2 36796.200 36011.800 193.712 0.496 o
0 6 0 94639.900 94975.900 646.993 0.100 o
0 7 -27 3.587 25.511 21.349 857.591 o
0 7 -25 803.720 794.611 55.220 37.260 o
0 7 -23 342.005 348.286 31.952 92.161 o
0 7 -21 102.267 55.050 20.549 329.574 o
0 7 -19 43.532 85.217 15.574 515.732 o
0 7 -17 27.844 48.673 12.584 835.967 o
0 7 -15 8822.880 8786.760 91.109 3.337 o
0 7 -13 421.870 328.616 17.287 93.814 o
0 7 -11 195.789 251.417 17.294 164.446 o
0 7 -9 902.081 1123.580 23.943 37.431 o
0 7 -7 15.917 50.438 7.810 1221.750 o
0 7 -5 8556.200 8789.070 81.113 3.455 o
0 7 -3 3646.940 3840.420 42.403 9.212 o
0 7 -1 841.503 934.421 27.804 41.112 o
0 8 -26 72.902 100.444 27.589 279.272 o
0 8 -24 2284.300 2528.700 84.207 12.760 o
0 8 -22 75.935 72.916 22.323 346.581 o
0 8 -20 6.747 13.839 15.002 1490.570 o
0 8 -18 6.737 0.156 11.798 2583.270 o
0 8 -16 55.138 70.237 14.925 507.457 o
0 8 -14 5399.140 5190.430 76.283 5.926 o
0 8 -12 29.390 43.740 11.900 871.103 o
0 8 -10 1323.530 1437.100 30.375 26.381 o
0 8 -8 407.230 401.967 17.153 90.631 o
0 8 -6 1560.560 1604.170 28.875 22.906 o
0 8 -4 1644.590 1488.380 27.685 22.721 o
0 8 -2 24.015 112.287 13.431 582.792 o
0 8 0 12.294 53.551 14.689 921.698 o
0 9 -25 3255.120 3251.220 99.792 9.060 o
0 9 -23 11388.100 11082.200 224.174 2.074 o
0 9 -21 18616.200 18545.300 239.790 1.179 o
0 9 -19 19687.900 19830.000 214.220 1.126 o
0 9 -17 13340.000 12927.500 139.126 1.974 o
0 9 -15 8171.060 8138.690 102.699 3.583 o
0 9 -13 24989.000 25191.200 214.454 0.830 o
0 9 -11 44643.800 43867.900 276.656 0.360 o
0 9 -9 39609.000 39126.000 249.953 0.433 o
0 9 -7 24254.500 24031.500 171.590 0.895 o
0 9 -5 17341.200 16771.200 119.472 1.453 o
0 9 -3 35637.100 36079.200 210.554 0.508 o
0 9 -1 43959.500 42849.200 240.659 0.375 o
0 10 -22 17776.000 18519.600 249.208 1.209 o
0 10 -20 23235.100 23472.400 382.966 0.774 o
0 10 -18 21951.200 22071.000 261.529 0.943 o
0 10 -16 15249.100 15379.400 157.872 1.624 o
0 10 -14 9392.380 9059.640 110.845 3.069 o
0 10 -12 31687.100 31990.000 246.642 0.590 o
0 10 -10 35816.100 36311.600 243.097 0.496 o
0 10 -8 30489.800 30401.400 210.780 0.638 o
0 10 -6 20031.500 19797.100 153.975 1.167 o
0 10 -4 21605.300 21860.300 163.222 1.040 o
0 10 -2 46553.700 47864.300 270.137 0.332 o
0 10 0 48326.800 48191.900 382.486 0.304 o
0 11 -21 1155.480 1163.280 70.892 24.795 o
0 11 -19 2072.380 1932.560 76.208 15.136 o
0 11 -17 3126.080 3182.040 90.482 9.651 o
0 11 -15 607.051 603.727 40.081 53.037 o
0 11 -13 5.662 17.357 18.520 1096.260 o
0 11 -11 78.912 65.078 19.982 373.665 o
0 11 -9 1282.030 1356.730 40.159 26.488 o
0 11 -7 1835.140 1817.360 41.751 19.025 o
0 11 -5 4780.530 4361.230 64.354 7.008 o
0 11 -3 78.547 42.186 11.345 513.503 o
0 11 -1 114.961 163.507 16.378 257.820 o
0 12 -20 1074.680 1128.890 98.521 20.975 o
0 12 -18 67.524 31.580 24.185 390.929 o
0 12 -16 3659.090 3554.600 96.529 8.298 o
0 12 -14 1427.240 1344.400 53.099 23.443 o
0 12 -12 2876.880 3070.190 73.962 10.846 o
0 12 -10 759.725 786.322 39.960 43.194 o
0 12 -8 1739.620 1585.020 41.163 20.621 o
0 12 -6 72.340 113.186 16.883 363.364 o
0 12 -4 35.911 25.652 12.697 874.734 o
0 12 -2 67.205 58.899 13.990 493.325 o
0 12 0 402.372 414.476 39.627 73.829 o
0 13 -17 1649.240 1670.580 84.943 17.134 o
0 13 -15 1310.630 1500.310 63.906 22.517 o
0 13 -13 7647.110 7961.340 128.356 3.633 o
0 13 -11 8221.460 8390.710 128.801 3.386 o
0 13 -9 14789.100 14599.400 173.371 1.671 o
0 13 -7 5943.550 5956.590 87.375 5.173 o
0 13 -5 2880.310 2915.340 62.903 11.393 o
0 13 -3 13682.400 13722.300 145.971 1.876 o
0 13 -1 14871.200 14499.700 151.221 1.708 o
0 14 -14 930.849 736.045 49.009 36.601 o
0 14 -12 1324.960 1313.600 63.218 23.370 o
0 14 -10 2404.600 2275.680 78.518 13.082 o
0 14 -8 2195.350 2005.200 73.493 14.637 o
0 14 -6 23.278 -5.564 22.025 745.671 o
0 14 -4 161.245 118.062 20.891 216.914 o
0 14 -2 1497.260 1466.950 54.105 22.080 o
0 14 0 235.757 213.159 35.766 119.763 o
0 15 -11 8772.910 9330.870 195.433 2.750 o
0 15 -9 16719.900 16393.900 227.144 1.364 o
0 15 -7 7261.130 7045.640 148.810 3.765 o
0 15 -5 1991.990 2073.680 75.475 15.229 o
0 15 -3 2357.050 2437.160 71.103 13.347 o
0 15 -1 14912.700 14753.200 163.786 1.671 o
0 16 -6 776.592 807.168 66.323 34.368 o
0 16 -4 1961.740 1748.910 73.202 16.299 o
0 16 -2 5308.050 4974.720 103.892 5.747 o
0 16 0 2671.550 2243.050 230.092 5.798 o
1 1 -30 14450.100 14535.200 214.030 1.620 o
1 1 -28 6027.750 6264.290 129.970 4.611 o
1 1 -26 1751.730 1963.630 59.976 17.863 o
1 1 -24 7074.310 7241.120 99.854 4.171 o
1 1 -22 21784.600 22072.600 174.436 1.020 o
1 1 -20 22186.600 22767.600 158.569 1.001 o
1 1 -18 11602.700 12055.800 99.329 2.361 o
1 1 -16 13379.700 14429.000 106.816 1.941 o
1 1 -14 10974.300 11116.100 85.534 2.582 o
1 1 -12 29440.800 29031.800 165.430 0.689 o
1 1 -10 63061.000 65574.300 324.218 0.203 o
1 1 -8 38309.300 40997.200 208.001 0.445 o
1 1 -6 21558.900 23268.300 130.377 1.032 o
1 1 -4 1714.060 1934.590 61.154 18.090 o
1 1 -2 67644.900 71857.600 515.239 0.170 o
1 1 0 124078.000 131444.000 1680.520 0.048 o
1 1 2 29362.400 33314.200 183.506 0.640 o
1 1 4 2572.380 3019.960 24.587 13.128 o
1 1 6 3062.750 3591.410 32.627 10.800 o
1 1 8 67227.700 72771.100 414.973 0.175 o
1 1 10 46295.700 47882.900 245.531 0.336 o
1 1 12 13918.600 12792.400 89.585 2.000 o
1 1 14 15244.500 16062.400 117.622 1.652 o
1 1 16 9313.440 9933.830 83.761 3.076 o
1 1 18 13397.500 14403.900 128.568 1.904 o
1 1 20 28641.800 29481.500 193.591 0.692 o
1 1 22 21495.100 21143.100 169.744 1.055 o
1 1 24 3547.970 3861.170 80.843 8.624 o
1 1 26 2202.530 2454.810 77.387 13.527 o
1 1 28 5780.440 5709.170 125.369 4.938 o
1 2 -29 888.651 705.627 93.285 25.924 o
1 2 -27 2382.510 2163.690 64.737 14.068 o
1 2 -25 457.051 410.360 38.258 70.157 o
1 2 -23 1339.490 1189.870 36.737 27.200 o
1 2 -21 3841.740 3667.270 59.343 8.759 o
1 2 -19 271.004 230.522 16.246 140.279 o
1 2 -17 905.746 722.724 23.601 43.179 o
1 2 -15 9392.480 8887.930 76.187 3.216 o
1 2 -13 2927.920 2607.120 35.206 12.444 o
1 2 -11 2651.580 2624.040 32.331 13.389 o
1 2 -9 2380.170 2271.120 29.150 15.251 o
1 2 -7 2099.590 1834.560 22.622 18.072 o
1 2 -5 33672.900 34532.800 244.506 0.538 o
1 2 -3 12975.000 12840.100 71.036 2.145 o
1 2 -1 6184.110 5685.180 37.823 5.445 o
1 2 1 12713.500 12004.600 71.811 2.241 o
1 2 3 11792.400 11076.700 63.436 2.478 o
1 2 5 35360.200 34671.200 174.382 0.529 o
1 2 7 5054.810 4402.290 37.974 6.951 o
1 2 9 2369.250 1981.790 26.091 16.068 o
1 2 11 15934.200 15736.500 102.441 1.623 o
1 2 13 3374.050 2881.620 37.376 10.827 o
1 2 15 2606.780 2222.150 34.746 14.247 o
1 2 17 4107.640 3939.650 50.455 8.286 o
1 2 19 1191.700 1034.420 37.608 30.505 o
1 2 21 2953.330 2660.210 50.332 11.917 o
1 2 23 932.274 850.267 37.991 37.734 o
1 2 25 380.636 338.291 30.946 88.411 o
1 2 27 1819.870 1585.330 69.544 17.818 o
1 2 29 211.664 167.828 32.166 141.470 o
1 3 -28 151.472 56.275 19.787 261.366 o
1 3 -26 799.459 1029.230 53.807 35.020 o
1 3 -24 2460.550 2980.630 57.868 12.670 o
1 3 -22 393.363 313.392 22.901 95.498 o
1 3 -20 531.729 457.196 25.511 69.523 o
1 3 -18 286.592 324.344 20.623 117.332 o
1 3 -16 2988.240 3068.230 42.331 11.463 o
1 3 -14 9664.120 10459.500 83.031 2.930 o
1 3 -12 877.310 871.840 23.832 41.659 o
1 3 -10 939.452 729.021 16.448 42.993 o
1 3 -8 15.510 35.190 9.636 1344.270 o
1 3 -6 191.192 357.163 15.652 146.902 o
1 3 -4 70819.200 76704.400 490.624 0.158 o
1 3 -2 10056.200 9957.200 65.975 2.940 o
1 3 0 11096.900 10371.100 62.943 2.675 o
1 3 2 11525.100 13859.700 93.537 2.245 o
1 3 4 26.354 16.465 11.590 1176.550 o
1 3 6 17522.200 20091.000 113.139 1.334 o
1 3 8 1222.370 1582.620 22.931 27.314 o
1 3 10 6975.690 6882.020 57.690 4.544 o
1 3 12 154.263 76.255 8.301 292.727 o
1 3 14 5040.670 5429.800 55.392 6.327 o
1 3 16 2876.500 3104.510 43.437 11.689 o
1 3 18 206.729 234.036 16.979 163.969 o
1 3 20 1249.350 1128.830 30.700 29.614 o
1 3 22 758.372 607.013 33.874 48.400 o
1 3 24 2980.500 3276.400 76.037 10.315 o
1 3 26 1344.110 1545.860 65.204 21.847 o
1 3 28 724.944 568.060 48.769 45.200 o
1 4 -29 8210.850 7786.760 223.302 2.839 o
1 4 -27 10219.800 10258.900 134.556 2.663 o
1 4 -25 1774.340 1661.360 50.801 19.385 o
1 4 -23 6797.710 6434.660 86.125 4.577 o
1 4 -21 16054.300 15851.000 140.985 1.562 o
1 4 -19 15482.000 15065.400 131.758 1.657 o
1 4 -17 5387.630 4964.860 64.776 6.143 o
1 4 -15 14083.400 14037.900 104.262 1.887 o
1 4 -13 26805.600 25698.600 155.945 0.799 o
1 4 -11 31595.100 30943.700 191.703 0.618 o
1 4 -9 55697.400 54904.100 279.249 0.257 o
1 4 -7 12518.600 10609.400 76.622 2.373 o
1 4 -5 62870.700 63243.200 366.575 0.205 o
1 4 -3 70199.400 69769.000 497.576 0.167 o
1 4 -1 6260.340 4896.260 39.938 5.660 o
1 4 1 65991.700 65756.500 319.112 0.193 o
1 4 3 11735.000 10796.900 84.096 2.476 o
1 4 5 40668.000 40391.900 222.643 0.420 o
1 4 7 21042.600 19602.500 153.699 1.122 o
1 4 9 10187.200 8129.460 64.303 3.137 o
1 4 11 53660.300 53473.000 323.825 0.267 o
1 4 13 22723.800 21888.000 139.762 1.008 o
1 4 15 10696.300 9829.080 86.690 2.762 o
1 4 17 17565.400 17557.500 127.854 1.401 o
1 4 19 23603.800 22569.600 157.362 0.951 o
1 4 21 13185.300 13165.400 150.523 1.954 o
1 4 23 3023.360 3253.290 66.632 10.530 o
1 4 25 6301.900 5992.720 108.031 4.764 o
1 4 27 8271.200 7971.180 147.494 3.319 o
1 5 -28 12399.200 13229.200 199.044 1.915 o
1 5 -26 9782.070 10317.100 138.480 2.728 o
1 5 -24 22433.300 22195.600 204.554 0.970 o
1 5 -22 23038.500 23877.600 190.627 0.928 o
1 5 -20 38742.400 38956.300 261.656 0.441 o
1 5 -18 65196.100 65534.200 407.619 0.191 o
1 5 -16 24868.200 25540.900 181.674 0.846 o
1 5 -14 14318.900 14335.000 105.162 1.844 o
1 5 -12 59015.900 59879.000 352.883 0.226 o
1 5 -10 95586.700 98430.900 480.543 0.100 o
1 5 -8 61360.200 63597.400 320.427 0.212 o
1 5 -6 19619.000 19644.000 119.997 1.219 o
1 5 -4 32958.600 34685.600 184.850 0.564 o
1 5 -2 109352.000 113352.000 761.197 0.076 o
1 5 0 162514.000 163750.000 1080.390 0.038 o
1 5 2 121675.000 126334.000 603.457 0.065 o
1 5 4 66162.900 67795.900 333.965 0.189 o
1 5 6 65583.800 67631.700 335.286 0.191 o
1 5 8 113112.000 117995.000 586.606 0.074 o
1 5 10 84576.800 86908.900 430.147 0.124 o
1 5 12 41525.100 41603.900 248.969 0.402 o
1 5 14 33338.700 34762.200 204.603 0.552 o
1 5 16 19950.200 20517.200 141.736 1.163 o
1 5 18 30483.700 31673.500 241.776 0.616 o
1 5 20 42372.200 41939.900 302.288 0.384 o
1 5 22 20574.700 20548.600 189.177 1.093 o
1 5 24 19350.100 19703.300 210.310 1.149 o
1 5 26 13490.900 13356.000 196.484 1.801 o
1 5 28 9547.480 9927.790 172.581 2.662 o
1 6 -27 1201.480 1197.290 69.348 24.358 o
1 6 -25 1449.380 1358.460 64.331 21.851 o
1 6 -23 1070.320 1135.980 50.931 29.585 o
1 6 -21 759.096 682.222 42.885 44.075 o
1 6 -19 17.846 27.145 11.975 1228.960 o
1 6 -17 4832.590 4966.810 67.648 6.610 o
1 6 -15 10411.700 10096.600 97.569 2.764 o
1 6 -13 866.677 763.006 25.034 43.559 o
1 6 -11 714.069 606.432 18.599 54.614 o
1 6 -9 5725.680 5115.050 51.260 5.917 o
1 6 -7 25672.000 25841.600 152.730 0.831 o
1 6 -5 3254.370 2627.830 32.890 11.524 o
1 6 -3 375.256 829.545 19.442 69.578 o
1 6 -1 5181.500 4920.900 46.158 6.506 o
1 6 1 663.072 552.171 16.724 59.517 o
1 6 3 513.563 312.673 12.806 84.354 o
1 6 5 229.328 125.114 18.094 177.719 o
1 6 7 1355.700 1136.690 21.410 28.704 o
1 6 9 364.242 307.457 15.666 106.714 o
1 6 11 27.676 95.388 12.125 637.258 o
1 6 13 5738.540 5201.070 59.898 5.809 o
1 6 15 7097.000 6517.360 70.946 4.506 o
1 6 17 1619.950 1533.440 36.435 22.190 o
1 6 19 149.097 187.969 22.678 194.064 o
1 6 21 1435.100 1429.630 49.944 23.281 o
1 6 23 2278.060 2230.840 82.673 13.357 o
1 6 25 1008.570 1030.750 64.975 28.647 o
1 6 27 666.434 601.754 50.235 46.144 o
1 7 -26 701.891 904.948 59.850 36.973 o
1 7 -24 720.255 990.079 59.965 35.515 o
1 7 -22 3379.170 3077.020 86.161 9.417 o
1 7 -20 2710.150 2759.760 59.227 12.198 o
1 7 -18 5.641 22.208 10.228 2046.940 o
1 7 -16 1200.390 1292.840 34.239 28.721 o
1 7 -14 243.475 296.873 19.377 134.347 o
1 7 -12 376.377 384.813 17.762 96.251 o
1 7 -10 3806.300 3819.730 46.139 8.905 o
1 7 -8 1079.890 1317.100 25.696 31.399 o
1 7 -6 4642.910 4978.840 50.839 6.974 o
1 7 -4 203.810 268.732 14.623 161.237 o
1 7 -2 3956.590 4629.390 47.552 8.049 o
1 7 0 540.723 442.161 16.166 73.257 o
1 7 2 1523.830 1854.550 28.352 22.102 o
1 7 4 10854.600 11960.700 105.154 2.480 o
1 7 6 975.622 1037.350 22.369 36.871 o
1 7 8 2756.900 3449.850 42.920 11.557 o
1 7 10 113.792 74.293 10.992 356.111 o
1 7 12 1.414 9.966 6.623 5149.460 o
1 7 14 1614.260 1707.940 36.772 21.444 o
1 7 16 1443.850 1343.000 38.603 24.777 o
1 7 18 22.800 23.151 12.803 1106.170 o
1 7 20 4639.280 4361.730 85.767 6.853 o
1 7 22 54.340 43.797 18.659 506.071 o
1 7 24 783.495 823.033 54.869 37.515 o
1 7 26 57.229 29.778 19.005 517.815 o
1 8 -25 3666.420 3458.040 99.190 8.287 o
1 8 -23 7237.770 7283.370 140.368 3.800 o
1 8 -21 22856.600 22093.400 260.218 0.913 o
1 8 -19 12724.400 12602.300 155.102 2.032 o
1 8 -17 2790.040 2778.730 59.715 11.925 o
1 8 -15 9910.090 9814.580 139.179 2.750 o
1 8 -13 22101.200 22227.600 166.076 1.010 o
1 8 -11 15900.500 15312.600 114.024 1.632 o
1 8 -9 7423.710 6913.600 70.719 4.263 o
1 8 -7 6983.600 6601.210 63.568 4.581 o
1 8 -5 10121.100 9980.860 81.625 2.884 o
1 8 -3 13515.500 13048.300 96.588 2.024 o
1 8 -1 13453.000 12360.300 92.900 2.082 o
1 8 1 17710.900 16545.300 113.042 1.441 o
1 8 3 10363.700 9907.760 79.074 2.844 o
1 8 5 5001.100 4755.770 50.114 6.727 o
1 8 7 6680.750 5887.850 82.617 4.806 o
1 8 9 18204.600 17516.000 136.573 1.352 o
1 8 11 17978.700 17234.500 137.107 1.375 o
1 8 13 4297.330 4363.560 66.541 7.525 o
1 8 15 853.032 877.733 35.183 40.114 o
1 8 17 8140.040 7814.180 114.106 3.584 o
1 8 19 13511.400 13760.400 176.197 1.827 o
1 8 21 9613.280 9604.640 138.034 2.840 o
1 8 23 4435.090 4264.630 125.315 6.380 o
1 8 25 1631.250 1475.420 73.235 19.011 o
1 9 -24 24.119 80.610 29.101 364.096 o
1 9 -22 2798.090 2943.790 89.982 10.583 o
1 9 -20 2613.540 2735.970 74.196 11.943 o
1 9 -18 700.147 835.310 46.188 42.419 o
1 9 -16 311.375 374.002 31.644 95.200 o
1 9 -14 726.912 776.038 35.619 45.791 o
1 9 -12 11026.800 11312.700 119.677 2.468 o
1 9 -10 6569.120 6603.910 69.998 4.759 o
1 9 -8 5673.940 5578.050 61.277 5.705 o
1 9 -6 1680.340 1661.700 31.884 21.376 o
1 9 -4 3037.890 3187.650 44.083 11.145 o
1 9 -2 20515.900 21068.900 139.960 1.122 o
1 9 0 8463.750 8534.430 76.184 3.542 o
1 9 2 579.909 633.828 34.381 56.133 o
1 9 4 5004.700 5288.100 64.887 6.333 o
1 9 6 1636.120 1761.700 37.357 20.996 o
1 9 8 3441.350 3292.930 52.598 9.942 o
1 9 10 16633.000 16626.900 163.514 1.458 o
1 9 12 4636.520 4837.790 66.718 6.880 o
1 9 14 1252.920 1317.200 40.664 27.073 o
1 9 16 2724.600 2845.620 60.392 11.992 o
1 9 18 3861.400 3955.310 83.827 8.038 o
1 9 20 6702.400 6970.020 116.766 4.261 o
1 9 22 2741.770 2896.970 79.677 11.173 o
1 9 24 34.410 51.443 37.682 263.842 o
1 10 -23 1938.620 2048.820 129.012 11.662 o
1 10 -21 3815.770 4185.490 108.849 7.393 o
1 10 -19 3035.750 3172.670 78.617 10.226 o
1 10 -17 94.292 84.656 23.393 294.603 o
1 10 -15 3633.560 3708.760 79.126 8.649 o
1 10 -13 4601.230 4905.250 89.327 6.571 o
1 10 -11 3446.930 3627.560 65.056 9.348 o
1 10 -9 21839.100 21145.400 162.654 1.045 o
1 10 -7 8504.290 8185.560 87.491 3.540 o
1 10 -5 1362.030 1449.490 31.533 25.729 o
1 10 -3 10722.700 10423.100 90.682 2.685 o
1 10 -1 16011.900 15107.100 114.968 1.630 o
1 10 1 18956.400 18771.600 135.276 1.269 o
1 10 3 4007.560 4233.620 64.513 8.011 o
1 10 5 86.988 94.730 14.019 374.226 o
1 10 7 9488.850 9414.870 97.142 3.053 o
1 10 9 19985.100 19381.200 155.773 1.179 o
1 10 11 8514.310 8828.200 96.973 3.397 o
1 10 13 4441.450 4639.720 76.808 7.052 o
1 10 15 3305.650 3167.600 64.355 10.079 o
1 10 17 3877.210 3972.380 84.595 7.989 o
1 10 19 7824.670 8158.450 134.611 3.504 o
1 10 21 5656.220 5548.030 171.164 4.458 o
1 10 23 1477.180 1442.460 79.600 19.480 o
1 11 -22 7563.610 6943.910 147.064 3.694 o
1 11 -20 11514.900 11542.500 187.395 2.160 o
1 11 -18 9722.790 9816.040 144.780 2.765 o
1 11 -16 1518.920 1525.920 54.577 21.581 o
1 11 -14 6473.950 6383.730 107.966 4.577 o
1 11 -12 20055.100 19551.700 203.451 1.127 o
1 11 -10 12993.600 12845.500 137.463 2.025 o
1 11 -8 2107.840 2044.640 44.322 16.577 o
1 11 -6 3134.550 2824.980 67.467 10.740 o
1 11 -4 15460.800 14903.500 129.753 1.669 o
1 11 -2 7714.310 7615.140 80.905 3.948 o
1 11 0 11546.800 11490.500 110.053 2.391 o
1 11 2 10630.100 10430.800 104.610 2.665 o
1 11 4 4937.110 4678.900 66.913 6.656 o
1 11 6 5015.670 4909.500 69.458 6.445 o
1 11 8 5779.300 5774.130 77.466 5.426 o
1 11 10 21954.800 21665.100 174.060 1.022 o
1 11 12 8571.230 8512.150 135.551 3.233 o
1 11 14 210.354 249.402 23.738 146.420 o
1 11 16 3014.400 3091.970 78.618 10.357 o
1 11 18 11314.900 10725.900 174.719 2.290 o
1 11 20 12211.700 12247.200 195.004 2.004 o
1 11 22 2496.210 2779.750 161.507 8.199 o
1 12 -19 913.688 893.270 62.807 31.819 o
1 12 -17 8.033 43.499 20.811 740.529 o
1 12 -15 1431.760 1558.440 57.835 21.863 o
1 12 -13 822.688 999.972 52.247 35.228 o
1 12 -11 1806.530 1600.520 54.503 19.092 o
1 12 -9 158.655 144.352 21.764 205.608 o
1 12 -7 1389.360 1550.680 42.803 23.846 o
1 12 -5 516.742 721.525 35.791 56.600 o
1 12 -3 1789.860 2016.350 49.293 18.207 o
1 12 -1 56.909 166.193 19.340 321.062 o
1 12 1 1807.170 1567.010 39.663 20.262 o
1 12 3 607.177 733.084 33.136 52.614 o
1 12 5 5906.290 6147.940 81.355 5.190 o
1 12 7 319.612 471.535 27.688 90.614 o
1 12 9 106.510 73.568 13.396 358.209 o
1 12 11 688.451 688.744 40.237 47.470 o
1 12 13 280.364 360.650 28.493 105.459 o
1 12 15 4160.360 4241.910 104.455 7.077 o
1 12 17 161.077 124.612 27.689 188.431 o
1 12 19 350.253 270.160 37.340 90.547 o
1 13 -18 1590.610 1475.310 144.536 12.180 o
1 13 -16 4494.220 4346.060 97.603 6.810 o
1 13 -14 314.288 283.030 31.163 103.006 o
1 13 -12 2325.470 2221.990 66.603 14.080 o
1 13 -10 1894.420 1837.470 59.892 17.402 o
1 13 -8 488.557 430.875 40.171 65.466 o
1 13 -6 7793.490 7329.300 132.154 3.663 o
1 13 -4 3601.010 3466.870 68.221 9.148 o
1 13 -2 1487.090 1415.210 52.769 22.550 o
1 13 0 1095.190 998.102 42.433 31.789 o
1 13 2 804.139 706.465 37.251 43.814 o
1 13 4 7249.800 6680.730 96.771 4.237 o
1 13 6 5453.300 5146.240 77.361 5.890 o
1 13 8 120.364 120.022 19.903 259.866 o
1 13 10 320.271 259.429 26.715 109.819 o
1 13 12 2867.800 2714.120 72.710 11.349 o
1 13 14 1966.490 2046.570 75.758 15.383 o
1 13 16 3738.220 3588.320 100.574 8.062 o
1 13 18 606.853 489.362 48.491 51.821 o
1 14 -15 8274.850 8569.090 141.308 3.273 o
1 14 -13 11481.700 11992.800 190.356 2.125 o
1 14 -11 22410.300 22725.300 274.055 0.905 o
1 14 -9 21844.200 21895.200 264.751 0.947 o
1 14 -7 20293.800 20735.800 253.172 1.038 o
1 14 -5 8686.180 9380.570 156.399 2.982 o
1 14 -3 12429.800 12894.400 162.852 2.030 o
1 14 -1 28854.200 29137.800 245.297 0.671 o
1 14 1 24934.000 25248.600 223.126 0.826 o
1 14 3 20850.800 21031.600 197.840 1.063 o
1 14 5 8002.260 8553.670 128.955 3.426 o
1 14 7 15692.600 16174.500 188.209 1.506 o
1 14 9 21040.100 21364.900 227.110 1.022 o
1 14 11 18084.500 18899.200 213.973 1.230 o
1 14 13 20388.400 20929.400 264.128 1.019 o
1 14 15 4894.390 5136.420 123.154 5.709 o
1 15 -12 5238.150 5215.380 124.732 5.423 o
1 15 -10 7188.930 7075.560 145.146 3.815 o
1 15 -8 7083.330 7233.000 201.181 3.341 o
1 15 -6 6685.970 6185.920 131.047 4.312 o
1 15 -4 2461.410 2278.570 80.136 12.808 o
1 15 -2 6538.600 6626.940 116.936 4.409 o
1 15 0 12121.500 11795.100 160.437 2.147 o
1 15 2 8552.660 7922.530 115.551 3.431 o
1 15 4 4235.150 4067.140 81.280 7.539 o
1 15 6 3607.040 3622.370 98.291 8.278 o
1 15 8 8745.510 8410.050 153.656 3.099 o
1 15 10 8191.640 8018.190 152.176 3.304 o
1 15 12 4996.170 5059.130 142.733 5.357 o
1 16 -5 877.952 912.721 104.103 22.525 o
1 16 -3 67.259 83.095 26.461 310.805 o
1 16 -1 847.313 771.304 49.376 38.145 o
1 16 1 1327.300 1152.330 58.885 24.798 o
1 16 3 168.884 204.790 32.129 150.456 o
1 16 5 668.303 764.830 73.163 34.893 o
2 0 -28 22422.600 22476.000 311.988 0.874 o
2 0 -26 11127.200 11154.200 190.335 2.229 o
2 0 -24 16822.900 17366.700 302.255 1.204 o
2 0 -22 54531.100 53861.000 517.999 0.241 o
2 0 -20 37789.100 38063.500 327.434 0.442 o
2 0 -18 47269.000 47278.300 378.467 0.315 o
2 0 -16 61329.000 61384.600 460.011 0.207 o
2 0 -14 54901.700 56136.900 418.601 0.246 o
2 0 -12 86217.300 84995.100 591.861 0.118 o
2 0 -10 122205.000 119961.000 926.092 0.063 o
2 0 -8 110382.000 112800.000 1046.560 0.070 o
2 0 -6 57254.200 61422.300 422.458 0.225 o
2 0 -4 152004.000 159462.000 1277.980 0.040 o
2 0 -2 142291.000 148204.000 1420.400 0.043 o
2 0 0 193056.000 201004.000 1596.040 0.026 o
2 0 2 255302.000 264653.000 3612.960 0.012 o
2 0 4 93075.900 96635.800 876.257 0.094 o
2 0 6 450848.000 435699.000 3056.700 0.006 o
2 0 8 210745.000 212621.000 1456.480 0.023 o
2 0 10 103982.000 99238.500 815.583 0.084 o
2 0 12 201957.000 204806.000 1402.040 0.025 o
2 0 14 74353.900 78038.900 557.382 0.146 o
2 0 16 44301.900 45727.000 381.925 0.339 o
2 0 18 52372.600 54849.600 455.372 0.256 o
2 0 20 52712.300 52262.500 420.585 0.265 o
2 0 22 37120.200 38334.500 406.813 0.426 o
2 0 24 12406.200 12824.200 298.520 1.632 o
2 0 26 12429.100 12243.600 211.146 1.930 o
2 0 28 20348.300 20267.200 488.945 0.771 o
2 1 -29 1414.400 1304.980 68.015 21.940 o
2 1 -27 8041.870 7859.640 112.555 3.617 o
2 1 -25 4921.800 4954.750 83.998 6.331 o
2 1 -23 3407.300 3296.340 64.922 9.733 o
2 1 -21 7724.170 7531.500 87.817 3.925 o
2 1 -19 10079.400 10073.100 95.538 2.843 o
2 1 -17 3792.580 3508.170 46.576 9.186 o
2 1 -15 12314.900 12173.900 93.183 2.253 o
2 1 -13 29656.100 30976.200 177.322 0.660 o
2 1 -11 4388.560 3891.260 40.221 8.044 o
2 1 -9 15940.800 14957.500 98.079 1.662 o
2 1 -7 44879.600 43618.800 219.314 0.367 o
2 1 -5 47872.700 47115.800 230.349 0.329 o
2 1 -3 92709.900 93372.900 461.391 0.107 o
2 1 1 4195.020 3577.830 28.849 8.667 o
2 1 3 85206.100 89162.000 503.821 0.119 o
2 1 5 47.832 193.149 20.039 308.306 o
2 1 7 2794.120 3800.940 35.033 11.161 o
2 1 9 5385.830 4829.170 42.348 6.387 o
2 1 11 2789.730 2413.540 34.045 13.235 o
2 1 13 875.978 642.864 21.443 46.025 o
2 1 15 7019.960 6124.280 60.695 4.700 o
2 1 17 6901.000 6090.440 63.772 4.755 o
2 1 19 4890.660 4303.760 55.373 7.024 o
2 1 21 6403.570 5985.570 80.236 4.951 o
2 1 23 2752.080 2715.240 60.656 12.091 o
2 1 25 6060.980 5923.960 121.151 4.776 o
2 1 27 4944.640 4868.880 113.342 5.925 o
2 1 29 1389.070 1423.700 73.695 20.932 o
2 2 -28 549.025 475.603 38.783 60.566 o
2 2 -26 137.619 231.429 24.028 183.426 o
2 2 -24 1.494 19.290 10.750 2412.410 o
2 2 -22 2542.670 2582.050 51.825 13.274 o
2 2 -20 3753.510 3787.620 59.564 8.800 o
2 2 -18 1246.600 1350.870 34.175 27.637 o
2 2 -16 1091.470 1121.220 25.375 33.058 o
2 2 -14 170.014 221.658 13.121 194.757 o
2 2 -12 12059.200 12175.900 86.163 2.305 o
2 2 -10 2259.360 1843.510 25.068 17.037 o
2 2 -8 4039.750 3633.720 39.445 8.763 o
2 2 -6 2322.020 1951.600 26.977 16.360 o
2 2 -4 130.403 97.420 8.801 311.963 o
2 2 -2 8602.270 8160.700 56.585 3.623 o
2 2 0 439.033 889.293 13.218 64.018 o
2 2 2 5204.940 4910.720 35.350 6.562 o
2 2 4 5.096 29.161 6.234 2437.630 o
2 2 6 19437.700 22744.200 132.167 1.139 o
2 2 8 1811.380 1528.200 21.142 21.334 o
2 2 10 4333.480 3492.800 36.939 8.443 o
2 2 12 809.577 1228.170 22.892 38.614 o
2 2 14 1663.140 2060.550 32.042 19.913 o
2 2 16 764.398 973.147 24.000 43.652 o
2 2 18 1177.040 1116.550 27.738 31.246 o
2 2 20 4763.420 4223.420 63.115 7.116 o
2 2 22 11.340 15.241 11.835 1679.810 o
2 2 24 21.234 52.019 17.677 707.966 o
2 2 26 27.796 12.998 13.611 1059.050 o
2 2 28 644.845 594.632 50.681 46.914 o
2 3 -29 4895.300 4481.500 111.753 6.144 o
2 3 -27 163.853 115.793 25.696 197.176 o
2 3 -25 2978.130 2723.640 57.132 11.566 o
2 3 -23 8289.820 8169.990 97.618 3.565 o
2 3 -21 7156.260 7081.380 86.887 4.254 o
2 3 -19 15099.300 14920.200 130.123 1.701 o
2 3 -17 5810.710 5873.470 82.481 5.327 o
2 3 -15 4328.200 4076.620 46.346 7.934 o
2 3 -13 19901.600 19216.300 122.538 1.213 o
2 3 -11 24255.100 24893.100 146.018 0.893 o
2 3 -9 18685.600 18449.900 123.414 1.304 o
2 3 -7 21855.100 21766.700 160.750 1.033 o
2 3 -5 67.984 55.909 18.301 437.424 o
2 3 -3 3162.130 3014.020 60.340 10.662 o
2 3 -1 97679.000 99710.600 488.320 0.097 o
2 3 1 16881.900 16524.000 98.282 1.517 o
2 3 3 11550.900 10561.000 73.914 2.550 o
2 3 5 3004.360 2304.870 35.166 12.678 o
2 3 7 1954.320 1386.310 24.794 20.597 o
2 3 9 56425.800 57368.100 290.020 0.247 o
2 3 11 10993.400 9751.980 74.588 2.737 o
2 3 13 1663.040 1135.880 23.492 24.591 o
2 3 15 6495.600 6199.790 65.042 4.942 o
2 3 17 3699.720 3275.750 45.729 9.580 o
2 3 19 8469.200 8254.490 90.299 3.528 o
2 3 21 6746.400 6155.060 80.341 4.716 o
2 3 23 2929.190 2524.010 66.182 11.671 o
2 3 25 1857.750 1646.360 61.031 18.103 o
2 3 27 2929.750 2818.730 76.941 10.915 o
2 3 29 3248.200 2771.320 139.383 8.075 o
2 4 -28 3515.550 3926.860 103.183 8.066 o
2 4 -26 3473.060 3702.860 84.808 8.768 o
2 4 -24 5025.370 5171.110 79.109 6.209 o
2 4 -22 7385.330 7684.420 93.641 3.994 o
2 4 -20 21165.000 21433.900 173.417 1.060 o
2 4 -18 16733.300 17074.300 141.235 1.463 o
2 4 -16 749.945 895.635 27.842 44.746 o
2 4 -14 3271.210 3083.850 75.338 9.934 o
2 4 -12 35495.500 35231.700 216.909 0.514 o
2 4 -10 48415.700 49317.600 279.787 0.313 o
2 4 -8 41562.400 41775.100 217.699 0.405 o
2 4 -6 5872.720 5073.120 52.058 5.813 o
2 4 -4 9312.480 8707.730 60.376 3.308 o
2 4 -2 137941.000 141006.000 689.816 0.052 o
2 4 0 65325.100 67604.900 328.411 0.192 o
2 4 2 25235.200 25727.100 151.778 0.846 o
2 4 4 21657.300 23028.300 151.403 1.021 o
2 4 6 3815.820 3933.110 36.812 8.915 o
2 4 8 38147.800 40131.500 329.260 0.427 o
2 4 10 48526.600 51262.600 267.736 0.307 o
2 4 12 10208.000 10364.000 81.094 2.823 o
2 4 14 7093.310 7264.480 67.569 4.349 o
2 4 16 7063.330 7624.060 73.064 4.254 o
2 4 18 17066.300 18248.300 147.925 1.391 o
2 4 20 24676.800 25295.300 237.762 0.824 o
2 4 22 8387.930 8681.680 111.141 3.390 o
2 4 24 3030.770 3284.300 90.816 9.723 o
2 4 26 3280.150 3715.050 98.665 8.682 o
2 4 28 4703.980 4958.120 119.801 5.973 o
2 5 -27 1140.290 1190.100 59.813 26.683 o
2 5 -25 820.746 920.463 59.745 34.156 o
2 5 -23 30.783 42.975 13.857 791.550 o
2 5 -21 7050.890 7136.420 89.162 4.274 o
2 5 -19 5333.240 5483.040 75.832 5.868 o
2 5 -17 848.170 928.301 29.840 40.623 o
2 5 -15 1111.450 1174.370 30.464 31.599 o
2 5 -13 1980.790 1728.430 34.600 18.724 o
2 5 -11 6562.600 6422.850 58.971 4.876 o
2 5 -9 18180.900 18798.000 116.791 1.330 o
2 5 -7 654.951 1087.850 20.073 46.205 o
2 5 -5 2717.170 2766.910 30.728 12.954 o
2 5 -3 18459.300 19311.200 114.927 1.299 o
2 5 -1 7395.360 7291.720 56.509 4.256 o
2 5 1 9493.720 9764.700 86.252 3.044 o
2 5 3 5354.390 5838.150 56.143 5.889 o
2 5 5 86.737 109.539 11.319 375.781 o
2 5 7 37.062 78.347 11.375 645.322 o
2 5 9 7609.910 7968.730 65.327 3.989 o
2 5 11 8221.500 8853.810 73.447 3.579 o
2 5 13 51.740 101.369 13.759 473.253 o
2 5 15 51.561 99.460 10.829 511.966 o
2 5 17 2627.600 2937.190 50.128 12.475 o
2 5 19 3478.270 3633.840 59.554 9.403 o
2 5 21 5113.740 5168.380 97.623 5.904 o
2 5 23 944.399 1028.580 53.261 32.223 o
2 5 25 86.506 111.916 26.410 264.056 o
2 5 27 2074.150 2266.190 81.559 14.098 o
2 6 -26 309.297 332.895 38.480 90.527 o
2 6 -24 11874.000 12002.700 145.365 2.209 o
2 6 -22 18029.700 18517.500 180.376 1.285 o
2 6 -20 17760.000 18377.600 157.902 1.331 o
2 6 -18 25670.400 25825.200 191.851 0.813 o
2 6 -16 2795.250 2898.900 50.126 12.033 o
2 6 -14 11314.800 11487.700 111.765 2.425 o
2 6 -12 46683.300 46103.800 457.109 0.309 o
2 6 -10 42137.700 42308.100 231.401 0.395 o
2 6 -8 52226.500 53508.500 279.799 0.278 o
2 6 -6 5604.910 5292.920 49.944 5.951 o
2 6 -4 4164.070 3817.280 40.743 8.413 o
2 6 -2 101652.000 104049.000 705.349 0.087 o
2 6 0 82667.700 84017.600 545.840 0.126 o
2 6 2 30431.500 29201.900 163.042 0.666 o
2 6 4 19044.200 18139.300 126.688 1.289 o
2 6 6 19728.900 18861.500 132.281 1.225 o
2 6 8 53572.200 54325.200 283.309 0.268 o
2 6 10 55115.800 55297.200 292.318 0.258 o
2 6 12 26653.900 26456.800 164.320 0.789 o
2 6 14 12930.600 12939.900 102.970 2.095 o
2 6 16 6165.400 6128.480 75.769 5.083 o
2 6 18 15761.600 16088.500 194.917 1.493 o
2 6 20 32737.200 32917.700 286.577 0.552 o
2 6 22 11453.800 11447.100 150.945 2.295 o
2 6 24 1940.210 2148.730 75.475 15.292 o
2 6 26 4945.920 5161.740 120.744 5.701 o
2 7 -27 812.426 773.492 57.478 36.629 o
2 7 -25 1831.300 1832.810 109.851 13.745 o
2 7 -23 26.475 27.341 16.639 818.166 o
2 7 -21 660.812 689.369 40.566 48.462 o
2 7 -19 1766.430 1718.980 54.758 18.942 o
2 7 -17 1329.930 1333.780 35.793 26.473 o
2 7 -15 281.535 237.113 23.635 125.920 o
2 7 -13 4055.560 3805.640 55.306 8.390 o
2 7 -11 1913.370 2044.500 38.362 17.966 o
2 7 -9 1566.050 1879.980 30.402 21.503 o
2 7 -7 10773.300 10520.000 82.102 2.686 o
2 7 -5 1847.510 2452.220 43.146 16.936 o
2 7 -3 7629.250 8242.120 68.420 3.916 o
2 7 -1 6.199 41.420 7.677 1747.140 o
2 7 1 493.983 595.672 36.425 61.528 o
2 7 3 11224.100 11781.800 102.282 2.439 o
2 7 5 602.695 524.263 21.502 63.093 o
2 7 7 6.906 53.400 11.079 1233.540 o
2 7 9 1620.940 1904.770 36.682 20.583 o
2 7 11 20.772 40.244 9.355 1154.700 o
2 7 13 18.894 65.070 11.173 894.367 o
2 7 15 7332.330 7178.970 84.535 4.171 o
2 7 17 425.409 361.956 28.776 83.041 o
2 7 19 1437.840 1446.020 49.761 23.191 o
2 7 21 790.526 652.368 41.621 43.911 o
2 7 23 251.374 207.794 26.365 134.509 o
2 7 25 1134.600 1103.680 66.877 26.087 o
2 8 -26 1226.780 1326.920 75.530 22.500 o
2 8 -24 483.384 523.635 46.511 58.594 o
2 8 -22 343.890 339.260 32.658 91.795 o
2 8 -20 1918.260 1852.760 58.413 17.326 o
2 8 -18 1822.400 1973.770 57.455 17.595 o
2 8 -16 3646.720 3632.700 67.011 8.957 o
2 8 -14 1256.200 1205.730 45.029 27.241 o
2 8 -12 75.015 119.070 15.249 364.202 o
2 8 -10 3993.310 4233.300 70.744 7.926 o
2 8 -8 2582.820 2674.930 38.870 13.379 o
2 8 -6 3483.920 3634.330 56.783 9.448 o
2 8 -4 850.750 703.770 21.016 45.903 o
2 8 -2 17.814 40.372 7.810 1307.000 o
2 8 0 3953.310 4060.980 46.243 8.480 o
2 8 2 214.390 213.902 12.515 172.392 o
2 8 4 3516.030 3405.240 49.578 9.741 o
2 8 6 4724.700 4674.150 59.495 6.958 o
2 8 8 223.105 272.015 18.002 147.545 o
2 8 10 1795.350 1993.870 40.079 18.794 o
2 8 12 32.774 61.178 11.498 748.641 o
2 8 14 2609.720 2501.310 47.361 13.334 o
2 8 16 3575.340 3509.830 74.317 9.015 o
2 8 18 249.405 277.890 28.068 122.167 o
2 8 20 862.577 827.730 47.245 37.608 o
2 8 22 265.735 270.011 30.823 114.738 o
2 8 24 1255.230 1166.010 57.386 25.777 o
2 9 -25 5927.490 6225.620 137.634 4.585 o
2 9 -23 11812.400 11577.800 186.676 2.121 o
2 9 -21 20568.800 20392.600 289.234 0.995 o
2 9 -19 11721.900 11787.200 155.395 2.217 o
2 9 -17 9938.300 9828.370 134.989 2.760 o
2 9 -15 18812.100 18324.000 191.696 1.233 o
2 9 -13 18324.100 18229.500 184.033 1.272 o
2 9 -11 27849.500 27529.100 194.921 0.733 o
2 9 -9 24049.700 23386.000 221.378 0.882 o
2 9 -7 27097.400 27540.300 184.453 0.755 o
2 9 -5 41629.000 42840.600 243.832 0.396 o
2 9 -3 22607.200 22271.700 152.332 0.997 o
2 9 -1 39929.700 38567.400 222.303 0.438 o
2 9 1 58975.300 59003.300 315.271 0.231 o
2 9 3 21330.800 21504.900 157.745 1.063 o
2 9 5 16645.300 16673.900 134.074 1.493 o
2 9 7 34433.400 34036.700 225.961 0.536 o
2 9 9 38220.900 37479.200 258.955 0.456 o
2 9 11 25515.700 24758.600 183.045 0.838 o
2 9 13 12403.000 12539.300 147.573 2.095 o
2 9 15 14899.200 14891.700 168.981 1.656 o
2 9 17 26183.100 25509.400 245.070 0.775 o
2 9 19 15334.400 15476.200 183.547 1.569 o
2 9 21 11050.400 11341.800 157.542 2.343 o
2 9 23 12617.100 12430.300 171.052 2.014 o
2 10 -22 16427.800 16669.300 285.210 1.272 o
2 10 -20 27846.200 28632.300 279.012 0.681 o
2 10 -18 13870.600 14085.800 175.125 1.777 o
2 10 -16 18628.600 18588.100 201.894 1.224 o
2 10 -14 19013.200 19034.300 343.505 1.011 o
2 10 -12 30967.000 30489.900 268.958 0.607 o
2 10 -10 59862.800 60528.900 546.169 0.206 o
2 10 -8 17266.800 16847.300 137.864 1.437 o
2 10 -6 16494.300 16408.600 123.930 1.526 o
2 10 -4 31416.700 31687.500 196.937 0.613 o
2 10 -2 36402.000 36463.800 218.325 0.493 o
2 10 0 42868.900 43475.300 272.253 0.377 o
2 10 2 22022.800 21601.200 163.204 1.028 o
2 10 4 23526.800 23842.300 176.350 0.920 o
2 10 6 26102.600 26182.000 190.229 0.797 o
2 10 8 36580.000 36667.600 246.046 0.484 o
2 10 10 31166.900 31484.900 222.126 0.612 o
2 10 12 25628.300 25479.700 193.650 0.819 o
2 10 14 16913.100 17082.200 186.298 1.391 o
2 10 16 4992.310 5137.170 96.995 6.021 o
2 10 18 24974.300 24476.200 254.631 0.816 o
2 10 20 22507.800 22081.600 237.064 0.944 o
2 10 22 8341.600 8665.270 141.218 3.243 o
2 11 -21 453.012 521.390 49.121 58.816 o
2 11 -19 474.623 562.994 42.265 60.522 o
2 11 -17 297.544 278.124 30.892 107.027 o
2 11 -15 74.274 44.796 17.546 445.253 o
2 11 -13 328.393 346.189 31.587 94.776 o
2 11 -11 402.820 314.464 34.986 83.275 o
2 11 -9 1583.480 1668.910 53.137 20.592 o
2 11 -7 25.419 44.248 14.463 822.135 o
2 11 -5 8047.570 7634.280 79.398 3.826 o
2 11 -3 22.490 55.365 13.035 844.182 o
2 11 -1 62.217 58.690 12.418 537.840 o
2 11 1 110.733 107.160 14.585 310.953 o
2 11 3 555.629 431.401 24.991 68.846 o
2 11 5 3641.490 3374.010 57.374 9.386 o
2 11 7 68.103 71.859 13.543 469.720 o
2 11 9 803.599 851.275 42.938 40.014 o
2 11 11 3.884 21.507 11.416 1988.840 o
2 11 13 3199.300 3203.670 74.510 9.982 o
2 11 15 30.265 33.795 18.302 687.294 o
2 11 17 75.091 46.651 18.282 429.728 o
2 11 19 236.466 233.047 37.464 113.950 o
2 11 21 421.517 254.326 37.652 82.046 o
2 12 -20 62.733 15.998 21.957 466.586 o
2 12 -18 4.462 32.314 18.934 953.161 o
2 12 -16 1318.200 1315.740 57.818 24.148 o
2 12 -14 53.264 104.182 21.659 369.240 o
2 12 -12 82.839 101.139 29.141 254.586 o
2 12 -10 49.106 63.826 18.139 494.999 o
2 12 -8 91.600 114.169 29.559 236.027 o
2 12 -6 267.746 319.785 33.075 105.701 o
2 12 -4 118.430 174.272 20.880 229.507 o
2 12 -2 4.035 9.917 16.820 1420.020 o
2 12 0 374.545 386.602 24.702 91.345 o
2 12 2 234.762 294.120 27.734 124.431 o
2 12 4 560.174 644.664 31.586 58.127 o
2 12 6 512.385 544.253 29.062 65.854 o
2 12 8 1260.200 1180.800 39.521 28.053 o
2 12 10 1146.030 1197.580 38.233 29.828 o
2 12 12 144.205 161.172 21.146 212.384 o
2 12 14 803.313 731.860 45.973 40.901 o
2 12 16 2.926 -14.331 14.874 2079.680 o
2 12 18 626.274 746.165 56.480 42.488 o
2 13 -17 4124.990 4145.740 97.621 7.307 o
2 13 -15 2781.270 2942.470 80.338 10.996 o
2 13 -13 8445.900 8480.910 134.259 3.279 o
2 13 -11 13676.300 13882.700 213.316 1.717 o
2 13 -9 5296.940 5403.500 116.136 5.441 o
2 13 -7 6521.020 6804.570 184.576 3.728 o
2 13 -5 5527.680 5535.980 174.996 4.467 o
2 13 -3 3370.470 3446.610 76.810 9.363 o
2 13 -1 11671.900 11668.600 132.455 2.299 o
2 13 1 18141.700 17788.800 172.063 1.310 o
2 13 3 7817.960 7666.350 96.093 3.820 o
2 13 5 4031.210 3938.810 80.298 7.894 o
2 13 7 5875.960 6000.450 85.667 5.216 o
2 13 9 15616.000 15575.300 150.116 1.597 o
2 13 11 19662.100 19870.700 193.114 1.148 o
2 13 13 2984.260 3281.740 86.876 9.948 o
2 13 15 1546.070 1612.410 70.933 19.363 o
2 13 17 6987.650 7126.710 146.390 3.867 o
2 14 -14 264.976 176.510 35.127 118.353 o
2 14 -12 273.267 332.328 40.076 93.787 o
2 14 -10 430.019 485.606 47.374 62.657 o
2 14 -8 2451.870 2212.480 98.977 11.930 o
2 14 -6 1221.220 1110.250 64.103 25.473 o
2 14 -4 1.095 25.788 22.152 837.475 o
2 14 -2 2328.370 2240.120 66.488 14.040 o
2 14 0 4870.760 4884.360 96.342 6.235 o
2 14 2 420.294 473.418 34.024 73.712 o
2 14 4 11.874 4.441 16.493 1299.260 o
2 14 6 18.521 9.444 14.337 1256.720 o
2 14 8 1573.140 1536.110 49.373 21.559 o
2 14 10 1787.970 1649.440 53.570 19.123 o
2 14 12 137.015 157.165 31.271 179.050 o
2 14 14 52.276 51.211 28.102 349.106 o
2 15 -11 12420.600 11992.200 196.100 1.991 o
2 15 -9 7264.180 7200.280 146.964 3.752 o
2 15 -7 2924.360 2870.970 92.272 10.300 o
2 15 -5 5606.860 5825.390 128.292 4.967 o
2 15 -3 5817.210 5834.750 126.532 4.870 o
2 15 -1 11705.300 11600.400 160.425 2.218 o
2 15 1 17629.500 17430.700 274.654 1.207 o
2 15 3 2577.580 2467.640 72.282 12.524 o
2 15 5 2709.830 2593.630 66.492 12.178 o
2 15 7 6785.850 6992.980 121.196 4.184 o
2 15 9 5164.910 5555.900 122.655 5.389 o
2 15 11 12955.400 12362.200 276.316 1.674 o
2 16 -4 1367.440 1258.880 72.545 21.962 o
2 16 -2 2113.710 2242.500 82.902 13.909 o
2 16 0 5062.990 4784.830 103.498 6.013 o
2 16 2 4564.360 4188.890 96.311 6.841 o
2 16 4 2263.480 2224.890 79.195 13.618 o
3 1 -28 6546.170 6918.670 108.719 4.409 o
3 1 -26 2609.880 2781.940 65.102 12.248 o
3 1 -24 6531.330 6637.450 97.299 4.576 o
3 1 -22 13399.600 13748.700 142.703 1.913 o
3 1 -20 26489.400 26866.900 195.689 0.775 o
3 1 -18 17890.600 18318.100 144.484 1.339 o
3 1 -16 1904.620 2047.210 46.133 17.606 o
3 1 -14 15189.700 15576.600 108.189 1.691 o
3 1 -12 34970.800 34827.700 193.737 0.529 o
3 1 -10 42099.200 42922.800 213.894 0.395 o
3 1 -8 36424.400 37847.500 223.061 0.483 o
3 1 -6 5650.020 5494.600 44.869 5.869 o
3 1 -4 32533.000 33909.300 230.796 0.565 o
3 1 -2 51382.500 53149.000 374.626 0.274 o
3 1 0 69124.500 70941.300 732.315 0.154 o
3 1 2 40484.700 43090.100 307.613 0.394 o
3 1 4 3865.540 4169.650 60.409 8.322 o
3 1 6 20598.900 21724.000 132.545 1.108 o
3 1 8 56728.000 59958.700 322.380 0.237 o
3 1 10 29058.400 29211.500 224.196 0.674 o
3 1 12 11892.400 12504.600 88.125 2.302 o
3 1 14 7126.080 7600.520 66.129 4.265 o
3 1 16 9006.410 9805.110 82.759 3.175 o
3 1 18 23072.800 23424.200 199.864 0.929 o
3 1 20 16871.700 17434.900 164.601 1.412 o
3 1 22 6577.720 6801.360 97.990 4.508 o
3 1 24 5732.490 5710.970 93.153 5.327 o
3 1 26 4247.870 4487.500 102.887 6.889 o
3 1 28 12096.800 13064.900 200.178 1.954 o
3 2 -29 517.163 426.404 43.407 61.489 o
3 2 -27 3543.820 3400.720 82.323 8.961 o
3 2 -25 2370.570 2193.860 57.039 14.426 o
3 2 -23 513.237 461.560 30.045 68.544 o
3 2 -21 324.481 315.254 22.356 108.167 o
3 2 -19 5298.770 5003.670 68.435 6.165 o
3 2 -17 5576.950 5129.880 65.404 5.916 o
3 2 -15 670.983 600.497 20.696 56.634 o
3 2 -13 3724.860 3849.180 42.479 9.068 o
3 2 -11 2728.820 2467.730 30.187 13.439 o
3 2 -9 3172.200 2784.620 38.778 11.426 o
3 2 -7 12283.000 12479.500 77.952 2.261 o
3 2 -5 3002.560 2891.060 27.167 11.948 o
3 2 -3 745.222 679.241 15.546 51.806 o
3 2 -1 9454.160 9064.300 58.599 3.222 o
3 2 1 4791.920 4459.310 36.499 7.218 o
3 2 3 2614.670 2394.600 26.217 14.081 o
3 2 5 28430.300 28505.700 195.304 0.707 o
3 2 7 3315.990 2806.260 35.178 11.097 o
3 2 9 1130.030 781.138 20.582 36.436 o
3 2 11 22734.100 22801.900 136.204 0.991 o
3 2 13 829.314 708.449 27.640 45.303 o
3 2 15 698.220 505.727 18.193 58.438 o
3 2 17 20163.400 19304.300 149.793 1.176 o
3 2 19 734.485 583.320 43.205 46.663 o
3 2 21 655.755 733.053 37.457 48.879 o
3 2 23 5270.600 4727.760 82.196 6.152 o
3 2 25 2872.680 2574.460 70.908 11.584 o
3 2 27 1318.390 1488.920 72.350 21.418 o
3 3 -28 27.090 14.473 21.350 679.343 o
3 3 -26 1470.170 1716.650 59.103 20.745 o
3 3 -24 42.012 98.152 18.832 446.067 o
3 3 -22 969.726 844.237 35.044 37.455 o
3 3 -20 4093.150 4048.250 63.173 8.042 o
3 3 -18 2293.400 2446.000 46.270 14.685 o
3 3 -16 10648.300 10940.600 101.270 2.621 o
3 3 -14 14.511 21.297 8.032 1806.690 o
3 3 -12 15.611 78.960 32.992 326.970 o
3 3 -10 65.818 84.745 22.827 349.900 o
3 3 -8 6336.080 7136.900 62.203 4.786 o
3 3 -6 18770.600 20076.000 120.151 1.254 o
3 3 -4 2071.670 2492.400 30.973 16.139 o
3 3 -2 401.767 562.526 11.646 83.135 o
3 3 0 538.505 793.438 15.484 60.043 o
3 3 2 361.516 481.526 13.723 93.248 o
3 3 4 160.364 184.927 9.488 222.548 o
3 3 6 4751.390 5510.760 48.919 6.612 o
3 3 8 1879.940 2590.780 30.937 16.885 o
3 3 10 7819.450 7796.540 61.655 3.955 o
3 3 12 391.580 431.067 15.261 91.784 o
3 3 14 11648.400 12733.400 94.923 2.309 o
3 3 16 3520.910 3729.990 54.704 9.334 o
3 3 18 4740.160 4440.260 63.526 7.019 o
3 3 20 2598.970 2512.800 66.621 12.630 o
3 3 22 1698.590 1781.470 49.598 19.586 o
3 3 24 234.972 386.715 34.811 103.070 o
3 3 26 50.121 126.696 25.111 316.315 o
3 3 28 772.039 749.975 77.269 31.675 o
3 4 -27 4727.810 4649.900 97.920 6.439 o
3 4 -25 7243.960 7133.300 106.288 4.079 o
3 4 -23 14796.200 14135.700 152.396 1.730 o
3 4 -21 19054.500 18502.300 173.967 1.234 o
3 4 -19 7302.050 7082.930 84.467 4.205 o
3 4 -17 15526.700 15226.500 129.531 1.649 o
3 4 -15 11516.400 10888.000 99.409 2.472 o
3 4 -13 12864.800 12446.200 104.749 2.134 o
3 4 -11 21831.200 21170.900 145.384 1.057 o
3 4 -9 16773.600 16064.900 114.482 1.528 o
3 4 -7 36881.900 37285.800 196.324 0.486 o
3 4 -5 4138.650 3278.220 44.493 8.826 o
3 4 -3 38335.200 37528.700 199.647 0.466 o
3 4 -1 104966.000 107956.000 519.415 0.085 o
3 4 1 35177.800 33438.900 202.364 0.535 o
3 4 3 34275.100 33136.500 175.703 0.557 o
3 4 5 21298.300 19877.100 126.060 1.123 o
3 4 7 27971.800 27007.000 191.075 0.737 o
3 4 9 21519.900 21121.100 128.767 1.082 o
3 4 11 36998.700 35925.900 201.497 0.492 o
3 4 13 9674.850 9017.610 75.093 3.126 o
3 4 15 1878.440 1610.830 35.481 19.806 o
3 4 17 22600.500 22373.900 159.720 0.991 o
3 4 19 11133.200 11080.900 110.843 2.494 o
3 4 21 12782.900 12552.600 143.796 2.055 o
3 4 23 10458.600 10371.800 164.636 2.493 o
3 4 25 1806.250 1847.120 70.224 17.091 o
3 4 27 5960.760 5850.880 130.120 4.748 o
3 5 -28 10978.100 11377.600 309.755 1.773 o
3 5 -26 6609.580 6843.460 107.296 4.409 o
3 5 -24 16049.700 16484.600 172.312 1.493 o
3 5 -22 28381.100 28434.200 238.333 0.691 o
3 5 -20 37060.200 37658.800 283.665 0.463 o
3 5 -18 30640.300 31253.700 234.520 0.619 o
3 5 -16 10857.400 11090.400 105.102 2.558 o
3 5 -14 38628.100 39061.800 307.650 0.432 o
3 5 -12 116146.000 115914.000 757.607 0.070 o
3 5 -10 72254.300 73816.100 403.959 0.162 o
3 5 -8 36312.900 35420.600 212.429 0.503 o
3 5 -6 38672.900 38348.500 227.925 0.452 o
3 5 -4 70655.000 75089.400 393.231 0.164 o
3 5 -2 97180.400 99904.200 484.665 0.097 o
3 5 0 39139.100 39425.700 208.115 0.444 o
3 5 2 54781.200 56718.200 285.249 0.256 o
3 5 4 39897.000 41765.200 240.657 0.418 o
3 5 6 32431.800 32830.100 211.222 0.581 o
3 5 8 88894.000 91127.900 447.752 0.114 o
3 5 10 80476.900 82279.800 412.058 0.135 o
3 5 12 58836.500 60001.600 456.922 0.218 o
3 5 14 40133.600 40979.800 256.994 0.417 o
3 5 16 17987.300 18393.900 147.178 1.327 o
3 5 18 35990.000 36650.500 249.024 0.491 o
3 5 20 59790.000 58936.000 398.274 0.222 o
3 5 22 22650.600 22364.500 260.880 0.914 o
3 5 24 4473.910 4522.990 111.998 6.485 o
3 5 26 9362.350 8930.080 162.802 2.848 o
3 6 -27 544.234 373.237 52.371 55.727 o
3 6 -25 833.336 855.100 48.152 37.763 o
3 6 -23 3230.080 3077.390 68.591 10.217 o
3 6 -21 1925.500 1722.500 50.233 18.217 o
3 6 -19 479.229 454.189 30.509 71.505 o
3 6 -17 165.064 111.787 25.725 197.591 o
3 6 -15 12551.200 12144.700 110.851 2.186 o
3 6 -13 6117.770 5868.450 68.490 5.247 o
3 6 -11 1378.410 1479.480 37.254 24.868 o
3 6 -9 1158.720 1128.540 20.781 32.131 o
3 6 -7 4070.850 3894.910 40.736 8.495 o
3 6 -5 20858.300 20750.600 127.704 1.122 o
3 6 -3 14284.000 14140.800 95.579 1.871 o
3 6 -1 684.942 1025.280 22.160 45.889 o
3 6 1 4474.480 4050.230 48.091 7.740 o
3 6 3 17747.500 17111.500 122.228 1.410 o
3 6 5 8685.750 8297.870 76.397 3.509 o
3 6 7 228.212 124.745 12.035 190.521 o
3 6 9 13.762 25.314 9.218 1626.600 o
3 6 11 316.891 302.296 17.534 115.921 o
3 6 13 1301.280 1099.720 33.703 28.714 o
3 6 15 950.000 889.094 39.907 36.420 o
3 6 17 39.179 13.740 11.947 942.170 o
3 6 19 1298.770 1290.450 42.732 26.408 o
3 6 21 8.957 35.663 16.368 1022.920 o
3 6 23 143.767 173.179 29.036 179.358 o
3 6 25 2555.910 2624.030 87.117 11.687 o
3 7 -26 372.644 488.245 41.272 71.794 o
3 7 -24 11.249 24.372 16.154 1102.570 o
3 7 -22 2245.510 1987.150 56.141 15.450 o
3 7 -20 1118.020 1055.570 43.542 30.697 o
3 7 -18 474.562 569.550 33.748 65.284 o
3 7 -16 15.931 14.322 10.921 1599.910 o
3 7 -14 33.260 41.496 12.157 828.642 o
3 7 -12 53.801 81.254 10.666 546.636 o
3 7 -10 3196.400 3115.370 46.357 10.800 o
3 7 -8 2143.080 2143.280 31.784 16.644 o
3 7 -6 8273.960 8658.210 71.658 3.601 o
3 7 -4 3210.150 3575.960 44.091 10.294 o
3 7 -2 6266.850 6356.920 58.397 5.070 o
3 7 0 2771.460 2710.060 35.042 12.778 o
3 7 2 75.105 56.571 8.786 523.281 o
3 7 4 18949.400 20107.700 143.516 1.225 o
3 7 6 3393.840 3742.440 50.730 9.631 o
3 7 8 5652.870 5675.400 66.167 5.646 o
3 7 10 388.297 525.482 23.153 81.626 o
3 7 12 196.872 229.829 17.218 169.238 o
3 7 14 4544.900 4702.980 73.108 6.962 o
3 7 16 3351.530 3451.530 68.930 9.594 o
3 7 18 699.849 752.784 37.932 46.547 o
3 7 20 400.746 380.674 32.408 81.906 o
3 7 22 214.621 203.120 31.817 135.512 o
3 7 24 1015.040 867.956 59.541 31.017 o
3 7 26 763.489 771.887 82.516 30.078 o
3 8 -25 2121.570 1946.820 75.614 14.933 o
3 8 -23 5041.490 4781.720 99.307 6.092 o
3 8 -21 14153.000 13490.100 170.196 1.789 o
3 8 -19 6181.030 6069.060 94.361 4.936 o
3 8 -17 9144.610 8830.580 113.151 3.151 o
3 8 -15 19219.300 19228.200 178.096 1.202 o
3 8 -13 4808.330 4730.310 75.024 6.657 o
3 8 -11 24026.300 23599.200 192.079 0.898 o
3 8 -9 40393.300 39038.700 244.826 0.426 o
3 8 -7 14016.100 13900.900 171.862 1.779 o
3 8 -5 10109.300 9912.750 81.603 2.894 o
3 8 -3 4775.960 4416.790 80.979 6.761 o
3 8 -1 22200.700 21622.500 240.735 0.960 o
3 8 1 36275.500 36242.700 206.547 0.499 o
3 8 3 2695.400 2443.040 42.550 13.287 o
3 8 5 1223.100 1130.880 29.488 30.151 o
3 8 7 17132.900 17038.000 135.000 1.442 o
3 8 9 17429.500 16856.200 135.974 1.427 o
3 8 11 6020.310 5694.090 75.573 5.310 o
3 8 13 3549.600 3423.760 63.142 9.388 o
3 8 15 6853.300 6892.660 94.603 4.381 o
3 8 17 5592.570 5639.810 99.361 5.375 o
3 8 19 4811.440 4777.070 102.923 6.232 o
3 8 21 4738.210 4699.950 96.847 6.424 o
3 8 23 3104.640 2963.100 83.209 10.150 o
3 8 25 3466.940 3342.430 194.636 5.881 o
3 9 -24 1213.670 1416.930 77.198 21.967 o
3 9 -22 1539.300 1754.660 61.569 19.832 o
3 9 -20 5550.530 5897.820 108.969 5.210 o
3 9 -18 2419.890 2560.430 69.154 13.019 o
3 9 -16 225.313 265.693 27.980 130.630 o
3 9 -14 914.296 812.810 39.149 38.435 o
3 9 -12 304.200 426.464 54.589 68.071 o
3 9 -10 11122.700 11056.700 119.247 2.474 o
3 9 -8 2503.250 2666.760 53.221 13.213 o
3 9 -6 1237.650 1222.310 27.544 29.370 o
3 9 -4 435.910 451.809 20.674 81.786 o
3 9 -2 17931.500 17971.200 133.795 1.358 o
3 9 0 23872.600 24209.300 171.659 0.905 o
3 9 2 1808.360 1887.140 45.545 18.740 o
3 9 4 458.691 441.965 23.193 78.407 o
3 9 6 5422.990 5471.600 69.659 5.864 o
3 9 8 9561.190 9893.620 99.885 2.968 o
3 9 10 7918.740 8026.850 90.021 3.751 o
3 9 12 3683.170 3999.860 63.705 8.667 o
3 9 14 654.513 648.047 34.909 51.743 o
3 9 16 2178.810 2276.690 63.516 14.719 o
3 9 18 4836.790 4985.130 97.312 6.207 o
3 9 20 4770.250 4874.870 98.751 6.289 o
3 9 22 5696.670 5418.070 110.857 5.246 o
3 9 24 1205.990 1144.910 97.631 20.055 o
3 10 -23 6891.550 7538.960 152.586 3.776 o
3 10 -21 6807.520 7310.410 127.784 4.056 o
3 10 -19 2111.970 2322.640 75.543 14.213 o
3 10 -17 1795.600 1960.420 61.888 17.473 o
3 10 -15 155.288 198.173 25.921 176.869 o
3 10 -13 5073.430 5233.930 127.944 5.479 o
3 10 -11 4165.130 4035.490 81.463 7.640 o
3 10 -9 724.623 738.913 35.454 46.630 o
3 10 -7 7120.750 7302.740 92.797 4.185 o
3 10 -5 595.356 684.113 27.595 56.465 o
3 10 -3 3823.090 3782.020 58.251 8.717 o
3 10 -1 24466.300 24031.600 175.563 0.886 o
3 10 1 5117.710 4967.120 66.474 6.359 o
3 10 3 6998.190 7141.950 82.917 4.335 o
3 10 5 12371.000 12659.400 118.020 2.161 o
3 10 7 2713.100 2680.940 50.852 12.584 o
3 10 9 10202.700 10053.700 105.565 2.788 o
3 10 11 12057.100 12428.500 122.038 2.212 o
3 10 13 1350.550 1530.400 46.051 24.041 o
3 10 15 4287.270 4310.390 88.374 7.210 o
3 10 17 5332.500 5347.360 101.431 5.627 o
3 10 19 3808.150 3989.950 90.473 7.941 o
3 10 21 8868.920 8960.370 143.061 3.060 o
3 11 -20 9163.450 8743.500 142.551 3.018 o
3 11 -18 9040.220 8737.230 138.080 3.071 o
3 11 -16 4381.600 4050.550 89.253 7.234 o
3 11 -14 3001.030 3188.780 77.050 10.332 o
3 11 -12 17072.400 16707.800 187.323 1.392 o
3 11 -10 17626.100 17038.700 205.779 1.320 o
3 11 -8 10414.400 10267.500 133.181 2.630 o
3 11 -6 9617.190 9166.850 122.371 2.954 o
3 11 -4 4097.190 4035.690 95.609 7.444 o
3 11 -2 9148.150 9054.750 96.362 3.189 o
3 11 0 16029.300 15478.300 135.540 1.587 o
3 11 2 13481.200 12872.300 121.432 1.996 o
3 11 4 1551.340 1482.170 38.710 22.910 o
3 11 6 3788.340 3806.580 62.424 8.678 o
3 11 8 12305.900 11910.100 119.637 2.219 o
3 11 10 8728.900 8306.420 99.037 3.402 o
3 11 12 8673.170 8603.700 113.338 3.308 o
3 11 14 1939.860 1938.240 61.224 16.781 o
3 11 16 4066.670 4295.010 92.330 7.395 o
3 11 18 6954.550 6873.740 120.944 4.141 o
3 11 20 3219.310 3278.800 85.703 9.538 o
3 12 -19 8.332 -1.621 17.313 1377.960 o
3 12 -17 1348.020 1456.160 91.633 18.834 o
3 12 -15 789.496 1024.070 55.844 34.763 o
3 12 -13 1486.630 1231.710 57.897 22.857 o
3 12 -11 1174.290 1034.960 52.167 28.557 o
3 12 -9 1556.140 1834.020 66.373 18.985 o
3 12 -7 1162.260 1372.210 57.459 25.644 o
3 12 -5 471.473 296.389 40.236 72.386 o
3 12 -3 157.712 265.016 23.598 165.414 o
3 12 -1 91.433 123.551 17.393 312.405 o
3 12 1 327.695 244.543 20.541 117.137 o
3 12 3 620.634 851.219 34.934 48.717 o
3 12 5 1392.800 1567.590 42.252 23.773 o
3 12 7 581.100 755.821 35.053 52.628 o
3 12 9 576.131 491.669 29.068 63.122 o
3 12 11 265.899 239.041 24.069 129.389 o
3 12 13 2074.200 2193.760 65.517 15.234 o
3 12 15 1049.920 1094.870 55.844 29.341 o
3 12 17 12.107 -21.221 15.135 1533.310 o
3 12 19 532.647 533.911 50.593 53.215 o
3 13 -16 2017.430 1696.270 81.111 15.556 o
3 13 -14 1711.540 1519.610 72.837 18.384 o
3 13 -12 485.304 499.184 52.371 55.508 o
3 13 -10 3190.590 2805.270 86.242 10.034 o
3 13 -8 577.747 464.633 45.346 55.574 o
3 13 -6 2463.250 2271.250 85.582 12.532 o
3 13 -4 7698.800 7543.690 136.024 3.632 o
3 13 -2 321.575 326.140 30.402 98.852 o
3 13 0 2573.340 2271.430 57.069 13.511 o
3 13 2 2516.920 2246.120 53.791 13.896 o
3 13 4 1509.020 1447.460 42.581 23.172 o
3 13 6 5516.790 5321.750 80.478 5.743 o
3 13 8 1159.790 1083.170 43.153 29.835 o
3 13 10 387.585 379.930 30.892 84.841 o
3 13 12 1344.740 1348.640 58.449 23.617 o
3 13 14 1501.780 1377.260 85.728 18.810 o
3 13 16 1288.100 1277.110 63.207 23.936 o
3 14 -13 14071.200 15000.800 222.069 1.614 o
3 14 -11 22130.800 23301.900 389.589 0.797 o
3 14 -9 22070.100 22312.000 273.690 0.924 o
3 14 -7 5319.820 5850.110 126.593 5.148 o
3 14 -5 15846.600 16286.200 220.111 1.437 o
3 14 -3 22194.700 22794.400 268.775 0.916 o
3 14 -1 23152.700 23773.800 241.922 0.890 o
3 14 1 23490.400 23968.800 242.469 0.876 o
3 14 3 9358.880 9680.690 139.904 2.878 o
3 14 5 10121.900 10138.000 121.193 2.743 o
3 14 7 15175.900 15461.800 154.379 1.632 o
3 14 9 30238.100 31160.300 357.094 0.576 o
3 14 11 15772.800 16108.200 259.035 1.375 o
3 14 13 5569.830 5980.850 115.966 5.092 o
3 15 -10 7160.960 7277.530 150.871 3.742 o
3 15 -8 4677.020 4697.560 118.317 6.123 o
3 15 -6 4423.730 4263.060 136.037 6.175 o
3 15 -4 6521.760 6233.580 133.783 4.348 o
3 15 -2 4679.940 4861.770 116.015 6.093 o
3 15 0 9621.860 9208.950 141.825 2.864 o
3 15 2 5587.160 5431.160 106.581 5.363 o
3 15 4 2723.970 2653.320 74.355 11.745 o
3 15 6 5862.210 5837.890 110.671 5.023 o
3 15 8 7929.550 7697.610 170.654 3.293 o
3 15 10 7060.040 7004.410 125.454 4.036 o
3 16 -3 160.750 103.303 28.507 192.000 o
3 16 -1 2605.290 2559.740 100.651 11.007 o
3 16 1 177.206 99.302 28.037 185.038 o
3 16 3 2033.710 2155.130 77.387 14.748 o
4 0 -28 14226.700 14562.400 309.739 1.412 o
4 0 -26 10912.000 11452.700 196.730 2.215 o
4 0 -24 16859.700 17336.000 297.119 1.211 o
4 0 -22 58925.600 60074.400 821.431 0.182 o
4 0 -20 72064.900 72672.500 653.953 0.151 o
4 0 -18 10238.600 10551.000 129.462 2.649 o
4 0 -16 25349.900 25564.200 229.376 0.806 o
4 0 -14 48502.200 46668.400 360.723 0.311 o
4 0 -12 99981.500 97698.000 696.254 0.091 o
4 0 -10 196259.000 195573.000 1347.410 0.027 o
4 0 -8 29700.500 27142.800 244.311 0.674 o
4 0 -6 50549.800 47956.700 344.597 0.297 o
4 0 -4 195103.000 196729.000 1389.880 0.026 o
4 0 -2 122515.000 120166.000 840.418 0.064 o
4 0 0 99390.700 98503.500 865.399 0.087 o
4 0 2 144389.000 146822.000 1259.300 0.044 o
4 0 4 31497.500 31895.600 259.939 0.589 o
4 0 6 40405.700 40118.800 295.705 0.411 o
4 0 8 139536.000 140826.000 957.733 0.049 o
4 0 10 90419.100 92685.700 643.524 0.106 o
4 0 12 124000.000 124008.000 867.582 0.061 o
4 0 14 41793.000 42777.700 433.658 0.359 o
4 0 16 24762.000 24955.100 411.726 0.699 o
4 0 18 124407.000 125815.000 1986.540 0.044 o
4 0 20 62233.800 62139.200 587.566 0.193 o
4 0 22 28743.500 27960.200 334.529 0.641 o
4 0 24 17980.000 17412.800 254.557 1.220 o
4 0 26 11229.600 11367.900 257.501 1.949 o
4 0 28 32213.400 31088.900 486.466 0.490 o
4 1 -29 379.527 281.160 31.932 91.602 o
4 1 -27 2346.590 2288.670 69.752 13.715 o
4 1 -25 2800.910 2623.910 64.313 11.954 o
4 1 -23 1938.420 1761.540 49.059 18.090 o
4 1 -21 12399.700 12120.800 131.014 2.164 o
4 1 -19 8272.280 7927.480 89.655 3.649 o
4 1 -17 4582.970 4248.810 72.056 7.180 o
4 1 -15 14813.100 14520.400 177.696 1.664 o
4 1 -13 17702.600 18222.500 120.165 1.377 o
4 1 -11 11924.400 12211.200 86.548 2.322 o
4 1 -9 5458.140 5119.370 46.692 6.166 o
4 1 -7 18806.500 19676.800 149.892 1.239 o
4 1 -5 24154.600 25273.900 139.420 0.893 o
4 1 -3 9072.740 8679.050 61.159 3.380 o
4 1 -1 28769.700 27941.000 157.175 0.719 o
4 1 1 34039.200 33110.700 255.916 0.540 o
4 1 3 46278.500 46659.700 392.576 0.321 o
4 1 5 9924.650 8828.460 62.278 3.120 o
4 1 7 14180.900 13100.100 101.957 1.933 o
4 1 9 21887.500 22419.200 146.740 1.027 o
4 1 11 3439.480 3038.220 41.885 10.420 o
4 1 13 3244.880 2857.780 51.394 10.877 o
4 1 15 1270.340 1203.080 29.279 28.850 o
4 1 17 1792.710 1844.260 75.062 16.779 o
4 1 19 2833.540 2827.470 59.558 11.741 o
4 1 21 159.557 160.262 21.172 201.366 o
4 1 23 1835.770 1929.680 54.133 17.874 o
4 1 25 2847.290 2959.730 69.763 11.194 o
4 1 27 1435.520 1544.780 64.212 21.187 o
4 2 -28 213.670 340.180 34.647 112.228 o
4 2 -26 984.462 1330.070 55.081 28.686 o
4 2 -24 44.807 70.232 22.510 425.934 o
4 2 -22 3040.700 2792.530 78.165 10.645 o
4 2 -20 11021.700 10753.600 108.751 2.549 o
4 2 -18 933.396 1038.870 31.781 36.538 o
4 2 -16 4335.380 4522.950 60.114 7.473 o
4 2 -14 4342.910 4440.900 55.689 7.570 o
4 2 -12 10662.800 11096.400 80.724 2.654 o
4 2 -10 5100.110 4996.130 47.664 6.535 o
4 2 -8 8.564 21.314 5.411 2605.400 o
4 2 -6 22.899 8.354 5.323 1939.560 o
4 2 -4 937.484 1042.590 17.770 38.281 o
4 2 -2 10852.400 10439.600 69.460 2.705 o
4 2 0 26981.500 27331.600 195.466 0.756 o
4 2 2 3515.320 3308.500 33.758 10.093 o
4 2 4 1446.470 1877.220 24.682 22.917 o
4 2 6 1949.580 2841.920 36.682 15.691 o
4 2 8 8582.790 8121.870 71.817 3.587 o
4 2 10 16273.300 16361.400 131.392 1.537 o
4 2 12 719.093 950.609 25.445 45.373 o
4 2 14 8690.940 9114.950 88.020 3.340 o
4 2 16 339.563 370.576 21.313 101.040 o
4 2 18 2707.960 2586.050 55.136 12.608 o
4 2 20 1272.200 1265.480 41.266 27.090 o
4 2 22 185.334 255.422 24.964 152.270 o
4 2 24 1925.880 2177.070 58.577 16.400 o
4 2 26 60.223 36.019 29.266 333.263 o
4 2 28 1668.400 1643.220 74.120 18.145 o
4 3 -27 2519.110 2389.160 71.557 12.864 o
4 3 -25 2327.390 2023.620 63.905 14.607 o
4 3 -23 9208.690 8645.370 127.741 3.091 o
4 3 -21 489.534 437.560 29.733 71.794 o
4 3 -19 2631.820 2336.320 46.641 13.572 o
4 3 -17 21958.100 21674.400 163.548 1.029 o
4 3 -15 4376.880 4505.290 66.885 7.342 o
4 3 -13 8451.010 8659.620 89.817 3.472 o
4 3 -11 10813.800 10153.600 86.689 2.704 o
4 3 -9 15130.200 15232.900 127.889 1.687 o
4 3 -7 54914.800 59609.900 324.441 0.246 o
4 3 -5 8300.090 7796.800 66.362 3.759 o
4 3 -3 5260.630 4792.870 53.633 6.431 o
4 3 -1 58079.000 61406.000 305.041 0.230 o
4 3 1 16280.200 16417.000 100.003 1.568 o
4 3 3 68.163 37.574 6.895 635.819 o
4 3 5 24081.300 24208.100 138.066 0.914 o
4 3 7 16847.100 17006.000 118.979 1.481 o
4 3 9 7528.300 6458.210 64.503 4.349 o
4 3 11 5883.130 5723.810 63.384 5.488 o
4 3 13 1565.030 1507.160 32.681 23.097 o
4 3 15 17432.700 16757.500 134.678 1.431 o
4 3 17 4799.530 4580.940 64.217 6.874 o
4 3 19 446.612 327.295 25.453 85.044 o
4 3 21 7292.760 7166.980 121.511 3.945 o
4 3 23 2471.860 2347.690 60.098 13.611 o
4 3 25 1425.420 1405.660 97.717 17.762 o
4 3 27 1433.540 1322.580 99.505 17.739 o
4 4 -28 3667.640 4093.410 102.257 7.783 o
4 4 -26 3443.270 3655.510 109.677 8.171 o
4 4 -24 4510.910 4884.270 123.462 6.092 o
4 4 -22 9744.700 9993.590 123.917 2.827 o
4 4 -20 26406.100 26995.200 223.609 0.762 o
4 4 -18 10424.800 10642.000 119.284 2.639 o
4 4 -16 1156.980 1209.970 31.830 30.337 o
4 4 -14 13849.800 13899.000 115.850 1.903 o
4 4 -12 31317.900 29984.200 194.028 0.632 o
4 4 -10 27713.700 26881.600 173.379 0.752 o
4 4 -8 7420.180 6256.230 80.069 4.362 o
4 4 -6 2724.180 2323.940 33.425 13.641 o
4 4 -4 27311.000 27925.000 171.469 0.750 o
4 4 -2 45343.600 45089.400 246.244 0.354 o
4 4 0 34638.300 32618.300 177.042 0.555 o
4 4 2 25836.500 25712.000 145.755 0.831 o
4 4 4 14718.400 14447.100 98.722 1.804 o
4 4 6 22071.000 22172.100 131.810 1.033 o
4 4 8 30194.500 29056.700 165.781 0.672 o
4 4 10 43295.100 44139.500 252.328 0.374 o
4 4 12 18349.300 19718.000 145.478 1.268 o
4 4 14 428.732 531.584 24.178 76.312 o
4 4 16 7729.760 8299.850 89.512 3.773 o
4 4 18 21938.000 21930.200 171.916 1.019 o
4 4 20 13686.400 14162.200 239.111 1.640 o
4 4 22 5076.750 5450.530 100.990 5.781 o
4 4 24 977.617 967.024 61.207 30.441 o
4 4 26 4658.630 4864.190 118.700 6.064 o
4 5 -27 1349.490 1462.930 61.128 22.673 o
4 5 -25 1240.250 1398.220 51.234 25.419 o
4 5 -23 439.151 519.284 34.972 69.334 o
4 5 -21 2060.540 2305.170 57.905 15.476 o
4 5 -19 2411.520 2590.140 62.904 13.275 o
4 5 -17 3186.630 3394.200 63.962 10.100 o
4 5 -15 1187.390 1122.830 36.366 30.006 o
4 5 -13 1497.260 1474.480 59.036 21.530 o
4 5 -11 2569.420 2456.230 37.718 13.857 o
4 5 -9 4191.450 4015.670 59.558 7.986 o
4 5 -7 1940.580 1797.090 39.190 18.533 o
4 5 -5 36.348 48.276 21.767 512.173 o
4 5 -3 7006.450 6709.200 55.166 4.583 o
4 5 -1 3390.880 3072.500 35.731 10.593 o
4 5 1 4919.300 4553.310 44.546 6.963 o
4 5 3 3579.450 3313.920 35.068 9.938 o
4 5 5 4192.010 4000.740 48.612 8.146 o
4 5 7 11210.700 11632.700 94.493 2.472 o
4 5 9 1996.700 1965.260 28.900 18.100 o
4 5 11 797.777 859.620 20.606 45.052 o
4 5 13 3648.700 3857.030 59.089 8.923 o
4 5 15 979.690 1064.990 38.675 34.033 o
4 5 17 429.228 539.568 41.265 65.097 o
4 5 19 1690.630 1668.530 47.123 20.250 o
4 5 21 1014.070 1014.490 50.396 31.663 o
4 5 23 1256.950 1369.030 65.825 23.415 o
4 5 25 775.730 721.342 56.324 38.567 o
4 5 27 44.015 13.274 27.167 434.804 o
4 6 -26 2616.190 2574.930 68.716 12.395 o
4 6 -24 8480.740 8374.280 119.850 3.363 o
4 6 -22 22329.500 22431.400 209.181 0.966 o
4 6 -20 6477.870 6455.820 107.188 4.564 o
4 6 -18 14096.300 13902.500 145.928 1.823 o
4 6 -16 20293.900 20285.700 206.460 1.096 o
4 6 -14 3623.290 3767.420 64.959 8.926 o
4 6 -12 34730.000 34997.500 368.066 0.483 o
4 6 -10 42652.400 40973.700 279.974 0.389 o
4 6 -8 13737.800 13750.000 145.925 1.869 o
4 6 -6 27372.300 29612.600 189.193 0.721 o
4 6 -4 22737.800 22525.600 137.001 0.996 o
4 6 -2 39046.500 38441.400 210.946 0.450 o
4 6 0 57810.600 59263.000 305.016 0.236 o
4 6 2 16068.100 15462.300 120.415 1.603 o
4 6 4 9130.840 8834.960 80.906 3.280 o
4 6 6 36352.600 37640.400 231.049 0.484 o
4 6 8 32445.000 30982.300 200.385 0.600 o
4 6 10 23618.500 22876.200 161.789 0.942 o
4 6 12 21879.300 21925.500 180.793 1.015 o
4 6 14 8060.440 7881.080 97.668 3.689 o
4 6 16 13897.400 13981.300 142.272 1.847 o
4 6 18 22408.500 22404.200 184.784 0.982 o
4 6 20 13591.300 13739.100 152.932 1.871 o
4 6 22 9933.990 10092.500 166.193 2.604 o
4 6 24 3798.650 3945.530 105.963 7.623 o
4 6 26 3386.500 3706.790 148.398 7.081 o
4 7 -25 677.766 589.186 41.886 49.355 o
4 7 -23 222.256 242.603 27.250 136.517 o
4 7 -21 168.176 167.214 22.814 188.170 o
4 7 -19 378.869 393.866 29.725 86.069 o
4 7 -17 491.179 522.592 32.694 66.396 o
4 7 -15 1748.040 1809.410 47.444 19.291 o
4 7 -13 1094.520 1004.930 35.808 32.790 o
4 7 -11 224.096 276.492 34.291 117.741 o
4 7 -9 886.694 942.114 32.415 38.847 o
4 7 -7 4955.070 4722.390 57.079 6.724 o
4 7 -5 8843.380 9273.480 74.533 3.320 o
4 7 -3 430.369 505.507 17.170 81.034 o
4 7 -1 803.002 752.374 19.940 46.988 o
4 7 1 190.186 202.596 12.210 189.664 o
4 7 3 1557.540 1676.550 46.424 21.345 o
4 7 5 2520.210 2645.310 42.932 13.537 o
4 7 7 783.438 800.164 30.752 44.589 o
4 7 9 13.075 30.846 9.294 1531.640 o
4 7 11 199.700 226.259 20.270 162.609 o
4 7 13 1249.780 1305.820 43.279 26.879 o
4 7 15 120.854 75.454 15.449 315.615 o
4 7 17 1835.160 1781.270 49.533 18.654 o
4 7 19 6.887 -5.347 12.533 2363.270 o
4 7 21 595.302 583.230 47.858 50.504 o
4 7 23 1194.180 1120.800 66.393 25.352 o
4 7 25 34.043 39.079 22.065 537.540 o
4 8 -24 9.283 6.485 15.387 1482.980 o
4 8 -22 21.872 21.447 17.578 864.724 o
4 8 -20 430.445 518.811 35.390 69.812 o
4 8 -18 589.447 570.821 34.360 57.387 o
4 8 -16 1736.000 1760.450 56.397 18.881 o
4 8 -14 265.208 261.571 23.561 127.162 o
4 8 -12 932.368 931.951 36.721 36.969 o
4 8 -10 73.148 87.325 17.655 385.058 o
4 8 -8 1002.190 1075.080 36.609 33.811 o
4 8 -6 6390.450 6165.990 74.738 4.947 o
4 8 -4 1084.480 1011.510 23.544 34.535 o
4 8 -2 48.202 94.888 11.707 527.555 o
4 8 0 1403.170 1412.770 27.304 25.772 o
4 8 2 84.484 92.818 21.671 317.934 o
4 8 4 9878.800 9519.270 92.308 2.962 o
4 8 6 434.167 542.130 24.258 75.195 o
4 8 8 998.385 1112.480 30.975 34.361 o
4 8 10 276.866 325.095 20.979 119.190 o
4 8 12 455.532 370.164 26.476 80.706 o
4 8 14 530.464 557.975 32.717 62.258 o
4 8 16 22.939 44.581 16.161 782.316 o
4 8 18 280.834 265.725 26.021 118.944 o
4 8 20 69.845 92.078 24.421 318.875 o
4 8 22 218.623 235.652 40.875 110.969 o
4 8 24 392.861 339.568 41.431 76.845 o
4 9 -23 18048.300 18533.000 218.833 1.236 o
4 9 -21 17961.500 17885.400 209.486 1.271 o
4 9 -19 15969.500 15494.100 187.009 1.513 o
4 9 -17 10382.200 10632.400 130.988 2.609 o
4 9 -15 11544.700 11643.200 134.553 2.314 o
4 9 -13 25561.500 25629.000 216.229 0.807 o
4 9 -11 21864.600 21403.100 187.767 1.021 o
4 9 -9 27158.200 26622.500 213.320 0.753 o
4 9 -7 24057.900 24093.800 227.568 0.867 o
4 9 -5 5505.750 5727.660 69.945 5.702 o
4 9 -3 20175.100 20927.400 142.178 1.141 o
4 9 -1 58101.700 57587.300 339.087 0.235 o
4 9 1 40039.600 39890.400 302.731 0.415 o
4 9 3 14745.000 14968.700 126.756 1.737 o
4 9 5 14081.200 13797.300 121.759 1.873 o
4 9 7 33469.800 33021.600 225.378 0.558 o
4 9 9 42311.200 43215.900 365.065 0.367 o
4 9 11 19648.000 19591.500 178.202 1.170 o
4 9 13 11749.600 11678.100 131.600 2.289 o
4 9 15 16005.300 15844.700 162.394 1.536 o
4 9 17 10541.300 10656.900 146.338 2.523 o
4 9 19 14401.800 14718.200 224.015 1.594 o
4 9 21 18120.900 18088.000 213.130 1.252 o
4 9 23 7706.460 7562.330 137.007 3.619 o
4 10 -22 10707.700 10877.400 162.020 2.419 o
4 10 -20 19040.700 19491.400 222.510 1.156 o
4 10 -18 12808.700 12793.600 168.466 1.976 o
4 10 -16 8487.840 8395.610 128.888 3.309 o
4 10 -14 21443.000 21604.400 200.383 1.024 o
4 10 -12 21049.800 21461.200 194.172 1.048 o
4 10 -10 44295.100 43785.400 315.656 0.358 o
4 10 -8 42544.000 42510.200 304.885 0.379 o
4 10 -6 7015.600 6849.190 90.329 4.347 o
4 10 -4 39669.100 38801.800 278.399 0.429 o
4 10 -2 48199.800 48029.300 328.669 0.313 o
4 10 0 25579.100 24728.800 225.195 0.814 o
4 10 2 34431.200 34230.000 231.570 0.533 o
4 10 4 15723.700 15591.100 136.128 1.607 o
4 10 6 17135.900 17136.300 145.780 1.427 o
4 10 8 23206.200 23176.800 180.700 0.941 o
4 10 10 27724.000 27686.500 228.264 0.719 o
4 10 12 19197.800 19161.900 189.640 1.193 o
4 10 14 12087.300 12544.800 142.619 2.149 o
4 10 16 11379.600 11375.100 211.180 2.105 o
4 10 18 10968.600 11066.500 156.224 2.382 o
4 10 20 21272.000 20850.400 234.017 1.016 o
4 10 22 9074.360 8310.730 295.992 2.200 o
4 11 -21 530.035 507.283 60.335 48.500 o
4 11 -19 46.234 14.107 19.188 615.770 o
4 11 -17 446.598 488.055 50.575 59.236 o
4 11 -15 3375.660 3090.240 78.471 9.635 o
4 11 -13 53.874 68.800 21.051 422.598 o
4 11 -11 5755.140 5768.190 101.896 5.203 o
4 11 -9 270.209 277.988 25.297 121.105 o
4 11 -7 338.249 359.519 31.025 92.859 o
4 11 -5 895.091 862.333 45.677 36.769 o
4 11 -3 66.845 34.513 15.501 526.369 o
4 11 -1 4279.030 4128.390 71.487 7.615 o
4 11 1 1074.420 1132.700 34.996 32.075 o
4 11 3 864.183 831.089 33.660 40.804 o
4 11 5 1014.500 1070.390 35.903 33.720 o
4 11 7 1114.820 1156.860 42.954 29.997 o
4 11 9 1175.960 1166.060 40.206 29.339 o
4 11 11 4.352 12.308 13.990 1785.780 o
4 11 13 797.097 861.513 42.798 40.091 o
4 11 15 2132.820 2161.250 66.396 14.997 o
4 11 17 50.269 58.331 19.706 474.210 o
4 11 19 1622.230 1381.340 103.020 16.184 o
4 12 -18 87.306 -10.593 20.086 440.057 o
4 12 -16 19.300 -7.733 17.231 1102.870 o
4 12 -14 2192.920 2234.930 69.019 14.444 o
4 12 -12 456.864 413.363 42.394 66.994 o
4 12 -10 714.972 658.517 48.886 43.917 o
4 12 -8 89.262 129.695 25.505 256.770 o
4 12 -6 820.767 880.417 58.421 34.946 o
4 12 -4 2223.330 2265.650 62.642 14.603 o
4 12 -2 42.921 64.242 19.788 490.140 o
4 12 0 1932.650 2035.350 52.339 17.120 o
4 12 2 28.225 53.892 15.712 704.381 o
4 12 4 2580.120 2631.650 59.295 12.792 o
4 12 6 282.849 267.939 22.068 123.597 o
4 12 8 839.543 830.764 37.355 40.690 o
4 12 10 615.965 682.801 39.907 50.809 o
4 12 12 10.859 6.604 13.852 1626.970 o
4 12 14 156.079 144.629 31.113 172.854 o
4 12 16 10.329 24.311 16.266 1113.780 o
4 12 18 94.776 135.311 31.602 212.070 o
4 13 -17 2867.270 2992.010 131.411 8.755 o
4 13 -15 1858.930 1629.480 91.330 15.601 o
4 13 -13 10475.500 9980.260 173.028 2.489 o
4 13 -11 17954.200 18125.300 239.427 1.224 o
4 13 -9 5042.660 5244.210 117.800 5.646 o
4 13 -7 3438.420 3209.740 91.169 9.052 o
4 13 -5 7291.700 7380.380 194.795 3.320 o
4 13 -3 8962.910 9516.300 156.399 2.904 o
4 13 -1 14603.600 14851.300 158.503 1.704 o
4 13 1 6138.780 6245.370 96.480 4.891 o
4 13 3 3588.250 3503.670 71.695 9.060 o
4 13 5 3522.930 3556.720 75.856 9.027 o
4 13 7 5049.050 4888.650 78.878 6.313 o
4 13 9 17785.900 17989.100 184.186 1.311 o
4 13 11 9189.140 9175.580 126.396 3.037 o
4 13 13 1202.490 1261.710 62.473 25.066 o
4 13 15 3243.210 3400.230 87.849 9.321 o
4 14 -14 19.539 100.692 36.365 265.515 o
4 14 -12 1703.940 1807.280 122.625 13.174 o
4 14 -10 452.403 464.757 58.758 53.987 o
4 14 -8 137.771 135.048 33.185 177.024 o
4 14 -6 2.023 8.874 21.708 972.667 o
4 14 -4 185.557 208.725 34.880 136.500 o
4 14 -2 2354.070 2221.480 78.518 13.344 o
4 14 0 4485.050 4363.010 93.733 6.878 o
4 14 2 2.497 21.922 16.156 1356.030 o
4 14 4 80.314 118.639 23.087 292.559 o
4 14 6 2432.900 2432.320 63.932 13.429 o
4 14 8 1025.260 1025.320 55.926 30.278 o
4 14 10 1113.020 1198.210 55.289 27.747 o
4 14 12 431.625 484.695 49.797 60.832 o
4 15 -9 2047.300 2136.920 85.999 14.158 o
4 15 -7 1306.750 1456.580 117.515 15.900 o
4 15 -5 3310.960 3288.030 120.070 8.294 o
4 15 -3 5861.110 5575.390 130.928 4.864 o
4 15 -1 10000.700 10084.600 172.417 2.565 o
4 15 1 5048.220 5170.350 105.784 5.842 o
4 15 3 3237.840 3202.720 82.245 9.679 o
4 15 5 4573.950 4610.870 99.579 6.571 o
4 15 7 8412.490 8803.250 141.963 3.201 o
5 1 -28 2803.060 2807.190 90.121 10.720 o
5 1 -26 1816.670 1771.090 65.141 17.652 o
5 1 -24 2663.270 2775.040 86.218 11.254 o
5 1 -22 31419.600 31207.400 250.878 0.600 o
5 1 -20 24996.600 25405.100 210.603 0.829 o
5 1 -18 466.831 496.609 24.843 73.922 o
5 1 -16 5302.460 5646.950 74.530 5.842 o
5 1 -14 19120.200 19379.900 130.048 1.246 o
5 1 -12 40574.100 41524.700 229.778 0.414 o
5 1 -10 38604.600 38853.400 213.699 0.452 o
5 1 -8 4660.380 4313.660 43.899 7.392 o
5 1 -6 5672.190 5878.550 51.362 5.666 o
5 1 -4 31810.700 32743.200 178.701 0.601 o
5 1 -2 42319.200 43165.600 224.837 0.390 o
5 1 0 46128.000 47093.500 286.404 0.335 o
5 1 2 42691.200 46068.300 238.079 0.373 o
5 1 4 1610.800 1634.860 48.116 20.936 o
5 1 6 9102.550 8428.890 76.096 3.363 o
5 1 8 47545.300 49329.800 281.165 0.319 o
5 1 10 42409.800 43266.200 256.075 0.385 o
5 1 12 17697.400 17476.500 131.032 1.392 o
5 1 14 1394.350 1677.020 73.217 19.971 o
5 1 16 3728.860 3880.060 67.301 8.621 o
5 1 18 23378.000 23538.100 201.294 0.915 o
5 1 20 29732.100 29584.900 243.448 0.649 o
5 1 22 5316.970 5384.380 90.489 5.757 o
5 1 24 80.907 93.770 19.650 341.346 o
5 1 26 5097.410 5452.980 99.189 5.788 o
5 2 -27 966.022 881.418 52.456 33.406 o
5 2 -25 2823.060 2756.710 74.388 11.347 o
5 2 -23 530.754 465.157 36.709 63.314 o
5 2 -21 4718.150 4484.910 87.202 6.692 o
5 2 -19 2178.400 2051.650 44.152 16.204 o
5 2 -17 617.222 585.936 25.662 58.720 o
5 2 -15 3773.700 3676.320 52.810 8.975 o
5 2 -13 4968.120 4699.340 48.241 6.805 o
5 2 -11 8664.620 8691.820 70.186 3.475 o
5 2 -9 38.024 21.612 5.469 1125.020 o
5 2 -7 507.954 341.820 17.226 81.500 o
5 2 -5 19476.600 20901.700 124.462 1.189 o
5 2 -3 3615.570 3328.580 37.106 9.823 o
5 2 -1 244.853 129.767 10.010 182.113 o
5 2 1 7243.660 7063.000 57.885 4.371 o
5 2 3 10323.400 11130.400 85.712 2.707 o
5 2 5 933.782 696.878 17.564 43.583 o
5 2 7 183.254 163.903 36.745 139.633 o
5 2 9 3637.050 3660.070 47.754 9.309 o
5 2 11 13272.000 13125.200 107.398 2.032 o
5 2 13 3199.130 2924.500 45.984 11.030 o
5 2 15 342.147 481.673 27.839 86.717 o
5 2 17 5167.910 4981.480 78.266 6.178 o
5 2 19 6803.010 6388.060 92.869 4.537 o
5 2 21 82.321 58.796 16.630 409.553 o
5 2 23 1488.860 1395.310 49.531 22.962 o
5 2 25 1525.720 1427.860 64.972 20.843 o
5 2 27 29.576 30.254 22.620 568.996 o
5 3 -28 142.394 153.270 28.130 189.385 o
5 3 -26 815.935 1014.550 56.021 34.256 o
5 3 -24 1.591 0.597 13.899 2447.440 o
5 3 -22 1571.250 1428.020 53.097 21.697 o
5 3 -20 479.565 415.553 29.303 74.003 o
5 3 -18 274.114 266.406 22.380 125.727 o
5 3 -16 5023.260 5199.260 93.666 6.016 o
5 3 -14 2108.130 2224.070 40.241 16.294 o
5 3 -12 10202.800 10141.400 108.184 2.770 o
5 3 -10 3.972 9.432 4.808 5188.790 o
5 3 -8 5000.910 5166.380 47.246 6.552 o
5 3 -6 5110.980 4921.910 53.437 6.512 o
5 3 -4 7370.110 7910.500 59.988 4.120 o
5 3 -2 190.190 227.201 14.715 178.078 o
5 3 0 1860.850 2055.500 28.347 18.703 o
5 3 2 3945.170 4110.500 44.381 8.478 o
5 3 4 14306.200 14750.400 117.054 1.806 o
5 3 6 73.071 145.224 19.785 308.104 o
5 3 8 15.936 95.295 17.706 590.745 o
5 3 10 6394.070 6448.260 68.498 4.907 o
5 3 12 140.656 150.217 14.145 245.567 o
5 3 14 21013.100 21697.200 194.963 1.044 o
5 3 16 1704.650 1690.950 44.191 20.270 o
5 3 18 5109.130 5022.510 80.143 6.188 o
5 3 20 474.176 433.507 30.971 72.613 o
5 3 22 47.176 -5.067 13.259 873.342 o
5 3 24 411.087 593.378 42.505 63.625 o
5 3 26 3.868 20.438 19.265 1038.720 o
5 4 -27 2328.650 2433.240 73.739 13.319 o
5 4 -25 12940.800 12412.700 166.877 1.987 o
5 4 -23 7737.020 7519.310 122.392 3.716 o
5 4 -21 5668.470 5571.420 99.023 5.351 o
5 4 -19 18109.900 17714.700 169.739 1.316 o
5 4 -17 17143.000 16550.600 157.612 1.432 o
5 4 -15 21346.900 20750.300 177.310 1.064 o
5 4 -13 14138.300 13365.900 129.073 1.878 o
5 4 -11 18147.700 17362.900 148.613 1.348 o
5 4 -9 35284.600 34790.400 240.513 0.515 o
5 4 -7 14581.700 14185.700 107.748 1.820 o
5 4 -5 11157.500 10350.300 90.354 2.608 o
5 4 -3 13317.700 12850.000 86.627 2.077 o
5 4 -1 31224.200 31919.000 194.249 0.615 o
5 4 1 8922.330 8332.990 66.160 3.464 o
5 4 3 17177.300 16141.600 106.011 1.502 o
5 4 5 35423.100 36142.400 236.468 0.504 o
5 4 7 23569.000 23130.400 166.198 0.937 o
5 4 9 33809.900 32829.000 208.708 0.559 o
5 4 11 11157.200 10878.400 98.062 2.540 o
5 4 13 13644.000 13218.300 115.167 1.967 o
5 4 15 20764.500 20700.000 160.038 1.105 o
5 4 17 11016.700 10815.800 122.001 2.506 o
5 4 19 7862.050 7968.260 120.465 3.611 o
5 4 21 1596.150 1743.360 59.071 19.689 o
5 4 23 9903.110 9821.500 145.595 2.724 o
5 4 25 6763.380 6868.170 194.156 3.548 o
5 5 -26 10360.300 10306.100 155.323 2.552 o
5 5 -24 10134.100 10278.400 151.712 2.611 o
5 5 -22 32589.600 33550.000 274.505 0.553 o
5 5 -20 33000.200 33571.900 267.823 0.549 o
5 5 -18 16037.100 15863.100 158.174 1.539 o
5 5 -16 15074.000 15336.700 172.160 1.617 o
5 5 -14 19319.600 19606.200 172.121 1.192 o
5 5 -12 47440.800 47705.300 321.515 0.320 o
5 5 -10 58945.700 58395.200 372.091 0.228 o
5 5 -8 35998.400 35835.300 221.003 0.502 o
5 5 -6 44366.200 45092.700 266.207 0.359 o
5 5 -4 46488.600 45905.500 355.223 0.328 o
5 5 -2 80868.100 80418.000 400.025 0.137 o
5 5 0 101779.000 102972.000 501.622 0.091 o
5 5 2 36044.000 36244.000 201.787 0.503 o
5 5 4 31612.700 31950.400 196.929 0.607 o
5 5 6 35281.100 35660.200 200.531 0.518 o
5 5 8 45957.100 45324.500 387.713 0.328 o
5 5 10 51936.700 51731.800 331.811 0.280 o
5 5 12 15105.900 15415.700 128.927 1.679 o
5 5 14 20197.800 20344.500 176.643 1.126 o
5 5 16 35699.400 35576.300 267.902 0.497 o
5 5 18 25091.000 25436.300 246.697 0.804 o
5 5 20 35583.800 34963.700 309.965 0.491 o
5 5 22 19360.600 18826.300 250.587 1.123 o
5 5 24 6864.790 6624.280 138.632 4.076 o
5 5 26 19459.200 18598.400 255.396 1.118 o
5 6 -25 483.057 482.786 37.688 65.548 o
5 6 -23 89.904 58.081 17.397 382.287 o
5 6 -21 445.731 424.518 32.602 74.633 o
5 6 -19 763.623 705.667 38.696 44.822 o
5 6 -17 6899.220 6591.670 95.399 4.424 o
5 6 -15 4088.000 3768.240 68.260 8.157 o
5 6 -13 762.051 656.178 33.542 47.352 o
5 6 -11 1987.760 1810.170 44.534 17.906 o
5 6 -9 5676.040 5532.430 75.515 5.599 o
5 6 -7 7804.220 8036.920 78.507 3.845 o
5 6 -5 148.446 176.039 14.084 226.050 o
5 6 -3 939.717 789.580 17.384 41.898 o
5 6 -1 3062.010 3300.690 42.269 10.983 o
5 6 1 3007.630 2972.430 38.675 11.616 o
5 6 3 4730.870 4363.560 45.606 7.266 o
5 6 5 2850.780 2801.680 47.269 12.092 o
5 6 7 6013.080 6015.980 67.975 5.270 o
5 6 9 2807.520 2647.980 42.851 12.572 o
5 6 11 2131.500 2071.860 54.748 15.861 o
5 6 13 903.168 923.554 38.010 37.539 o
5 6 15 3035.390 2935.110 60.433 11.053 o
5 6 17 2159.700 1988.000 51.723 16.088 o
5 6 19 1369.710 1263.720 59.029 23.722 o
5 6 21 63.474 76.426 29.084 295.868 o
5 6 23 857.915 888.480 61.299 33.308 o
5 6 25 421.837 542.280 49.675 59.713 o
5 7 -24 102.837 29.308 19.047 369.242 o
5 7 -22 338.879 306.267 28.425 99.829 o
5 7 -20 262.461 211.481 24.964 133.027 o
5 7 -18 2004.030 2244.650 57.437 15.910 o
5 7 -16 132.933 101.446 18.091 265.243 o
5 7 -14 472.444 526.823 31.331 68.492 o
5 7 -12 1645.260 1635.400 44.230 20.959 o
5 7 -10 4226.860 4028.670 67.080 7.815 o
5 7 -8 824.677 810.689 32.075 42.703 o
5 7 -6 3698.160 3537.050 51.777 9.242 o
5 7 -4 4.047 21.906 9.213 2378.790 o
5 7 -2 1529.990 1531.310 30.220 23.492 o
5 7 0 2093.490 2156.260 40.108 16.550 o
5 7 2 27.124 49.054 8.571 978.663 o
5 7 4 1731.040 1604.540 36.743 20.901 o
5 7 6 62.423 57.030 10.530 566.815 o
5 7 8 5180.210 5024.380 63.560 6.307 o
5 7 10 85.370 121.116 16.799 329.279 o
5 7 12 3628.990 3573.770 65.019 9.078 o
5 7 14 262.241 318.775 25.225 118.135 o
5 7 16 82.147 82.425 16.771 377.417 o
5 7 18 29.165 29.471 14.711 855.864 o
5 7 20 199.809 231.239 32.416 134.380 o
5 7 22 243.490 238.739 50.455 89.512 o
5 7 24 89.480 104.423 28.725 248.594 o
5 8 -23 9442.420 9253.400 132.549 2.941 o
5 8 -21 3893.510 3775.920 80.011 8.197 o
5 8 -19 4173.690 4045.130 79.715 7.656 o
5 8 -17 2793.040 2565.170 61.517 12.160 o
5 8 -15 5562.920 5555.650 87.845 5.548 o
5 8 -13 12492.800 12438.600 136.028 2.118 o
5 8 -11 10878.000 10549.000 121.728 2.555 o
5 8 -9 22927.600 22863.000 191.877 0.949 o
5 8 -7 6305.570 6037.220 81.662 4.981 o
5 8 -5 8367.560 8441.670 86.424 3.547 o
5 8 -3 40771.200 41721.100 351.359 0.389 o
5 8 -1 25625.600 25119.000 159.254 0.840 o
5 8 1 19086.500 18847.300 144.262 1.251 o
5 8 3 7908.610 8028.430 84.314 3.782 o
5 8 5 3769.710 3681.020 55.192 8.938 o
5 8 7 25060.900 25242.800 187.038 0.842 o
5 8 9 13068.800 12833.900 132.382 2.027 o
5 8 11 3144.640 3100.980 61.604 10.569 o
5 8 13 7682.840 7375.840 100.545 3.898 o
5 8 15 2292.990 2344.310 57.072 14.434 o
5 8 17 2876.520 3105.110 67.671 11.013 o
5 8 19 10518.400 10561.900 140.828 2.556 o
5 8 21 4426.920 4543.420 112.738 6.505 o
5 8 23 1695.210 1822.080 86.859 16.318 o
5 9 -22 5682.430 5939.930 115.632 5.042 o
5 9 -20 2288.820 2595.010 70.555 13.337 o
5 9 -18 2896.570 3176.610 66.786 10.907 o
5 9 -16 453.816 618.507 37.138 63.086 o
5 9 -14 4060.510 4438.480 85.091 7.456 o
5 9 -12 9756.930 10130.000 164.478 2.641 o
5 9 -10 1570.680 1578.840 46.197 21.672 o
5 9 -8 14.984 22.124 12.514 1336.880 o
5 9 -6 514.433 580.723 31.295 63.278 o
5 9 -4 574.253 643.379 42.477 52.599 o
5 9 -2 440.574 488.473 28.143 74.969 o
5 9 0 4320.640 4340.090 60.576 7.596 o
5 9 2 98.773 141.451 15.733 296.521 o
5 9 4 453.950 518.761 29.739 71.342 o
5 9 6 7104.210 7233.060 84.551 4.258 o
5 9 8 1411.770 1506.040 39.042 24.191 o
5 9 10 8133.950 8161.260 106.102 3.574 o
5 9 12 6807.220 7274.590 101.815 4.265 o
5 9 14 76.070 99.768 18.611 354.516 o
5 9 16 2356.250 2364.710 60.203 14.002 o
5 9 18 7433.840 7676.400 119.621 3.813 o
5 9 20 3457.940 3573.660 101.660 8.436 o
5 9 22 2351.140 2297.760 83.752 12.940 o
5 10 -21 6350.510 6661.250 133.002 4.337 o
5 10 -19 5217.630 5603.030 110.327 5.504 o
5 10 -17 2505.490 2954.880 77.804 11.788 o
5 10 -15 741.356 945.809 46.428 39.475 o
5 10 -13 6902.750 7409.250 106.542 4.161 o
5 10 -11 16725.200 17078.400 169.053 1.428 o
5 10 -9 2990.810 3122.190 64.371 10.821 o
5 10 -7 63.284 102.333 20.142 364.976 o
5 10 -5 103.024 147.419 22.378 250.642 o
5 10 -3 4563.560 4768.150 75.779 6.871 o
5 10 -1 13696.100 13963.700 151.382 1.851 o
5 10 1 590.104 652.342 40.141 52.649 o
5 10 3 97.836 144.657 16.111 293.490 o
5 10 5 4274.910 4417.300 66.933 7.514 o
5 10 7 5506.900 5628.020 77.138 5.671 o
5 10 9 11980.700 12409.000 138.122 2.185 o
5 10 11 8470.070 8658.110 113.823 3.356 o
5 10 13 1645.670 1772.020 58.356 19.298 o
5 10 15 1672.140 1750.760 53.144 19.614 o
5 10 17 4752.500 4900.500 100.480 6.267 o
5 10 19 8156.950 8415.590 138.311 3.345 o
5 10 21 4758.040 4792.220 121.478 5.967 o
5 11 -20 6046.170 5421.620 112.628 5.015 o
5 11 -18 2335.530 2219.650 76.830 13.504 o
5 11 -16 2236.360 2019.160 66.396 14.858 o
5 11 -14 6398.430 5714.040 107.045 4.796 o
5 11 -12 9103.390 8767.090 118.273 3.147 o
5 11 -10 14451.600 13662.400 179.356 1.733 o
5 11 -8 3720.810 3519.770 78.748 8.669 o
5 11 -6 3659.710 3554.750 78.396 8.746 o
5 11 -4 15317.800 14689.700 169.186 1.628 o
5 11 -2 15536.700 15245.800 153.323 1.612 o
5 11 0 18407.400 17748.500 169.302 1.298 o
5 11 2 6093.220 5792.060 97.623 5.036 o
5 11 4 2668.880 2562.980 52.529 12.859 o
5 11 6 9312.440 8878.970 102.631 3.145 o
5 11 8 14509.000 14106.800 181.395 1.703 o
5 11 10 6331.550 6163.560 96.206 4.811 o
5 11 12 3142.300 3002.030 68.013 10.505 o
5 11 14 3915.780 3690.180 83.420 8.153 o
5 11 16 1827.620 1935.080 64.821 17.146 o
5 11 18 7394.900 7350.770 129.617 3.814 o
5 12 -17 1098.200 1202.250 62.325 26.723 o
5 12 -15 2702.470 2970.210 92.272 10.676 o
5 12 -13 543.552 532.958 48.296 53.961 o
5 12 -11 1157.840 972.779 61.248 27.652 o
5 12 -9 6.130 3.645 15.764 1614.310 o
5 12 -7 693.988 965.444 51.594 38.985 o
5 12 -5 2771.000 2881.940 72.400 11.393 o
5 12 -3 682.270 526.395 37.695 52.254 o
5 12 -1 1285.450 1165.430 44.110 27.237 o
5 12 1 19.457 80.931 16.244 652.023 o
5 12 3 245.064 385.216 29.020 109.369 o
5 12 5 1948.090 2124.800 55.386 16.613 o
5 12 7 73.754 6.846 13.260 603.798 o
5 12 9 1442.200 1291.750 55.078 23.329 o
5 12 11 7.022 -9.102 20.448 1070.470 o
5 12 13 630.352 700.336 41.871 49.012 o
5 12 15 1059.990 1270.510 62.204 26.797 o
5 12 17 3.826 -18.605 16.174 1739.700 o
5 13 -16 1365.420 969.041 132.745 14.941 o
5 13 -14 3268.860 2889.440 147.059 7.708 o
5 13 -12 664.006 533.693 65.927 40.682 o
5 13 -10 130.820 205.335 33.584 161.703 o
5 13 -8 3832.700 3554.180 98.434 8.011 o
5 13 -6 7788.760 7060.560 137.117 3.674 o
5 13 -4 1630.650 1454.760 56.194 20.790 o
5 13 -2 34.572 59.254 19.061 555.433 o
5 13 0 524.257 385.384 30.483 70.584 o
5 13 2 6617.040 6336.220 99.501 4.590 o
5 13 4 2593.150 2282.970 59.836 13.308 o
5 13 6 2026.630 1854.230 61.306 16.540 o
5 13 8 233.466 197.636 27.704 139.284 o
5 13 10 96.208 53.973 17.851 367.700 o
5 13 12 4340.290 4295.890 87.062 7.183 o
5 13 14 1083.940 906.876 54.632 30.545 o
5 14 -11 17588.500 18603.500 254.386 1.209 o
5 14 -9 14970.300 15962.500 229.982 1.491 o
5 14 -7 11716.100 12058.800 227.694 1.966 o
5 14 -5 6540.410 7524.940 180.744 3.643 o
5 14 -3 24324.600 25160.700 446.431 0.678 o
5 14 -1 16526.500 17500.400 232.192 1.333 o
5 14 1 15237.100 16245.500 176.098 1.559 o
5 14 3 19781.700 19686.600 198.473 1.141 o
5 14 5 5590.000 6209.060 115.058 5.024 o
5 14 7 12813.300 13636.600 179.585 1.900 o
5 14 9 20832.600 21495.200 239.644 1.015 o
5 14 11 16467.300 16670.200 244.436 1.342 o
5 15 -6 2375.380 2557.410 104.680 11.370 o
5 15 -4 2873.860 2999.860 113.683 9.437 o
5 15 -2 11094.400 10756.600 181.882 2.294 o
5 15 0 6409.640 6088.360 192.879 3.798 o
5 15 2 2999.500 2819.690 90.057 10.278 o
5 15 4 3470.360 3330.350 88.916 8.963 o
5 15 6 5625.540 5338.780 110.347 5.322 o
6 0 -28 15364.700 15934.700 326.055 1.270 o
6 0 -26 14380.700 14579.100 301.337 1.421 o
6 0 -24 37260.500 37615.400 536.042 0.389 o
6 0 -22 32667.400 33335.300 481.353 0.474 o
6 0 -20 48881.500 49108.200 876.820 0.219 o
6 0 -18 48696.100 49951.200 483.465 0.283 o
6 0 -16 18444.300 18744.300 239.728 1.183 o
6 0 -14 49846.400 51041.300 453.265 0.278 o
6 0 -12 56596.300 55739.800 421.909 0.239 o
6 0 -10 62316.500 61437.900 453.301 0.204 o
6 0 -8 66616.100 67008.700 485.224 0.181 o
6 0 -6 19378.900 17367.500 161.175 1.261 o
6 0 -4 71174.200 70110.500 498.574 0.164 o
6 0 -2 135362.000 130272.000 1686.090 0.044 o
6 0 0 114878.000 113034.000 769.234 0.072 o
6 0 2 41572.600 39100.800 301.497 0.404 o
6 0 4 61628.500 61249.800 443.397 0.207 o
6 0 6 55301.200 53936.400 398.395 0.251 o
6 0 8 69359.600 66679.400 482.434 0.174 o
6 0 10 86112.000 86387.700 728.790 0.113 o
6 0 12 8048.520 7987.610 133.390 3.470 o
6 0 14 22389.000 22872.700 438.059 0.749 o
6 0 16 47804.700 46549.600 462.213 0.301 o
6 0 18 27462.500 27346.200 322.551 0.679 o
6 0 20 47372.600 46838.300 486.858 0.298 o
6 0 22 21002.500 19850.700 278.389 1.001 o
6 0 24 14438.900 14391.300 236.669 1.576 o
6 0 26 18936.600 18758.700 285.175 1.099 o
6 1 -27 2285.120 2210.870 81.278 13.447 o
6 1 -25 4326.230 4168.410 107.601 6.880 o
6 1 -23 54.571 54.020 18.528 486.015 o
6 1 -21 213.837 176.898 23.461 160.247 o
6 1 -19 9020.090 8186.320 117.209 3.251 o
6 1 -17 3973.370 3700.260 56.389 8.577 o
6 1 -15 5424.810 5143.360 64.684 6.039 o
6 1 -13 9194.740 8802.570 76.462 3.281 o
6 1 -11 6587.330 6019.910 62.307 4.958 o
6 1 -9 24394.300 24183.500 148.743 0.899 o
6 1 -7 18030.700 18793.600 126.393 1.332 o
6 1 -5 8040.690 7933.970 66.495 3.827 o
6 1 -3 12776.100 12639.000 90.046 2.159 o
6 1 -1 22650.500 23870.400 142.783 0.970 o
6 1 1 6184.840 6100.240 55.728 5.215 o
6 1 3 2513.040 2435.850 33.294 14.234 o
6 1 5 29141.900 30794.200 176.205 0.673 o
6 1 7 12244.600 11871.800 85.814 2.300 o
6 1 9 9547.550 9173.710 83.909 3.113 o
6 1 11 10387.400 10030.000 91.183 2.794 o
6 1 13 6856.890 6781.640 117.082 4.233 o
6 1 15 14362.700 13793.600 139.146 1.814 o
6 1 17 3282.400 3217.550 64.279 10.077 o
6 1 19 1552.200 1652.670 48.812 21.290 o
6 1 21 1888.190 1978.280 65.906 16.625 o
6 1 23 422.298 540.435 40.896 65.836 o
6 1 25 1992.010 2170.430 96.627 13.572 o
6 2 -26 297.027 350.717 32.630 98.255 o
6 2 -24 13.417 27.122 18.085 912.369 o
6 2 -22 2332.220 2162.420 70.665 13.954 o
6 2 -20 8.498 3.736 13.514 1879.450 o
6 2 -18 4.696 -10.221 11.693 2888.060 o
6 2 -16 413.949 518.944 28.745 75.718 o
6 2 -14 97.919 177.831 14.756 276.927 o
6 2 -12 6416.670 6239.700 59.928 5.007 o
6 2 -10 3594.870 3120.910 39.086 10.046 o
6 2 -8 622.302 801.889 23.205 53.217 o
6 2 -6 81.587 70.429 9.164 464.446 o
6 2 -4 2.082 51.183 14.272 1152.770 o
6 2 -2 11142.300 11565.100 89.266 2.502 o
6 2 0 17460.600 18545.300 125.360 1.378 o
6 2 2 1355.230 1563.640 28.798 25.334 o
6 2 4 740.507 737.787 18.857 50.099 o
6 2 6 7460.810 7730.200 63.797 4.104 o
6 2 8 4321.940 4110.620 52.755 7.843 o
6 2 10 5093.080 4992.710 76.473 6.258 o
6 2 12 2.685 10.675 7.622 4006.850 o
6 2 14 197.939 250.919 21.871 154.725 o
6 2 16 849.915 872.828 37.759 39.690 o
6 2 18 719.560 757.362 37.797 45.759 o
6 2 20 2273.380 2264.410 71.074 13.961 o
6 2 22 81.498 90.155 18.832 351.190 o
6 2 24 1023.840 1034.670 57.041 30.002 o
6 2 26 9.961 33.386 19.551 834.640 o
6 3 -27 504.280 408.980 38.287 66.355 o
6 3 -25 998.176 994.871 55.196 31.146 o
6 3 -23 7474.790 7220.240 120.745 3.873 o
6 3 -21 9989.230 9412.700 134.321 2.796 o
6 3 -19 202.237 151.810 21.894 175.846 o
6 3 -17 3113.000 2913.660 64.944 10.762 o
6 3 -15 7868.090 7332.820 93.322 3.878 o
6 3 -13 4532.180 4289.570 66.938 7.287 o
6 3 -11 14607.400 14372.800 230.206 1.578 o
6 3 -9 3550.910 3354.420 37.179 9.925 o
6 3 -7 6915.250 6875.850 57.971 4.574 o
6 3 -5 15615.500 16029.000 105.616 1.635 o
6 3 -3 5581.700 5302.310 50.645 5.961 o
6 3 -1 28873.600 30701.000 273.443 0.642 o
6 3 1 24182.000 25100.300 150.400 0.890 o
6 3 3 5194.330 4551.560 48.032 6.655 o
6 3 5 10947.100 10584.900 80.942 2.648 o
6 3 7 17466.500 18359.800 119.087 1.389 o
6 3 9 6369.630 5943.900 75.792 5.016 o
6 3 11 9432.760 9256.370 90.391 3.110 o
6 3 13 6814.990 6546.890 75.773 4.610 o
6 3 15 1064.020 958.337 38.258 33.468 o
6 3 17 5761.180 5599.480 85.747 5.420 o
6 3 19 3346.850 3220.660 69.826 9.801 o
6 3 21 3591.340 3404.540 81.075 8.912 o
6 3 23 2570.910 2508.340 73.361 12.434 o
6 3 25 95.067 60.404 18.327 358.603 o
6 4 -26 449.113 525.847 43.753 62.494 o
6 4 -24 3240.980 3417.550 84.574 9.406 o
6 4 -22 24008.700 24445.900 247.588 0.849 o
6 4 -20 9490.190 10069.700 124.658 2.872 o
6 4 -18 2010.890 2221.540 54.003 16.125 o
6 4 -16 4043.290 4254.450 72.484 7.816 o
6 4 -14 13075.900 13779.400 137.289 1.959 o
6 4 -12 42353.100 42810.700 296.627 0.381 o
6 4 -10 21216.400 20475.900 169.327 1.082 o
6 4 -8 5222.050 4849.070 57.368 6.407 o
6 4 -6 13192.400 12908.400 105.568 2.059 o
6 4 -4 21364.300 21510.200 149.930 1.067 o
6 4 -2 13574.600 12082.700 92.453 2.084 o
6 4 0 19432.800 17933.800 117.909 1.279 o
6 4 2 21239.300 21683.400 136.174 1.077 o
6 4 4 4295.060 4133.590 46.210 7.942 o
6 4 6 4406.430 3871.370 46.166 7.969 o
6 4 8 24306.700 24134.100 167.275 0.894 o
6 4 10 29081.900 29217.400 254.700 0.661 o
6 4 12 12639.300 13042.900 137.456 2.057 o
6 4 14 1855.220 2031.460 42.833 18.135 o
6 4 16 4212.650 4281.500 83.886 7.392 o
6 4 18 21075.000 20898.900 216.714 1.039 o
6 4 20 15269.400 14864.600 180.714 1.605 o
6 4 22 1726.400 1902.850 64.299 17.863 o
6 4 24 1699.540 1682.260 64.099 18.741 o
6 5 -25 2376.600 2452.880 74.258 13.097 o
6 5 -23 111.743 152.958 25.991 220.898 o
6 5 -21 1994.880 2077.940 57.580 16.361 o
6 5 -19 4651.780 4946.740 85.064 6.566 o
6 5 -17 1294.860 1280.010 42.883 26.507 o
6 5 -15 1604.390 1811.870 51.120 20.049 o
6 5 -13 8256.560 8503.320 103.478 3.494 o
6 5 -11 3278.510 3432.690 61.342 9.938 o
6 5 -9 3979.150 4136.960 64.953 8.109 o
6 5 -7 422.503 382.602 19.458 88.531 o
6 5 -5 821.443 835.305 28.186 43.248 o
6 5 -3 8412.540 8564.600 69.026 3.580 o
6 5 -1 4266.120 4026.030 45.714 8.060 o
6 5 1 172.123 159.843 12.282 217.462 o
6 5 3 1583.340 1559.340 28.260 22.939 o
6 5 5 42.301 56.877 8.481 744.064 o
6 5 7 3273.110 3193.560 39.908 10.655 o
6 5 9 8545.090 8745.440 86.143 3.445 o
6 5 11 1159.160 1179.700 38.989 29.660 o
6 5 13 1215.690 1207.820 38.935 28.578 o
6 5 15 315.269 337.449 25.973 103.969 o
6 5 17 2948.260 2865.780 71.882 10.990 o
6 5 19 5605.730 5595.620 105.112 5.315 o
6 5 21 67.216 63.682 21.659 384.496 o
6 5 23 64.103 85.966 22.724 353.370 o
6 5 25 1189.040 991.212 75.584 24.559 o
6 6 -24 10218.400 9899.260 151.744 2.630 o
6 6 -22 25454.000 25029.600 344.980 0.734 o
6 6 -20 13549.400 13447.500 153.662 1.890 o
6 6 -18 3878.130 3544.130 71.505 8.566 o
6 6 -16 9331.460 9070.620 114.872 3.066 o
6 6 -14 14318.800 14155.400 145.689 1.788 o
6 6 -12 27868.500 27323.000 220.049 0.724 o
6 6 -10 32097.100 30621.400 287.593 0.580 o
6 6 -8 7334.230 7034.480 88.638 4.177 o
6 6 -6 11727.800 11816.500 103.744 2.350 o
6 6 -4 17632.600 17347.900 133.525 1.398 o
6 6 -2 30263.700 29908.900 178.103 0.658 o
6 6 0 51834.000 51986.100 313.163 0.281 o
6 6 2 12866.700 12909.200 96.859 2.116 o
6 6 4 9740.220 9736.530 79.739 3.007 o
6 6 6 16029.600 15625.900 125.103 1.594 o
6 6 8 26585.100 26168.800 278.358 0.738 o
6 6 10 37279.200 37441.400 271.370 0.465 o
6 6 12 5390.750 5468.440 81.626 5.770 o
6 6 14 2931.640 3212.540 64.105 10.862 o
6 6 16 14703.200 14550.900 155.146 1.714 o
6 6 18 11380.000 11648.900 155.574 2.276 o
6 6 20 12816.200 13113.900 182.434 1.921 o
6 6 22 8873.030 8670.180 155.945 3.024 o
6 6 24 1599.290 1744.720 98.994 15.833 o
6 7 -25 12.463 6.780 20.561 914.622 o
6 7 -23 230.515 341.220 33.056 111.108 o
6 7 -21 29.618 5.900 16.820 904.854 o
6 7 -19 23.006 36.865 21.767 614.202 o
6 7 -17 721.161 825.398 42.155 43.169 o
6 7 -15 1715.050 1828.620 50.548 19.234 o
6 7 -13 292.434 380.540 27.905 102.053 o
6 7 -11 783.464 779.328 36.645 43.447 o
6 7 -9 424.943 482.275 31.657 74.507 o
6 7 -7 6271.820 6448.300 85.504 4.854 o
6 7 -5 2289.780 2409.330 64.902 13.945 o
6 7 -3 1631.530 1831.600 37.147 20.762 o
6 7 -1 53.154 73.418 9.753 583.023 o
6 7 1 3523.520 3700.400 46.142 9.505 o
6 7 3 705.122 763.664 26.789 49.339 o
6 7 5 4285.080 4225.630 58.327 7.743 o
6 7 7 202.488 251.422 29.115 137.638 o
6 7 9 521.403 571.733 31.470 63.020 o
6 7 11 2209.780 2126.010 51.779 15.515 o
6 7 13 1910.210 1903.380 49.888 17.779 o
6 7 15 1015.270 1038.620 42.690 32.870 o
6 7 17 488.799 499.859 45.148 59.845 o
6 7 19 5.430 8.308 18.196 1237.420 o
6 7 21 559.895 522.137 43.318 56.070 o
6 7 23 157.629 148.900 32.572 165.850 o
6 8 -24 116.200 143.796 45.346 138.591 o
6 8 -22 470.877 477.948 37.213 66.973 o
6 8 -20 29.164 65.977 17.604 601.898 o
6 8 -18 920.231 807.710 43.893 37.249 o
6 8 -16 1528.600 1417.060 46.868 22.735 o
6 8 -14 18.905 -7.608 11.254 1759.890 o
6 8 -12 669.045 722.525 37.481 48.534 o
6 8 -10 25.681 20.032 12.314 1107.990 o
6 8 -8 12.332 0.744 10.536 2313.280 o
6 8 -6 3586.170 3314.290 60.620 9.476 o
6 8 -4 5633.910 5507.900 69.430 5.693 o
6 8 -2 6417.200 6402.240 74.327 4.868 o
6 8 0 1586.960 1675.900 42.178 21.433 o
6 8 2 6246.520 5933.070 71.436 5.125 o
6 8 4 6425.240 6181.710 74.743 4.923 o
6 8 6 67.344 81.828 13.339 456.546 o
6 8 8 4519.790 4849.020 76.781 6.861 o
6 8 10 458.450 398.517 27.710 78.010 o
6 8 12 1352.130 1234.480 42.556 26.107 o
6 8 14 204.338 217.943 23.608 155.196 o
6 8 16 113.011 109.234 19.788 276.155 o
6 8 18 875.935 884.460 51.149 35.607 o
6 8 20 79.789 65.765 22.627 342.848 o
6 8 22 107.002 89.057 29.541 233.462 o
6 9 -21 11348.900 11669.100 178.874 2.203 o
6 9 -19 12694.500 13005.800 157.670 2.004 o
6 9 -17 10039.100 10310.600 133.936 2.695 o
6 9 -15 13702.800 13977.100 213.386 1.710 o
6 9 -13 24023.800 24258.000 216.361 0.872 o
6 9 -11 21703.600 21979.500 184.262 1.018 o
6 9 -9 20515.300 20463.200 223.359 1.066 o
6 9 -7 16348.200 16202.000 170.528 1.484 o
6 9 -5 12042.500 12062.800 129.767 2.222 o
6 9 -3 27535.200 27498.600 219.203 0.730 o
6 9 -1 33206.200 32646.000 287.593 0.546 o
6 9 1 11961.600 11746.100 127.636 2.262 o
6 9 3 6783.890 6824.480 81.267 4.521 o
6 9 5 19413.800 19475.700 157.350 1.205 o
6 9 7 30481.500 30511.900 241.637 0.626 o
6 9 9 15131.500 15182.600 155.204 1.647 o
6 9 11 14031.000 14029.200 150.690 1.814 o
6 9 13 16417.100 16668.800 171.183 1.461 o
6 9 15 8617.420 8663.900 119.299 3.286 o
6 9 17 13491.400 13586.900 157.999 1.879 o
6 9 19 15624.800 15479.600 200.701 1.516 o
6 9 21 9984.260 10295.300 182.016 2.507 o
6 10 -20 16018.400 15454.600 199.391 1.490 o
6 10 -18 7294.510 6926.470 127.966 3.941 o
6 10 -16 6118.130 6154.950 102.239 4.875 o
6 10 -14 12551.300 12652.400 149.381 2.064 o
6 10 -12 28787.300 28083.200 241.684 0.685 o
6 10 -10 19846.300 19666.000 187.074 1.150 o
6 10 -8 9102.860 9075.470 129.624 3.055 o
6 10 -6 13730.000 13834.200 164.372 1.827 o
6 10 -4 28217.200 28043.500 255.524 0.691 o
6 10 -2 45256.400 45334.500 323.245 0.343 o
6 10 0 21692.800 20940.900 186.638 1.038 o
6 10 2 22703.900 22393.800 195.949 0.963 o
6 10 4 20048.000 19734.900 180.841 1.144 o
6 10 6 13508.400 13304.500 141.877 1.927 o
6 10 8 39421.600 39561.100 299.045 0.423 o
6 10 10 21523.000 21245.900 198.225 1.030 o
6 10 12 6801.720 6886.160 103.820 4.339 o
6 10 14 6319.370 6187.600 100.713 4.771 o
6 10 16 11323.000 11417.700 144.629 2.336 o
6 10 18 19726.200 18900.100 221.662 1.138 o
6 11 -19 135.232 67.909 23.392 253.096 o
6 11 -17 3804.340 3761.350 92.020 8.064 o
6 11 -15 404.325 501.661 41.188 68.568 o
6 11 -13 383.500 320.281 40.539 79.741 o
6 11 -11 2.193 -7.184 14.487 2240.740 o
6 11 -9 402.990 366.305 33.290 81.725 o
6 11 -7 3087.270 3185.890 76.922 10.158 o
6 11 -5 301.340 299.838 31.311 103.652 o
6 11 -3 686.720 696.018 42.074 46.741 o
6 11 -1 258.376 293.158 25.295 122.193 o
6 11 1 243.425 263.211 26.395 128.565 o
6 11 3 39.054 10.557 13.351 907.947 o
6 11 5 9.304 15.684 12.545 1671.820 o
6 11 7 335.517 378.515 31.177 91.703 o
6 11 9 141.060 71.683 20.118 262.779 o
6 11 11 1336.810 1297.190 49.550 25.093 o
6 11 13 760.301 802.702 44.836 41.471 o
6 11 15 1962.160 2071.530 60.920 16.338 o
6 11 17 6.643 9.375 18.391 1174.100 o
6 12 -16 78.837 88.408 27.589 279.383 o
6 12 -14 66.551 34.822 23.021 406.181 o
6 12 -12 731.200 674.504 53.313 41.527 o
6 12 -10 200.941 226.283 29.266 142.052 o
6 12 -8 1174.410 1145.090 54.337 27.420 o
6 12 -6 78.179 92.115 22.044 326.440 o
6 12 -4 92.816 84.086 20.811 318.285 o
6 12 -2 497.394 526.400 39.028 62.156 o
6 12 0 17.592 33.998 14.582 997.393 o
6 12 2 1780.090 1737.120 60.410 18.353 o
6 12 4 2.739 -4.825 15.441 1956.170 o
6 12 6 7.265 -8.138 14.088 1959.770 o
6 12 8 7.303 -9.993 13.899 1997.620 o
6 12 10 575.589 631.386 40.454 53.755 o
6 12 12 415.524 485.857 36.464 71.804 o
6 12 14 634.327 614.806 41.037 51.062 o
6 12 16 235.888 393.811 84.072 47.188 o
6 13 -13 4839.080 4953.800 124.380 5.796 o
6 13 -11 13941.800 13955.000 212.306 1.692 o
6 13 -9 9047.120 8582.850 159.271 2.975 o
6 13 -7 551.451 483.234 40.495 59.225 o
6 13 -5 5176.190 5076.020 129.133 5.445 o
6 13 -3 13254.000 12940.500 169.688 1.914 o
6 13 -1 6405.210 6327.110 114.645 4.564 o
6 13 1 12339.200 12235.500 146.461 2.126 o
6 13 3 4791.390 5033.470 90.402 6.324 o
6 13 5 2056.410 2108.420 66.836 15.425 o
6 13 7 7875.330 8060.510 132.866 3.515 o
6 13 9 7213.220 7340.960 127.351 3.899 o
6 13 11 7596.680 7509.550 131.316 3.704 o
6 13 13 3130.910 2917.560 82.677 10.161 o
6 14 -10 474.398 435.026 53.951 56.845 o
6 14 -8 16.476 77.636 27.815 408.424 o
6 14 -6 555.086 573.197 51.681 50.641 o
6 14 -4 510.314 455.203 46.912 58.782 o
6 14 -2 177.584 210.903 29.606 152.790 o
6 14 0 275.793 253.197 32.153 112.267 o
6 14 2 16.082 14.290 18.444 945.333 o
6 14 4 36.385 13.561 17.632 746.258 o
6 14 6 817.796 721.428 48.605 39.842 o
6 14 8 72.253 82.156 24.188 325.694 o
6 15 -3 6155.540 6579.250 306.742 2.674 o
6 15 -1 7584.340 7975.560 156.399 3.455 o
6 15 1 5755.710 5772.650 131.211 4.864 o
7 1 -26 1673.440 1632.020 71.232 18.422 o
7 1 -24 12560.000 12897.300 198.281 1.918 o
7 1 -22 10193.300 10188.800 167.950 2.541 o
7 1 -20 7810.390 7834.740 131.695 3.578 o
7 1 -18 6807.030 6990.240 108.045 4.281 o
7 1 -16 5458.130 5544.130 79.509 5.714 o
7 1 -14 14245.700 14307.700 121.467 1.829 o
7 1 -12 12366.500 12149.100 96.749 2.241 o
7 1 -10 24574.400 24582.900 156.452 0.883 o
7 1 -8 19324.900 19800.500 159.234 1.199 o
7 1 -6 3412.850 3226.650 41.746 10.275 o
7 1 -4 17427.700 17280.000 117.334 1.431 o
7 1 -2 44502.300 45467.400 285.359 0.354 o
7 1 0 18094.400 17719.800 119.595 1.368 o
7 1 2 4941.660 4658.280 50.949 6.829 o
7 1 4 15266.800 15882.200 153.237 1.608 o
7 1 6 18274.700 17960.700 120.567 1.348 o
7 1 8 33672.500 33698.700 278.242 0.535 o
7 1 10 11697.400 12056.200 121.390 2.294 o
7 1 12 3651.280 3664.820 63.842 8.987 o
7 1 14 19116.200 19480.600 214.779 1.161 o
7 1 16 6436.810 6619.340 95.006 4.646 o
7 1 18 10314.400 10655.100 128.666 2.628 o
7 1 20 15306.200 15039.200 163.582 1.624 o
7 1 22 2725.600 2568.690 66.074 12.184 o
7 1 24 2868.930 3145.900 78.644 10.617 o
7 2 -27 700.552 698.035 56.467 40.949 o
7 2 -25 2846.770 2453.880 109.125 10.201 o
7 2 -23 689.489 696.868 46.514 45.010 o
7 2 -21 328.220 375.485 33.290 90.766 o
7 2 -19 8587.930 8191.770 121.694 3.348 o
7 2 -17 5535.770 5299.250 80.691 5.735 o
7 2 -15 353.729 304.143 23.264 102.709 o
7 2 -13 3147.730 2962.370 55.829 10.874 o
7 2 -11 2185.260 1968.360 37.171 16.684 o
7 2 -9 2694.480 2692.360 38.272 12.983 o
7 2 -7 5519.650 5477.530 55.964 5.902 o
7 2 -5 8671.080 8256.650 71.695 3.537 o
7 2 -3 870.982 784.075 20.372 43.841 o
7 2 -1 180.106 150.666 11.718 215.966 o
7 2 1 2882.390 2467.420 36.298 12.783 o
7 2 3 4930.010 4785.540 51.633 6.770 o
7 2 5 7022.410 7403.810 67.057 4.352 o
7 2 7 1175.170 1041.300 27.490 31.990 o
7 2 9 82.591 45.699 13.762 461.972 o
7 2 11 762.392 717.575 34.848 45.781 o
7 2 13 4988.910 4455.920 72.053 6.653 o
7 2 15 3309.450 3221.630 63.465 10.038 o
7 2 17 446.653 367.311 28.450 80.499 o
7 2 19 524.152 449.130 33.969 65.959 o
7 2 21 126.563 104.752 22.378 248.293 o
7 2 23 2371.870 2236.060 76.399 13.371 o
7 2 25 2731.820 2587.290 88.455 11.221 o
7 3 -26 1.883 26.267 22.152 825.396 o
7 3 -24 422.555 357.919 35.595 78.047 o
7 3 -22 108.367 93.826 22.097 277.901 o
7 3 -20 235.078 207.216 26.678 139.255 o
7 3 -18 9.859 33.773 15.414 1089.650 o
7 3 -16 2261.120 2257.370 79.379 13.558 o
7 3 -14 523.304 494.289 29.607 66.662 o
7 3 -12 5839.750 5448.490 78.035 5.491 o
7 3 -10 936.827 839.424 26.100 40.000 o
7 3 -8 4017.330 4183.770 55.158 8.175 o
7 3 -6 358.154 409.607 14.911 98.944 o
7 3 -4 332.358 359.866 15.542 107.935 o
7 3 -2 3140.230 2954.230 39.755 11.270 o
7 3 0 327.087 345.926 16.810 109.499 o
7 3 2 7692.940 7550.820 68.798 4.025 o
7 3 4 1903.200 1895.820 45.365 18.116 o
7 3 6 898.676 1026.910 23.257 38.875 o
7 3 8 1887.690 1824.500 37.368 18.887 o
7 3 10 95.647 115.468 14.035 333.524 o
7 3 12 2376.000 2263.620 49.960 14.572 o
7 3 14 349.874 429.966 28.720 88.387 o
7 3 16 31.100 33.320 14.861 804.643 o
7 3 18 2719.320 2603.290 69.965 12.002 o
7 3 20 490.201 450.236 38.418 65.770 o
7 3 22 47.781 52.436 20.015 490.188 o
7 3 24 1.292 -12.604 15.350 2078.570 o
7 4 -25 3703.750 3757.540 92.774 8.187 o
7 4 -23 10851.700 10565.300 155.017 2.446 o
7 4 -21 7382.920 7566.600 124.124 3.819 o
7 4 -19 10257.100 9817.780 123.686 2.739 o
7 4 -17 5023.910 5132.270 83.848 6.169 o
7 4 -15 2234.250 2187.560 52.458 15.232 o
7 4 -13 33353.500 32559.200 248.322 0.557 o
7 4 -11 30605.100 29795.300 228.894 0.636 o
7 4 -9 7843.210 7295.420 77.720 3.975 o
7 4 -7 15399.300 14652.700 119.678 1.700 o
7 4 -5 24538.300 24258.800 187.248 0.874 o
7 4 -3 22370.200 21135.400 137.255 1.039 o
7 4 -1 21601.300 21548.100 147.401 1.057 o
7 4 1 31183.500 30853.100 257.555 0.605 o
7 4 3 2080.990 1803.100 31.888 17.965 o
7 4 5 5910.970 5886.420 59.456 5.441 o
7 4 7 17084.300 17193.500 134.998 1.440 o
7 4 9 12040.200 11670.100 144.411 2.212 o
7 4 11 22733.700 22569.500 169.510 0.976 o
7 4 13 2510.010 2595.100 63.207 12.924 o
7 4 15 4082.830 4390.630 86.636 7.429 o
7 4 17 21158.100 21127.800 221.126 1.027 o
7 4 19 8193.380 8380.110 132.022 3.377 o
7 4 21 6889.590 7304.760 126.477 4.036 o
7 4 23 3986.700 3942.420 86.983 7.815 o
7 5 -24 17026.100 17406.500 211.868 1.337 o
7 5 -22 40509.300 39066.400 348.157 0.405 o
7 5 -20 21898.000 21594.100 206.314 1.001 o
7 5 -18 12088.600 11971.900 139.395 2.197 o
7 5 -16 15735.900 15622.100 148.534 1.587 o
7 5 -14 31489.600 32684.300 255.681 0.584 o
7 5 -12 49959.000 49078.700 339.215 0.297 o
7 5 -10 29945.400 28828.300 224.824 0.660 o
7 5 -8 14748.200 14834.100 154.183 1.699 o
7 5 -6 14116.400 14281.000 119.862 1.846 o
7 5 -4 25986.300 25905.300 201.154 0.799 o
7 5 -2 59059.400 58118.200 309.757 0.232 o
7 5 0 62369.200 61998.500 437.361 0.204 o
7 5 2 20831.600 21286.700 140.943 1.102 o
7 5 4 21053.700 20722.400 138.615 1.106 o
7 5 6 42826.000 41529.400 276.167 0.386 o
7 5 8 47683.100 46325.800 316.372 0.323 o
7 5 10 54232.400 53536.400 359.125 0.260 o
7 5 12 18027.500 17780.100 165.449 1.324 o
7 5 14 3553.140 3469.580 95.627 8.539 o
7 5 16 20273.300 19673.000 210.696 1.106 o
7 5 18 30176.700 29706.800 283.574 0.623 o
7 5 20 19513.300 19265.200 219.845 1.142 o
7 5 22 9422.390 8901.740 167.364 2.815 o
7 5 24 4150.530 3983.640 109.693 7.115 o
7 6 -23 7.151 -17.783 21.248 998.660 o
7 6 -21 1264.440 1241.720 68.023 23.667 o
7 6 -19 1063.260 1046.120 49.524 30.689 o
7 6 -17 4570.960 4644.140 83.016 6.822 o
7 6 -15 736.009 724.186 38.348 45.594 o
7 6 -13 166.499 164.262 20.556 197.262 o
7 6 -11 834.501 760.245 37.279 41.935 o
7 6 -9 5960.920 6090.620 86.286 5.131 o
7 6 -7 6165.670 6084.000 75.355 5.099 o
7 6 -5 2930.290 2910.580 48.218 11.690 o
7 6 -3 1802.310 1769.850 37.641 19.661 o
7 6 -1 4373.700 4096.790 57.167 7.727 o
7 6 1 276.479 320.121 17.389 123.888 o
7 6 3 2448.380 2547.720 38.932 14.109 o
7 6 5 5702.560 5851.740 69.600 5.520 o
7 6 7 953.031 1023.600 36.302 35.481 o
7 6 9 103.504 117.197 17.520 297.469 o
7 6 11 17.651 14.760 12.625 1358.360 o
7 6 13 8029.410 8217.560 122.029 3.509 o
7 6 15 6038.620 5947.690 105.522 4.945 o
7 6 17 154.026 145.282 25.295 195.461 o
7 6 19 5.236 6.559 30.302 517.016 o
7 6 21 1224.760 1395.220 65.145 23.706 o
7 6 23 2371.290 2370.680 85.256 12.679 o
7 7 -24 636.333 620.963 53.495 45.519 o
7 7 -22 1513.250 1520.380 55.950 21.516 o
7 7 -20 5.907 -5.531 14.677 1922.530 o
7 7 -18 665.606 692.767 40.633 48.169 o
7 7 -16 4360.540 3997.460 77.591 7.494 o
7 7 -14 88.194 131.587 29.023 234.395 o
7 7 -12 2341.700 2262.070 55.970 14.454 o
7 7 -10 17.221 13.683 11.832 1466.410 o
7 7 -8 118.198 136.122 17.973 262.715 o
7 7 -6 5397.940 4843.820 79.822 6.027 o
7 7 -4 2.586 23.958 15.591 1386.430 o
7 7 -2 8591.830 8312.790 87.734 3.491 o
7 7 0 1168.630 1306.640 45.843 27.643 o
7 7 2 486.107 436.253 22.528 76.199 o
7 7 4 2941.720 2872.470 48.687 11.699 o
7 7 6 221.973 287.133 23.116 137.021 o
7 7 8 7321.320 7554.520 98.757 4.014 o
7 7 10 1416.010 1600.100 45.896 23.031 o
7 7 12 917.527 859.551 41.412 37.245 o
7 7 14 109.872 103.196 18.492 292.472 o
7 7 16 285.501 269.679 30.343 111.150 o
7 7 18 451.668 491.295 39.876 66.170 o
7 7 20 2613.960 2566.360 76.952 12.065 o
7 7 22 3.439 -10.215 20.491 1140.660 o
7 8 -21 9920.610 10156.900 140.796 2.707 o
7 8 -19 3603.260 3810.780 110.156 7.844 o
7 8 -17 878.338 947.787 46.923 35.860 o
7 8 -15 7444.440 7205.200 106.874 3.982 o
7 8 -13 4612.470 4959.580 85.472 6.591 o
7 8 -11 5589.740 5908.130 91.439 5.374 o
7 8 -9 12091.300 11871.400 132.476 2.222 o
7 8 -7 1967.420 1824.870 47.470 17.817 o
7 8 -5 2475.430 2677.610 52.056 13.333 o
7 8 -3 24830.300 25294.900 216.722 0.832 o
7 8 -1 9140.760 9097.410 107.132 3.143 o
7 8 1 8262.860 8352.550 101.943 3.524 o
7 8 3 18899.800 19277.600 155.787 1.239 o
7 8 5 5284.620 5258.710 79.423 5.956 o
7 8 7 17044.500 16942.700 172.159 1.407 o
7 8 9 21596.400 22161.100 197.636 1.009 o
7 8 11 3063.550 3058.480 65.509 10.693 o
7 8 13 7744.190 7773.300 109.768 3.749 o
7 8 15 7143.450 7119.020 107.024 4.118 o
7 8 17 2861.580 2876.070 78.477 10.953 o
7 8 19 7839.890 7741.160 133.934 3.569 o
7 8 21 3999.260 3774.470 96.335 7.704 o
7 9 -20 3940.450 3840.430 85.176 7.980 o
7 9 -18 29.089 24.165 16.615 807.639 o
7 9 -16 285.617 379.519 33.970 96.123 o
7 9 -14 4439.970 4584.430 86.784 6.927 o
7 9 -12 12922.700 12828.900 146.765 2.013 o
7 9 -10 2836.990 2840.870 71.898 11.295 o
7 9 -8 1349.430 1479.300 54.748 23.357 o
7 9 -6 2792.890 2868.790 72.419 11.353 o
7 9 -4 2731.840 2867.790 68.634 11.652 o
7 9 -2 5023.050 5030.760 79.496 6.266 o
7 9 0 3099.900 3137.290 62.701 10.599 o
7 9 2 1236.940 1247.660 41.775 27.633 o
7 9 4 829.999 948.343 38.808 38.955 o
7 9 6 36.177 44.175 15.140 695.429 o
7 9 8 6129.070 6308.650 105.868 4.793 o
7 9 10 3459.550 3599.050 107.188 8.259 o
7 9 12 54.076 63.597 17.423 487.007 o
7 9 14 68.108 50.022 17.491 458.389 o
7 9 16 1761.290 1871.220 67.611 17.485 o
7 9 18 7490.010 7723.640 134.049 3.685 o
7 9 20 3407.630 3510.750 120.682 7.993 o
7 10 -19 2512.900 2609.610 78.284 12.235 o
7 10 -17 2508.470 2541.440 68.842 12.776 o
7 10 -15 2380.540 2531.870 66.789 13.308 o
7 10 -13 4371.920 4923.960 90.384 6.766 o
7 10 -11 11364.300 11600.800 249.449 1.952 o
7 10 -9 3329.470 3612.010 82.618 9.135 o
7 10 -7 1956.460 2292.330 65.154 15.566 o
7 10 -5 11680.100 11574.300 150.122 2.254 o
7 10 -3 2300.420 2579.320 67.485 13.472 o
7 10 -1 4206.930 4400.300 77.111 7.446 o
7 10 1 8189.540 8282.810 109.167 3.521 o
7 10 3 123.033 170.160 26.055 205.166 o
7 10 5 2255.190 2300.740 77.417 13.612 o
7 10 7 3522.490 3761.120 84.175 8.660 o
7 10 9 414.909 474.754 35.619 72.990 o
7 10 11 5798.120 6013.980 98.507 5.137 o
7 10 13 469.355 523.130 36.928 65.537 o
7 10 15 428.350 527.234 37.719 68.060 o
7 10 17 7942.290 8327.630 140.136 3.408 o
7 11 -18 2371.670 2387.000 85.973 12.614 o
7 11 -16 1044.990 836.368 52.215 32.363 o
7 11 -14 6234.250 5624.720 111.399 4.866 o
7 11 -12 8143.560 8144.500 140.431 3.375 o
7 11 -10 4592.780 4221.640 93.112 6.851 o
7 11 -8 5502.080 5013.760 99.475 5.649 o
7 11 -6 1351.530 1234.210 57.491 24.271 o
7 11 -4 7189.410 6817.600 149.009 3.828 o
7 11 -2 11312.200 10903.000 147.759 2.369 o
7 11 0 4843.020 4606.790 82.181 6.587 o
7 11 2 10326.900 9834.900 124.054 2.722 o
7 11 4 5185.900 4948.690 137.883 5.347 o
7 11 6 5168.370 4865.850 96.842 5.991 o
7 11 8 12390.500 11756.800 145.689 2.154 o
7 11 10 11448.100 10859.800 175.099 2.259 o
7 11 12 4735.100 4323.060 85.856 6.775 o
7 11 14 1522.960 1308.380 54.719 22.507 o
7 11 16 4189.250 3831.720 88.059 7.609 o
7 12 -15 332.803 600.003 80.473 42.538 o
7 12 -13 105.815 72.651 58.119 111.051 o
7 12 -11 884.527 850.047 52.972 35.335 o
7 12 -9 241.098 360.564 35.288 103.656 o
7 12 -7 1752.580 1957.380 65.713 17.439 o
7 12 -5 2.714 22.427 15.741 1389.670 o
7 12 -3 115.919 70.378 18.506 308.359 o
7 12 -1 814.802 759.519 46.923 39.886 o
7 12 1 238.863 335.606 29.467 115.492 o
7 12 3 1285.320 1591.520 58.696 22.968 o
7 12 5 646.442 569.795 42.056 51.109 o
7 12 7 45.632 49.295 19.376 518.785 o
7 12 9 2.340 16.955 17.546 1275.770 o
7 12 11 816.722 614.197 44.695 42.705 o
7 12 13 181.488 236.342 31.719 141.181 o
7 13 -12 228.147 82.487 29.378 159.126 o
7 13 -10 283.854 207.503 36.253 108.712 o
7 13 -8 2989.330 2889.790 81.329 10.540 o
7 13 -6 1926.690 1817.720 64.027 16.982 o
7 13 -4 344.769 218.053 33.752 99.989 o
7 13 -2 2291.410 2118.590 70.264 14.215 o
7 13 0 590.735 455.940 38.976 58.483 o
7 13 2 731.996 645.924 46.426 44.438 o
7 13 4 3284.890 3144.910 82.931 9.625 o
7 13 6 453.874 397.981 37.906 71.234 o
7 13 8 1030.020 764.078 51.320 33.556 o
7 13 10 301.011 235.696 32.740 107.922 o
7 14 -7 2920.330 3381.840 142.336 7.999 o
7 14 -5 10933.300 11734.700 193.836 2.203 o
7 14 -3 19763.900 20506.700 235.407 1.085 o
7 14 -1 17844.200 18589.500 220.332 1.244 o
7 14 1 7220.760 8019.760 211.400 3.120 o
7 14 3 7884.750 8455.230 159.728 3.279 o
7 14 5 9775.290 10520.500 160.542 2.618 o
8 0 -26 5228.580 5080.740 415.935 2.043 o
8 0 -24 31618.300 31029.300 490.749 0.495 o
8 0 -22 38228.200 38526.800 1420.370 0.166 o
8 0 -20 18277.300 18434.800 637.177 0.661 o
8 0 -18 25857.000 26145.400 406.424 0.669 o
8 0 -16 28237.100 28529.800 420.610 0.597 o
8 0 -14 55363.900 55758.500 522.943 0.233 o
8 0 -12 84036.200 85960.200 780.179 0.114 o
8 0 -10 42851.100 43265.700 424.716 0.351 o
8 0 -8 48209.700 48268.000 380.948 0.305 o
8 0 -6 29019.500 29304.700 255.596 0.661 o
8 0 -4 31392.200 31762.500 271.452 0.588 o
8 0 -2 89843.800 90108.100 644.645 0.108 o
8 0 0 38874.000 38754.000 418.968 0.404 o
8 0 2 28803.800 28358.900 266.937 0.670 o
8 0 4 22926.200 21816.900 226.728 0.942 o
8 0 6 41139.800 39252.900 321.468 0.403 o
8 0 8 71988.300 70977.700 629.938 0.154 o
8 0 10 34609.200 35308.900 368.424 0.482 o
8 0 12 22758.400 22312.400 272.010 0.902 o
8 0 14 16245.000 15621.500 221.788 1.429 o
8 0 16 19030.600 18645.400 254.922 1.137 o
8 0 18 24393.500 24023.400 309.621 0.799 o
8 0 20 19741.200 19703.800 281.336 1.050 o
8 0 22 14170.800 13850.900 233.833 1.626 o
8 0 24 3132.370 3036.800 135.903 8.175 o
8 1 -25 1741.020 1959.940 79.555 16.375 o
8 1 -23 2920.200 3311.450 98.359 9.646 o
8 1 -21 2000.170 2026.890 74.459 15.366 o
8 1 -19 1534.550 1472.820 62.962 20.809 o
8 1 -17 3477.700 3259.970 73.938 9.412 o
8 1 -15 785.321 768.827 43.205 41.707 o
8 1 -13 1242.350 1142.420 40.358 28.489 o
8 1 -11 4906.430 4626.680 61.558 6.773 o
8 1 -9 3323.920 3036.700 43.791 10.646 o
8 1 -7 3577.450 3417.320 46.127 9.671 o
8 1 -5 9837.690 9404.870 82.127 3.016 o
8 1 -3 14840.900 14333.100 107.679 1.786 o
8 1 -1 4379.530 4364.360 52.271 7.613 o
8 1 1 12473.800 12488.500 98.404 2.197 o
8 1 3 14375.600 14132.600 107.230 1.846 o
8 1 5 6839.110 6845.010 67.402 4.572 o
8 1 7 7360.300 7188.110 98.706 4.072 o
8 1 9 1342.590 1280.110 38.427 26.389 o
8 1 11 8949.410 9117.850 108.279 3.185 o
8 1 13 11897.600 11441.000 127.604 2.295 o
8 1 15 821.326 829.495 40.686 40.410 o
8 1 17 3552.020 3341.110 70.258 9.297 o
8 1 19 6491.690 6339.950 101.233 4.638 o
8 1 21 2972.380 3082.370 72.888 10.647 o
8 1 23 1298.670 1388.140 68.448 22.557 o
8 2 -26 47.769 14.885 20.424 570.723 o
8 2 -24 1717.930 1956.980 79.417 16.512 o
8 2 -22 765.764 740.512 54.979 39.016 o
8 2 -20 607.491 550.882 42.123 53.405 o
8 2 -18 373.868 477.999 36.756 75.906 o
8 2 -16 977.550 1018.710 39.943 34.338 o
8 2 -14 15.868 27.616 12.668 1223.460 o
8 2 -12 2955.090 2457.850 51.924 12.157 o
8 2 -10 2802.140 2671.740 46.016 12.466 o
8 2 -8 2155.840 2302.920 51.238 15.383 o
8 2 -6 3017.050 3077.490 42.826 11.365 o
8 2 -4 2167.780 2058.640 38.151 16.498 o
8 2 -2 15597.200 15117.400 111.686 1.671 o
8 2 0 830.058 851.394 24.010 43.488 o
8 2 2 1500.430 1557.280 34.051 23.397 o
8 2 4 4.855 18.622 8.484 2624.170 o
8 2 6 5246.410 5240.720 65.253 6.141 o
8 2 8 4930.260 4685.940 64.514 6.687 o
8 2 10 54.370 73.686 14.099 515.412 o
8 2 12 1212.590 1284.220 49.471 26.704 o
8 2 14 6.457 8.860 17.811 1244.890 o
8 2 16 34.148 15.141 12.797 972.143 o
8 2 18 5436.450 5394.610 91.302 5.657 o
8 2 20 2124.450 2018.760 65.569 15.398 o
8 2 22 49.709 37.188 18.921 537.657 o
8 2 24 224.203 298.387 43.614 99.018 o
8 3 -25 928.866 981.931 77.300 27.433 o
8 3 -23 1360.600 1368.270 75.920 21.102 o
8 3 -21 5510.590 5264.140 103.532 5.506 o
8 3 -19 2818.850 2636.450 70.073 11.676 o
8 3 -17 2000.270 1920.160 50.983 17.145 o
8 3 -15 5720.400 5264.310 82.823 5.592 o
8 3 -13 2912.010 2601.540 56.191 11.944 o
8 3 -11 7115.250 7229.630 93.726 4.197 o
8 3 -9 7689.710 7346.200 80.886 4.010 o
8 3 -7 671.498 564.493 25.345 56.288 o
8 3 -5 7587.960 7222.510 79.265 4.084 o
8 3 -3 7127.830 7110.020 68.912 4.362 o
8 3 -1 7131.800 7436.250 71.301 4.274 o
8 3 1 8495.340 8252.600 76.147 3.578 o
8 3 3 1071.670 986.594 24.816 34.941 o
8 3 5 10463.500 10657.500 100.498 2.687 o
8 3 7 12155.700 12277.700 111.009 2.233 o
8 3 9 6622.770 6485.900 77.203 4.715 o
8 3 11 6349.350 5898.800 84.678 4.972 o
8 3 13 2887.550 2813.290 59.360 11.620 o
8 3 15 5185.450 4992.730 105.462 5.810 o
8 3 17 5977.180 5600.190 104.406 5.092 o
8 3 19 3549.710 3309.280 82.303 9.027 o
8 3 21 1601.440 1408.650 63.292 20.499 o
8 3 23 1931.890 1773.190 66.002 16.931 o
8 4 -24 6834.470 6858.250 126.416 4.148 o
8 4 -22 6574.440 6813.850 122.398 4.303 o
8 4 -20 11243.100 11151.900 155.084 2.336 o
8 4 -18 2819.990 2916.260 65.895 11.450 o
8 4 -16 1216.470 1446.570 46.322 26.033 o
8 4 -14 10143.000 10655.400 144.786 2.601 o
8 4 -12 17604.300 17675.200 166.337 1.353 o
8 4 -10 15280.800 15297.800 148.165 1.640 o
8 4 -8 4483.660 4821.360 64.254 7.081 o
8 4 -6 2662.050 2836.030 48.275 12.580 o
8 4 -4 22894.200 22723.300 166.732 0.969 o
8 4 -2 42122.100 40851.300 240.146 0.401 o
8 4 0 11737.200 11044.500 92.362 2.437 o
8 4 2 4680.910 4729.970 58.953 6.981 o
8 4 4 3794.120 3888.320 50.212 8.808 o
8 4 6 9556.680 8768.410 90.528 3.141 o
8 4 8 29577.900 29620.100 206.489 0.666 o
8 4 10 6336.450 6423.460 80.915 4.860 o
8 4 12 326.776 421.076 33.028 88.075 o
8 4 14 4063.790 4153.710 86.422 7.598 o
8 4 16 6534.290 6842.550 139.999 4.153 o
8 4 18 13230.700 14180.600 260.075 1.622 o
8 4 20 5904.320 6119.090 116.626 4.856 o
8 4 22 612.488 778.805 51.947 44.203 o
8 5 -23 3564.700 3546.090 90.474 8.601 o
8 5 -21 2419.920 2730.110 77.544 12.366 o
8 5 -19 266.623 299.808 28.522 114.652 o
8 5 -17 15.064 17.316 15.058 1183.180 o
8 5 -15 487.715 548.614 34.486 64.671 o
8 5 -13 4805.730 5131.860 83.829 6.358 o
8 5 -11 506.803 718.239 37.446 56.496 o
8 5 -9 236.630 253.769 22.768 138.272 o
8 5 -7 1279.030 1361.880 34.808 27.054 o
8 5 -5 5242.500 5208.970 67.966 6.131 o
8 5 -3 2033.830 2048.970 41.657 17.092 o
8 5 -1 332.676 374.206 21.977 101.367 o
8 5 1 9282.240 9165.300 83.118 3.186 o
8 5 3 3346.010 3179.210 45.399 10.405 o
8 5 5 183.095 337.169 21.366 144.768 o
8 5 7 496.428 569.106 31.121 65.085 o
8 5 9 7130.900 7398.560 97.151 4.133 o
8 5 11 1729.190 1709.150 51.294 19.499 o
8 5 13 167.576 147.764 23.120 193.627 o
8 5 15 134.735 198.342 27.710 182.161 o
8 5 17 1725.850 1819.320 61.954 18.312 o
8 5 19 5584.210 5709.560 116.223 5.161 o
8 5 21 50.526 79.185 23.584 381.956 o
8 6 -22 13683.400 13229.500 181.305 1.825 o
8 6 -20 10191.100 10267.100 137.230 2.657 o
8 6 -18 4014.110 3981.510 80.685 7.881 o
8 6 -16 6055.720 6046.890 101.251 4.949 o
8 6 -14 18336.000 17994.100 177.779 1.285 o
8 6 -12 19069.800 19022.200 180.772 1.212 o
8 6 -10 18962.700 18538.100 173.594 1.239 o
8 6 -8 9897.080 9265.010 110.893 2.924 o
8 6 -6 3738.720 3662.330 57.590 8.963 o
8 6 -4 26618.100 26870.100 193.286 0.773 o
8 6 -2 26978.400 25925.200 238.448 0.753 o
8 6 0 14502.400 14350.400 124.056 1.796 o
8 6 2 10220.400 10411.800 99.731 2.764 o
8 6 4 2593.890 2669.250 52.191 12.941 o
8 6 6 18942.700 18817.300 190.726 1.214 o
8 6 8 31297.700 31520.700 245.993 0.601 o
8 6 10 11581.200 11992.800 132.794 2.287 o
8 6 12 4876.530 4880.550 101.581 6.154 o
8 6 14 4191.430 4106.280 89.215 7.420 o
8 6 16 11802.700 12171.800 211.415 2.004 o
8 6 18 13429.500 13385.900 177.881 1.851 o
8 6 20 5886.540 5961.770 117.868 4.895 o
8 6 22 4087.280 4009.630 156.067 6.116 o
8 7 -21 376.165 408.359 34.818 81.049 o
8 7 -19 230.708 209.007 26.540 140.708 o
8 7 -17 3227.030 3506.550 75.763 9.599 o
8 7 -15 63.651 113.152 20.739 346.481 o
8 7 -13 978.262 938.755 44.499 34.287 o
8 7 -11 119.573 169.495 21.296 228.834 o
8 7 -9 2055.930 2185.870 53.649 16.010 o
8 7 -7 86.868 152.793 19.135 285.961 o
8 7 -5 40.245 36.330 11.402 801.876 o
8 7 -3 4068.820 3919.040 60.377 8.210 o
8 7 -1 3.606 17.152 11.350 2182.920 o
8 7 1 156.874 124.603 19.129 224.526 o
8 7 3 893.692 894.006 35.447 38.703 o
8 7 5 645.123 701.111 33.651 51.385 o
8 7 7 3805.260 3734.170 68.587 8.590 o
8 7 9 1771.970 1774.050 61.674 18.188 o
8 7 11 881.534 881.788 42.679 37.577 o
8 7 13 6022.460 5986.420 106.964 4.928 o
8 7 15 173.053 149.643 25.584 181.537 o
8 7 17 126.842 125.814 24.333 227.767 o
8 7 19 1.187 -0.957 16.749 1764.010 o
8 7 21 3.896 4.836 21.121 1023.900 o
8 8 -20 48.738 38.669 19.027 536.525 o
8 8 -18 535.228 419.113 34.757 65.799 o
8 8 -16 1716.510 1576.790 73.118 18.148 o
8 8 -14 429.674 501.161 34.692 71.117 o
8 8 -12 321.174 432.480 32.095 88.989 o
8 8 -10 348.450 304.894 26.055 100.812 o
8 8 -8 230.660 239.012 23.838 140.859 o
8 8 -6 533.029 421.276 33.970 66.345 o
8 8 -4 125.928 130.333 21.923 238.306 o
8 8 -2 304.298 327.976 25.230 107.849 o
8 8 0 324.021 407.307 28.400 94.049 o
8 8 2 1090.740 998.118 38.165 32.566 o
8 8 4 705.847 681.593 41.319 46.550 o
8 8 6 495.200 479.019 30.214 69.222 o
8 8 8 46.728 41.636 14.535 640.582 o
8 8 10 856.167 887.523 42.145 38.283 o
8 8 12 600.285 604.483 37.788 54.364 o
8 8 14 1345.630 1339.440 58.813 23.608 o
8 8 16 634.725 654.808 46.704 47.818 o
8 8 18 1431.890 1397.290 112.487 16.027 o
8 9 -19 6158.440 6802.310 114.931 4.566 o
8 9 -17 8369.640 8861.770 129.744 3.273 o
8 9 -15 7736.990 7780.560 117.331 3.704 o
8 9 -13 13505.100 14489.700 163.905 1.818 o
8 9 -11 24281.100 24680.700 314.637 0.789 o
8 9 -9 13299.300 13420.100 149.283 1.929 o
8 9 -7 10853.400 11337.100 150.295 2.399 o
8 9 -5 12527.900 12419.900 156.447 2.064 o
8 9 -3 16455.300 16477.300 183.209 1.448 o
8 9 -1 35311.600 35680.400 274.539 0.499 o
8 9 1 13639.600 13497.000 144.043 1.897 o
8 9 3 4182.260 4154.120 85.674 7.469 o
8 9 5 18961.500 18951.300 204.109 1.195 o
8 9 7 12807.500 12920.600 163.590 1.981 o
8 9 9 9837.100 9977.730 126.580 2.799 o
8 9 11 13663.600 13535.600 154.303 1.871 o
8 9 13 5687.340 5711.750 97.481 5.311 o
8 9 15 5821.560 5856.090 113.714 5.008 o
8 9 17 9670.480 9717.680 153.546 2.747 o
8 10 -18 5040.230 4988.810 99.242 6.011 o
8 10 -16 3160.080 2942.980 74.864 10.324 o
8 10 -14 20732.500 19934.100 205.407 1.085 o
8 10 -12 19550.100 18819.800 239.478 1.128 o
8 10 -10 9138.490 8867.160 137.667 3.033 o
8 10 -8 9164.380 8868.170 134.824 3.041 o
8 10 -6 14951.300 13909.500 172.759 1.689 o
8 10 -4 12240.800 12360.500 159.421 2.097 o
8 10 -2 8692.470 8719.960 129.244 3.207 o
8 10 0 23739.200 22953.200 206.793 0.909 o
8 10 2 19653.900 19856.200 212.590 1.129 o
8 10 4 9840.590 9803.390 140.703 2.760 o
8 10 6 6892.720 7035.190 129.616 4.062 o
8 10 8 21316.000 21690.100 231.660 1.000 o
8 10 10 33705.000 33499.900 312.749 0.525 o
8 10 12 6382.390 6645.550 107.052 4.566 o
8 10 14 4671.600 4850.580 93.763 6.463 o
8 10 16 9553.780 9401.080 198.505 2.580 o
8 11 -15 56.441 80.030 24.599 354.429 o
8 11 -13 1.485 49.105 21.424 747.844 o
8 11 -11 698.160 595.987 46.670 46.496 o
8 11 -9 141.280 177.350 28.355 182.071 o
8 11 -7 3311.790 3456.150 84.175 9.258 o
8 11 -5 364.710 430.202 36.708 79.414 o
8 11 -3 375.663 342.066 32.296 87.537 o
8 11 -1 9.404 9.412 15.917 1363.220 o
8 11 1 7.512 -8.142 12.938 2203.310 o
8 11 3 1681.300 1884.890 62.798 18.317 o
8 11 5 903.634 1017.130 55.237 32.662 o
8 11 7 4148.550 4109.800 95.398 7.346 o
8 11 9 622.103 593.889 44.936 50.409 o
8 11 11 437.677 485.560 42.074 65.923 o
8 11 13 125.351 147.341 28.075 202.782 o
8 12 -12 1065.380 1148.850 62.506 27.483 o
8 12 -10 967.942 1047.580 73.120 27.383 o
8 12 -8 298.465 189.073 29.635 118.455 o
8 12 -6 685.920 637.388 45.255 46.722 o
8 12 -4 375.151 366.704 35.552 82.924 o
8 12 -2 132.155 159.508 25.490 204.817 o
8 12 0 378.045 368.592 34.734 83.237 o
8 12 2 21.733 4.947 16.291 1076.700 o
8 12 4 796.856 714.566 48.064 40.710 o
8 12 6 48.784 47.811 20.811 480.535 o
8 12 8 10.476 24.557 18.267 964.158 o
8 12 10 191.734 187.458 28.648 154.374 o
8 13 -9 2714.080 3022.880 108.922 9.906 o
8 13 -7 956.484 944.202 56.175 32.140 o
8 13 -5 5027.020 5321.740 111.122 5.726 o
8 13 -3 11468.800 11640.000 167.681 2.225 o
8 13 -1 9279.850 8983.050 143.534 2.958 o
8 13 1 981.891 998.448 65.798 29.116 o
8 13 3 2324.860 2353.930 77.444 13.275 o
8 13 5 6442.640 6722.750 125.961 4.349 o
8 13 7 7890.350 8034.170 139.611 3.471 o
9 1 -24 9313.420 9555.830 203.229 2.585 o
9 1 -22 12151.700 12108.800 195.640 2.017 o
9 1 -20 8949.070 8863.230 159.179 2.966 o
9 1 -18 2392.100 2521.150 80.640 12.620 o
9 1 -16 1696.380 1881.050 68.531 17.760 o
9 1 -14 13215.000 13131.400 159.229 1.932 o
9 1 -12 20554.800 20556.800 192.780 1.091 o
9 1 -10 16120.200 15788.500 134.466 1.568 o
9 1 -8 5577.030 5545.240 70.815 5.709 o
9 1 -6 573.824 630.822 25.431 60.103 o
9 1 -4 19837.500 19832.200 140.610 1.187 o
9 1 -2 60964.800 60919.100 331.469 0.218 o
9 1 0 10086.100 9983.060 89.470 2.870 o
9 1 2 1099.050 1200.410 29.482 31.702 o
9 1 4 3137.120 3312.420 47.763 10.678 o
9 1 6 20550.000 19943.700 157.061 1.135 o
9 1 8 28437.800 27665.300 220.680 0.706 o
9 1 10 10578.200 10792.700 122.828 2.585 o
9 1 12 2126.300 2312.910 56.170 15.252 o
9 1 14 3487.440 3520.030 71.074 9.234 o
9 1 16 11004.700 10896.200 134.473 2.462 o
9 1 18 10438.700 10605.400 136.578 2.581 o
9 1 20 11780.100 11796.800 167.178 2.173 o
9 1 22 3067.010 3214.660 86.607 9.860 o
9 2 -23 196.646 147.289 67.699 73.804 o
9 2 -21 594.365 526.960 48.523 51.509 o
9 2 -19 3644.770 3277.630 93.930 8.592 o
9 2 -17 1276.010 1202.450 67.343 23.851 o
9 2 -15 145.245 87.317 17.114 263.647 o
9 2 -13 5929.850 5520.460 83.903 5.352 o
9 2 -11 5151.250 4721.230 75.419 6.339 o
9 2 -9 851.009 925.616 31.958 40.163 o
9 2 -7 1934.260 1859.510 41.003 18.278 o
9 2 -5 308.733 275.165 20.435 118.128 o
9 2 -3 7298.120 6899.850 71.710 4.317 o
9 2 -1 5504.910 5146.310 60.562 6.009 o
9 2 1 275.275 244.695 16.710 135.972 o
9 2 3 1642.560 1527.870 33.112 22.230 o
9 2 5 1828.680 1836.050 40.007 19.106 o
9 2 7 1821.090 1460.300 37.306 20.721 o
9 2 9 2263.140 2018.540 50.049 15.600 o
9 2 11 505.520 568.513 32.788 63.587 o
9 2 13 347.078 329.836 33.338 91.283 o
9 2 15 2004.460 1920.590 53.687 16.960 o
9 2 17 124.273 111.701 22.678 245.453 o
9 2 19 253.221 195.684 28.285 132.162 o
9 2 21 2151.680 1997.530 73.145 14.857 o
9 3 -24 871.185 694.350 97.347 25.207 o
9 3 -22 1269.440 1429.350 78.775 21.215 o
9 3 -20 169.574 118.081 28.094 183.799 o
9 3 -18 475.544 537.933 40.081 62.620 o
9 3 -16 2435.050 2419.360 58.785 13.671 o
9 3 -14 292.496 295.679 25.775 113.085 o
9 3 -12 5314.040 5033.390 80.840 6.007 o
9 3 -10 58.188 62.657 14.657 514.790 o
9 3 -8 7884.500 7971.340 88.841 3.779 o
9 3 -6 318.788 354.071 22.587 105.231 o
9 3 -4 4207.970 4017.140 59.846 7.959 o
9 3 -2 2.542 8.725 8.191 4030.580 o
9 3 0 1930.940 1833.820 35.817 18.646 o
9 3 2 454.027 465.015 22.029 78.301 o
9 3 4 4521.850 4771.460 65.731 7.048 o
9 3 6 2864.520 2454.180 46.647 12.592 o
9 3 8 703.820 680.639 34.240 49.030 o
9 3 10 14.696 40.447 19.459 750.921 o
9 3 12 12.577 30.555 13.502 1206.490 o
9 3 14 3066.310 3289.110 79.062 10.028 o
9 3 16 1.697 -1.800 14.004 2433.100 o
9 3 18 2857.880 2804.280 77.917 11.069 o
9 3 20 772.795 689.287 48.955 41.527 o
9 3 22 406.092 469.276 41.744 69.336 o
9 4 -23 4685.550 5015.100 298.259 3.194 o
9 4 -21 8368.540 8933.500 143.122 3.189 o
9 4 -19 6030.050 6015.230 111.528 4.869 o
9 4 -17 6583.540 6666.270 102.140 4.504 o
9 4 -15 6163.410 6268.910 96.293 4.873 o
9 4 -13 10023.100 9763.360 122.029 2.800 o
9 4 -11 9745.530 9835.560 118.281 2.866 o
9 4 -9 1968.060 1983.830 49.867 17.212 o
9 4 -7 17240.600 16258.000 139.071 1.458 o
9 4 -5 20639.700 19952.100 158.227 1.130 o
9 4 -3 5463.700 5486.750 72.104 5.804 o
9 4 -1 12110.700 11824.700 111.411 2.273 o
9 4 1 16156.600 15833.900 121.778 1.579 o
9 4 3 20924.000 20153.500 157.501 1.112 o
9 4 5 8797.210 8582.480 92.482 3.369 o
9 4 7 9512.700 9889.060 102.428 2.971 o
9 4 9 10783.700 10579.600 137.317 2.519 o
9 4 11 4081.030 3797.720 80.412 7.919 o
9 4 13 7621.930 7269.070 147.252 3.620 o
9 4 15 4044.260 4094.530 90.391 7.579 o
9 4 17 4878.950 5067.900 103.120 6.053 o
9 4 19 5613.500 5200.250 116.268 5.300 o
9 4 21 2357.210 2295.080 75.075 13.390 o
9 5 -22 18918.100 18229.100 221.126 1.195 o
9 5 -20 15404.300 14878.900 207.645 1.543 o
9 5 -18 4640.370 4622.850 87.126 6.701 o
9 5 -16 19967.200 19129.300 190.033 1.154 o
9 5 -14 30510.100 29469.600 247.746 0.633 o
9 5 -12 23517.500 23865.100 211.099 0.898 o
9 5 -10 32323.600 31100.000 249.057 0.586 o
9 5 -8 18483.900 17588.900 166.872 1.301 o
9 5 -6 19767.700 20227.800 162.811 1.162 o
9 5 -4 38095.300 37959.800 253.068 0.456 o
9 5 -2 22805.700 22416.300 172.617 0.975 o
9 5 0 18601.700 18099.100 213.591 1.225 o
9 5 2 21360.200 21390.700 165.074 1.059 o
9 5 4 10309.200 10366.900 116.358 2.698 o
9 5 6 21547.600 21239.000 186.166 1.038 o
9 5 8 28291.900 28740.000 232.025 0.693 o
9 5 10 22044.800 21580.100 218.310 0.986 o
9 5 12 19968.100 19807.800 212.108 1.116 o
9 5 14 5308.480 5350.250 103.487 5.617 o
9 5 16 16945.000 17119.600 204.027 1.363 o
9 5 18 33130.600 33346.300 319.569 0.531 o
9 5 20 5928.100 6157.900 122.266 4.772 o
9 6 -21 228.174 298.715 35.487 112.135 o
9 6 -19 610.420 688.224 56.703 43.872 o
9 6 -17 1081.640 1443.820 54.134 26.698 o
9 6 -15 463.177 592.860 37.803 62.941 o
9 6 -13 37.868 49.901 16.589 623.016 o
9 6 -11 15.746 46.268 15.805 871.054 o
9 6 -9 837.754 860.393 41.191 39.377 o
9 6 -7 283.538 366.530 27.890 105.021 o
9 6 -5 1357.840 1499.380 44.607 24.278 o
9 6 -3 1319.340 1318.830 43.625 25.870 o
9 6 -1 7.741 27.891 12.465 1489.220 o
9 6 1 4962.090 5136.860 77.718 6.295 o
9 6 3 2080.540 2230.310 59.533 15.466 o
9 6 5 2010.150 1994.450 52.961 16.773 o
9 6 7 2345.470 2154.880 57.717 14.575 o
9 6 9 311.228 305.047 26.345 107.459 o
9 6 11 1750.730 1862.860 59.873 18.185 o
9 6 13 4365.210 4321.830 92.513 7.045 o
9 6 15 114.152 118.686 24.876 240.134 o
9 6 17 178.891 161.473 29.362 163.538 o
9 6 19 718.078 735.552 51.431 41.658 o
9 7 -20 618.615 776.254 49.755 44.895 o
9 7 -18 453.410 352.299 32.694 77.429 o
9 7 -16 463.890 471.694 35.700 68.777 o
9 7 -14 66.650 123.735 21.767 321.246 o
9 7 -12 226.178 335.357 28.940 119.368 o
9 7 -10 60.154 19.448 13.211 653.934 o
9 7 -8 715.169 673.172 39.907 46.840 o
9 7 -6 737.748 677.148 36.225 47.085 o
9 7 -4 1.821 -6.301 12.496 2982.660 o
9 7 -2 1447.980 1373.590 42.732 24.171 o
9 7 0 254.670 255.282 25.725 127.621 o
9 7 2 354.850 288.675 33.735 92.724 o
9 7 4 183.524 216.112 40.638 121.922 o
9 7 6 64.798 36.709 17.231 501.502 o
9 7 8 2256.680 2319.510 56.714 14.650 o
9 7 10 63.775 89.640 18.079 402.195 o
9 7 12 8.451 -31.624 12.944 2126.880 o
9 7 14 625.505 541.698 42.025 52.785 o
9 7 16 175.810 213.472 29.940 152.085 o
9 7 18 1318.800 1219.160 64.856 23.685 o
9 8 -19 2901.180 3299.870 79.423 10.350 o
9 8 -17 764.834 1049.570 53.074 35.759 o
9 8 -15 2468.750 2862.190 85.420 11.680 o
9 8 -13 9649.670 10320.900 134.400 2.771 o
9 8 -11 6812.080 7116.760 107.506 4.255 o
9 8 -9 3024.310 3220.190 69.123 10.492 o
9 8 -7 1991.680 2150.820 62.642 15.888 o
9 8 -5 1546.860 1724.130 55.844 20.421 o
9 8 -3 8916.430 8901.420 127.205 3.135 o
9 8 -1 15119.600 15123.500 198.215 1.574 o
9 8 1 564.038 710.493 37.640 53.569 o
9 8 3 1847.810 1802.940 56.848 17.997 o
9 8 5 7173.640 7372.180 155.273 3.686 o
9 8 7 6250.530 6576.610 112.375 4.600 o
9 8 9 15968.600 16571.200 181.037 1.483 o
9 8 11 3538.810 3780.710 77.505 8.779 o
9 8 13 2331.140 2483.940 72.549 13.284 o
9 8 15 10472.500 10546.600 158.526 2.499 o
9 8 17 3658.730 3715.660 104.744 7.975 o
9 9 -18 1205.750 1067.030 71.898 24.600 o
9 9 -16 754.239 578.586 40.344 47.010 o
9 9 -14 2498.930 2497.400 67.299 12.945 o
9 9 -12 4833.120 4603.050 88.918 6.501 o
9 9 -10 3916.700 3762.470 87.427 8.016 o
9 9 -8 57.476 88.760 27.460 312.120 o
9 9 -6 2764.220 2460.190 69.040 12.115 o
9 9 -4 3484.210 3511.360 81.525 8.989 o
9 9 -2 4217.710 4238.460 87.983 7.336 o
9 9 0 9989.700 9991.780 124.451 2.773 o
9 9 2 592.015 560.068 51.517 49.389 o
9 9 4 342.150 376.425 40.235 81.551 o
9 9 6 3965.340 3999.190 88.837 7.768 o
9 9 8 4536.470 4704.520 98.958 6.573 o
9 9 10 1103.480 1096.200 57.671 28.195 o
9 9 12 42.589 65.339 21.017 466.929 o
9 9 14 49.316 64.258 21.424 438.452 o
9 9 16 1365.000 1300.000 96.843 18.557 o
9 10 -15 4794.140 4846.560 107.567 6.144 o
9 10 -13 5291.200 4971.930 107.988 5.705 o
9 10 -11 4697.950 4622.270 91.631 6.577 o
9 10 -9 1763.550 1888.080 67.391 17.442 o
9 10 -7 1619.640 1731.510 61.337 19.361 o
9 10 -5 2703.540 2740.140 95.251 10.811 o
9 10 -3 5814.720 5931.290 108.284 5.049 o
9 10 -1 10016.200 10170.800 144.409 2.673 o
9 10 1 6452.260 6601.310 114.708 4.475 o
9 10 3 271.049 314.719 33.148 105.449 o
9 10 5 646.667 693.517 46.362 46.722 o
9 10 7 11264.200 11502.100 175.413 2.239 o
9 10 9 5069.820 5065.580 105.844 5.865 o
9 10 11 115.065 114.360 25.290 239.036 o
9 10 13 238.598 246.111 57.480 79.185 o
9 11 -14 6594.750 6278.400 137.686 4.268 o
9 11 -12 8339.310 8274.740 238.913 2.661 o
9 11 -10 2958.510 2732.570 79.062 10.872 o
9 11 -8 1889.220 1618.540 63.453 17.807 o
9 11 -6 2639.220 2474.270 73.857 12.259 o
9 11 -4 4185.960 4009.980 104.091 7.182 o
9 11 -2 11041.600 10851.100 153.945 2.396 o
9 11 0 2507.870 2398.480 113.683 10.774 o
9 11 2 1655.210 1605.540 59.071 19.760 o
9 11 4 5724.230 5602.980 123.566 5.021 o
9 11 6 1254.080 1224.610 62.950 24.622 o
9 11 8 7988.490 7759.870 134.436 3.516 o
9 11 10 10805.600 10428.700 160.119 2.447 o
9 11 12 1602.330 1653.430 74.549 18.485 o
9 12 -9 526.647 809.306 58.348 43.950 o
9 12 -7 312.823 383.916 38.086 87.027 o
9 12 -5 109.637 144.319 27.082 220.759 o
9 12 -3 331.978 341.306 34.415 91.452 o
9 12 -1 505.714 499.712 46.208 58.163 o
9 12 1 232.553 185.498 33.233 129.602 o
9 12 3 693.878 781.250 50.894 41.887 o
9 12 5 2.247 26.410 18.491 1076.410 o
9 12 7 164.062 92.249 24.680 209.483 o
9 13 -4 489.357 378.884 37.953 68.977 o
9 13 -2 232.718 224.109 38.509 113.780 o
9 13 0 284.695 206.464 36.253 108.646 o
9 13 2 533.782 464.054 59.579 49.680 o
10 0 -22 21156.600 20197.800 442.484 0.805 o
10 0 -20 9931.470 8856.660 407.086 1.571 o
10 0 -18 7854.030 8047.960 314.164 2.264 o
10 0 -16 16372.600 16243.500 311.213 1.239 o
10 0 -14 27197.000 27147.600 419.124 0.627 o
10 0 -12 44555.200 43776.000 570.852 0.307 o
10 0 -10 32864.700 32381.100 352.166 0.530 o
10 0 -8 22403.500 22487.200 382.794 0.807 o
10 0 -6 43087.800 43509.200 366.171 0.360 o
10 0 -4 30833.000 30840.000 281.687 0.602 o
10 0 -2 73763.900 74545.600 566.408 0.150 o
10 0 0 71912.800 72038.800 550.315 0.157 o
10 0 2 2074.950 2126.310 57.761 15.835 o
10 0 4 17721.400 18009.900 279.322 1.181 o
10 0 6 45923.600 46087.800 458.679 0.314 o
10 0 8 28721.600 28378.400 367.724 0.620 o
10 0 10 23599.700 23449.300 293.330 0.841 o
10 0 12 5547.880 6118.070 135.512 4.830 o
10 0 14 10121.300 10222.500 185.076 2.476 o
10 0 16 23943.100 23983.000 318.065 0.804 o
10 0 18 17693.100 18643.200 276.891 1.170 o
10 0 20 11196.100 11222.200 212.181 2.134 o
10 1 -23 1668.950 1986.750 168.144 9.734 o
10 1 -21 3435.020 3815.710 164.777 6.522 o
10 1 -19 3475.760 3798.350 104.851 8.163 o
10 1 -17 3067.010 3289.270 93.299 9.568 o
10 1 -15 3061.660 3319.540 91.754 9.601 o
10 1 -13 2460.880 2466.730 97.717 11.630 o
10 1 -11 4605.280 4408.470 84.246 6.888 o
10 1 -9 648.020 607.739 29.718 54.938 o
10 1 -7 152.584 130.996 16.510 235.117 o
10 1 -5 5158.250 4962.400 69.656 6.291 o
10 1 -3 1877.720 1779.450 37.604 19.096 o
10 1 -1 350.416 316.559 20.124 105.032 o
10 1 1 3084.140 3009.870 48.092 11.162 o
10 1 3 7486.930 7337.490 97.628 3.998 o
10 1 5 2950.700 2711.590 57.516 11.644 o
10 1 7 3156.190 3044.690 62.346 10.587 o
10 1 9 6495.990 6225.890 92.561 4.737 o
10 1 11 3683.000 3780.920 73.381 8.645 o
10 1 13 3472.310 3602.920 73.089 9.140 o
10 1 15 1684.060 1506.490 58.020 20.008 o
10 1 17 2483.330 2370.730 93.006 11.942 o
10 1 19 4055.740 3748.510 108.476 7.377 o
10 1 21 583.064 503.634 43.264 55.340 o
10 2 -22 3226.300 3447.510 106.162 8.746 o
10 2 -20 928.448 1087.960 67.802 28.809 o
10 2 -18 1074.140 886.313 59.541 29.878 o
10 2 -16 14.394 22.660 20.076 817.819 o
10 2 -14 1993.820 1941.750 59.534 16.597 o
10 2 -12 1747.730 1950.550 51.381 18.547 o
10 2 -10 1588.860 1461.370 44.169 22.206 o
10 2 -8 4991.250 5025.190 71.421 6.392 o
10 2 -6 1574.680 1753.330 41.851 21.233 o
10 2 -4 6262.430 6226.430 95.601 4.836 o
10 2 -2 145.409 134.162 16.580 240.275 o
10 2 0 159.403 180.082 17.979 204.507 o
10 2 2 35.023 39.211 10.700 867.736 o
10 2 4 854.867 874.053 32.422 40.708 o
10 2 6 1574.380 1482.570 43.934 22.262 o
10 2 8 4106.760 4248.190 74.359 7.707 o
10 2 10 1757.520 1702.390 48.891 19.499 o
10 2 12 16.300 0.137 14.821 1415.790 o
10 2 14 287.721 298.479 30.667 107.267 o
10 2 16 1036.370 987.996 56.512 30.285 o
10 2 18 6488.770 6164.940 152.770 4.184 o
10 2 20 1447.970 1230.860 71.315 21.547 o
10 3 -21 2868.450 2945.550 95.516 10.214 o
10 3 -19 2476.290 2547.780 86.199 12.055 o
10 3 -17 968.880 1082.190 65.398 28.766 o
10 3 -15 2333.630 2354.760 59.291 14.150 o
10 3 -13 4677.430 4553.570 80.249 6.801 o
10 3 -11 3211.860 3320.500 67.183 10.041 o
10 3 -9 3479.160 3541.510 67.768 9.306 o
10 3 -7 2820.230 2503.450 50.347 12.543 o
10 3 -5 2558.290 2361.010 48.404 13.734 o
10 3 -3 8222.520 8176.690 92.730 3.609 o
10 3 -1 1477.190 1352.790 36.974 24.495 o
10 3 1 2021.660 2023.630 39.796 17.320 o
10 3 3 6417.560 6272.640 79.528 4.867 o
10 3 5 1935.780 1959.570 44.312 17.782 o
10 3 7 3533.530 3493.800 66.568 9.279 o
10 3 9 2065.760 2027.890 52.173 16.437 o
10 3 11 4108.210 3979.080 84.889 7.680 o
10 3 13 4325.670 4155.180 89.995 7.224 o
10 3 15 1232.170 1273.450 58.546 25.242 o
10 3 17 3746.810 3736.330 90.947 8.186 o
10 3 19 2952.710 2752.010 80.697 10.803 o
10 4 -22 9833.670 9418.400 194.795 2.548 o
10 4 -20 7329.350 7535.650 191.561 3.316 o
10 4 -18 1230.900 1090.370 57.709 26.500 o
10 4 -16 2780.770 2603.270 64.223 12.044 o
10 4 -14 11200.500 11514.900 138.490 2.367 o
10 4 -12 12804.500 12812.000 144.327 2.035 o
10 4 -10 8964.550 9124.340 116.140 3.146 o
10 4 -8 1324.280 1488.550 45.611 24.601 o
10 4 -6 2328.480 2494.090 50.539 14.276 o
10 4 -4 13980.200 14152.000 130.672 1.850 o
10 4 -2 10692.400 10701.600 110.229 2.610 o
10 4 0 9042.730 9095.540 98.766 3.203 o
10 4 2 6804.630 6853.670 93.593 4.420 o
10 4 4 3166.810 3189.270 56.192 10.559 o
10 4 6 7942.180 7928.700 102.985 3.693 o
10 4 8 15890.300 15773.200 178.741 1.522 o
10 4 10 10932.700 10726.600 145.492 2.453 o
10 4 12 1212.050 1340.350 55.374 25.539 o
10 4 14 885.526 971.182 53.290 33.935 o
10 4 16 5937.460 6179.550 117.457 4.813 o
10 4 18 7443.760 7849.130 162.780 3.467 o
10 5 -21 1123.620 1140.040 148.468 13.754 o
10 5 -19 457.045 337.929 36.800 74.575 o
10 5 -17 1423.290 1371.460 53.575 23.292 o
10 5 -15 224.661 302.587 27.776 125.946 o
10 5 -13 2969.740 2956.130 68.608 10.938 o
10 5 -11 3335.180 3483.730 72.292 9.510 o
10 5 -9 186.080 193.012 21.554 174.387 o
10 5 -7 917.538 1022.600 44.395 34.710 o
10 5 -5 579.791 603.335 30.512 58.633 o
10 5 -3 2340.450 2541.240 52.157 14.072 o
10 5 -1 1568.680 1734.200 42.983 21.280 o
10 5 1 2.996 42.770 14.841 1185.180 o
10 5 3 2674.120 2476.240 64.193 12.551 o
10 5 5 938.548 921.137 46.230 34.964 o
10 5 7 2021.330 2080.960 80.803 14.724 o
10 5 9 3431.450 3295.700 78.590 9.341 o
10 5 11 71.231 67.628 23.135 353.130 o
10 5 13 275.982 252.675 31.111 113.926 o
10 5 15 1343.330 1171.780 61.060 24.210 o
10 5 17 900.607 1037.740 59.872 31.460 o
10 5 19 386.260 448.553 42.529 71.298 o
10 6 -20 8996.430 9621.600 221.397 2.535 o
10 6 -18 1662.500 1693.880 57.530 19.525 o
10 6 -16 2381.890 2421.840 71.352 13.275 o
10 6 -14 11796.200 12057.000 147.615 2.210 o
10 6 -12 18611.000 18485.200 187.223 1.245 o
10 6 -10 6839.180 7066.920 104.205 4.279 o
10 6 -8 5384.250 5312.540 87.839 5.765 o
10 6 -6 9645.290 9293.340 117.149 2.954 o
10 6 -4 8842.020 8858.860 101.341 3.279 o
10 6 -2 23748.600 23156.500 186.029 0.919 o
10 6 0 13392.900 13293.500 159.182 1.904 o
10 6 2 2262.950 2441.340 64.609 14.001 o
10 6 4 8671.760 8896.770 128.004 3.196 o
10 6 6 12787.000 13031.100 162.282 1.980 o
10 6 8 8263.010 8214.690 125.770 3.417 o
10 6 10 9264.100 9645.710 140.995 2.898 o
10 6 12 6034.040 6243.950 113.817 4.782 o
10 6 14 1774.620 1797.760 63.610 17.945 o
10 6 16 8427.350 8516.590 142.677 3.231 o
10 6 18 10127.300 10152.500 161.252 2.584 o
10 7 -19 696.412 751.261 51.202 42.169 o
10 7 -17 411.969 401.813 38.258 74.661 o
10 7 -15 36.692 45.379 17.662 617.966 o
10 7 -13 316.022 357.995 31.006 96.448 o
10 7 -11 331.818 356.539 30.768 94.333 o
10 7 -9 629.826 677.069 39.247 50.572 o
10 7 -7 194.902 244.810 25.080 150.334 o
10 7 -5 454.142 448.067 35.487 70.752 o
10 7 -3 641.382 733.064 44.110 47.032 o
10 7 -1 26.961 29.630 15.831 834.106 o
10 7 1 840.559 896.346 48.334 37.020 o
10 7 3 2112.350 2045.160 61.153 15.656 o
10 7 5 65.186 46.518 18.378 462.146 o
10 7 7 1636.510 1667.900 57.445 19.814 o
10 7 9 291.505 222.700 34.024 109.211 o
10 7 11 1087.810 1078.550 54.447 29.138 o
10 7 13 240.670 260.228 31.983 119.893 o
10 7 15 8.364 24.735 19.490 915.145 o
10 7 17 378.301 246.478 39.955 85.333 o
10 8 -18 324.369 298.422 46.214 81.397 o
10 8 -16 49.630 8.049 16.244 700.806 o
10 8 -14 72.598 101.797 21.334 334.365 o
10 8 -12 1723.660 1777.740 59.695 18.642 o
10 8 -10 8.280 0.637 14.207 1853.530 o
10 8 -8 3183.040 3027.320 77.305 10.112 o
10 8 -6 541.122 532.789 38.994 59.152 o
10 8 -4 915.672 939.357 50.156 34.374 o
10 8 -2 645.749 620.130 41.343 50.298 o
10 8 0 442.255 318.944 31.644 81.308 o
10 8 2 816.057 844.282 47.819 38.440 o
10 8 4 111.465 89.792 26.420 248.411 o
10 8 6 554.724 517.345 39.644 58.451 o
10 8 8 156.300 228.957 29.524 158.105 o
10 8 10 30.826 2.414 19.282 787.883 o
10 8 12 206.330 123.687 38.320 134.352 o
10 8 14 547.136 522.921 46.982 54.756 o
10 9 -15 9150.780 9332.750 167.213 2.828 o
10 9 -13 10488.500 10938.000 162.934 2.446 o
10 9 -11 11145.500 11655.400 165.558 2.278 o
10 9 -9 8025.210 7755.100 130.396 3.531 o
10 9 -7 5416.030 6143.400 113.268 5.167 o
10 9 -5 8691.610 9057.220 137.923 3.119 o
10 9 -3 19780.100 19519.700 216.648 1.127 o
10 9 -1 14934.000 15253.200 212.168 1.556 o
10 9 1 6601.570 6784.530 116.749 4.347 o
10 9 3 5892.950 6016.560 118.464 4.870 o
10 9 5 10169.700 10691.600 154.231 2.556 o
10 9 7 18516.600 18721.000 269.963 1.139 o
10 9 9 10903.900 11319.300 162.850 2.349 o
10 9 11 3866.820 3928.500 112.824 7.388 o
10 9 13 4244.890 4128.910 166.693 5.721 o
10 10 -14 11031.700 10298.700 685.851 0.781 o
10 10 -12 11899.700 11504.500 170.139 2.167 o
10 10 -10 8308.640 8007.180 189.119 3.030 o
10 10 -8 6047.830 5982.270 180.522 4.087 o
10 10 -6 7134.570 7010.930 124.491 4.013 o
10 10 -4 16994.500 16539.500 199.343 1.385 o
10 10 -2 14269.500 13801.300 205.535 1.686 o
10 10 0 7024.390 6892.230 139.302 3.957 o
10 10 2 7339.120 7403.240 126.660 3.846 o
10 10 4 2814.810 2718.940 76.952 11.319 o
10 10 6 13238.200 13470.700 180.885 1.860 o
10 10 8 18070.200 17611.600 213.970 1.267 o
10 10 10 4109.510 4315.090 101.031 7.162 o
10 11 -9 3.864 8.555 18.282 1266.290 o
10 11 -7 80.480 179.648 27.788 226.830 o
10 11 -5 905.658 1100.180 61.363 30.497 o
10 11 -3 180.481 172.362 31.224 154.909 o
10 11 -1 1083.810 887.478 62.971 29.009 o
10 11 1 365.091 530.285 48.979 64.438 o
10 11 3 1166.750 1532.110 77.766 21.791 o
10 11 5 697.484 672.522 48.469 44.434 o
10 11 7 895.194 838.803 53.679 35.042 o
10 12 -4 123.281 181.063 33.495 171.372 o
10 12 -2 829.069 826.245 62.236 34.273 o
10 12 0 8.095 -4.425 20.931 1008.730 o
10 12 2 422.126 310.605 39.640 77.000 o
11 1 -20 2354.240 2720.450 92.656 11.834 o
11 1 -18 1544.590 1660.430 102.826 15.908 o
11 1 -16 9878.330 9442.150 220.342 2.412 o
11 1 -14 9198.990 9121.540 160.945 2.872 o
11 1 -12 10243.300 10069.800 163.069 2.563 o
11 1 -10 4270.690 4224.720 84.950 7.338 o
11 1 -8 3315.420 3300.340 65.687 9.891 o
11 1 -6 15846.000 15924.800 143.105 1.573 o
11 1 -4 3946.340 4109.060 65.691 8.162 o
11 1 -2 8915.320 9053.810 139.130 3.057 o
11 1 0 13229.600 13144.700 128.150 1.997 o
11 1 2 2321.600 2345.750 49.348 14.653 o
11 1 4 6186.390 6179.300 91.171 4.930 o
11 1 6 7739.080 8102.340 107.819 3.705 o
11 1 8 11420.700 11723.600 136.282 2.322 o
11 1 10 10605.200 10012.900 127.048 2.639 o
11 1 12 1433.970 1511.410 50.275 22.856 o
11 1 14 1937.820 2068.420 81.463 15.057 o
11 1 16 10826.200 10983.900 161.165 2.394 o
11 1 18 8982.170 8827.830 146.904 3.028 o
11 2 -21 339.203 319.530 46.895 77.829 o
11 2 -19 5.807 -19.163 17.244 1474.520 o
11 2 -17 2510.570 2390.010 83.459 12.319 o
11 2 -15 1461.300 1436.790 86.859 18.746 o
11 2 -13 64.915 68.948 22.833 369.236 o
11 2 -11 642.997 561.276 39.373 52.619 o
11 2 -9 13.328 31.002 13.501 1182.870 o
11 2 -7 9167.270 8917.990 101.534 3.182 o
11 2 -5 6707.700 6582.650 85.601 4.589 o
11 2 -3 3636.440 3712.100 62.960 8.990 o
11 2 -1 1371.710 1252.800 45.386 25.436 o
11 2 1 5775.200 5761.180 81.992 5.392 o
11 2 3 2270.190 2179.070 47.909 15.297 o
11 2 5 1400.380 1266.410 42.988 25.282 o
11 2 7 193.338 181.283 21.912 172.752 o
11 2 9 1566.950 1345.030 46.458 22.752 o
11 2 11 4000.340 3574.240 74.645 8.299 o
11 2 13 48.001 46.175 18.816 526.401 o
11 2 15 277.863 209.384 29.825 120.717 o
11 2 17 1298.460 1244.720 65.615 23.654 o
11 3 -20 7.473 -11.604 21.871 944.100 o
11 3 -18 1587.380 1679.710 77.279 18.224 o
11 3 -16 253.260 237.727 34.239 115.541 o
11 3 -14 1189.170 1088.850 52.991 27.820 o
11 3 -12 3214.890 3071.640 68.106 10.269 o
11 3 -10 371.823 347.349 30.342 89.571 o
11 3 -8 1202.450 1297.490 43.934 27.491 o
11 3 -6 1.942 28.738 12.581 1707.210 o
11 3 -4 246.146 194.105 19.796 150.704 o
11 3 -2 1645.720 1493.570 40.805 21.819 o
11 3 0 31.384 26.082 11.965 966.552 o
11 3 2 393.171 460.915 30.232 79.937 o
11 3 4 140.025 165.756 18.441 223.845 o
11 3 6 317.472 351.514 28.325 99.729 o
11 3 8 3445.330 3124.090 92.937 9.060 o
11 3 10 363.443 329.847 32.794 89.536 o
11 3 12 706.135 860.932 51.256 40.209 o
11 3 14 139.104 163.736 29.206 184.034 o
11 3 16 1499.470 1381.500 67.118 21.002 o
11 3 18 1423.650 1075.370 61.603 23.797 o
11 4 -19 2677.030 2566.780 89.583 11.334 o
11 4 -17 2381.920 2718.640 88.866 11.950 o
11 4 -15 5244.140 5602.790 101.993 5.592 o
11 4 -13 10639.900 10235.400 131.635 2.596 o
11 4 -11 12588.900 12823.200 147.866 2.052 o
11 4 -9 4260.310 4634.460 85.834 7.106 o
11 4 -7 477.610 481.965 32.706 69.108 o
11 4 -5 9792.010 9705.460 109.062 2.904 o
11 4 -3 12646.400 12916.100 128.340 2.084 o
11 4 -1 5957.960 5924.800 81.545 5.225 o
11 4 1 4596.750 4472.000 78.274 6.954 o
11 4 3 1680.500 1650.800 48.252 20.309 o
11 4 5 9010.400 8740.970 199.751 2.736 o
11 4 7 12054.100 11594.900 151.959 2.194 o
11 4 9 5969.660 6178.250 109.676 4.877 o
11 4 11 5064.940 5090.920 101.545 5.919 o
11 4 13 4300.690 4219.300 95.554 7.113 o
11 4 15 3462.090 3215.950 86.267 9.147 o
11 4 17 2678.270 2474.350 86.779 11.577 o
11 5 -18 4613.600 4091.200 111.645 6.561 o
11 5 -16 5059.440 4851.570 93.338 6.132 o
11 5 -14 15935.900 15730.500 173.739 1.528 o
11 5 -12 24404.300 23800.600 234.824 0.856 o
11 5 -10 20345.200 19673.800 193.252 1.120 o
11 5 -8 4285.990 4149.920 78.943 7.469 o
11 5 -6 6401.360 6392.970 97.193 4.704 o
11 5 -4 36583.300 35923.400 256.199 0.486 o
11 5 -2 39058.400 38368.600 280.985 0.437 o
11 5 0 16279.800 16060.900 180.930 1.479 o
11 5 2 7913.470 7913.960 120.302 3.604 o
11 5 4 9175.930 9045.260 131.152 3.034 o
11 5 6 21362.800 21061.400 253.712 0.990 o
11 5 8 26801.700 26087.400 295.277 0.723 o
11 5 10 8624.150 8937.470 138.079 3.150 o
11 5 12 3180.100 3261.830 83.827 9.685 o
11 5 14 7678.370 7924.350 179.152 3.267 o
11 5 16 12230.900 12116.200 176.635 2.065 o
11 6 -17 898.127 1031.280 52.554 33.243 o
11 6 -15 1045.020 1393.540 57.682 26.950 o
11 6 -13 4.607 46.348 17.635 927.278 o
11 6 -11 294.150 443.660 34.348 89.628 o
11 6 -9 1087.400 1404.770 50.875 27.368 o
11 6 -7 1776.360 1904.180 64.642 17.538 o
11 6 -5 11.374 27.211 15.805 1097.080 o
11 6 -3 277.888 301.757 38.583 97.568 o
11 6 -1 130.761 113.164 21.687 243.191 o
11 6 1 250.205 362.211 33.707 104.098 o
11 6 3 1398.080 1501.580 55.556 22.682 o
11 6 5 57.412 87.990 20.672 390.701 o
11 6 7 85.087 166.093 30.581 213.255 o
11 6 9 287.326 335.063 40.248 91.273 o
11 6 11 161.109 185.243 46.450 117.122 o
11 6 13 2661.210 2835.180 80.911 11.405 o
11 6 15 478.729 438.988 42.587 64.251 o
11 7 -16 1.428 14.137 16.336 1504.900 o
11 7 -14 798.968 1164.140 64.373 31.068 o
11 7 -12 2129.470 2247.340 63.053 15.015 o
11 7 -10 29.029 69.813 20.778 518.353 o
11 7 -8 2847.010 2421.550 66.418 12.033 o
11 7 -6 330.202 217.099 27.471 111.217 o
11 7 -4 802.933 990.624 51.620 35.942 o
11 7 -2 832.968 853.386 56.697 35.454 o
11 7 0 29.324 51.562 22.106 529.165 o
11 7 2 2966.790 2874.960 75.136 10.824 o
11 7 4 313.741 311.224 32.268 99.213 o
11 7 6 1101.300 1109.770 55.193 28.567 o
11 7 8 472.758 503.926 46.724 59.712 o
11 7 10 582.033 695.889 54.867 45.534 o
11 7 12 242.890 229.560 39.598 108.970 o
11 7 14 50.130 -18.385 22.323 548.291 o
11 8 -15 2492.680 3003.640 76.900 11.795 o
11 8 -13 6893.610 7942.340 123.461 3.935 o
11 8 -11 1277.800 1635.900 66.243 21.907 o
11 8 -9 1912.180 2219.710 69.452 15.666 o
11 8 -7 4296.840 4907.460 101.462 6.660 o
11 8 -5 1834.720 2161.370 66.487 16.387 o
11 8 -3 6467.220 6934.130 185.853 3.712 o
11 8 -1 4446.080 4703.430 112.411 6.422 o
11 8 1 804.096 915.245 52.602 36.537 o
11 8 3 2050.690 2206.350 67.948 15.164 o
11 8 5 4772.360 5129.170 104.096 6.100 o
11 8 7 2851.140 3162.890 82.749 10.494 o
11 8 9 2312.930 2592.710 102.187 11.618 o
11 8 11 3206.000 3268.100 160.306 7.131 o
11 9 -12 5650.280 5039.860 109.928 5.408 o
11 9 -10 1079.070 832.987 52.150 31.777 o
11 9 -8 813.815 754.794 50.235 39.003 o
11 9 -6 620.681 452.110 39.800 56.441 o
11 9 -4 3994.490 3838.420 90.410 7.799 o
11 9 -2 5192.700 5281.710 122.548 5.462 o
11 9 0 1683.960 1562.970 78.846 17.838 o
11 9 2 209.096 133.603 25.053 168.428 o
11 9 4 1041.940 933.713 54.327 31.096 o
11 9 6 5684.010 5623.510 112.511 5.171 o
11 9 8 3308.940 3252.720 93.734 9.157 o
11 9 10 3111.580 3041.520 126.618 8.533 o
11 10 -9 5142.750 5280.320 133.336 5.338 o
11 10 -7 282.959 176.350 28.875 125.344 o
11 10 -5 1895.920 1748.050 64.863 17.284 o
11 10 -3 7256.280 7486.140 151.515 3.670 o
11 10 -1 3392.130 3389.500 100.946 8.694 o
11 10 1 1258.440 1158.500 69.411 23.948 o
11 10 3 482.946 511.384 42.832 61.308 o
11 10 5 3247.190 3089.130 85.579 9.667 o
11 10 7 11298.600 10992.200 185.314 2.235 o
11 11 -4 4866.590 4961.200 199.427 4.534 o
11 11 -2 4446.440 4216.010 131.927 6.258 o
11 11 0 2866.480 2818.750 120.070 9.353 o
11 11 2 487.567 623.903 110.621 26.561 o
12 0 -18 6649.070 6735.450 285.402 2.756 o
12 0 -16 11274.300 11164.500 283.190 1.857 o
12 0 -14 15717.500 14758.200 301.823 1.334 o
12 0 -12 18107.300 18596.700 340.871 1.058 o
12 0 -10 11704.100 11911.900 254.640 1.881 o
12 0 -8 11788.400 11664.200 192.945 2.098 o
12 0 -6 11520.000 11615.100 190.904 2.143 o
12 0 -4 20565.400 20674.400 271.030 1.010 o
12 0 -2 38749.200 39179.700 416.692 0.404 o
12 0 0 27685.900 28186.000 281.282 0.688 o
12 0 2 7927.560 7987.840 151.693 3.386 o
12 0 4 20130.800 21115.700 277.721 1.011 o
12 0 6 45203.100 45919.400 481.495 0.315 o
12 0 8 19496.700 19157.800 269.607 1.086 o
12 0 10 11602.800 11726.500 203.792 2.081 o
12 0 12 8223.910 7894.800 167.908 3.208 o
12 0 14 9887.600 10063.400 336.559 1.820 o
12 0 16 17984.000 18637.900 359.449 1.034 o
12 1 -19 1854.550 2070.840 112.638 13.046 o
12 1 -17 652.799 723.887 58.530 41.208 o
12 1 -15 3872.470 4029.940 108.915 7.416 o
12 1 -13 2702.020 2953.340 90.507 10.769 o
12 1 -11 1794.140 1922.890 72.865 16.741 o
12 1 -9 5705.120 5945.370 105.954 5.135 o
12 1 -7 1731.290 1845.250 56.727 18.606 o
12 1 -5 3533.160 3684.080 72.102 8.992 o
12 1 -3 2390.650 2382.310 55.327 14.053 o
12 1 -1 268.636 322.243 24.656 116.959 o
12 1 1 3414.050 3196.230 77.585 9.490 o
12 1 3 3532.170 3559.480 70.941 9.125 o
12 1 5 473.906 473.653 39.936 65.121 o
12 1 7 608.536 595.194 37.497 54.303 o
12 1 9 3730.550 3700.810 76.874 8.557 o
12 1 11 225.430 248.992 27.883 133.283 o
12 1 13 770.075 828.048 52.215 38.598 o
12 1 15 3414.470 3715.750 92.831 8.638 o
12 2 -18 271.373 140.858 32.310 126.868 o
12 2 -16 116.133 160.261 30.843 192.230 o
12 2 -14 3601.920 3848.250 106.023 7.930 o
12 2 -12 2736.860 3064.330 107.899 9.864 o
12 2 -10 543.706 457.412 36.785 62.641 o
12 2 -8 76.625 94.121 21.101 336.173 o
12 2 -6 376.692 436.903 28.422 84.694 o
12 2 -4 857.090 877.247 38.701 39.210 o
12 2 -2 1138.280 1169.750 39.988 29.940 o
12 2 0 249.732 263.151 25.093 128.935 o
12 2 2 84.702 59.520 19.188 374.953 o
12 2 4 414.010 470.174 36.873 72.348 o
12 2 6 3.257 3.361 14.670 1986.810 o
12 2 8 5112.620 5003.800 88.308 6.092 o
12 2 10 102.486 83.763 23.213 284.864 o
12 2 12 1833.840 1798.020 63.249 17.620 o
12 2 14 139.283 174.323 27.710 186.507 o
12 2 16 3215.440 3249.510 97.767 9.193 o
12 3 -17 910.981 1122.380 70.022 28.326 o
12 3 -15 2761.280 2946.060 93.930 10.505 o
12 3 -13 3312.600 3566.210 107.935 8.471 o
12 3 -11 1868.660 2049.510 65.154 16.593 o
12 3 -9 1271.510 1362.920 52.128 25.145 o
12 3 -7 746.696 805.648 41.599 42.823 o
12 3 -5 3129.590 3163.040 61.958 10.524 o
12 3 -3 3921.570 3863.250 67.916 8.333 o
12 3 -1 2701.190 2829.300 63.770 11.965 o
12 3 1 1075.450 1060.060 46.260 30.939 o
12 3 3 1162.960 1216.380 52.429 27.388 o
12 3 5 1713.890 1768.200 59.544 18.750 o
12 3 7 2353.020 2418.340 80.731 12.901 o
12 3 9 2582.770 2723.580 75.116 12.009 o
12 3 11 887.933 951.457 54.590 33.775 o
12 3 13 973.412 1042.500 60.002 30.149 o
12 3 15 249.958 176.036 29.285 134.171 o
12 4 -16 3752.830 3449.810 171.350 6.234 o
12 4 -14 9071.120 9214.030 165.675 2.865 o
12 4 -12 11489.000 10911.600 156.081 2.314 o
12 4 -10 1375.450 1344.110 50.845 24.245 o
12 4 -8 1862.650 1907.460 56.092 17.647 o
12 4 -6 7328.480 7297.150 106.566 4.011 o
12 4 -4 8041.410 8228.780 103.268 3.608 o
12 4 -2 9444.510 9551.340 122.251 2.950 o
12 4 0 3441.680 3574.510 81.463 9.008 o
12 4 2 1621.920 1702.960 58.154 19.730 o
12 4 4 2478.980 2402.530 78.745 12.628 o
12 4 6 5643.430 5678.900 122.535 5.059 o
12 4 8 12104.800 12321.100 198.627 2.001 o
12 4 10 4776.570 5011.190 131.566 5.702 o
12 4 12 337.355 368.936 36.371 86.675 o
12 4 14 1764.550 1779.630 66.930 17.790 o
12 5 -15 1131.660 949.406 59.766 28.467 o
12 5 -13 744.982 684.486 42.534 44.643 o
12 5 -11 4654.270 4217.120 85.226 6.920 o
12 5 -9 1392.900 1287.800 75.526 21.219 o
12 5 -7 1612.490 1699.150 58.706 19.763 o
12 5 -5 3931.620 3751.420 76.499 8.233 o
12 5 -3 4477.470 4587.180 93.688 6.774 o
12 5 -1 224.144 289.660 31.000 122.117 o
12 5 1 134.016 112.337 23.825 229.870 o
12 5 3 82.370 106.196 22.678 302.066 o
12 5 5 862.774 784.363 56.102 35.726 o
12 5 7 1050.750 1061.360 65.825 27.654 o
12 5 9 1662.820 1799.150 78.467 17.314 o
12 5 11 194.989 166.133 32.310 147.371 o
12 5 13 181.694 158.132 32.882 152.412 o
12 6 -14 10777.700 11479.800 151.461 2.396 o
12 6 -12 8069.850 8485.050 125.585 3.436 o
12 6 -10 3439.360 3373.010 76.532 9.313 o
12 6 -8 2381.990 2662.980 67.254 13.060 o
12 6 -6 3420.960 3562.170 83.679 8.995 o
12 6 -4 9408.110 9984.380 181.383 2.640 o
12 6 -2 15213.300 15503.300 212.944 1.523 o
12 6 0 7211.660 7226.510 134.589 3.865 o
12 6 2 466.426 500.353 39.994 64.651 o
12 6 4 4899.230 5321.080 104.916 5.911 o
12 6 6 13824.200 14059.700 209.358 1.705 o
12 6 8 8784.940 9414.590 178.828 2.833 o
12 6 10 4581.930 5126.510 124.987 5.914 o
12 6 12 1824.790 1856.080 95.841 14.873 o
12 7 -13 74.493 65.224 20.952 373.209 o
12 7 -11 719.986 793.427 49.020 41.528 o
12 7 -9 517.841 478.087 49.095 56.330 o
12 7 -7 1676.750 1742.050 61.888 18.886 o
12 7 -5 143.591 167.508 27.388 187.175 o
12 7 -3 360.160 445.332 50.455 66.757 o
12 7 -1 617.034 587.038 53.010 47.105 o
12 7 1 1737.440 1758.630 62.145 18.415 o
12 7 3 895.760 811.211 50.949 36.043 o
12 7 5 949.441 873.684 61.505 31.668 o
12 7 7 49.278 34.565 34.248 292.543 o
12 7 9 448.336 440.320 46.143 63.857 o
12 7 11 1.396 -33.132 18.989 1376.530 o
12 8 -10 313.580 240.067 31.125 107.298 o
12 8 -8 2532.440 2536.880 79.791 12.215 o
12 8 -6 410.043 414.755 38.659 73.893 o
12 8 -4 837.308 819.462 83.666 28.283 o
12 8 -2 1515.930 1539.060 70.344 19.904 o
12 8 0 72.522 60.549 26.907 316.321 o
12 8 2 2349.530 2436.360 73.922 13.233 o
12 8 4 7.387 7.641 18.622 1154.330 o
12 8 6 343.294 280.152 39.731 87.957 o
12 8 8 802.984 858.704 72.353 31.590 o
12 9 -7 3351.610 3473.040 91.173 8.977 o
12 9 -5 8818.240 9045.430 168.490 2.924 o
12 9 -3 9628.260 9785.080 229.922 2.376 o
12 9 -1 6035.240 6533.750 141.388 4.421 o
12 9 1 5709.160 6199.410 203.736 3.895 o
12 9 3 4721.590 4890.180 107.246 6.191 o
12 9 5 6308.500 6449.070 123.850 4.494 o
13 1 -16 2283.310 2434.450 102.953 11.866 o
13 1 -14 13515.900 13190.800 207.738 1.779 o
13 1 -12 9713.540 9625.680 169.133 2.676 o
13 1 -10 2811.220 2778.420 102.187 10.238 o
13 1 -8 1339.260 1330.890 57.935 23.831 o
13 1 -6 2489.200 2588.390 64.291 12.958 o
13 1 -4 14196.700 14010.300 155.271 1.789 o
13 1 -2 10982.600 11114.900 158.322 2.369 o
13 1 0 4839.970 5009.360 100.312 6.150 o
13 1 2 479.355 587.968 41.932 59.631 o
13 1 4 1340.660 1435.870 55.013 23.636 o
13 1 6 14935.500 14670.400 164.657 1.671 o
13 1 8 10519.100 10637.400 139.425 2.554 o
13 1 10 1627.780 1722.610 65.853 18.926 o
13 1 12 621.757 527.716 44.295 52.253 o
13 2 -15 457.407 307.881 42.929 70.890 o
13 2 -13 794.790 742.475 57.098 37.556 o
13 2 -11 232.065 167.016 34.488 129.631 o
13 2 -9 354.252 317.768 54.508 68.499 o
13 2 -7 160.784 164.648 34.164 155.624 o
13 2 -5 977.787 976.602 58.184 31.021 o
13 2 -3 381.923 349.242 32.943 85.639 o
13 2 -1 553.561 539.744 35.164 60.128 o
13 2 1 1686.670 1665.980 76.774 17.716 o
13 2 3 23.419 14.302 16.712 939.801 o
13 2 5 808.327 818.616 49.741 38.442 o
13 2 7 423.333 428.439 44.083 67.758 o
13 2 9 386.531 376.804 36.532 80.113 o
13 2 11 1509.100 1616.710 75.029 19.171 o
13 3 -14 1470.680 1361.420 77.922 20.019 o
13 3 -12 125.223 77.998 33.850 198.701 o
13 3 -10 113.725 109.694 24.639 246.470 o
13 3 -8 314.763 381.402 36.475 88.743 o
13 3 -6 52.329 45.050 19.228 501.395 o
13 3 -4 1150.180 1100.520 48.062 29.093 o
13 3 -2 1019.490 1030.420 52.769 30.959 o
13 3 0 4.355 3.909 14.400 1955.660 o
13 3 2 407.825 496.003 40.308 69.175 o
13 3 4 4.425 -9.756 19.113 1270.450 o
13 3 6 339.711 222.842 35.915 97.574 o
13 3 8 2379.540 2622.780 88.653 12.102 o
13 3 10 241.074 167.916 46.557 102.217 o
13 3 12 1528.490 1764.950 107.025 15.325 o
13 4 -13 2625.200 2451.040 88.218 11.682 o
13 4 -11 2807.510 3095.060 134.282 8.655 o
13 4 -9 4626.560 4920.100 119.503 6.054 o
13 4 -7 5555.800 5299.620 100.592 5.499 o
13 4 -5 3205.820 3207.400 72.990 10.009 o
13 4 -3 6613.860 7037.650 119.293 4.264 o
13 4 -1 4167.720 4211.880 98.175 7.212 o
13 4 1 1836.520 1827.080 71.391 16.888 o
13 4 3 5437.130 5589.330 123.923 5.190 o
13 4 5 3608.960 3491.670 100.355 8.313 o
13 4 7 1502.670 1620.900 85.349 18.081 o
13 4 9 2781.900 2605.240 91.083 10.965 o
13 4 11 3991.260 4047.380 130.135 6.784 o
13 5 -12 12990.800 13330.500 182.392 1.890 o
13 5 -10 3462.360 3229.300 116.876 8.225 o
13 5 -8 9185.460 8765.690 125.761 3.092 o
13 5 -6 6209.380 6244.850 103.532 4.789 o
13 5 -4 13152.500 12701.100 191.988 1.881 o
13 5 -2 17846.700 17735.000 234.112 1.248 o
13 5 0 4178.150 3975.270 90.481 7.488 o
13 5 2 8046.220 7646.650 146.009 3.439 o
13 5 4 11723.900 11296.700 240.140 1.963 o
13 5 6 11665.600 11851.900 192.853 2.102 o
13 5 8 19223.800 19321.700 260.423 1.106 o
13 5 10 6553.790 6627.770 145.381 4.137 o
13 6 -11 291.282 258.192 29.805 111.926 o
13 6 -9 2719.100 3285.390 85.725 10.542 o
13 6 -7 1684.740 1781.720 64.420 18.487 o
13 6 -5 7.231 12.817 21.627 874.619 o
13 6 -3 18.614 67.952 26.176 448.453 o
13 6 -1 282.473 371.008 41.449 87.917 o
13 6 1 621.752 653.823 46.380 48.505 o
13 6 3 177.824 165.021 51.357 104.311 o
13 6 5 72.969 24.953 24.565 380.163 o
13 6 7 89.342 35.615 24.736 331.444 o
13 7 -8 36.356 80.361 23.382 422.294 o
13 7 -6 53.187 42.109 29.379 339.500 o
13 7 -4 475.550 541.120 49.595 56.625 o
13 7 -2 1594.090 1893.980 86.359 16.697 o
13 7 0 94.372 113.748 29.559 233.609 o
13 7 2 503.565 483.043 45.406 59.289 o
13 7 4 0.445 -17.257 20.827 1172.540 o
13 7 6 864.088 814.171 119.471 20.015 o
13 8 -3 1829.140 1943.940 80.136 15.934 o
13 8 -1 3454.530 3538.870 104.933 8.373 o
13 8 1 2254.290 2715.050 127.825 10.244 o
14 0 -12 15757.800 15625.400 326.055 1.258 o
14 0 -10 6883.950 6719.890 329.651 2.374 o
14 0 -8 1937.560 1901.190 105.829 13.565 o
14 0 -6 10458.800 10388.000 193.543 2.372 o
14 0 -4 16105.600 15761.900 399.314 1.096 o
14 0 -2 13504.500 13893.300 286.173 1.543 o
14 0 0 7912.850 8033.650 211.179 2.962 o
14 0 2 2013.530 2391.200 117.300 11.790 o
14 0 4 8553.030 8809.100 226.824 2.652 o
14 0 6 23409.700 23804.400 408.088 0.743 o
14 0 8 12749.400 14400.500 242.572 1.701 o
14 1 -11 188.983 193.510 34.407 139.078 o
14 1 -9 1200.730 1316.880 73.493 23.103 o
14 1 -7 4434.340 4756.360 100.111 6.625 o
14 1 -5 1011.870 1170.570 53.830 29.719 o
14 1 -3 1072.620 1181.740 66.934 26.363 o
14 1 -1 2324.520 2601.010 85.070 12.479 o
14 1 1 2718.780 2757.690 143.062 8.682 o
14 1 3 1609.980 1572.450 82.555 17.877 o
14 1 5 11.444 65.621 23.180 555.612 o
14 1 7 750.978 823.266 54.010 38.614 o
14 2 -10 23.733 12.718 22.682 660.394 o
14 2 -8 30.446 10.752 18.477 784.656 o
14 2 -6 69.575 60.939 21.530 383.616 o
14 2 -4 2675.170 2848.560 88.122 11.054 o
14 2 -2 3061.860 3375.660 95.022 9.441 o
14 2 0 20.888 -13.828 19.683 900.847 o
14 2 2 209.986 202.384 30.049 141.238 o
14 2 4 18.168 -2.003 20.424 891.461 o
14 2 6 851.340 739.409 77.279 30.404 o
14 2 8 3772.340 3939.080 165.013 6.182 o
14 3 -9 1925.300 2487.070 83.188 14.140 o
14 3 -7 1819.460 2083.350 69.388 16.457 o
14 3 -5 483.157 591.365 49.743 54.760 o
14 3 -3 2199.010 2441.740 88.775 12.917 o
14 3 -1 1542.060 1583.820 61.536 20.459 o
14 3 1 632.572 647.821 51.911 45.843 o
14 3 3 1019.660 1035.780 65.238 28.393 o
14 3 5 1801.050 1998.470 89.122 15.219 o
14 3 7 1542.830 1624.800 92.382 17.087 o
14 4 -8 105.611 68.895 23.247 290.706 o
14 4 -6 1234.430 1094.240 66.849 24.967 o
14 4 -4 13394.900 12924.500 208.541 1.801 o
14 4 -2 6241.930 6176.990 130.411 4.524 o
14 4 0 805.089 834.526 69.615 32.552 o
14 4 2 1492.700 1570.810 74.776 19.471 o
14 4 4 3138.830 3101.270 112.015 8.964 o
14 4 6 6493.040 6329.100 200.246 3.654 o
14 5 -5 1147.830 1080.950 75.584 24.519 o
14 5 -3 551.888 562.385 55.325 49.126 o
14 5 -1 82.308 85.554 28.504 269.232 o
14 5 1 1856.750 1869.520 88.137 15.337 o
14 5 3 770.170 614.365 60.322 38.774 o
