# Supplementary material for: Phenyl palladium(II) iodide complexes isolated after Sonogashira coupling of iodo­benzenes with terminal alkynes
Source: Acta Crystallogr E Crystallogr Commun. 2025 May 13;81(Pt 6):492–6. doi: 10.1107/S2056989025004025 (PMC12142409; doi:10.1107/S2056989025004025)
Supplement: Supplementary file 8 [file e-81-00492-4sup5.hkl]

data_4
_computing_structure_refinement   'olex2.refine 1.5 (Bourhis et al., 2015)'
_shelx_refln_list_code            4
loop_
  _space_group_symop_id
  _space_group_symop_operation_xyz
  1  x,y,z
  2  -x,-y,-z

_space_group_crystal_system       triclinic
_space_group_IT_number            2
_space_group_name_H-M_alt         'P -1'
_space_group_name_Hall            '-P 1'
_symmetry_space_group_name_H-M    'P -1'
_symmetry_space_group_name_Hall   '-P 1'
_symmetry_Int_Tables_number       2
_cell_length_a                    11.5608(5)
_cell_length_b                    11.6437(5)
_cell_length_c                    18.1311(8)
_cell_angle_alpha                 76.426(1)
_cell_angle_beta                  77.722(1)
_cell_angle_gamma                 81.344(1)
_cell_volume                      2305.16(17)
loop_
  _refln_index_h
  _refln_index_k
  _refln_index_l
  _refln_F_squared_calc
  _refln_F_squared_meas
  _refln_F_squared_sigma
  _refln_F_squared_weight
  _refln_observed_status
-14 -4 1 219.787 133.064 180.376 31.599 o
-14 -3 1 39.688 82.795 183.333 31.148 o
-14 -3 2 710.382 384.407 209.946 22.543 o
-14 -2 1 1.681 100.537 189.247 29.311 o
-14 -2 2 5213.550 5384.070 443.547 4.601 o
-14 -1 1 119.112 -40.522 215.860 22.459 o
-14 -1 2 1824.700 1890.650 232.123 16.747 o
-14 0 1 239.090 64.487 95.044 107.427 o
-14 0 2 96.455 -28.998 124.290 67.044 o
-14 1 1 281.562 320.270 146.371 46.427 o
-14 1 2 1765.460 1537.330 272.042 12.823 o
-13 -7 1 2595.240 2886.050 235.274 15.192 o
-13 -6 1 2766.130 2808.840 345.967 7.850 o
-13 -6 2 5888.490 5147.510 408.063 5.220 o
-13 -6 3 1234.440 1372.040 266.128 13.717 o
-13 -5 1 5268.760 5239.180 405.106 5.367 o
-13 -5 2 69.493 124.193 156.720 42.272 o
-13 -5 3 9145.210 9233.760 514.515 3.156 o
-13 -5 4 142.434 29.570 147.849 47.252 o
-13 -4 1 534.866 706.718 215.860 21.410 o
-13 -4 2 1331.730 1948.350 304.569 10.527 o
-13 -4 3 1.998 17.742 147.849 48.153 o
-13 -4 4 725.681 674.191 218.817 20.642 o
-13 -4 5 2787.910 2238.700 229.999 15.877 o
-13 -3 1 247.978 -85.752 138.978 52.636 o
-13 -3 2 410.409 357.795 171.505 33.855 o
-13 -3 3 4117.720 3970.930 405.106 5.627 o
-13 -3 4 162.694 171.899 124.620 64.895 o
-13 -3 5 607.080 420.081 146.318 44.242 o
-13 -2 1 292.997 206.989 165.591 36.900 o
-13 -2 2 9.671 106.451 110.818 84.604 o
-13 -2 3 2390.930 2926.200 245.674 14.316 o
-13 -2 4 78.731 96.535 119.926 71.493 o
-13 -2 5 187.733 113.267 123.310 66.271 o
-13 -2 6 56.035 22.250 127.083 64.507 o
-13 -1 1 649.571 575.557 190.725 26.913 o
-13 -1 2 4776.590 4647.720 273.525 10.237 o
-13 -1 3 345.331 442.460 141.767 48.462 o
-13 -1 4 475.537 416.146 144.892 45.828 o
-13 -1 5 1361.480 1184.040 181.908 26.874 o
-13 -1 6 809.884 619.353 214.381 21.370 o
-13 0 1 5935.590 6082.510 284.270 8.850 o
-13 0 2 59.934 153.333 114.487 78.101 o
-13 0 3 757.898 740.233 178.897 29.779 o
-13 0 4 2053.830 1556.910 191.818 22.872 o
-13 0 5 3130.890 3311.470 268.537 11.802 o
-13 0 6 300.890 119.178 130.669 58.191 o
-13 1 1 1787.940 1646.740 191.103 23.427 o
-13 1 2 15116.800 14736.800 437.860 3.134 o
-13 1 3 1130.800 1290.380 183.060 27.003 o
-13 1 4 5373.420 5677.150 302.122 8.412 o
-13 1 5 592.333 742.555 162.448 36.023 o
-13 1 6 8372.430 8314.140 529.299 3.093 o
-13 2 1 16.350 58.368 118.279 74.656 o
-13 2 2 657.944 756.743 136.297 48.625 o
-13 2 3 342.778 479.905 117.939 67.522 o
-13 2 4 1859.310 2194.300 539.649 3.502 o
-13 2 5 15.354 86.467 122.913 69.012 o
-13 3 1 1169.840 1308.350 179.489 27.808 o
-13 3 2 2891.960 3035.290 251.947 13.333 o
-13 3 3 2077.470 1906.460 442.069 5.130 o
-13 3 4 2070.200 2062.840 230.644 16.598 o
-13 3 5 72.664 44.355 159.677 40.909 o
-13 4 1 159.388 -81.266 90.792 121.190 o
-13 4 2 73.204 69.588 91.607 121.173 o
-13 4 3 14.386 20.027 124.193 68.035 o
-12 -8 1 74.762 197.906 155.241 42.856 o
-12 -8 2 126.894 33.196 85.966 135.155 o
-12 -8 3 2694.720 3223.740 279.435 11.306 o
-12 -7 1 478.356 601.193 122.913 60.557 o
-12 -7 2 8198.660 8227.590 402.149 4.773 o
-12 -7 3 2397.890 2650.820 397.714 6.167 o
-12 -7 4 1803.970 1384.280 162.931 30.465 o
-12 -6 1 0.689 77.232 60.712 277.591 o
-12 -6 2 7662.420 7692.650 460.432 3.966 o
-12 -6 3 2553.790 2675.470 214.876 17.686 o
-12 -6 4 8855.220 8363.550 408.063 4.571 o
-12 -6 5 2667.620 2536.080 214.876 17.633 o
-12 -6 6 2107.950 1963.260 252.822 14.210 o
-12 -5 1 17.754 82.609 59.433 284.906 o
-12 -5 2 5778.560 5381.110 387.364 5.683 o
-12 -5 3 94.824 73.924 136.021 55.839 o
-12 -5 4 3630.550 3080.880 343.010 7.719 o
-12 -5 5 846.165 839.782 209.946 22.000 o
-12 -5 6 2281.500 2221.260 248.386 14.414 o
-12 -5 7 3169.390 2805.880 328.225 8.500 o
-12 -4 1 398.492 401.436 79.462 130.695 o
-12 -4 2 5350.360 5981.430 208.963 13.445 o
-12 -4 3 762.199 686.537 99.131 80.176 o
-12 -4 4 1617.870 1596.680 181.584 25.875 o
-12 -4 5 8105.410 7806.950 333.494 6.264 o
-12 -4 6 2261.910 2377.690 226.509 16.740 o
-12 -4 7 2412.110 2308.630 222.674 17.083 o
-12 -3 1 3726.610 3757.400 221.439 15.076 o
-12 -3 2 4887.470 4666.890 244.874 11.879 o
-12 -3 3 239.070 52.172 90.936 116.730 o
-12 -3 4 108.506 152.150 103.357 94.032 o
-12 -3 5 1297.990 1284.400 174.506 28.848 o
-12 -3 6 22.530 -76.624 96.113 113.323 o
-12 -3 7 234.593 301.823 199.596 25.739 o
-12 -3 8 1639.670 1582.990 230.497 17.295 o
-12 -2 1 2088.490 2464.270 207.848 19.393 o
-12 -2 2 2241.020 2664.180 221.517 17.219 o
-12 -2 3 5629.560 5361.810 270.717 9.773 o
-12 -2 4 465.064 641.849 249.865 16.278 o
-12 -2 5 39.452 43.468 156.720 42.615 o
-12 -2 6 4376.990 4524.870 270.416 10.652 o
-12 -2 7 114.891 39.159 111.731 81.922 o
-12 -2 8 161.234 31.206 107.301 87.706 o
-12 -1 1 1241.000 1177.420 165.181 31.949 o
-12 -1 2 3474.640 3708.130 241.222 13.548 o
-12 -1 3 31.811 -97.506 82.933 151.276 o
-12 -1 4 100.214 9.586 95.119 112.782 o
-12 -1 5 3110.900 3222.480 247.765 13.460 o
-12 -1 6 232.640 72.736 110.101 81.749 o
-12 -1 7 722.097 673.165 147.397 42.336 o
-12 -1 8 6.270 -60.223 104.832 95.760 o
-12 -1 9 1347.580 1324.610 184.328 26.153 o
-12 0 1 6946.150 7176.060 288.453 8.060 o
-12 0 2 0.514 -20.942 104.973 95.644 o
-12 0 3 12305.800 13301.800 402.169 3.862 o
-12 0 4 723.129 936.298 151.320 39.788 o
-12 0 5 6597.200 6766.310 306.183 7.642 o
-12 0 6 2552.050 2418.630 445.026 4.997 o
-12 0 7 2316.310 2790.220 240.454 14.948 o
-12 0 8 5292.730 5734.870 564.783 2.988 o
-12 0 9 1377.870 1538.970 376.867 7.082 o
-12 1 1 2917.280 3112.520 254.300 13.091 o
-12 1 2 150.560 66.902 81.694 146.414 o
-12 1 3 3905.430 4068.580 254.166 12.110 o
-12 1 4 120.681 24.187 92.887 117.042 o
-12 1 5 928.138 1033.000 166.678 32.736 o
-12 1 6 2818.900 3137.820 245.771 13.889 o
-12 1 7 5563.490 5336.390 287.037 9.046 o
-12 1 8 527.091 371.312 140.457 48.299 o
-12 1 9 171.309 428.242 161.155 38.919 o
-12 2 1 6472.820 6050.980 277.995 8.888 o
-12 2 2 498.660 808.908 135.511 50.083 o
-12 2 3 1518.540 1499.400 209.798 20.567 o
-12 2 4 4549.710 4134.770 261.443 11.204 o
-12 2 5 10614.500 10333.900 370.755 4.748 o
-12 2 6 1503.540 1255.010 173.009 28.735 o
-12 2 7 1586.930 1440.720 407.915 6.066 o
-12 2 8 10299.100 10208.100 382.140 4.631 o
-12 2 9 294.072 535.213 186.290 29.005 o
-12 3 1 62.611 109.267 100.537 100.952 o
-12 3 2 1154.450 1127.690 157.355 35.031 o
-12 3 3 4.458 -186.645 76.882 177.952 o
-12 3 4 49.355 33.667 85.252 141.378 o
-12 3 5 883.612 574.576 137.241 47.133 o
-12 3 6 2376.920 2631.450 230.901 15.986 o
-12 3 7 179.135 81.677 114.905 76.202 o
-12 3 8 113.072 52.585 263.171 15.133 o
-12 4 1 70.239 19.264 67.412 220.929 o
-12 4 2 3360.950 3504.450 185.183 19.912 o
-12 4 3 27.184 69.102 67.332 223.855 o
-12 4 4 202.534 284.343 144.892 47.941 o
-12 4 5 3433.230 3591.460 243.260 13.455 o
-12 4 6 379.688 217.985 133.035 55.136 o
-12 4 7 623.307 664.914 149.663 41.751 o
-12 5 1 1009.820 1020.710 196.674 24.317 o
-12 5 2 414.967 375.130 113.004 72.540 o
-12 5 3 16.222 6.508 74.768 186.716 o
-12 5 4 89.613 -44.802 64.683 237.491 o
-12 5 5 70.073 53.640 75.872 174.751 o
-12 5 6 14.019 66.062 75.732 179.612 o
-12 6 1 3543.970 3654.880 202.642 17.317 o
-12 6 2 5120.880 5104.510 218.958 13.331 o
-12 6 3 980.201 868.592 220.759 19.868 o
-12 6 4 7562.870 7069.840 252.532 9.175 o
-11 -10 1 1033.770 777.686 195.161 24.841 o
-11 -9 1 1969.860 2056.670 155.650 30.874 o
-11 -9 2 283.947 289.535 99.169 95.171 o
-11 -9 3 33.281 57.519 99.059 105.528 o
-11 -8 1 2882.410 2862.630 179.774 22.194 o
-11 -8 2 76.847 104.611 65.615 225.565 o
-11 -8 3 2435.130 2736.200 219.515 17.208 o
-11 -8 4 973.110 782.971 211.424 21.576 o
-11 -8 5 3369.330 3337.730 387.364 6.261 o
-11 -7 1 3842.680 3931.000 177.431 19.774 o
-11 -7 2 3509.610 3579.230 177.316 20.700 o
-11 -7 3 4744.570 4594.690 189.760 16.505 o
-11 -7 4 1812.700 1630.840 172.034 27.644 o
-11 -7 5 0.515 118.905 88.845 130.722 o
-11 -7 6 6402.570 6185.790 276.478 8.953 o
-11 -7 7 555.992 618.009 171.505 32.962 o
-11 -6 1 1839.470 2044.310 146.098 34.284 o
-11 -6 2 1856.720 1878.150 144.970 34.937 o
-11 -6 3 69.552 -96.761 50.039 390.222 o
-11 -6 4 2948.480 2983.630 207.090 17.988 o
-11 -6 5 4202.310 4282.730 228.603 13.753 o
-11 -6 6 1176.680 894.988 199.596 23.501 o
-11 -6 7 150.638 72.267 75.922 167.379 o
-11 -6 8 11173.100 10195.100 353.362 4.942 o
-11 -5 1 471.920 470.622 81.012 121.975 o
-11 -5 2 8512.330 8422.010 236.242 8.953 o
-11 -5 3 4778.660 4564.450 185.068 16.946 o
-11 -5 4 5463.550 5375.870 223.568 12.597 o
-11 -5 5 141.151 190.787 66.830 204.927 o
-11 -5 6 13018.800 13089.500 313.574 4.903 o
-11 -5 7 210.990 251.683 85.461 127.400 o
-11 -5 8 5038.120 5202.230 259.624 10.717 o
-11 -5 9 3775.400 3576.620 300.133 9.516 o
-11 -4 1 1039.580 1060.500 105.987 65.614 o
-11 -4 2 884.268 756.817 92.506 85.133 o
-11 -4 3 5667.420 5653.190 195.565 14.278 o
-11 -4 4 222.000 292.754 74.551 159.210 o
-11 -4 5 153.051 131.918 70.447 188.587 o
-11 -4 6 1.980 5.792 87.150 138.533 o
-11 -4 7 935.700 934.976 153.415 37.893 o
-11 -4 8 76.035 184.309 106.454 89.236 o
-11 -4 9 531.824 438.641 279.435 13.127 o
-11 -4 10 2022.360 1800.550 196.011 21.937 o
-11 -3 1 9.118 146.056 56.829 304.406 o
-11 -3 2 3653.800 3620.940 156.017 23.648 o
-11 -3 3 1453.740 1643.980 125.060 46.026 o
-11 -3 4 291.803 168.639 66.117 193.158 o
-11 -3 5 4256.510 4398.010 180.103 18.375 o
-11 -3 6 171.652 139.417 82.346 141.066 o
-11 -3 7 51.754 91.215 67.628 217.325 o
-11 -3 8 1876.100 2380.700 215.332 18.642 o
-11 -3 9 2.097 -51.439 100.102 105.130 o
-11 -3 10 421.642 400.926 119.338 65.627 o
-11 -2 1 1924.200 2046.810 303.090 10.376 o
-11 -2 2 1087.680 1149.610 147.353 39.252 o
-11 -2 3 85.432 114.253 86.301 134.209 o
-11 -2 4 3184.590 3264.670 276.478 11.241 o
-11 -2 5 589.092 528.275 121.272 61.159 o
-11 -2 6 16.432 33.118 94.021 117.993 o
-11 -2 7 1622.950 1925.000 198.118 22.131 o
-11 -2 8 1562.510 1392.270 170.322 29.109 o
-11 -2 9 437.157 317.574 118.122 67.165 o
-11 -2 10 21.262 6.038 107.930 89.957 o
-11 -2 11 425.896 428.428 128.828 57.065 o
-11 -1 1 935.846 1087.140 144.227 41.608 o
-11 -1 2 17732.100 16781.800 416.816 2.952 o
-11 -1 3 176.386 236.010 101.263 94.961 o
-11 -1 4 1936.650 1819.980 181.908 24.840 o
-11 -1 5 8474.500 8612.440 434.676 4.195 o
-11 -1 6 4328.860 4543.760 247.606 12.123 o
-11 -1 7 882.568 875.164 221.774 19.816 o
-11 -1 8 2321.950 2667.660 418.413 5.620 o
-11 -1 9 6490.010 6531.470 338.574 6.694 o
-11 -1 10 41.519 -42.014 98.740 106.826 o
-11 -1 11 21.379 85.471 109.399 86.754 o
-11 0 1 160.760 31.788 70.998 190.094 o
-11 0 2 15.664 -49.677 122.715 69.791 o
-11 0 3 556.614 699.923 127.545 55.590 o
-11 0 4 2338.690 2263.380 214.381 18.269 o
-11 0 5 138.391 53.322 96.113 108.572 o
-11 0 6 23.400 23.184 184.811 30.772 o
-11 0 7 4672.460 4817.450 257.459 11.173 o
-11 0 8 1552.090 1558.400 181.332 26.129 o
-11 0 9 1516.430 1380.150 257.109 14.415 o
-11 0 10 106.597 53.335 246.908 17.183 o
-11 0 11 4050.440 3930.350 276.046 10.647 o
-11 1 1 1.185 125.069 84.662 143.443 o
-11 1 2 10865.500 11601.700 350.109 4.920 o
-11 1 3 25.247 37.526 85.966 140.265 o
-11 1 4 2439.650 2366.820 273.521 12.094 o
-11 1 5 7037.530 6802.130 292.741 7.945 o
-11 1 6 3152.520 3276.920 237.145 14.349 o
-11 1 7 7910.420 8134.850 320.336 6.610 o
-11 1 8 108.609 4.059 106.574 90.302 o
-11 1 9 9551.930 9941.960 357.270 5.205 o
-11 1 10 3252.280 3256.170 246.972 13.409 o
-11 1 11 9214.950 8613.100 345.882 5.632 o
-11 2 1 1137.480 1182.280 112.092 58.791 o
-11 2 2 792.996 879.686 102.265 74.305 o
-11 2 3 1695.870 1814.860 177.395 26.409 o
-11 2 4 2294.720 2150.950 195.424 21.279 o
-11 2 5 3858.960 3809.330 226.682 14.439 o
-11 2 6 483.747 498.623 122.197 61.678 o
-11 2 7 632.269 513.745 127.055 56.120 o
-11 2 8 1390.960 1513.630 215.712 19.761 o
-11 2 9 1696.260 1670.940 189.034 24.002 o
-11 2 10 479.712 292.260 277.956 13.327 o
-11 2 11 242.896 173.613 118.586 70.217 o
-11 3 1 2700.510 2578.340 152.772 28.360 o
-11 3 2 1439.250 1567.450 130.392 43.780 o
-11 3 3 226.673 150.395 65.615 203.761 o
-11 3 4 436.140 256.745 75.205 144.350 o
-11 3 5 1659.590 1967.220 165.446 29.310 o
-11 3 6 68.960 77.233 103.725 95.265 o
-11 3 7 548.600 680.402 138.092 48.557 o
-11 3 8 284.337 262.381 152.284 43.213 o
-11 3 9 1154.850 1046.300 171.162 30.561 o
-11 3 10 774.801 1005.370 161.248 35.285 o
-11 3 11 4839.750 5289.450 381.450 6.001 o
-11 4 1 56.031 71.095 67.087 221.404 o
-11 4 2 23.964 75.545 66.107 231.906 o
-11 4 3 725.538 664.315 123.126 57.510 o
-11 4 4 1127.510 1002.250 108.357 62.858 o
-11 4 5 21.521 23.183 61.353 273.219 o
-11 4 6 487.301 448.071 151.569 42.054 o
-11 4 7 1875.540 1616.880 144.412 35.616 o
-11 4 8 2592.370 2618.950 174.608 23.980 o
-11 4 9 553.782 624.284 141.289 46.786 o
-11 4 10 47.288 34.125 111.030 84.257 o
-11 5 1 6757.170 7057.790 230.471 10.630 o
-11 5 2 1444.240 1626.400 136.574 40.778 o
-11 5 3 2339.390 2226.270 155.991 29.278 o
-11 5 4 1731.310 1701.460 146.638 35.290 o
-11 5 5 8126.250 7348.180 335.332 6.269 o
-11 5 6 420.793 358.503 86.356 114.438 o
-11 5 7 1127.760 1045.980 124.622 51.088 o
-11 5 8 2745.620 2878.140 201.730 19.051 o
-11 5 9 1141.770 1076.720 128.127 48.761 o
-11 6 1 553.766 449.028 142.980 46.353 o
-11 6 2 1347.640 1395.720 133.453 43.447 o
-11 6 3 2330.850 2297.890 164.157 27.220 o
-11 6 4 192.378 198.118 81.946 139.568 o
-11 6 5 20.101 -55.246 65.300 243.941 o
-11 6 6 931.601 945.875 127.460 51.339 o
-11 6 7 523.081 593.133 104.833 78.580 o
-11 6 8 684.258 324.125 95.429 90.765 o
-11 7 1 1503.720 1305.390 136.139 41.542 o
-11 7 2 391.353 327.836 93.673 101.420 o
-11 7 3 2017.510 2021.780 180.632 24.710 o
-11 7 4 416.431 211.496 85.962 118.317 o
-11 7 5 3170.770 2867.890 186.239 20.628 o
-11 7 6 2509.020 2294.170 171.251 25.215 o
-11 8 1 1192.320 1106.050 133.084 45.567 o
-11 8 2 655.364 419.789 99.905 84.014 o
-10 -11 1 120.981 157.339 89.836 121.984 o
-10 -10 1 227.611 182.206 75.100 160.754 o
-10 -10 2 202.775 164.750 64.201 213.345 o
-10 -10 3 720.446 573.654 156.720 38.232 o
-10 -9 1 23.033 189.898 69.193 205.741 o
-10 -9 2 17400.000 17579.800 640.374 1.774 o
-10 -9 3 623.887 685.667 99.997 81.831 o
-10 -9 4 1767.560 1862.790 341.531 8.403 o
-10 -9 5 5188.340 4248.880 331.182 7.587 o
-10 -8 1 105.459 173.796 68.118 203.114 o
-10 -8 2 1496.750 1522.450 130.786 43.370 o
-10 -8 3 6885.180 6930.340 226.460 10.787 o
-10 -8 4 1605.400 1758.990 205.507 20.978 o
-10 -8 5 2212.440 2028.910 272.042 12.431 o
-10 -8 6 656.439 680.105 171.505 32.544 o
-10 -8 7 5086.040 4760.150 354.838 6.759 o
-10 -7 1 3.553 54.361 57.944 306.012 o
-10 -7 2 3419.540 3381.170 227.598 14.966 o
-10 -7 3 25.230 103.743 89.850 127.121 o
-10 -7 4 1760.580 1908.580 143.331 35.855 o
-10 -7 5 771.871 741.056 193.682 25.740 o
-10 -7 6 2761.280 2727.380 205.882 18.566 o
-10 -7 7 476.522 503.252 112.677 71.035 o
-10 -7 8 228.835 171.017 106.454 86.141 o
-10 -7 9 981.860 703.761 209.946 21.900 o
-10 -6 1 371.505 395.044 74.368 146.591 o
-10 -6 2 657.134 953.817 150.938 40.242 o
-10 -6 3 2738.240 3031.600 182.839 21.799 o
-10 -6 4 111.075 21.524 56.774 295.260 o
-10 -6 5 9343.860 9150.860 253.221 7.835 o
-10 -6 6 248.380 222.383 72.672 166.832 o
-10 -6 7 1711.280 1596.490 136.261 39.524 o
-10 -6 8 3831.980 3834.940 189.592 18.333 o
-10 -6 9 6941.540 6809.490 334.139 6.669 o
-10 -6 10 430.024 427.030 129.668 56.371 o
-10 -5 1 4343.110 4255.770 164.721 20.218 o
-10 -5 2 5193.550 5071.460 178.744 16.632 o
-10 -5 3 57.958 31.901 53.933 338.001 o
-10 -5 4 468.570 565.700 87.345 107.087 o
-10 -5 5 2385.460 2521.620 158.032 28.175 o
-10 -5 6 1594.770 1403.730 126.816 45.010 o
-10 -5 7 1550.690 1587.960 162.937 30.951 o
-10 -5 8 231.813 144.055 73.434 168.219 o
-10 -5 9 123.988 17.517 73.513 182.301 o
-10 -5 10 2259.870 2615.300 223.891 16.933 o
-10 -5 11 2592.950 2238.140 277.956 11.717 o
-10 -4 1 2233.070 2396.650 143.296 32.817 o
-10 -4 2 3585.310 3486.710 151.071 24.839 o
-10 -4 3 6150.450 6216.710 226.804 11.538 o
-10 -4 4 87.484 41.593 52.203 347.527 o
-10 -4 5 577.324 471.025 103.355 80.554 o
-10 -4 6 668.611 746.480 135.523 49.061 o
-10 -4 7 260.618 263.774 74.759 156.791 o
-10 -4 8 2917.560 3121.220 213.521 17.150 o
-10 -4 9 3211.810 3101.380 181.494 21.066 o
-10 -4 10 329.652 364.700 89.436 111.098 o
-10 -4 11 580.579 751.725 136.411 49.123 o
-10 -3 1 9894.880 9967.660 231.367 8.041 o
-10 -3 2 5207.910 5053.060 219.585 13.230 o
-10 -3 3 1574.820 1749.180 145.416 36.310 o
-10 -3 4 2.825 1.061 51.800 391.450 o
-10 -3 5 11945.500 11562.200 337.696 4.913 o
-10 -3 6 551.989 491.457 84.415 111.162 o
-10 -3 7 1974.960 1952.710 142.661 35.031 o
-10 -3 8 2047.180 2072.700 147.037 33.086 o
-10 -3 9 4134.020 4235.450 187.234 17.868 o
-10 -3 10 1185.240 1054.230 152.819 36.775 o
-10 -3 11 123.335 101.247 104.294 92.676 o
-10 -3 12 390.834 153.763 156.720 40.670 o
-10 -2 1 10124.500 10636.300 251.139 7.271 o
-10 -2 2 6119.950 6141.270 182.317 14.487 o
-10 -2 3 11450.200 11710.100 254.955 6.509 o
-10 -2 4 3349.300 3219.320 145.785 26.882 o
-10 -2 5 1876.800 2048.360 135.483 37.775 o
-10 -2 6 9711.930 9430.120 357.262 5.224 o
-10 -2 7 46.489 -111.648 69.528 212.266 o
-10 -2 8 4628.450 4979.480 189.692 16.412 o
-10 -2 9 102.711 16.664 65.658 227.820 o
-10 -2 10 1017.430 1025.210 114.711 59.025 o
-10 -2 11 2283.560 2357.360 166.297 26.779 o
-10 -2 12 185.906 79.317 105.655 89.263 o
-10 -1 1 1973.070 2052.010 214.628 18.828 o
-10 -1 2 30.978 -89.194 63.541 255.520 o
-10 -1 3 2518.910 2586.080 196.511 20.380 o
-10 -1 4 130.669 260.044 112.365 78.818 o
-10 -1 5 389.530 321.493 98.006 94.040 o
-10 -1 6 2660.700 3030.910 217.424 17.036 o
-10 -1 7 2332.190 2407.140 416.934 5.672 o
-10 -1 8 110.311 -31.760 84.662 140.893 o
-10 -1 9 94.005 185.225 104.294 92.379 o
-10 -1 10 5001.390 4971.370 362.230 6.532 o
-10 -1 11 1180.660 1358.930 394.609 6.526 o
-10 -1 12 8.821 -119.422 91.360 125.911 o
-10 -1 13 2556.900 2912.910 232.062 15.552 o
-10 0 1 9576.160 9639.870 300.039 6.429 o
-10 0 2 1878.210 2181.170 178.543 25.289 o
-10 0 3 1880.720 1680.400 163.647 29.561 o
-10 0 4 11553.700 11502.800 356.316 4.708 o
-10 0 5 10109.200 10087.900 724.312 1.744 o
-10 0 6 2691.590 3099.700 203.345 18.749 o
-10 0 7 16.654 -22.636 89.503 130.812 o
-10 0 8 10096.700 10505.500 342.831 5.305 o
-10 0 9 176.743 115.291 98.006 102.573 o
-10 0 10 1291.910 1237.890 159.452 33.558 o
-10 0 11 6485.180 6642.480 765.710 1.675 o
-10 0 12 4753.530 4665.930 260.135 11.008 o
-10 0 13 2025.690 2104.120 208.589 19.619 o
-10 1 1 1162.670 1276.010 104.637 63.660 o
-10 1 2 833.600 752.389 83.682 98.915 o
-10 1 3 18.904 -25.657 50.303 407.940 o
-10 1 4 8.551 73.820 59.596 286.395 o
-10 1 5 2776.520 2746.650 206.967 18.388 o
-10 1 6 2622.790 2680.690 205.310 18.866 o
-10 1 7 764.294 657.203 125.453 55.423 o
-10 1 8 430.517 443.813 115.354 69.262 o
-10 1 9 1421.400 1808.370 233.601 16.999 o
-10 1 10 1044.030 1332.450 167.530 31.589 o
-10 1 11 90.129 185.205 112.224 80.366 o
-10 1 12 19.954 186.060 105.132 92.673 o
-10 1 13 4471.300 4630.240 274.851 10.323 o
-10 2 1 76.611 12.326 56.678 305.761 o
-10 2 2 5876.160 6019.730 296.929 8.369 o
-10 2 3 243.745 113.404 60.513 232.923 o
-10 2 4 184.318 121.552 80.774 145.859 o
-10 2 5 6146.630 6175.340 263.171 9.667 o
-10 2 6 255.348 170.594 63.696 209.206 o
-10 2 7 640.367 771.831 97.286 84.099 o
-10 2 8 8093.530 8402.310 390.321 4.988 o
-10 2 9 35.352 -24.143 90.188 128.015 o
-10 2 10 2158.430 1945.260 191.508 22.381 o
-10 2 11 2316.770 2356.740 207.093 19.262 o
-10 2 12 445.729 389.110 125.704 59.630 o
-10 2 13 7596.860 7251.470 314.047 7.002 o
-10 3 1 5503.090 5769.000 241.972 11.269 o
-10 3 2 1297.170 1410.800 116.702 52.910 o
-10 3 3 585.196 556.786 127.339 56.141 o
-10 3 4 1733.340 1720.960 125.657 43.558 o
-10 3 5 987.104 1121.790 109.198 63.182 o
-10 3 6 748.083 781.396 97.834 81.098 o
-10 3 7 591.683 567.315 90.429 97.834 o
-10 3 8 700.701 673.497 95.725 85.923 o
-10 3 9 280.742 105.653 98.781 98.344 o
-10 3 10 1194.050 1396.580 217.802 19.754 o
-10 3 11 311.377 246.783 107.689 81.992 o
-10 3 12 1561.450 1247.060 234.932 16.965 o
-10 3 13 0.031 76.433 112.621 82.402 o
-10 4 1 220.608 226.436 70.810 176.403 o
-10 4 2 20493.400 20565.100 515.434 2.089 o
-10 4 3 20.595 89.525 63.504 249.894 o
-10 4 4 16269.800 16453.500 384.575 3.364 o
-10 4 5 1438.490 1268.590 118.267 51.333 o
-10 4 6 1883.110 1889.130 140.286 36.405 o
-10 4 7 5605.710 5777.280 241.166 11.245 o
-10 4 8 866.251 967.486 111.313 63.891 o
-10 4 9 2184.070 2147.010 188.750 22.651 o
-10 4 10 588.168 628.066 104.601 77.383 o
-10 4 11 1962.170 1860.660 149.508 33.075 o
-10 4 12 23.779 1.308 76.278 179.038 o
-10 5 1 4101.720 4080.790 173.942 19.642 o
-10 5 2 1364.080 1458.420 126.798 46.443 o
-10 5 3 46.856 26.077 64.013 247.002 o
-10 5 4 15.510 -33.476 57.770 311.743 o
-10 5 5 2406.470 2162.430 150.885 30.488 o
-10 5 6 707.817 816.957 100.120 78.789 o
-10 5 7 108.069 203.212 81.036 147.085 o
-10 5 8 464.410 213.585 171.293 33.994 o
-10 5 9 2624.080 2545.100 168.532 25.187 o
-10 5 10 653.484 636.133 206.909 23.061 o
-10 5 11 183.058 20.180 80.248 150.765 o
-10 6 1 3194.720 3505.440 217.049 16.212 o
-10 6 2 1258.380 1244.280 121.225 51.226 o
-10 6 3 51.364 52.114 64.903 237.827 o
-10 6 4 5259.060 5552.020 353.917 6.658 o
-10 6 5 43.819 74.928 86.884 135.491 o
-10 6 6 1373.690 1286.820 144.843 38.565 o
-10 6 7 5454.620 5247.720 218.924 12.977 o
-10 6 8 1620.900 1786.390 148.505 34.935 o
-10 6 9 2090.070 1830.960 185.116 23.842 o
-10 6 10 1269.400 1025.220 277.595 12.761 o
-10 7 1 1268.250 1429.940 135.182 43.007 o
-10 7 2 2456.530 2652.310 245.984 14.342 o
-10 7 3 217.538 235.933 86.067 125.878 o
-10 7 4 647.438 440.156 93.906 92.538 o
-10 7 5 3114.840 3375.330 249.918 13.220 o
-10 7 6 169.921 168.835 115.764 74.596 o
-10 7 7 96.543 4.233 107.032 89.814 o
-10 7 8 2386.980 1982.500 163.406 27.681 o
-10 7 9 1265.170 1036.610 121.773 51.723 o
-10 8 1 2425.710 2507.140 174.021 24.598 o
-10 8 2 798.528 902.226 188.796 26.735 o
-10 8 3 205.356 146.074 92.418 112.853 o
-10 8 4 8.585 -5.331 68.492 223.540 o
-10 8 5 142.816 88.398 205.679 24.606 o
-10 8 6 255.531 144.281 97.719 100.462 o
-10 8 7 11.783 -48.867 107.003 91.795 o
-10 9 1 3.469 -155.810 94.981 116.715 o
-10 9 2 260.489 67.682 112.387 78.216 o
-10 9 3 7.521 -65.825 95.095 116.287 o
-10 9 4 599.782 286.035 131.586 54.048 o
-9 -12 1 2148.630 1952.510 194.420 21.870 o
-9 -11 1 916.963 775.616 128.272 51.635 o
-9 -11 2 38.696 96.715 83.831 144.893 o
-9 -10 1 6270.860 6305.680 320.376 7.345 o
-9 -10 2 477.239 762.333 122.103 60.394 o
-9 -10 3 6024.890 6191.990 216.893 12.234 o
-9 -10 4 2864.950 3131.150 331.182 8.409 o
-9 -9 1 5071.810 5053.860 188.895 15.870 o
-9 -9 2 7642.270 7485.990 227.471 10.067 o
-9 -9 3 2884.120 3219.520 166.333 24.173 o
-9 -9 4 5766.080 5880.770 207.743 13.189 o
-9 -9 5 19.970 -233.601 73.924 190.909 o
-9 -9 6 10625.100 10112.000 487.902 3.276 o
-9 -8 1 5674.370 5570.900 191.742 14.609 o
-9 -8 2 446.042 586.762 98.574 88.621 o
-9 -8 3 382.684 355.524 82.404 125.118 o
-9 -8 4 7212.600 7226.340 220.582 10.751 o
-9 -8 5 2732.930 2779.780 166.183 25.100 o
-9 -8 6 3288.750 2829.530 307.526 9.461 o
-9 -8 7 1113.900 1037.900 204.032 22.585 o
-9 -8 8 11844.200 11321.100 523.385 2.829 o
-9 -8 9 102.994 88.709 168.548 36.564 o
-9 -7 1 258.913 211.194 68.706 182.623 o
-9 -7 2 14645.700 14726.000 301.604 4.566 o
-9 -7 3 2180.620 2465.110 156.376 29.306 o
-9 -7 4 2316.830 2512.310 156.113 28.866 o
-9 -7 5 1172.730 1179.180 115.513 56.003 o
-9 -7 6 5759.250 5807.970 201.260 13.685 o
-9 -7 7 1063.020 1034.030 203.997 22.678 o
-9 -7 8 542.107 569.691 124.152 59.017 o
-9 -7 9 6328.020 6060.470 284.171 8.694 o
-9 -7 10 1907.000 1824.940 201.075 21.220 o
-9 -6 1 1130.660 1289.880 147.537 38.624 o
-9 -6 2 9006.250 8468.400 294.933 6.911 o
-9 -6 3 2395.930 2477.740 142.161 32.333 o
-9 -6 4 27.667 42.169 74.394 185.819 o
-9 -6 5 5245.020 5102.850 197.169 14.918 o
-9 -6 6 331.427 276.960 148.219 45.177 o
-9 -6 7 457.632 345.164 78.532 131.563 o
-9 -6 8 553.237 730.907 99.523 83.416 o
-9 -6 9 0.275 -23.872 79.699 165.927 o
-9 -6 10 1347.230 1164.140 351.881 8.116 o
-9 -6 11 785.311 784.472 147.353 41.724 o
-9 -5 1 1335.830 1299.200 175.821 28.369 o
-9 -5 2 154.391 231.300 61.456 231.577 o
-9 -5 3 7033.070 7148.250 201.401 11.899 o
-9 -5 4 13.923 11.280 49.554 419.784 o
-9 -5 5 3367.360 3281.900 149.267 26.054 o
-9 -5 6 1495.830 1462.780 171.165 28.968 o
-9 -5 7 2.572 28.496 64.317 251.911 o
-9 -5 8 3423.280 3561.670 218.431 15.788 o
-9 -5 9 430.200 366.681 85.224 116.377 o
-9 -5 10 0.371 104.469 86.362 138.556 o
-9 -5 11 6823.930 6561.490 412.499 4.901 o
-9 -5 12 171.706 106.640 98.206 102.453 o
-9 -4 1 2391.680 2384.860 125.572 37.703 o
-9 -4 2 9224.770 9406.990 223.566 8.750 o
-9 -4 3 464.553 473.829 77.531 130.578 o
-9 -4 4 6939.490 7345.690 205.408 11.680 o
-9 -4 5 20.572 102.610 59.605 280.582 o
-9 -4 6 1549.710 1537.000 123.417 46.548 o
-9 -4 7 3010.750 3295.150 162.456 24.492 o
-9 -4 8 4352.930 4402.700 179.479 18.292 o
-9 -4 9 20.288 66.828 65.985 233.917 o
-9 -4 10 182.298 120.746 70.763 184.841 o
-9 -4 11 2721.620 2993.910 400.671 6.013 o
-9 -4 12 2562.000 2587.550 212.995 17.973 o
-9 -4 13 625.822 611.680 167.069 34.352 o
-9 -3 1 11394.000 11443.000 237.008 6.956 o
-9 -3 2 25509.300 24355.400 533.366 1.703 o
-9 -3 3 7948.650 8079.290 207.527 10.541 o
-9 -3 4 236.225 312.993 92.105 109.595 o
-9 -3 5 22457.400 23192.700 444.790 2.196 o
-9 -3 6 5215.950 5496.950 184.161 15.828 o
-9 -3 7 4275.000 4176.500 169.829 19.769 o
-9 -3 8 5279.670 5413.030 187.848 15.482 o
-9 -3 9 14046.100 14106.700 303.176 4.728 o
-9 -3 10 0.990 50.806 62.775 262.509 o
-9 -3 11 3.480 -166.748 55.696 338.728 o
-9 -3 12 3145.360 3455.860 403.628 5.840 o
-9 -3 13 1549.740 1296.800 163.328 31.312 o
-9 -2 1 40.675 19.914 43.025 528.453 o
-9 -2 2 3.322 37.623 45.116 502.404 o
-9 -2 3 3557.810 3675.250 301.781 9.497 o
-9 -2 4 3448.040 3489.730 155.935 24.334 o
-9 -2 5 529.394 473.603 77.883 126.613 o
-9 -2 6 21.052 68.708 51.800 371.110 o
-9 -2 7 15049.500 15743.800 302.836 4.378 o
-9 -2 8 1507.350 1594.110 124.062 46.322 o
-9 -2 9 3869.670 4022.520 170.255 20.606 o
-9 -2 10 2704.230 2810.470 157.487 26.942 o
-9 -2 11 6579.150 6595.930 237.548 10.542 o
-9 -2 12 329.437 363.453 108.667 79.284 o
-9 -2 13 1424.680 1259.670 221.774 18.936 o
-9 -2 14 1162.320 1026.070 227.687 18.484 o
-9 -1 1 2941.960 3087.920 97.494 41.482 o
-9 -1 2 14766.900 14548.900 258.040 5.097 o
-9 -1 3 82.307 131.223 52.535 331.313 o
-9 -1 4 280.695 197.891 59.479 227.477 o
-9 -1 5 20320.500 20169.300 325.374 3.099 o
-9 -1 6 733.438 889.643 92.517 87.029 o
-9 -1 7 5887.710 6160.560 190.046 14.175 o
-9 -1 8 6195.670 6516.980 223.819 11.564 o
-9 -1 9 8103.710 7736.630 217.150 10.137 o
-9 -1 10 6565.710 6681.430 313.458 7.423 o
-9 -1 11 2719.050 2759.460 156.643 27.156 o
-9 -1 12 5296.740 5169.150 198.784 14.691 o
-9 -1 13 15.798 -122.136 67.480 229.238 o
-9 -1 14 3282.360 3208.030 331.182 8.279 o
-9 0 1 1101.130 1094.330 76.825 95.861 o
-9 0 2 2668.970 2643.900 93.968 46.511 o
-9 0 3 216.854 204.238 44.628 362.299 o
-9 0 4 389.749 272.284 49.076 267.599 o
-9 0 5 5.994 75.044 43.178 530.326 o
-9 0 6 874.458 1079.880 100.385 73.224 o
-9 0 7 383.947 568.882 110.286 74.632 o
-9 0 8 178.645 170.995 90.936 116.768 o
-9 0 9 536.011 649.044 123.310 59.364 o
-9 0 10 271.290 234.525 100.102 94.598 o
-9 0 11 47.417 113.960 93.028 117.762 o
-9 0 12 872.723 819.050 137.952 45.993 o
-9 0 13 1178.920 959.361 138.939 43.142 o
-9 0 14 3.935 -107.123 180.376 32.387 o
-9 0 15 290.920 85.752 141.935 49.940 o
-9 1 1 5443.940 5412.950 179.979 15.951 o
-9 1 2 1965.890 2073.270 140.959 35.371 o
-9 1 3 19.810 21.618 49.776 411.048 o
-9 1 4 8145.270 8059.950 199.925 10.739 o
-9 1 5 14.377 22.137 56.115 327.255 o
-9 1 6 653.205 632.460 84.311 105.420 o
-9 1 7 2051.850 1970.350 127.390 40.094 o
-9 1 8 397.265 420.110 79.965 129.020 o
-9 1 9 4980.280 4890.220 176.116 17.324 o
-9 1 10 1596.300 1614.200 233.454 16.941 o
-9 1 11 8787.770 9287.400 387.364 4.859 o
-9 1 12 129.642 146.371 98.272 102.965 o
-9 1 13 696.386 564.863 127.494 54.973 o
-9 1 14 12022.200 12753.200 830.764 1.323 o
-9 1 15 24.941 75.847 102.986 97.741 o
-9 2 1 573.468 535.470 103.788 79.477 o
-9 2 2 29.025 4.052 54.802 340.992 o
-9 2 3 3701.030 3901.050 168.226 21.340 o
-9 2 4 2056.490 2293.470 130.414 38.045 o
-9 2 5 173.390 94.446 60.409 246.250 o
-9 2 6 982.337 946.571 97.573 75.432 o
-9 2 7 6713.300 6783.570 199.681 12.429 o
-9 2 8 3195.000 3447.070 154.623 25.285 o
-9 2 9 20.027 126.097 65.147 235.281 o
-9 2 10 4.737 -72.165 57.566 316.803 o
-9 2 11 4328.270 4803.050 214.241 14.603 o
-9 2 12 4748.250 4496.390 240.950 12.302 o
-9 2 13 62.894 105.527 98.032 106.051 o
-9 2 14 498.686 531.809 129.944 55.072 o
-9 3 1 29858.200 29236.700 408.163 1.729 o
-9 3 2 69.420 170.149 61.304 251.049 o
-9 3 3 9454.250 9285.650 231.078 8.425 o
-9 3 4 13542.800 13646.200 275.606 5.269 o
-9 3 5 19192.800 18318.000 324.014 3.356 o
-9 3 6 4669.040 4705.790 173.459 18.224 o
-9 3 7 236.700 193.093 69.128 183.694 o
-9 3 8 12163.100 12559.700 276.770 5.751 o
-9 3 9 2740.590 2971.310 410.475 5.751 o
-9 3 10 3902.290 3704.580 236.324 13.614 o
-9 3 11 99.125 283.157 74.901 167.323 o
-9 3 12 1959.430 1709.510 139.246 36.839 o
-9 3 13 42.358 97.161 73.894 184.324 o
-9 3 14 123.757 141.508 93.125 114.225 o
-9 4 1 1126.290 1309.660 147.621 38.562 o
-9 4 2 9573.900 9642.620 233.900 8.195 o
-9 4 3 6202.410 6542.210 195.935 13.249 o
-9 4 4 1294.020 1306.500 113.404 55.561 o
-9 4 5 2.148 -99.275 87.520 137.502 o
-9 4 6 6064.850 6059.270 195.854 13.632 o
-9 4 7 1682.330 1676.970 128.703 42.662 o
-9 4 8 559.257 527.950 86.203 106.839 o
-9 4 9 1.031 -23.024 63.905 257.924 o
-9 4 10 3036.630 3003.650 189.656 20.232 o
-9 4 11 55.340 -8.156 73.350 190.365 o
-9 4 12 2004.260 1748.070 139.547 36.428 o
-9 4 13 140.239 122.301 223.252 20.907 o
-9 4 14 1486.960 1154.620 169.019 30.044 o
-9 5 1 5800.860 5652.270 189.851 14.567 o
-9 5 2 138.421 154.953 63.451 226.992 o
-9 5 3 4039.320 3990.230 165.430 20.972 o
-9 5 4 6980.780 6749.050 242.813 9.999 o
-9 5 5 5110.540 5299.220 189.083 15.653 o
-9 5 6 7844.870 7686.450 225.774 9.952 o
-9 5 7 887.160 999.760 154.798 37.391 o
-9 5 8 11650.500 11771.500 343.374 4.862 o
-9 5 9 197.981 204.998 123.832 65.074 o
-9 5 10 12149.600 12025.400 341.378 4.774 o
-9 5 11 1033.120 1148.990 127.244 49.841 o
-9 5 12 1183.800 1130.710 174.462 29.385 o
-9 5 13 6924.970 7123.690 306.070 7.478 o
-9 6 1 610.988 600.525 90.374 96.918 o
-9 6 2 45.877 -32.241 57.676 304.956 o
-9 6 3 40.461 -34.793 71.950 199.203 o
-9 6 4 1534.660 1439.160 122.438 47.531 o
-9 6 5 72.480 4.420 57.264 301.928 o
-9 6 6 2198.740 2103.550 147.251 32.370 o
-9 6 7 1096.250 967.085 134.551 45.892 o
-9 6 8 2906.170 2797.050 168.807 24.158 o
-9 6 9 576.527 564.731 125.466 57.639 o
-9 6 10 32.399 165.818 71.749 192.491 o
-9 6 11 1583.580 1650.050 180.946 26.040 o
-9 6 12 202.550 324.282 120.310 67.889 o
-9 6 13 85.374 171.157 101.743 97.244 o
-9 7 1 2.288 215.485 70.855 197.637 o
-9 7 2 3692.390 3748.710 200.620 17.294 o
-9 7 3 848.641 1040.780 111.744 63.284 o
-9 7 4 2673.830 2159.470 151.462 29.437 o
-9 7 5 413.666 418.420 170.410 34.154 o
-9 7 6 553.220 512.829 91.113 98.560 o
-9 7 7 3865.640 3578.670 177.939 19.974 o
-9 7 8 100.499 -122.430 58.598 283.403 o
-9 7 9 4.091 -77.649 62.673 267.571 o
-9 7 10 4360.350 4070.460 251.409 12.000 o
-9 7 11 284.834 208.009 115.045 73.411 o
-9 7 12 335.673 343.010 123.018 63.468 o
-9 8 1 1311.030 1429.820 130.281 45.129 o
-9 8 2 484.634 342.862 87.307 110.425 o
-9 8 3 76.556 -25.847 62.493 255.676 o
-9 8 4 824.563 907.443 175.553 30.383 o
-9 8 5 765.378 709.347 102.530 75.948 o
-9 8 6 101.667 67.405 72.828 185.271 o
-9 8 7 1041.720 870.417 112.266 61.543 o
-9 8 8 1528.610 1266.380 126.176 46.273 o
-9 8 9 22.509 -36.090 81.465 157.320 o
-9 8 10 53.925 204.032 133.064 58.074 o
-9 9 1 3961.840 4157.070 192.808 17.539 o
-9 9 2 3078.260 2695.150 178.601 22.169 o
-9 9 3 9.692 -66.165 97.141 111.381 o
-9 9 4 6949.640 7452.700 303.316 7.505 o
-9 9 5 68.344 80.366 81.421 151.929 o
-9 9 6 2996.000 2832.810 181.191 21.768 o
-9 9 7 2329.010 2199.700 301.612 10.279 o
-9 9 8 2385.310 2335.720 310.483 9.718 o
-9 10 1 2777.750 2395.270 213.943 17.703 o
-9 10 2 10249.800 10447.500 366.413 4.871 o
-9 10 3 399.483 306.327 119.758 66.075 o
-9 10 4 2804.230 2063.160 198.689 20.010 o
-9 10 5 3078.490 2563.410 286.827 10.795 o
-8 -12 1 686.540 604.485 100.008 81.378 o
-8 -12 2 114.192 33.184 97.901 105.864 o
-8 -12 3 1739.250 1375.000 274.999 12.635 o
-8 -11 1 1503.050 1611.180 160.836 31.704 o
-8 -11 2 9964.500 9735.030 317.994 5.911 o
-8 -11 3 450.816 452.418 156.720 39.705 o
-8 -10 1 945.676 928.905 100.802 72.871 o
-8 -10 2 146.898 170.443 72.735 177.008 o
-8 -10 3 10525.900 9798.250 259.293 7.075 o
-8 -10 4 601.599 659.540 117.090 63.956 o
-8 -9 1 2908.560 2829.590 243.254 14.170 o
-8 -9 2 3150.010 3313.210 153.397 25.822 o
-8 -9 3 647.679 567.475 90.543 96.092 o
-8 -9 4 124.310 143.698 63.531 229.308 o
-8 -9 5 7957.210 7746.150 292.741 7.445 o
-8 -9 6 145.432 245.429 124.193 65.093 o
-8 -9 7 5676.460 5014.450 351.881 6.684 o
-8 -9 8 695.956 893.008 195.161 25.384 o
-8 -8 1 1897.210 2165.790 137.425 36.687 o
-8 -8 2 2059.170 2049.750 205.112 20.150 o
-8 -8 3 8219.770 8088.200 222.749 9.724 o
-8 -8 4 2883.180 2491.990 150.699 28.401 o
-8 -8 5 7933.690 8131.430 319.064 6.637 o
-8 -8 6 4451.610 4560.070 413.829 5.336 o
-8 -8 7 1613.000 1783.220 400.523 6.256 o
-8 -8 8 10427.500 8893.710 449.461 3.771 o
-8 -8 9 2193.500 2330.800 207.659 19.368 o
-8 -8 10 2432.600 2158.300 313.440 9.570 o
-8 -7 1 6362.350 6003.120 270.178 9.285 o
-8 -7 2 1027.480 1143.740 177.175 29.021 o
-8 -7 3 533.073 469.861 85.797 109.501 o
-8 -7 4 292.316 280.771 103.185 88.578 o
-8 -7 5 2648.590 2504.290 140.884 31.642 o
-8 -7 6 1622.620 1705.480 133.844 40.710 o
-8 -7 7 2011.500 2150.380 245.556 14.941 o
-8 -7 8 111.090 150.497 104.973 91.250 o
-8 -7 9 1.789 -89.695 72.186 202.091 o
-8 -7 10 1911.910 1798.350 412.351 5.881 o
-8 -7 11 2888.930 2616.100 252.822 13.410 o
-8 -7 12 104.261 -88.709 162.634 39.410 o
-8 -6 1 216.242 235.415 57.356 247.942 o
-8 -6 2 11689.800 12366.800 254.894 6.322 o
-8 -6 3 1407.490 1462.940 112.597 54.176 o
-8 -6 4 328.475 263.639 61.920 203.929 o
-8 -6 5 2695.690 2543.440 148.299 29.502 o
-8 -6 6 3377.710 3192.000 146.655 26.664 o
-8 -6 7 250.686 121.945 115.864 73.605 o
-8 -6 8 5821.400 5674.440 194.112 14.211 o
-8 -6 9 3712.170 3484.240 215.795 15.791 o
-8 -6 10 53.729 55.991 79.992 158.968 o
-8 -6 11 1137.640 1373.640 180.228 27.614 o
-8 -6 12 6225.150 5987.780 277.878 9.017 o
-8 -6 13 36.869 73.924 159.677 41.005 o
-8 -5 1 9995.150 10038.000 221.955 8.244 o
-8 -5 2 2887.800 2935.000 127.885 33.246 o
-8 -5 3 994.067 1209.480 101.920 68.822 o
-8 -5 4 544.391 614.293 78.383 121.624 o
-8 -5 5 6359.050 6663.870 241.712 10.449 o
-8 -5 6 15.499 -13.902 51.436 391.917 o
-8 -5 7 1259.120 1538.700 118.711 51.456 o
-8 -5 8 8857.750 8761.560 232.878 8.802 o
-8 -5 9 950.380 868.512 100.058 74.063 o
-8 -5 10 224.735 252.568 224.730 20.461 o
-8 -5 11 522.112 435.735 107.977 76.173 o
-8 -5 12 235.113 158.152 136.021 54.318 o
-8 -5 13 142.310 354.600 115.697 73.684 o
-8 -4 1 3442.250 3839.650 138.200 27.122 o
-8 -4 2 18012.500 17820.900 296.383 3.762 o
-8 -4 3 9401.720 9270.250 213.961 9.005 o
-8 -4 4 8392.820 8569.720 210.881 9.937 o
-8 -4 5 317.943 361.041 69.079 169.453 o
-8 -4 6 9867.560 10204.400 238.312 7.806 o
-8 -4 7 344.819 294.435 67.219 177.224 o
-8 -4 8 792.090 1101.110 105.660 69.131 o
-8 -4 9 2423.340 2592.760 147.459 30.575 o
-8 -4 10 259.990 223.138 72.789 165.465 o
-8 -4 11 1255.890 1104.190 164.112 32.367 o
-8 -4 12 4.715 -4.787 87.519 137.374 o
-8 -4 13 216.750 147.636 101.263 95.056 o
-8 -4 14 648.549 408.573 120.409 61.913 o
-8 -3 1 9225.170 9034.260 199.201 9.687 o
-8 -3 2 127.441 -6.245 40.852 518.834 o
-8 -3 3 1063.380 1284.290 96.576 72.131 o
-8 -3 4 7960.390 8146.790 215.646 10.161 o
-8 -3 5 502.575 608.570 93.957 94.009 o
-8 -3 6 10519.900 10369.500 234.200 7.595 o
-8 -3 7 2100.590 2211.060 136.599 35.891 o
-8 -3 8 4754.940 4766.650 170.227 18.388 o
-8 -3 9 1814.990 1762.690 128.972 41.467 o
-8 -3 10 11234.200 10835.100 259.703 6.630 o
-8 -3 11 52.576 196.182 70.307 196.197 o
-8 -3 12 1291.120 1291.110 202.553 22.378 o
-8 -3 13 8054.970 8311.410 303.094 7.014 o
-8 -3 14 3373.890 3806.410 227.190 14.847 o
-8 -3 15 1328.570 1330.940 166.217 31.093 o
-8 -2 1 9696.360 9686.900 200.506 9.150 o
-8 -2 2 3297.900 3150.450 91.829 40.521 o
-8 -2 3 19.834 50.805 44.556 498.766 o
-8 -2 4 37294.200 37968.800 452.833 1.209 o
-8 -2 5 2023.510 2262.250 124.461 40.538 o
-8 -2 6 10295.000 9963.150 223.859 8.064 o
-8 -2 7 4248.760 4330.870 157.207 21.320 o
-8 -2 8 14319.200 14544.800 284.955 4.858 o
-8 -2 9 8926.080 8382.780 219.862 9.327 o
-8 -2 10 0.507 145.484 63.581 247.992 o
-8 -2 11 25457.800 25588.400 407.212 2.072 o
-8 -2 12 2664.840 2825.930 164.491 25.554 o
-8 -2 13 5356.770 5588.070 260.214 10.395 o
-8 -2 14 2480.610 2404.070 329.703 8.691 o
-8 -2 15 10350.400 9937.990 337.637 5.407 o
-8 -1 1 8398.620 8678.050 148.954 12.517 o
-8 -1 2 2340.520 2387.550 83.509 55.579 o
-8 -1 3 1783.050 1786.750 78.442 70.906 o
-8 -1 4 1458.910 1489.600 77.718 80.792 o
-8 -1 5 4066.300 4115.650 112.788 29.244 o
-8 -1 6 3800.080 4062.610 116.381 29.710 o
-8 -1 7 362.803 356.369 55.628 225.701 o
-8 -1 8 179.640 113.587 57.857 261.908 o
-8 -1 9 3032.090 3128.950 142.157 28.810 o
-8 -1 10 1063.660 1285.470 113.633 57.911 o
-8 -1 11 39.129 38.428 57.203 306.628 o
-8 -1 12 4120.450 4475.760 178.906 18.669 o
-8 -1 13 10486.000 10035.500 282.285 6.504 o
-8 -1 14 2107.130 2209.400 185.036 23.440 o
-8 -1 15 407.885 221.774 133.064 54.856 o
-8 -1 16 1454.690 1485.500 289.636 11.599 o
-8 0 1 2365.400 2204.240 79.280 58.517 o
-8 0 2 6466.030 6266.760 126.893 18.170 o
-8 0 3 246.259 281.533 41.249 373.885 o
-8 0 4 2364.570 2386.970 87.639 53.327 o
-8 0 5 22700.200 22121.500 264.644 3.027 o
-8 0 6 5.898 44.939 39.522 641.820 o
-8 0 7 4995.640 5111.070 133.288 21.845 o
-8 0 8 13677.900 13602.500 282.815 5.139 o
-8 0 9 68.079 77.278 47.143 417.305 o
-8 0 10 2906.570 2777.230 117.994 36.322 o
-8 0 11 8542.360 8894.060 193.030 10.433 o
-8 0 12 967.487 1035.580 145.815 40.834 o
-8 0 13 4455.700 4610.100 181.421 17.760 o
-8 0 14 592.946 634.593 126.487 56.355 o
-8 0 15 4214.570 3607.220 313.440 8.707 o
-8 0 16 2793.370 2454.000 283.870 11.150 o
-8 1 1 1491.310 1553.650 68.296 88.583 o
-8 1 2 120.986 168.038 34.301 598.014 o
-8 1 3 550.039 528.640 54.394 196.417 o
-8 1 4 1450.960 1548.040 77.410 80.623 o
-8 1 5 592.893 542.662 56.037 184.854 o
-8 1 6 148.842 130.929 41.761 447.210 o
-8 1 7 950.922 954.972 73.906 107.273 o
-8 1 8 895.490 844.450 73.617 111.875 o
-8 1 9 0.576 -11.428 43.406 558.977 o
-8 1 10 75.550 56.346 47.090 419.557 o
-8 1 11 141.834 99.691 56.419 282.545 o
-8 1 12 102.697 113.122 77.185 164.399 o
-8 1 13 29.938 -64.488 56.661 319.877 o
-8 1 14 317.930 307.079 170.026 34.814 o
-8 1 15 656.126 401.527 117.812 64.198 o
-8 2 1 6985.330 7235.490 180.269 13.095 o
-8 2 2 25918.200 25958.700 392.863 2.079 o
-8 2 3 4714.130 4947.020 329.458 7.686 o
-8 2 4 3104.310 3315.040 132.451 30.432 o
-8 2 5 5874.700 5860.340 171.560 15.791 o
-8 2 6 153.755 169.193 56.678 270.619 o
-8 2 7 8591.530 8551.170 209.709 9.861 o
-8 2 8 949.774 800.954 90.219 86.062 o
-8 2 9 1352.010 1404.800 111.553 55.692 o
-8 2 10 6055.050 6229.900 193.263 13.733 o
-8 2 11 394.680 484.376 132.987 53.916 o
-8 2 12 354.858 283.251 74.559 150.546 o
-8 2 13 1556.780 1530.740 132.514 42.184 o
-8 2 14 552.629 499.357 91.623 97.913 o
-8 2 15 39.712 -76.290 137.500 55.423 o
-8 2 16 1872.950 1791.210 218.817 18.514 o
-8 3 1 4609.910 4626.450 153.098 20.794 o
-8 3 2 482.359 617.678 77.495 126.361 o
-8 3 3 290.381 406.269 68.594 171.706 o
-8 3 4 509.240 624.462 116.521 65.852 o
-8 3 5 2889.900 3179.070 149.006 27.680 o
-8 3 6 973.760 999.438 96.210 76.556 o
-8 3 7 1211.200 1336.760 107.313 60.598 o
-8 3 8 3030.420 3051.940 171.305 23.140 o
-8 3 9 7375.410 7574.170 279.586 8.127 o
-8 3 10 1000.720 1021.740 102.510 69.591 o
-8 3 11 499.225 342.640 81.632 122.128 o
-8 3 12 931.680 932.058 120.432 56.166 o
-8 3 13 3209.240 3473.040 165.846 23.215 o
-8 3 14 265.965 53.817 88.573 121.345 o
-8 3 15 27.345 -37.049 85.787 141.737 o
-8 3 16 1562.000 1332.630 172.983 28.476 o
-8 4 1 154.951 195.058 58.563 253.785 o
-8 4 2 6053.190 5785.860 175.223 15.316 o
-8 4 3 8564.580 8368.270 344.516 5.830 o
-8 4 4 6445.100 6485.430 187.051 13.615 o
-8 4 5 10378.900 10177.900 324.916 5.617 o
-8 4 6 0.263 -8.338 50.520 412.873 o
-8 4 7 21981.100 22059.300 356.994 2.665 o
-8 4 8 648.606 639.917 87.977 99.183 o
-8 4 9 5731.120 6044.930 194.849 14.055 o
-8 4 10 15303.900 15452.200 424.502 3.191 o
-8 4 11 17928.700 18084.900 340.336 3.414 o
-8 4 12 4465.870 4592.510 198.780 15.981 o
-8 4 13 8.899 81.746 94.409 116.419 o
-8 4 14 11103.300 11631.100 366.557 4.621 o
-8 4 15 127.641 -29.143 97.821 106.126 o
-8 5 1 8649.790 8840.270 219.870 9.355 o
-8 5 2 114.224 151.967 59.853 255.492 o
-8 5 3 1298.040 1490.260 114.061 54.184 o
-8 5 4 10215.000 10013.300 236.411 7.746 o
-8 5 5 11022.100 10654.900 322.417 5.461 o
-8 5 6 483.820 541.178 142.169 46.983 o
-8 5 7 227.414 215.747 101.731 93.160 o
-8 5 8 9046.460 9224.790 237.179 8.448 o
-8 5 9 1453.540 1503.640 120.540 48.930 o
-8 5 10 1659.160 1654.530 127.093 43.609 o
-8 5 11 216.262 142.130 72.665 172.643 o
-8 5 12 8617.890 8690.780 318.251 6.393 o
-8 5 13 110.364 211.191 95.657 107.911 o
-8 5 14 2252.480 2111.310 196.192 21.253 o
-8 5 15 153.494 219.653 107.080 86.248 o
-8 6 1 9434.820 9651.590 238.757 8.113 o
-8 6 2 1656.560 1628.730 122.824 45.734 o
-8 6 3 25.600 -64.974 51.855 381.711 o
-8 6 4 2192.580 2286.460 236.510 15.698 o
-8 6 5 56.981 45.744 57.593 297.457 o
-8 6 6 21.866 39.766 68.615 218.403 o
-8 6 7 356.088 327.965 75.101 147.357 o
-8 6 8 382.822 311.342 79.146 134.579 o
-8 6 9 2911.540 2668.880 201.193 19.037 o
-8 6 10 1186.250 1197.050 115.422 55.839 o
-8 6 11 1183.240 954.761 146.068 39.820 o
-8 6 12 2063.370 2435.220 258.736 13.524 o
-8 6 13 226.250 265.769 130.107 58.679 o
-8 6 14 4736.000 4973.510 274.127 10.143 o
-8 7 1 608.988 450.349 82.358 113.931 o
-8 7 2 175.716 162.480 67.977 196.744 o
-8 7 3 402.316 299.790 117.358 68.525 o
-8 7 4 18.708 6.987 55.080 340.400 o
-8 7 5 228.628 187.075 71.197 175.793 o
-8 7 6 439.127 418.466 84.694 116.180 o
-8 7 7 208.888 164.112 69.276 187.062 o
-8 7 8 1630.190 1430.340 124.195 45.960 o
-8 7 9 276.693 278.206 80.084 138.399 o
-8 7 10 1206.220 1009.400 150.716 37.619 o
-8 7 11 109.545 45.898 95.095 111.893 o
-8 7 12 251.897 157.263 223.252 20.752 o
-8 7 13 972.824 1088.170 160.560 34.633 o
-8 7 14 1963.090 1762.910 191.980 22.819 o
-8 8 1 6495.940 6661.260 216.161 11.714 o
-8 8 2 94.352 10.284 62.859 248.957 o
-8 8 3 4358.440 4248.360 191.473 17.078 o
-8 8 4 817.076 868.079 107.544 68.659 o
-8 8 5 1631.570 1831.380 141.946 37.131 o
-8 8 6 4146.820 4217.300 178.851 18.842 o
-8 8 7 807.388 778.601 102.569 74.588 o
-8 8 8 255.871 272.401 103.933 88.320 o
-8 8 9 1390.130 1310.080 376.867 7.099 o
-8 8 10 1993.170 2239.030 223.252 17.512 o
-8 8 11 39.752 -41.226 79.855 162.428 o
-8 8 12 552.657 497.529 129.583 55.015 o
-8 9 1 3661.440 3450.460 176.501 20.656 o
-8 9 2 842.808 766.669 103.580 73.022 o
-8 9 3 509.307 430.491 133.528 52.805 o
-8 9 4 1998.650 2368.960 279.653 11.867 o
-8 9 5 71.582 1.731 60.192 275.312 o
-8 9 6 447.240 443.097 86.617 111.375 o
-8 9 7 840.815 973.019 111.744 63.805 o
-8 9 8 2253.480 1895.540 224.730 17.225 o
-8 9 9 687.108 783.775 218.817 20.621 o
-8 9 10 16.539 212.903 141.935 51.429 o
-8 9 11 329.575 -121.236 97.580 100.669 o
-8 10 1 81.346 181.451 103.357 94.335 o
-8 10 2 145.389 155.241 100.363 98.411 o
-8 10 3 3502.780 3406.430 239.073 13.830 o
-8 10 4 18.471 79.473 190.725 28.846 o
-8 10 5 1191.960 1178.840 128.603 47.735 o
-8 10 6 5656.110 5778.230 270.950 9.646 o
-8 10 7 2597.450 2022.280 283.870 11.350 o
-8 10 8 2530.060 2048.890 298.655 10.409 o
-8 11 1 1537.100 1410.050 180.781 26.468 o
-8 11 2 722.380 636.708 136.942 48.202 o
-8 11 3 156.151 208.551 110.286 81.649 o
-8 11 4 5653.360 5615.640 273.614 9.560 o
-7 -13 1 2801.730 2817.900 233.219 15.247 o
-7 -12 1 3598.420 3782.230 202.947 17.130 o
-7 -12 2 4478.310 4636.670 261.354 11.104 o
-7 -12 3 2271.790 2333.140 219.067 17.685 o
-7 -12 4 3476.030 3488.940 381.450 6.403 o
-7 -11 1 1080.920 1042.370 111.304 60.831 o
-7 -11 2 2999.330 2902.100 161.702 25.156 o
-7 -11 3 134.963 56.714 149.327 46.303 o
-7 -11 4 1311.740 1646.990 181.872 26.456 o
-7 -11 5 1026.380 736.288 218.817 20.219 o
-7 -11 6 3159.760 2631.420 337.096 8.140 o
-7 -11 7 275.226 369.623 204.032 24.535 o
-7 -10 1 6161.040 6299.000 248.408 10.342 o
-7 -10 2 55.920 32.083 54.277 334.608 o
-7 -10 3 336.846 160.616 59.538 221.835 o
-7 -10 4 7921.720 7613.610 288.544 7.612 o
-7 -10 5 2352.900 1986.790 251.343 14.163 o
-7 -10 6 767.299 709.675 204.032 23.423 o
-7 -9 1 1628.900 1731.410 131.401 41.640 o
-7 -9 2 10943.300 10593.900 249.458 7.007 o
-7 -9 3 34.471 124.071 55.192 317.459 o
-7 -9 4 2859.030 2727.210 182.329 21.943 o
-7 -9 5 3839.650 4246.630 217.454 15.092 o
-7 -9 6 2608.140 2773.300 235.080 15.252 o
-7 -9 7 1506.230 1543.250 230.644 17.432 o
-7 -9 8 238.195 260.214 133.064 56.161 o
-7 -9 10 620.313 547.041 218.817 20.858 o
-7 -8 1 1957.440 2046.220 128.776 39.880 o
-7 -8 2 12757.500 13001.800 267.080 5.690 o
-7 -8 3 204.031 356.331 67.412 186.630 o
-7 -8 4 45.958 24.791 48.351 421.074 o
-7 -8 5 4064.820 3977.890 183.056 18.657 o
-7 -8 6 2081.120 1925.670 167.069 27.738 o
-7 -8 7 1452.700 1775.590 166.217 30.013 o
-7 -8 8 2125.110 2535.920 199.476 20.577 o
-7 -8 9 1073.260 1166.620 273.521 13.187 o
-7 -8 10 15.046 64.154 91.893 122.883 o
-7 -8 11 4435.100 4763.100 405.106 5.524 o
-7 -8 12 137.892 100.537 165.591 37.702 o
-7 -7 1 8.676 -23.560 73.856 192.377 o
-7 -7 2 9.701 -5.829 42.089 585.962 o
-7 -7 3 6159.960 6000.340 178.278 14.819 o
-7 -7 4 393.303 510.471 71.080 151.607 o
-7 -7 5 152.071 98.254 51.160 330.185 o
-7 -7 6 587.759 649.220 80.560 114.550 o
-7 -7 7 428.695 513.771 114.824 69.359 o
-7 -7 8 120.723 42.643 79.838 155.495 o
-7 -7 9 1110.290 948.614 206.989 22.086 o
-7 -7 10 1594.000 1373.890 158.717 32.461 o
-7 -7 11 3991.970 4154.980 333.991 7.831 o
-7 -7 12 1162.850 987.028 273.521 13.187 o
-7 -7 13 1.693 -11.828 162.634 39.845 o
-7 -6 1 1040.300 1535.250 106.870 61.806 o
-7 -6 2 13860.400 13604.700 255.948 5.479 o
-7 -6 3 4166.150 4422.450 150.639 22.314 o
-7 -6 4 5232.640 5528.050 169.940 17.074 o
-7 -6 5 3503.860 3398.240 205.377 17.216 o
-7 -6 6 926.552 1052.090 105.798 67.410 o
-7 -6 7 5789.090 5765.950 183.283 15.023 o
-7 -6 8 1517.550 1674.220 122.831 46.576 o
-7 -6 9 1018.130 816.337 125.245 52.590 o
-7 -6 10 505.293 568.709 170.026 33.741 o
-7 -6 11 2865.590 2692.500 207.974 18.173 o
-7 -6 12 375.778 381.143 105.851 81.988 o
-7 -6 13 1164.590 1078.900 148.963 38.370 o
-7 -6 14 1587.720 1717.710 274.999 12.624 o
-7 -5 1 16295.700 16574.100 273.720 4.368 o
-7 -5 2 2541.430 2495.690 113.705 40.634 o
-7 -5 3 3329.600 3537.020 131.973 29.285 o
-7 -5 4 7652.970 7718.410 192.855 11.585 o
-7 -5 5 21851.500 21573.600 334.815 2.809 o
-7 -5 6 780.965 993.440 93.506 83.550 o
-7 -5 7 598.446 648.594 81.837 111.643 o
-7 -5 8 11528.700 11730.400 254.777 6.483 o
-7 -5 9 4285.870 4475.760 167.632 19.753 o
-7 -5 10 332.696 243.951 92.000 107.757 o
-7 -5 11 3103.020 3510.410 208.589 17.273 o
-7 -5 12 3388.860 3425.150 217.234 16.024 o
-7 -5 13 0.220 69.841 87.519 135.849 o
-7 -5 14 2334.560 2279.650 201.699 20.102 o
-7 -5 15 3686.450 3962.060 372.579 6.589 o
-7 -4 1 1162.180 1162.460 88.644 79.420 o
-7 -4 2 60.503 36.367 43.227 503.868 o
-7 -4 3 834.390 869.172 81.837 99.992 o
-7 -4 4 9644.940 10040.100 214.987 8.629 o
-7 -4 5 6.688 -24.129 52.147 384.946 o
-7 -4 6 2111.300 2164.530 127.677 39.094 o
-7 -4 7 9401.940 9298.690 219.022 8.832 o
-7 -4 8 143.915 161.576 85.976 131.185 o
-7 -4 9 1300.450 1302.850 108.684 58.758 o
-7 -4 10 5611.040 5687.480 186.749 15.008 o
-7 -4 11 4772.360 4606.430 222.320 13.609 o
-7 -4 12 7.090 35.404 76.603 177.506 o
-7 -4 13 146.579 136.915 89.617 121.909 o
-7 -4 14 4037.550 4233.600 419.743 5.280 o
-7 -4 15 551.617 707.100 202.553 24.111 o
-7 -3 1 6272.730 6304.930 155.982 16.163 o
-7 -3 2 12943.100 12875.400 228.800 6.298 o
-7 -3 3 2469.950 2725.550 113.876 40.301 o
-7 -3 4 3156.270 3372.470 159.876 24.510 o
-7 -3 5 34609.000 33507.800 416.296 1.421 o
-7 -3 6 71.817 19.493 47.795 418.955 o
-7 -3 7 338.092 453.378 147.286 45.161 o
-7 -3 8 18775.100 18488.000 454.475 2.561 o
-7 -3 9 4336.580 4557.460 295.691 9.316 o
-7 -3 10 7049.250 6934.900 198.993 12.108 o
-7 -3 11 181.203 190.410 65.938 205.026 o
-7 -3 12 10571.500 10455.000 319.887 5.636 o
-7 -3 13 889.455 940.948 229.166 18.605 o
-7 -3 14 2646.580 2550.220 202.301 19.350 o
-7 -3 15 3354.350 3641.970 230.709 14.610 o
-7 -3 16 1290.190 1175.360 153.585 35.779 o
-7 -2 1 4768.360 4594.570 94.003 28.634 o
-7 -2 2 7350.010 6792.990 117.816 16.791 o
-7 -2 3 47.925 67.605 29.310 966.061 o
-7 -2 4 1321.600 1510.610 83.141 78.232 o
-7 -2 5 4510.440 4750.640 111.733 26.653 o
-7 -2 6 5903.460 5910.860 156.210 16.994 o
-7 -2 7 1.832 -41.853 40.678 635.035 o
-7 -2 8 699.763 819.607 91.763 89.682 o
-7 -2 9 7.260 50.264 43.535 530.477 o
-7 -2 10 3.330 -6.294 55.847 336.948 o
-7 -2 11 74.343 181.551 61.143 250.404 o
-7 -2 12 4428.540 4654.870 188.387 17.028 o
-7 -2 13 37.732 206.883 87.148 131.811 o
-7 -2 14 1103.450 962.250 132.661 46.890 o
-7 -2 15 2880.120 2826.840 297.177 10.194 o
-7 -2 16 5050.820 5357.840 255.617 10.893 o
-7 -1 1 4030.040 3940.320 90.873 34.014 o
-7 -1 2 1845.540 1815.910 92.189 60.245 o
-7 -1 3 71.315 108.057 32.052 761.583 o
-7 -1 4 843.915 865.444 58.945 143.535 o
-7 -1 5 19.474 16.582 30.792 1026.600 o
-7 -1 6 0.843 36.790 43.107 551.106 o
-7 -1 7 2109.760 2214.630 93.966 53.831 o
-7 -1 8 4112.850 4547.050 124.712 26.258 o
-7 -1 9 434.703 401.310 58.651 198.874 o
-7 -1 10 9397.030 9580.590 187.603 9.799 o
-7 -1 11 470.608 474.915 75.971 134.226 o
-7 -1 12 2229.330 2478.920 229.193 16.403 o
-7 -1 13 9180.950 9005.770 203.527 9.571 o
-7 -1 14 12021.800 11560.200 403.628 3.992 o
-7 -1 15 2455.890 2590.350 198.504 20.169 o
-7 -1 16 4.560 64.497 86.653 138.459 o
-7 -1 17 14064.000 14088.600 399.099 3.630 o
-7 0 1 10892.500 11276.900 168.587 8.860 o
-7 0 2 0.974 12.311 25.380 1586.770 o
-7 0 3 23454.200 23388.800 250.052 2.928 o
-7 0 4 228.815 280.173 43.321 358.403 o
-7 0 5 3257.810 3377.020 98.488 38.188 o
-7 0 6 5575.340 5667.770 128.680 20.402 o
-7 0 7 10606.800 10731.300 180.525 8.884 o
-7 0 8 1912.900 1968.050 107.981 49.737 o
-7 0 9 227.399 167.863 49.236 317.540 o
-7 0 10 2834.310 3058.680 116.168 36.497 o
-7 0 11 11991.400 11932.000 214.050 7.108 o
-7 0 12 1057.550 1003.660 83.655 89.366 o
-7 0 13 75.474 68.439 49.082 387.384 o
-7 0 14 1914.790 2143.030 126.621 40.694 o
-7 0 15 2457.250 2480.780 157.015 28.262 o
-7 0 16 545.448 539.265 124.193 59.105 o
-7 0 17 138.893 23.656 127.150 63.511 o
-7 1 1 37536.900 36664.200 322.943 1.382 o
-7 1 2 2740.220 2844.730 80.681 50.070 o
-7 1 3 2122.300 1988.230 76.825 64.799 o
-7 1 4 43114.200 41849.800 552.808 0.921 o
-7 1 5 4667.140 4884.340 115.349 25.397 o
-7 1 6 6955.890 7139.880 141.120 15.632 o
-7 1 7 4474.870 4671.650 121.053 25.497 o
-7 1 8 15754.100 16431.700 233.181 4.919 o
-7 1 9 52.865 75.756 42.947 501.407 o
-7 1 10 39.163 -28.100 59.328 290.318 o
-7 1 11 5886.390 5995.100 154.771 17.078 o
-7 1 12 76.633 30.090 53.350 339.291 o
-7 1 13 110.503 57.355 50.767 354.463 o
-7 1 14 2832.210 3005.950 130.624 32.605 o
-7 1 15 372.349 215.514 71.064 163.580 o
-7 1 16 66.115 73.769 69.716 204.550 o
-7 1 17 3276.450 3293.780 274.999 11.283 o
-7 2 1 2884.440 2943.500 114.095 37.152 o
-7 2 2 6112.810 5953.970 169.441 15.581 o
-7 2 3 2208.330 2312.690 73.145 63.214 o
-7 2 4 912.580 883.451 58.322 140.116 o
-7 2 5 2221.250 2237.050 82.371 58.520 o
-7 2 6 3780.860 3760.870 104.954 32.781 o
-7 2 7 3231.760 3222.250 102.432 37.726 o
-7 2 8 52.475 66.920 40.902 549.861 o
-7 2 9 473.909 455.199 60.607 183.811 o
-7 2 10 1224.410 1379.460 88.806 75.923 o
-7 2 11 763.315 853.888 85.165 97.204 o
-7 2 12 274.970 142.099 52.305 282.378 o
-7 2 13 1753.620 1852.840 109.282 50.999 o
-7 2 14 718.369 672.307 78.222 113.621 o
-7 2 15 16.970 -50.511 57.148 318.071 o
-7 2 16 259.971 278.261 99.467 95.416 o
-7 2 17 147.728 153.039 97.209 104.453 o
-7 3 1 21187.100 20642.100 301.957 3.105 o
-7 3 2 1346.120 1340.580 93.689 69.677 o
-7 3 3 1099.760 1126.930 89.833 79.769 o
-7 3 4 18175.100 17505.100 281.458 3.881 o
-7 3 5 7452.060 7403.520 184.527 12.325 o
-7 3 6 9215.420 9185.750 306.499 6.445 o
-7 3 7 14.671 205.265 60.635 262.841 o
-7 3 8 19504.500 19557.200 317.363 3.284 o
-7 3 9 6652.730 6625.680 223.105 11.229 o
-7 3 10 3420.770 3499.840 147.185 25.985 o
-7 3 11 9087.760 9400.250 230.596 8.595 o
-7 3 12 59.976 10.952 55.430 323.516 o
-7 3 13 11241.900 11150.500 259.397 6.581 o
-7 3 14 25.836 32.752 61.836 267.309 o
-7 3 15 1827.350 1812.550 172.602 27.226 o
-7 3 16 3271.600 3943.630 282.392 10.650 o
-7 3 17 2407.810 2821.440 218.492 17.317 o
-7 4 1 59.083 80.170 48.554 399.375 o
-7 4 2 270.888 335.741 62.013 206.017 o
-7 4 3 451.753 650.014 107.456 76.169 o
-7 4 4 1294.670 1474.300 104.057 61.169 o
-7 4 5 448.798 563.857 75.491 134.285 o
-7 4 6 1353.310 1492.580 119.646 50.300 o
-7 4 7 4875.040 5327.290 168.650 17.907 o
-7 4 8 69.037 12.556 51.608 366.361 o
-7 4 9 4647.830 4892.160 167.557 18.758 o
-7 4 10 254.659 199.915 62.245 215.260 o
-7 4 11 3132.190 3123.390 210.050 17.303 o
-7 4 12 229.809 166.548 66.460 198.230 o
-7 4 13 65.159 124.863 73.721 181.802 o
-7 4 14 1966.370 2055.870 183.845 24.121 o
-7 4 15 4569.860 4624.090 430.093 4.971 o
-7 4 16 100.597 331.343 114.487 75.990 o
-7 4 17 41.983 152.777 102.726 96.799 o
-7 5 1 372.839 384.240 68.118 167.638 o
-7 5 2 4450.570 4412.470 152.815 21.393 o
-7 5 3 329.056 244.112 62.178 203.743 o
-7 5 4 2889.590 2855.350 129.938 32.864 o
-7 5 5 169.955 157.798 58.837 252.471 o
-7 5 6 739.309 692.029 152.658 39.686 o
-7 5 7 1370.000 1280.860 107.951 58.614 o
-7 5 8 182.195 108.409 114.764 76.118 o
-7 5 9 3411.230 3524.230 147.298 25.956 o
-7 5 10 4315.880 4372.150 165.389 20.074 o
-7 5 11 1770.260 1566.150 120.506 46.266 o
-7 5 12 496.389 599.233 90.986 99.165 o
-7 5 13 14745.700 15358.100 408.522 3.390 o
-7 5 14 2.673 150.548 106.454 91.233 o
-7 5 15 2690.080 2435.380 210.685 18.211 o
-7 5 16 9869.860 10837.200 365.949 4.911 o
-7 6 1 52.177 120.474 57.191 293.569 o
-7 6 2 2152.040 2189.700 148.720 31.957 o
-7 6 3 2311.910 2205.830 133.513 35.918 o
-7 6 4 51.439 -28.709 65.312 238.941 o
-7 6 5 3.529 -91.656 47.391 467.250 o
-7 6 6 5038.620 5090.770 172.734 17.424 o
-7 6 7 5991.460 6039.430 189.213 14.188 o
-7 6 8 490.266 556.552 94.938 93.447 o
-7 6 9 721.968 687.964 87.861 96.578 o
-7 6 10 3312.720 3616.160 195.832 18.483 o
-7 6 11 2300.890 2359.490 214.381 18.256 o
-7 6 12 2389.910 2089.330 188.243 22.411 o
-7 6 13 214.552 311.469 110.833 78.943 o
-7 6 14 6349.090 5963.760 317.875 7.456 o
-7 6 15 56.428 22.380 96.558 110.777 o
-7 6 16 3239.940 3077.160 237.871 14.293 o
-7 7 1 1259.260 1671.090 119.585 50.376 o
-7 7 2 15049.400 14485.000 364.461 3.826 o
-7 7 3 2959.320 3266.700 146.457 27.877 o
-7 7 4 12369.100 12848.900 274.911 5.687 o
-7 7 5 2687.920 2601.660 145.898 30.022 o
-7 7 6 2126.100 2148.680 137.826 35.510 o
-7 7 7 13773.200 14138.900 424.465 3.414 o
-7 7 8 1467.790 1420.940 117.442 50.898 o
-7 7 9 791.580 927.952 100.182 76.175 o
-7 7 10 2482.850 2524.770 197.840 20.280 o
-7 7 11 1515.870 1705.080 339.905 8.561 o
-7 7 12 84.195 247.006 93.465 112.982 o
-7 7 13 26.329 -6.900 84.217 147.074 o
-7 7 14 990.012 1222.820 267.459 13.784 o
-7 7 15 75.005 -23.482 143.414 50.725 o
-7 8 1 12340.500 12743.700 281.077 5.605 o
-7 8 2 7025.780 7237.300 254.510 9.326 o
-7 8 3 2265.060 2017.470 137.177 35.386 o
-7 8 4 279.026 231.124 159.492 39.660 o
-7 8 5 6584.950 6739.400 262.303 9.342 o
-7 8 6 1.019 0.969 58.077 312.121 o
-7 8 7 225.774 239.455 72.478 168.688 o
-7 8 8 223.530 136.404 68.558 190.327 o
-7 8 9 242.058 -24.055 75.266 165.774 o
-7 8 10 66.012 -0.700 122.715 69.137 o
-7 8 11 10.335 -90.244 181.854 31.845 o
-7 8 12 91.029 145.647 215.860 22.397 o
-7 8 13 0.825 73.924 88.195 133.675 o
-7 8 14 116.652 -62.097 159.677 40.810 o
-7 9 1 1593.290 1565.790 128.565 43.647 o
-7 9 2 323.163 332.087 81.758 130.047 o
-7 9 3 145.501 125.326 67.808 202.973 o
-7 9 4 1601.840 1662.310 132.576 41.496 o
-7 9 5 2356.000 2240.460 215.213 18.149 o
-7 9 6 2279.380 2172.230 163.292 27.745 o
-7 9 7 2620.770 2458.730 154.734 28.335 o
-7 9 8 120.241 60.198 90.188 123.106 o
-7 9 9 4238.290 4192.740 252.822 11.943 o
-7 9 10 87.892 114.867 133.064 58.171 o
-7 9 11 3729.110 3417.390 226.891 14.724 o
-7 9 12 2693.670 2273.650 328.225 8.718 o
-7 9 13 2707.220 2882.760 363.709 7.182 o
-7 10 1 679.385 940.967 135.987 48.013 o
-7 10 2 1196.330 1390.550 152.819 36.008 o
-7 10 3 2128.240 1905.680 294.220 10.890 o
-7 10 4 89.378 66.360 177.419 33.120 o
-7 10 5 2335.550 2170.310 185.172 22.998 o
-7 10 6 537.006 538.265 118.011 64.632 o
-7 10 7 3016.240 2255.880 292.741 10.524 o
-7 10 8 1195.910 966.933 215.860 20.351 o
-7 10 9 1350.510 1306.990 236.558 16.928 o
-7 10 10 4707.260 4834.070 372.579 6.308 o
-7 10 11 764.393 399.192 165.591 34.795 o
-7 11 1 513.494 458.511 196.639 25.801 o
-7 11 2 15.099 -124.762 81.224 158.745 o
-7 11 3 1143.050 1027.360 151.565 37.520 o
-7 11 4 156.671 184.279 104.294 90.944 o
-7 11 5 474.313 327.257 114.943 69.899 o
-7 11 6 296.348 -82.795 136.021 54.465 o
-7 11 7 172.255 -20.699 138.978 53.219 o
-7 11 8 1499.020 1277.420 230.644 17.576 o
-6 -13 1 5265.370 5760.610 717.068 1.924 o
-6 -13 2 6058.830 5996.940 287.552 8.680 o
-6 -13 3 3396.780 2916.140 232.168 14.762 o
-6 -12 1 2632.430 2582.030 162.574 26.360 o
-6 -12 2 1506.620 1766.150 264.502 13.578 o
-6 -12 3 10485.000 11097.200 520.429 2.949 o
-6 -12 4 132.516 77.769 233.601 19.145 o
-6 -12 5 1305.220 931.449 251.343 15.347 o
-6 -11 1 3461.990 3329.560 180.585 20.541 o
-6 -11 2 1251.630 1126.180 250.736 15.382 o
-6 -11 3 391.989 210.299 187.768 28.720 o
-6 -11 4 459.089 345.532 104.440 82.625 o
-6 -11 5 6920.820 6754.280 288.812 8.138 o
-6 -11 6 224.377 56.183 159.677 40.200 o
-6 -11 7 3150.330 2933.030 363.709 7.086 o
-6 -11 8 3109.320 2131.690 325.268 8.755 o
-6 -10 1 281.466 286.878 124.072 63.408 o
-6 -10 2 3901.360 3654.360 157.692 22.757 o
-6 -10 3 3477.820 3585.250 154.426 24.401 o
-6 -10 4 1145.280 1261.950 148.277 38.313 o
-6 -10 5 207.844 359.649 103.104 89.707 o
-6 -10 6 4322.990 3970.440 473.117 4.249 o
-6 -10 7 81.310 118.279 159.677 40.703 o
-6 -10 8 4090.390 3565.820 366.666 6.732 o
-6 -10 9 83.122 -97.580 150.806 45.872 o
-6 -10 10 183.130 402.149 209.946 23.327 o
-6 -9 1 4645.130 4382.650 292.821 9.364 o
-6 -9 2 962.986 922.061 98.394 75.125 o
-6 -9 3 357.520 266.133 66.406 180.654 o
-6 -9 4 578.780 663.705 80.844 114.049 o
-6 -9 5 7.449 -15.475 61.071 281.028 o
-6 -9 6 15.702 93.145 66.909 226.517 o
-6 -9 7 3175.400 3169.730 192.329 19.492 o
-6 -9 8 719.907 833.868 171.505 32.103 o
-6 -9 10 3315.350 2927.110 340.053 7.937 o
-6 -9 11 1781.080 1776.850 283.870 11.808 o
-6 -8 1 121.807 317.958 58.906 246.503 o
-6 -8 2 9290.660 9527.300 217.941 8.865 o
-6 -8 3 220.109 163.395 66.730 198.122 o
-6 -8 4 17.515 95.193 59.376 284.098 o
-6 -8 5 4334.490 4170.200 231.818 13.429 o
-6 -8 6 1227.460 1073.660 129.585 47.316 o
-6 -8 7 1901.950 2154.050 179.781 25.000 o
-6 -8 8 4570.670 4267.940 214.248 14.628 o
-6 -8 9 231.096 363.001 97.673 98.206 o
-6 -8 10 0.140 74.673 85.850 140.986 o
-6 -8 11 7331.980 6720.620 416.934 4.740 o
-6 -8 12 3205.320 2835.450 331.182 8.354 o
-6 -8 13 735.202 582.525 206.989 22.957 o
-6 -7 1 25842.200 25001.900 351.333 2.254 o
-6 -7 2 415.175 544.534 69.328 154.445 o
-6 -7 3 3366.510 3293.550 131.654 29.666 o
-6 -7 4 10214.500 10290.300 223.115 8.045 o
-6 -7 5 13568.600 13313.300 258.658 5.557 o
-6 -7 6 1342.620 1290.380 101.751 63.481 o
-6 -7 7 287.685 357.302 85.421 121.865 o
-6 -7 8 12454.900 12842.000 628.210 2.087 o
-6 -7 9 550.426 589.885 111.982 70.068 o
-6 -7 10 319.882 195.964 82.364 131.880 o
-6 -7 11 851.154 941.173 161.155 35.152 o
-6 -7 12 3742.240 3732.220 238.037 13.591 o
-6 -7 13 2.524 156.972 96.615 110.208 o
-6 -7 14 96.659 62.097 147.849 47.432 o
-6 -6 1 1254.030 1300.840 93.400 71.768 o
-6 -6 2 55282.200 53980.700 558.096 0.647 o
-6 -6 3 1415.700 1244.850 94.395 68.730 o
-6 -6 4 18448.100 18453.600 297.994 3.636 o
-6 -6 5 1925.520 1934.070 117.051 45.400 o
-6 -6 6 15054.000 14582.600 268.238 4.898 o
-6 -6 7 295.159 227.875 58.563 228.519 o
-6 -6 8 222.315 220.352 60.581 227.789 o
-6 -6 9 7465.610 8005.880 280.087 7.988 o
-6 -6 10 1297.190 1095.290 141.847 40.729 o
-6 -6 11 695.909 571.624 119.758 61.032 o
-6 -6 12 101.434 107.437 153.763 43.764 o
-6 -6 13 1036.660 1016.790 167.069 32.273 o
-6 -6 14 38.666 3.444 104.973 94.674 o
-6 -6 15 42.933 -73.924 153.763 44.355 o
-6 -5 1 12410.900 12080.900 233.514 6.536 o
-6 -5 2 342.422 361.217 56.890 221.516 o
-6 -5 3 73.641 156.236 47.401 393.403 o
-6 -5 4 16603.700 16548.100 272.748 4.321 o
-6 -5 5 1090.190 1075.730 89.228 81.159 o
-6 -5 6 9705.550 9473.890 227.764 8.356 o
-6 -5 7 202.598 461.499 144.322 47.731 o
-6 -5 8 5800.320 5711.560 170.997 16.039 o
-6 -5 9 4302.620 4572.230 159.666 20.637 o
-6 -5 10 6115.320 6030.090 242.517 10.757 o
-6 -5 11 4408.550 4409.980 453.749 4.551 o
-6 -5 12 0.753 -73.790 164.112 39.134 o
-6 -5 13 7421.360 7107.070 282.272 8.107 o
-6 -5 14 915.234 888.350 135.987 46.577 o
-6 -5 15 335.768 324.755 270.564 14.120 o
-6 -5 16 1595.850 1756.150 272.042 12.858 o
-6 -4 1 7166.720 7283.130 166.665 13.679 o
-6 -4 2 7511.850 7524.300 167.785 13.110 o
-6 -4 3 137.710 140.149 46.032 388.524 o
-6 -4 4 18927.300 18184.400 279.410 3.722 o
-6 -4 5 183.411 325.945 40.569 398.677 o
-6 -4 6 4442.080 4372.580 141.928 22.953 o
-6 -4 7 9024.500 9056.280 348.469 5.571 o
-6 -4 8 4023.700 4102.220 272.724 10.815 o
-6 -4 9 4379.850 4521.460 155.236 21.108 o
-6 -4 10 2198.900 2386.240 169.422 26.263 o
-6 -4 11 19031.000 19211.400 423.404 2.691 o
-6 -4 12 114.586 109.330 78.714 157.824 o
-6 -4 13 98.159 102.288 110.887 82.859 o
-6 -4 14 5014.410 5682.390 421.370 5.028 o
-6 -4 15 1931.710 1695.540 173.545 26.882 o
-6 -4 16 189.039 127.881 87.963 124.556 o
-6 -3 1 5816.950 5663.300 139.843 18.825 o
-6 -3 2 108.144 183.382 43.796 423.455 o
-6 -3 3 1768.110 1814.740 60.810 84.959 o
-6 -3 4 918.456 980.348 55.943 141.893 o
-6 -3 5 33.263 55.672 29.267 1023.530 o
-6 -3 6 2105.430 2339.260 101.152 49.703 o
-6 -3 7 2721.510 2572.720 91.555 47.300 o
-6 -3 8 20.999 47.714 40.120 606.955 o
-6 -3 9 1645.890 1547.910 100.256 59.121 o
-6 -3 10 5377.640 5448.420 152.369 18.610 o
-6 -3 11 819.092 953.183 84.507 95.199 o
-6 -3 12 3684.270 3699.770 196.511 17.815 o
-6 -3 13 9563.200 9410.740 304.221 6.368 o
-6 -3 14 1978.640 1700.790 164.824 28.922 o
-6 -3 15 48.519 -36.577 134.543 57.792 o
-6 -3 16 3245.000 2886.560 222.674 15.885 o
-6 -3 17 2692.220 2702.380 301.612 10.037 o
-6 -2 1 18650.800 17933.800 185.956 4.486 o
-6 -2 2 2591.420 2552.090 75.971 55.187 o
-6 -2 3 549.063 539.277 55.058 193.319 o
-6 -2 4 20100.500 19916.800 218.268 3.798 o
-6 -2 5 18525.000 18449.500 216.911 4.233 o
-6 -2 6 5.700 -3.325 29.958 1153.750 o
-6 -2 7 10181.800 10270.500 186.428 9.112 o
-6 -2 8 16416.500 16191.300 222.515 4.899 o
-6 -2 9 1329.800 1446.960 84.670 77.234 o
-6 -2 10 210.671 294.135 65.728 196.963 o
-6 -2 11 15223.600 15698.400 240.433 5.058 o
-6 -2 12 1.234 13.959 44.460 527.061 o
-6 -2 13 1795.630 1901.750 230.862 16.928 o
-6 -2 14 10373.800 10862.300 253.507 7.074 o
-6 -2 15 3018.440 2463.870 205.510 18.446 o
-6 -2 16 4918.130 5141.190 243.529 11.782 o
-6 -2 17 143.255 124.259 93.812 112.280 o
-6 -1 1 1536.860 1513.470 59.706 96.790 o
-6 -1 2 3250.150 3434.090 82.230 42.577 o
-6 -1 3 6106.100 5894.760 108.094 20.907 o
-6 -1 4 16029.900 15824.300 192.131 5.364 o
-6 -1 5 1158.750 1350.110 69.022 100.525 o
-6 -1 6 191.997 253.068 40.205 416.153 o
-6 -1 7 8261.740 8443.920 154.930 12.507 o
-6 -1 8 6282.850 6563.920 139.850 17.206 o
-6 -1 9 571.487 705.616 80.239 114.731 o
-6 -1 10 379.744 406.051 55.836 218.733 o
-6 -1 11 1129.550 1181.250 81.700 87.761 o
-6 -1 12 189.464 192.512 76.398 158.337 o
-6 -1 13 24.399 37.618 46.581 459.845 o
-6 -1 14 817.883 774.075 91.008 88.426 o
-6 -1 15 1108.110 860.138 164.403 33.194 o
-6 -1 16 733.915 672.696 91.684 90.757 o
-6 -1 17 1095.570 1127.710 113.876 58.239 o
-6 -1 18 1466.490 1495.870 173.507 28.374 o
-6 0 1 61681.200 62035.100 492.488 0.560 o
-6 0 2 50604.600 51101.400 519.804 0.745 o
-6 0 3 23375.200 23658.200 238.744 2.967 o
-6 0 4 538.880 701.469 51.764 198.117 o
-6 0 5 33032.900 31914.700 304.539 1.711 o
-6 0 6 14.472 47.328 31.880 937.513 o
-6 0 7 14896.900 15001.200 205.990 5.661 o
-6 0 8 6160.660 6374.600 137.464 17.766 o
-6 0 9 5891.740 5817.830 137.555 18.751 o
-6 0 10 2814.140 2742.680 106.829 40.463 o
-6 0 11 2793.050 2943.880 148.101 28.562 o
-6 0 12 240.767 221.201 53.790 269.852 o
-6 0 13 459.966 391.278 59.434 193.262 o
-6 0 14 41.773 51.383 64.447 242.604 o
-6 0 15 281.468 325.089 63.014 200.503 o
-6 0 16 2590.830 2547.620 150.978 29.189 o
-6 0 17 1253.690 1232.860 113.754 56.110 o
-6 0 18 5.574 44.355 183.333 31.288 o
-6 1 1 6285.800 6145.080 104.339 20.515 o
-6 1 2 190.837 324.535 35.588 461.425 o
-6 1 3 4928.670 4982.700 100.224 26.454 o
-6 1 4 602.306 650.216 50.152 199.861 o
-6 1 5 10045.200 9806.190 152.295 10.408 o
-6 1 6 8.160 108.899 40.973 567.818 o
-6 1 7 1251.450 1407.650 77.621 86.656 o
-6 1 8 3989.190 4046.210 111.501 29.927 o
-6 1 9 10167.700 10239.100 179.716 9.329 o
-6 1 10 144.272 216.141 48.665 340.942 o
-6 1 11 1752.730 1926.390 102.267 54.568 o
-6 1 12 5345.580 5733.560 149.597 18.688 o
-6 1 13 6565.620 6490.980 186.940 13.494 o
-6 1 14 2.861 -9.376 45.300 511.636 o
-6 1 15 529.703 412.862 86.641 108.961 o
-6 1 16 3604.070 3719.140 231.754 14.256 o
-6 1 17 1892.730 1591.800 158.867 31.006 o
-6 1 18 53.731 -14.074 97.580 108.957 o
-6 2 1 1302.370 1508.460 88.024 74.030 o
-6 2 2 5302.810 5364.470 92.265 25.519 o
-6 2 3 17907.500 16844.300 188.316 4.768 o
-6 2 4 1536.530 1630.420 114.341 51.151 o
-6 2 5 28831.800 29448.400 357.234 1.899 o
-6 2 6 4712.260 4798.870 110.507 26.077 o
-6 2 7 20693.000 20825.500 246.882 3.467 o
-6 2 8 3607.550 3780.680 109.272 32.608 o
-6 2 9 2694.760 2854.770 102.713 42.290 o
-6 2 10 27897.900 28516.100 323.685 2.071 o
-6 2 11 6444.600 6466.530 153.058 16.019 o
-6 2 12 847.203 1024.180 80.672 99.014 o
-6 2 13 5706.110 5767.020 176.275 15.690 o
-6 2 14 11452.000 11937.500 244.558 6.683 o
-6 2 15 306.758 280.136 60.720 211.591 o
-6 2 16 96.877 12.599 72.666 189.116 o
-6 2 17 4562.100 4507.180 527.673 3.454 o
-6 2 18 522.879 266.128 133.064 53.700 o
-6 3 1 5757.930 5895.670 153.343 17.488 o
-6 3 2 336.503 299.371 53.643 245.735 o
-6 3 3 595.975 533.047 96.368 89.001 o
-6 3 4 5979.900 5829.030 125.053 19.716 o
-6 3 5 7463.270 7319.670 146.735 14.477 o
-6 3 6 877.933 855.447 58.653 142.377 o
-6 3 7 3080.560 3039.870 137.431 29.875 o
-6 3 8 8072.000 8168.840 154.147 12.883 o
-6 3 9 5411.730 5554.010 134.280 20.299 o
-6 3 10 785.296 796.710 67.663 129.366 o
-6 3 11 2283.200 2221.330 104.165 47.291 o
-6 3 12 4320.940 4390.250 176.184 18.734 o
-6 3 13 188.402 178.018 52.422 297.395 o
-6 3 14 603.466 532.350 69.548 142.138 o
-6 3 15 179.628 150.073 61.535 233.374 o
-6 3 16 868.839 793.664 95.850 80.952 o
-6 3 17 565.955 408.625 121.405 61.964 o
-6 3 18 267.663 248.386 106.084 85.104 o
-6 4 1 14371.100 14444.200 242.802 5.412 o
-6 4 2 14.479 11.011 37.248 729.997 o
-6 4 3 2420.900 2550.240 110.666 42.361 o
-6 4 4 15473.000 14934.700 252.925 4.944 o
-6 4 5 58.020 150.901 49.567 371.554 o
-6 4 6 89.068 183.495 53.215 314.835 o
-6 4 7 16173.300 16042.800 337.895 3.813 o
-6 4 8 328.821 354.290 63.337 192.261 o
-6 4 9 4681.460 4603.520 222.983 13.640 o
-6 4 10 2277.280 2199.550 127.496 38.152 o
-6 4 11 647.966 725.437 83.418 105.634 o
-6 4 12 3577.560 3688.470 149.057 24.945 o
-6 4 13 28.846 -93.294 47.728 446.704 o
-6 4 14 9336.060 9340.690 307.021 6.376 o
-6 4 15 1440.990 1356.570 310.335 10.232 o
-6 4 16 3375.560 3649.540 340.053 7.827 o
-6 4 17 5552.940 5399.170 256.773 10.522 o
-6 4 18 595.979 531.594 121.461 60.904 o
-6 5 1 1845.360 1788.040 120.726 44.816 o
-6 5 2 1727.040 1826.610 110.231 50.846 o
-6 5 3 1496.140 1741.490 109.221 54.009 o
-6 5 4 365.125 421.355 106.981 80.308 o
-6 5 5 141.831 78.604 50.573 342.815 o
-6 5 6 120.992 215.536 61.954 234.596 o
-6 5 7 766.818 788.828 93.929 85.554 o
-6 5 8 2828.550 2865.230 128.314 33.549 o
-6 5 9 946.425 991.465 90.734 83.380 o
-6 5 10 322.380 356.487 68.079 173.089 o
-6 5 11 2020.050 2078.310 128.684 39.469 o
-6 5 12 794.470 902.313 104.443 71.817 o
-6 5 13 1659.000 1856.690 166.920 29.080 o
-6 5 14 1.411 -40.004 71.759 204.544 o
-6 5 15 490.133 503.349 150.806 42.286 o
-6 5 16 2155.070 2236.350 194.915 21.529 o
-6 5 17 5312.210 4919.800 260.461 10.595 o
-6 5 18 109.950 134.771 116.801 74.500 o
-6 6 1 33696.800 34682.700 586.569 1.163 o
-6 6 2 1634.750 1641.930 110.780 52.235 o
-6 6 3 10212.600 10151.600 221.947 8.111 o
-6 6 4 8931.340 8907.990 208.739 9.571 o
-6 6 5 2641.400 2823.980 145.053 30.005 o
-6 6 6 21611.500 21829.500 338.149 2.804 o
-6 6 7 10.438 81.183 52.968 357.282 o
-6 6 8 5032.760 5251.420 167.909 17.792 o
-6 6 9 629.765 700.819 99.670 81.977 o
-6 6 10 4611.220 4697.370 165.331 19.244 o
-6 6 11 175.586 249.894 86.766 125.604 o
-6 6 12 965.837 1169.230 208.467 21.857 o
-6 6 13 2807.090 3116.860 204.169 18.467 o
-6 6 14 601.742 549.623 117.034 64.677 o
-6 6 15 591.723 616.707 124.193 58.244 o
-6 6 16 993.778 1008.510 141.445 42.849 o
-6 6 17 0.378 114.731 87.379 135.160 o
-6 7 1 5882.260 5909.020 233.852 11.434 o
-6 7 2 10995.000 11157.300 242.597 7.039 o
-6 7 3 442.379 520.290 93.426 97.663 o
-6 7 4 6662.270 6776.880 234.163 10.600 o
-6 7 5 605.789 595.706 79.669 116.707 o
-6 7 6 3129.810 3232.210 139.794 28.826 o
-6 7 7 1007.170 1026.080 97.041 74.843 o
-6 7 8 6349.620 6203.900 246.903 10.334 o
-6 7 9 98.377 106.073 57.620 280.966 o
-6 7 10 213.708 60.019 75.266 165.649 o
-6 7 11 2973.100 2788.310 307.526 9.585 o
-6 7 12 2909.500 2822.250 209.201 17.875 o
-6 7 13 807.349 573.843 133.064 50.217 o
-6 7 14 102.521 138.579 164.112 38.437 o
-6 7 15 900.539 775.876 137.241 46.348 o
-6 7 16 2896.050 2704.750 222.151 16.405 o
-6 7 17 397.423 363.709 192.204 27.284 o
-6 8 1 482.550 592.530 81.804 117.248 o
-6 8 2 2732.510 2651.620 141.651 30.843 o
-6 8 3 4827.170 4849.870 172.602 17.950 o
-6 8 4 1920.050 1965.820 137.237 37.129 o
-6 8 5 4.208 -19.527 51.693 392.719 o
-6 8 6 18502.200 18515.300 327.922 3.405 o
-6 8 7 2241.990 2389.430 294.931 10.691 o
-6 8 8 3796.600 3766.230 156.943 22.986 o
-6 8 9 7056.280 7030.600 362.230 5.888 o
-6 8 10 7611.490 7425.340 280.941 8.016 o
-6 8 11 1898.240 1939.350 276.478 12.276 o
-6 8 12 444.624 298.008 97.201 94.265 o
-6 8 13 10943.000 11240.500 790.992 1.471 o
-6 8 14 578.207 665.052 129.240 54.306 o
-6 8 15 1589.450 1345.110 174.356 28.024 o
-6 8 16 1320.210 1188.710 272.042 13.175 o
-6 9 1 3053.250 3425.670 158.970 24.869 o
-6 9 2 136.192 34.673 55.702 297.734 o
-6 9 3 2812.590 2945.000 151.530 27.727 o
-6 9 4 8985.460 9414.260 241.138 8.305 o
-6 9 5 302.447 363.109 74.326 152.108 o
-6 9 6 157.228 106.370 61.459 240.716 o
-6 9 7 4034.670 3858.160 163.085 21.444 o
-6 9 8 1198.790 929.597 229.166 18.280 o
-6 9 9 2221.830 2008.700 176.449 25.144 o
-6 9 10 234.494 258.685 90.792 113.431 o
-6 9 11 2542.860 1831.620 226.209 16.768 o
-6 9 12 1.341 81.766 86.848 137.570 o
-6 9 13 1321.790 1123.840 158.867 33.859 o
-6 9 14 421.995 455.375 201.075 24.899 o
-6 10 1 10.288 21.935 69.186 217.478 o
-6 10 2 289.119 345.580 97.484 97.215 o
-6 10 3 1027.920 1100.860 115.493 57.920 o
-6 10 4 3.441 -72.032 88.766 133.612 o
-6 10 5 718.087 674.408 93.102 89.111 o
-6 10 6 1974.790 1878.430 166.137 28.337 o
-6 10 7 1728.920 1614.220 245.429 15.403 o
-6 10 8 868.290 774.729 195.161 25.163 o
-6 10 9 112.412 -115.322 112.365 81.423 o
-6 10 10 3314.600 2956.680 325.268 8.568 o
-6 10 11 569.240 603.224 165.591 35.132 o
-6 10 12 1302.940 1182.790 218.817 19.589 o
-6 10 13 3107.490 1974.970 304.569 9.849 o
-6 11 1 819.935 866.705 126.224 53.435 o
-6 11 2 102.033 -83.014 67.757 215.954 o
-6 11 3 1.244 2.520 78.163 172.331 o
-6 11 4 419.525 363.871 87.085 112.837 o
-6 11 5 4.677 -53.135 67.179 232.880 o
-6 11 6 28.672 74.031 131.586 60.229 o
-6 11 7 565.733 218.817 144.892 45.880 o
-6 11 8 1.424 -227.687 118.279 75.323 o
-6 11 9 3380.820 3542.170 366.666 6.878 o
-6 11 10 190.330 428.762 177.419 32.287 o
-6 11 11 1106.470 1052.680 212.903 20.927 o
-6 12 1 553.811 393.416 128.274 56.471 o
-6 12 2 4122.810 4185.990 204.063 16.116 o
-6 12 3 0.256 167.545 245.096 17.477 o
-6 12 4 1749.560 1547.100 153.051 33.382 o
-6 12 5 1482.480 1487.600 339.905 8.596 o
-6 12 6 2384.800 2092.660 470.160 4.531 o
-6 12 7 765.592 712.369 148.983 41.226 o
-6 12 8 285.260 13.889 97.901 101.120 o
-5 -13 1 34.978 130.830 90.723 123.777 o
-5 -13 2 2193.630 2069.260 356.316 7.652 o
-5 -13 3 560.324 611.982 133.528 51.675 o
-5 -13 4 3091.630 2717.170 343.010 7.901 o
-5 -12 1 905.139 833.889 102.010 73.084 o
-5 -12 2 4113.510 3888.540 222.995 14.493 o
-5 -12 3 226.919 273.356 101.597 92.702 o
-5 -12 4 7869.430 7311.740 336.948 6.296 o
-5 -12 5 393.358 416.934 192.204 27.236 o
-5 -12 6 977.571 340.053 192.204 26.093 o
-5 -11 1 4864.340 4594.080 171.551 18.207 o
-5 -11 2 3414.300 3619.630 157.686 23.953 o
-5 -11 3 1004.090 1054.290 136.297 45.278 o
-5 -11 4 303.160 281.542 99.059 94.972 o
-5 -11 5 7793.460 8355.060 308.691 6.930 o
-5 -11 6 537.913 609.833 127.825 55.964 o
-5 -11 7 1610.690 2217.440 304.569 10.371 o
-5 -11 8 1650.890 984.674 242.472 16.072 o
-5 -10 1 8154.660 7944.750 208.010 10.423 o
-5 -10 2 6381.180 6595.740 192.929 13.242 o
-5 -10 3 985.324 883.717 93.080 80.934 o
-5 -10 4 767.620 1021.150 192.204 25.825 o
-5 -10 5 6682.050 6893.400 366.666 5.872 o
-5 -10 6 334.744 151.826 87.947 118.140 o
-5 -10 7 2754.480 2602.860 257.257 13.130 o
-5 -10 8 3321.810 2649.160 316.397 9.032 o
-5 -10 9 463.524 434.676 198.118 25.554 o
-5 -10 10 176.374 109.408 186.290 29.805 o
-5 -9 1 80.056 209.609 62.109 240.355 o
-5 -9 2 6631.870 6836.460 221.514 11.253 o
-5 -9 3 4047.180 4129.770 150.931 22.892 o
-5 -9 4 55.987 150.422 53.223 328.764 o
-5 -9 5 94.035 93.249 74.028 179.237 o
-5 -9 6 2913.920 2929.620 274.999 11.574 o
-5 -9 7 434.015 573.249 130.107 55.339 o
-5 -9 8 1.323 -2.997 131.586 60.864 o
-5 -9 9 1823.310 1756.170 171.731 27.524 o
-5 -9 10 98.985 8.062 99.169 104.082 o
-5 -9 11 1805.620 1393.600 185.527 24.804 o
-5 -9 12 791.161 770.116 159.125 36.515 o
-5 -8 1 9716.180 9579.420 209.381 8.889 o
-5 -8 2 5837.330 5984.640 168.703 15.991 o
-5 -8 3 2590.340 2757.520 121.621 36.939 o
-5 -8 4 19.823 125.306 48.583 406.269 o
-5 -8 5 3407.890 3520.060 137.048 27.981 o
-5 -8 6 1506.380 1599.540 147.131 36.325 o
-5 -8 7 3582.630 3558.460 221.774 15.288 o
-5 -8 8 957.208 947.129 123.310 53.842 o
-5 -8 9 2255.640 2344.020 317.875 9.360 o
-5 -8 10 1106.110 812.869 123.345 53.088 o
-5 -8 11 245.150 192.750 94.489 106.344 o
-5 -8 12 97.219 190.936 92.258 116.318 o
-5 -8 13 1886.780 1830.080 283.870 11.743 o
-5 -7 1 14676.900 14338.700 247.833 5.278 o
-5 -7 2 28.520 3.985 38.375 676.113 o
-5 -7 3 4342.560 4317.430 154.783 21.463 o
-5 -7 4 12904.900 13515.400 247.084 5.901 o
-5 -7 5 7908.770 7973.970 190.407 11.387 o
-5 -7 6 3060.030 3343.550 128.722 31.434 o
-5 -7 7 231.825 157.867 69.835 182.663 o
-5 -7 8 12098.500 12556.200 342.889 4.713 o
-5 -7 9 1786.830 1702.990 162.035 30.265 o
-5 -7 10 178.582 59.647 71.759 183.470 o
-5 -7 11 1942.580 1931.580 177.579 25.640 o
-5 -7 12 2661.100 2862.060 313.440 9.370 o
-5 -7 13 794.961 765.858 192.204 26.031 o
-5 -7 14 1569.370 1079.300 233.601 17.211 o
-5 -7 15 1050.520 890.051 218.817 20.091 o
-5 -6 1 552.390 669.540 78.358 120.146 o
-5 -6 2 68.617 88.465 39.765 554.136 o
-5 -6 3 10528.900 10223.500 297.658 6.127 o
-5 -6 4 162.346 266.155 110.127 81.227 o
-5 -6 5 5932.890 5881.280 158.177 16.804 o
-5 -6 6 10937.200 11059.400 219.041 7.638 o
-5 -6 7 21900.400 21148.700 317.538 2.914 o
-5 -6 8 2717.060 2876.890 172.490 23.812 o
-5 -6 9 284.386 493.204 97.210 95.863 o
-5 -6 10 16811.400 15663.600 385.733 3.337 o
-5 -6 11 5626.290 5776.860 369.623 6.117 o
-5 -6 12 2404.590 2122.850 181.908 23.522 o
-5 -6 13 1498.360 1213.350 224.730 18.440 o
-5 -6 14 13972.600 13370.900 428.614 3.394 o
-5 -6 15 0.971 -260.214 124.193 68.328 o
-5 -6 16 1185.790 866.395 212.903 20.946 o
-5 -5 1 18686.200 18025.600 259.364 3.924 o
-5 -5 2 800.791 1094.050 79.827 100.650 o
-5 -5 3 4561.670 4868.310 93.356 29.009 o
-5 -5 4 35657.200 35416.600 350.000 1.444 o
-5 -5 5 31662.800 30679.700 296.835 1.832 o
-5 -5 6 1599.250 1589.080 73.619 80.441 o
-5 -5 7 1129.160 1083.780 67.598 108.224 o
-5 -5 8 38853.200 37070.600 362.856 1.282 o
-5 -5 9 6.605 10.918 39.098 674.489 o
-5 -5 10 6110.420 5810.490 231.037 11.470 o
-5 -5 11 10145.000 10124.700 308.360 6.018 o
-5 -5 12 11865.900 12945.500 687.350 1.823 o
-5 -5 13 3476.140 3176.750 359.273 7.146 o
-5 -5 14 895.340 739.042 274.999 13.266 o
-5 -5 15 7385.250 7303.830 311.814 7.124 o
-5 -5 16 452.361 423.429 118.491 65.931 o
-5 -4 1 17442.600 16801.200 240.120 4.432 o
-5 -4 2 7595.970 7253.750 155.919 13.828 o
-5 -4 3 2.227 32.784 23.901 1689.410 o
-5 -4 4 351.631 471.078 40.660 312.976 o
-5 -4 5 9525.100 9184.110 142.920 11.421 o
-5 -4 6 7225.620 7373.010 134.058 15.522 o
-5 -4 7 1022.090 923.440 62.535 124.640 o
-5 -4 8 128.743 263.942 44.448 387.051 o
-5 -4 9 247.245 239.265 75.190 157.046 o
-5 -4 10 62.994 45.501 38.547 609.513 o
-5 -4 11 32.833 6.747 53.863 350.921 o
-5 -4 12 3336.490 3285.350 144.392 27.099 o
-5 -4 13 234.272 462.290 97.075 97.838 o
-5 -4 14 1544.110 1724.520 180.376 26.179 o
-5 -4 15 811.455 855.102 133.064 49.133 o
-5 -4 16 1821.910 1802.440 177.727 26.045 o
-5 -4 17 1418.240 1294.500 161.954 32.185 o
-5 -3 1 2935.000 2971.770 95.515 42.587 o
-5 -3 2 10933.700 10399.800 180.374 8.793 o
-5 -3 3 5812.970 6353.190 102.112 21.603 o
-5 -3 4 4072.990 4152.160 155.134 22.187 o
-5 -3 5 5394.250 5408.750 106.131 23.596 o
-5 -3 6 200.079 298.615 39.655 408.636 o
-5 -3 7 1499.220 1634.290 75.013 80.873 o
-5 -3 8 11752.000 11708.000 181.784 7.954 o
-5 -3 9 1311.590 1296.620 78.754 85.302 o
-5 -3 10 15684.400 15538.200 224.911 5.139 o
-5 -3 11 46.463 178.357 47.879 393.510 o
-5 -3 12 3370.130 3482.210 141.877 27.192 o
-5 -3 13 5834.040 5881.920 182.353 14.972 o
-5 -3 14 4487.610 4640.380 206.583 15.199 o
-5 -3 15 1801.800 2075.710 140.861 36.148 o
-5 -3 16 458.127 285.003 97.673 93.320 o
-5 -3 17 10752.700 10378.900 346.617 5.118 o
-5 -3 18 820.692 819.084 204.032 23.244 o
-5 -2 1 18843.000 19486.800 302.274 3.476 o
-5 -2 2 1359.440 1306.690 50.088 119.148 o
-5 -2 3 7187.980 7650.700 153.180 14.236 o
-5 -2 4 607.944 620.017 47.649 210.826 o
-5 -2 5 558.947 774.385 50.744 195.477 o
-5 -2 6 9740.960 10191.400 154.361 10.430 o
-5 -2 7 2708.690 2783.310 87.523 48.033 o
-5 -2 8 30.379 89.038 35.135 728.439 o
-5 -2 9 1130.470 1113.470 73.061 99.794 o
-5 -2 10 1182.380 1349.380 80.232 86.128 o
-5 -2 11 4473.080 4257.730 122.785 25.883 o
-5 -2 12 1200.760 1191.490 82.191 85.350 o
-5 -2 13 3961.600 3730.440 147.511 24.136 o
-5 -2 14 2061.570 2296.390 136.361 35.954 o
-5 -2 15 3172.210 3533.140 156.105 24.956 o
-5 -2 16 2305.530 2547.990 161.845 27.475 o
-5 -2 17 94.416 98.871 66.188 220.025 o
-5 -2 18 278.383 273.478 100.722 92.906 o
-5 -1 1 14112.100 13631.600 168.545 6.680 o
-5 -1 2 10983.200 10820.600 243.235 7.093 o
-5 -1 3 1255.380 1444.130 68.203 96.997 o
-5 -1 4 37212.000 36356.800 372.130 1.339 o
-5 -1 5 0.251 132.541 30.180 958.677 o
-5 -1 6 3216.670 3144.210 87.076 42.514 o
-5 -1 7 15901.200 16062.900 204.459 5.236 o
-5 -1 8 9605.070 9358.180 158.536 10.731 o
-5 -1 9 717.735 720.555 71.703 125.872 o
-5 -1 10 4665.020 4567.030 122.216 24.909 o
-5 -1 11 12981.900 12676.100 205.853 6.720 o
-5 -1 12 152.320 173.236 49.967 331.352 o
-5 -1 13 469.752 446.478 59.647 188.457 o
-5 -1 14 2902.330 2991.040 137.452 30.621 o
-5 -1 15 82.007 -16.735 55.475 318.423 o
-5 -1 16 469.868 294.930 71.611 152.018 o
-5 -1 17 3564.680 3726.500 168.958 21.683 o
-5 -1 18 24.347 -72.720 58.500 301.923 o
-5 -1 19 93.905 50.269 118.279 73.564 o
-5 0 1 7660.160 7865.160 112.479 15.740 o
-5 0 2 9159.270 8723.380 121.901 12.793 o
-5 0 3 504.621 609.908 43.745 244.757 o
-5 0 4 79.456 154.989 30.694 758.526 o
-5 0 5 3220.910 3029.750 133.163 30.365 o
-5 0 6 18536.400 18449.600 237.303 4.079 o
-5 0 7 1170.360 1227.420 68.986 102.225 o
-5 0 8 229.112 284.985 43.096 359.810 o
-5 0 9 9840.000 9359.540 189.501 9.517 o
-5 0 10 18443.200 18000.100 239.893 4.119 o
-5 0 11 59.384 44.103 40.395 565.797 o
-5 0 12 673.566 752.410 68.595 134.300 o
-5 0 13 7378.620 7335.860 170.679 13.189 o
-5 0 14 2196.600 2332.010 111.891 44.222 o
-5 0 15 1596.210 1715.430 104.458 56.032 o
-5 0 16 42.735 16.781 56.437 316.532 o
-5 0 17 3569.410 3694.660 419.873 5.370 o
-5 0 18 78.178 -25.334 97.580 108.179 o
-5 0 19 1678.330 1428.890 160.959 31.382 o
-5 1 1 24835.900 23662.000 214.573 2.885 o
-5 1 2 3979.860 4240.810 83.973 34.834 o
-5 1 3 7763.220 7496.000 115.529 15.701 o
-5 1 4 76781.400 73203.600 698.452 0.367 o
-5 1 5 324.474 404.968 41.867 320.724 o
-5 1 6 10898.900 10713.700 156.450 9.344 o
-5 1 7 32838.900 33116.900 500.171 1.349 o
-5 1 8 12485.500 12223.200 181.010 7.487 o
-5 1 9 38959.900 38899.700 367.895 1.244 o
-5 1 10 124.653 349.381 49.353 319.797 o
-5 1 11 41170.500 41469.300 404.107 1.106 o
-5 1 12 1871.440 1899.220 99.901 54.817 o
-5 1 13 15823.700 16234.600 244.673 4.803 o
-5 1 14 5505.250 6077.450 172.429 16.072 o
-5 1 15 3565.240 3760.480 131.864 28.084 o
-5 1 16 9090.760 9074.580 215.962 9.170 o
-5 1 17 1591.380 1685.770 159.944 31.548 o
-5 1 18 1502.940 1425.530 151.579 35.106 o
-5 1 19 542.816 563.530 116.197 66.123 o
-5 2 1 5876.640 5266.540 125.599 20.491 o
-5 2 2 1978.000 1874.580 59.752 80.023 o
-5 2 3 3221.190 3195.850 72.278 46.706 o
-5 2 4 7.499 98.370 38.640 637.375 o
-5 2 5 12225.600 12413.900 162.983 7.916 o
-5 2 6 409.572 514.581 47.802 248.549 o
-5 2 7 4148.590 4147.630 101.896 30.841 o
-5 2 8 2126.280 2253.420 83.561 58.977 o
-5 2 9 2990.630 3280.390 133.589 30.666 o
-5 2 10 1475.960 1717.280 90.550 67.262 o
-5 2 11 3332.080 3562.190 113.412 33.456 o
-5 2 12 123.421 78.189 43.592 445.924 o
-5 2 13 797.192 916.636 76.054 109.969 o
-5 2 14 1368.670 1553.280 99.403 63.188 o
-5 2 15 4857.890 5032.960 177.977 17.213 o
-5 2 16 0.802 43.075 57.630 311.446 o
-5 2 17 13.145 9.816 57.988 308.778 o
-5 2 18 4752.700 4899.030 239.401 12.259 o
-5 2 19 1088.760 936.641 139.670 43.383 o
-5 3 1 12129.700 13219.800 209.246 6.886 o
-5 3 2 3892.460 3892.980 113.754 30.195 o
-5 3 3 6167.110 6446.680 145.481 17.043 o
-5 3 4 482.880 607.521 39.847 269.576 o
-5 3 5 1417.350 1432.890 88.732 72.030 o
-5 3 6 2950.530 2839.160 82.800 47.334 o
-5 3 7 271.354 289.777 47.375 305.662 o
-5 3 8 838.361 864.973 61.626 137.819 o
-5 3 9 7364.850 7238.990 144.529 14.787 o
-5 3 10 6207.000 6282.870 140.593 17.509 o
-5 3 11 3773.820 3885.170 117.086 30.026 o
-5 3 12 2170.860 2174.760 105.954 47.616 o
-5 3 13 21048.500 21028.800 283.362 3.201 o
-5 3 14 542.805 581.766 80.239 118.358 o
-5 3 15 976.975 914.706 94.838 78.793 o
-5 3 16 18197.000 18226.300 338.410 3.386 o
-5 3 17 5846.710 6447.270 350.962 6.506 o
-5 3 18 1748.710 1473.140 351.733 8.002 o
-5 3 19 901.370 901.879 195.161 24.977 o
-5 4 1 4.282 47.621 38.671 669.261 o
-5 4 2 251.562 189.539 88.446 119.501 o
-5 4 3 1518.310 1576.390 92.063 66.515 o
-5 4 4 1436.500 1558.550 92.158 67.819 o
-5 4 5 293.618 357.270 45.241 308.469 o
-5 4 6 4617.200 4589.760 101.282 28.142 o
-5 4 7 11662.700 11388.200 168.036 8.392 o
-5 4 8 3781.010 3790.940 103.713 32.974 o
-5 4 9 460.252 469.792 53.619 214.376 o
-5 4 10 2687.480 2800.630 99.279 43.758 o
-5 4 11 2076.240 2196.950 95.010 53.738 o
-5 4 12 202.140 250.519 55.058 265.258 o
-5 4 13 144.061 163.984 48.699 349.192 o
-5 4 14 6476.890 7082.750 203.344 12.291 o
-5 4 15 198.520 86.462 56.806 268.936 o
-5 4 16 212.005 228.791 71.337 174.850 o
-5 4 17 1094.400 996.673 138.737 43.636 o
-5 4 18 4961.250 4848.660 244.874 11.766 o
-5 4 19 576.728 605.191 117.939 63.811 o
-5 5 1 1268.380 1616.810 98.379 64.909 o
-5 5 2 15361.900 16613.300 322.639 4.041 o
-5 5 3 19368.600 19169.500 280.591 3.573 o
-5 5 4 4089.520 4086.320 140.107 24.517 o
-5 5 5 9154.150 8869.260 189.071 10.158 o
-5 5 6 2819.210 2740.670 112.861 38.480 o
-5 5 7 17936.500 18047.600 228.525 4.302 o
-5 5 8 84.379 72.035 36.254 636.161 o
-5 5 9 528.032 559.834 71.851 139.602 o
-5 5 10 10277.200 10405.600 230.388 7.793 o
-5 5 11 1612.450 1818.480 117.013 48.267 o
-5 5 12 83.350 153.528 49.133 367.197 o
-5 5 13 5334.450 5766.020 292.741 8.802 o
-5 5 14 914.793 972.849 132.760 48.131 o
-5 5 15 564.719 550.290 111.497 70.657 o
-5 5 16 1995.840 1658.630 217.190 18.677 o
-5 5 17 1304.230 1305.210 157.770 33.964 o
-5 5 18 1584.110 1500.780 183.185 25.692 o
-5 5 19 109.537 369.623 156.720 41.488 o
-5 6 1 26525.400 25950.600 346.386 2.187 o
-5 6 2 5207.390 4918.900 148.857 19.794 o
-5 6 3 730.712 868.759 80.648 105.256 o
-5 6 4 7575.250 7772.120 185.770 11.982 o
-5 6 5 8020.320 8071.220 188.004 11.367 o
-5 6 6 123.410 112.191 49.942 350.582 o
-5 6 7 78.406 141.768 57.888 279.118 o
-5 6 8 1127.540 1158.960 92.904 75.710 o
-5 6 9 6287.070 6112.880 171.250 15.116 o
-5 6 10 1780.120 1794.320 202.810 21.146 o
-5 6 11 7.667 3.871 85.752 142.816 o
-5 6 12 19.078 134.543 77.411 168.983 o
-5 6 13 677.090 658.068 138.978 47.224 o
-5 6 14 92.441 -5.225 78.360 164.625 o
-5 6 15 551.458 550.302 114.345 67.915 o
-5 6 16 44.873 -117.530 97.580 109.241 o
-5 6 17 12.538 49.721 104.973 94.746 o
-5 6 18 740.619 681.044 155.241 38.550 o
-5 7 1 634.653 647.841 77.307 119.338 o
-5 7 2 396.855 312.289 63.294 187.625 o
-5 7 3 6020.160 5983.400 170.227 15.623 o
-5 7 4 2378.370 2540.670 120.025 39.254 o
-5 7 5 14892.000 14984.900 268.957 4.881 o
-5 7 6 871.421 1123.980 93.460 80.371 o
-5 7 7 16523.200 16002.300 378.180 3.413 o
-5 7 8 4473.050 4687.720 157.501 20.457 o
-5 7 9 12949.200 12381.900 249.725 6.016 o
-5 7 10 9358.050 9442.110 523.385 3.051 o
-5 7 11 3750.260 4009.630 325.268 8.275 o
-5 7 12 16119.900 15817.400 412.499 3.188 o
-5 7 13 173.698 257.322 93.748 109.142 o
-5 7 14 7087.500 6997.790 399.044 5.089 o
-5 7 15 2198.650 2307.280 199.911 20.571 o
-5 7 16 5730.150 5833.030 549.998 3.110 o
-5 7 17 846.242 724.243 136.815 47.125 o
-5 7 18 665.658 869.352 230.644 18.656 o
-5 8 1 6134.960 6429.350 185.038 14.114 o
-5 8 2 1052.590 1103.150 98.591 71.871 o
-5 8 3 2878.130 2933.000 132.220 32.148 o
-5 8 4 4916.190 4971.150 165.170 18.497 o
-5 8 5 5577.990 5371.990 172.229 16.477 o
-5 8 6 5315.930 5197.110 168.842 17.302 o
-5 8 7 2036.970 2080.710 123.474 41.399 o
-5 8 8 11378.100 11583.600 248.010 6.700 o
-5 8 9 974.606 947.355 187.768 26.560 o
-5 8 10 13589.000 13888.600 721.355 1.632 o
-5 8 11 545.389 645.027 136.021 50.015 o
-5 8 12 695.309 612.594 202.553 23.946 o
-5 8 13 5628.010 5979.920 680.105 2.113 o
-5 8 14 2849.580 2590.220 209.059 18.119 o
-5 8 15 223.287 439.135 104.440 86.466 o
-5 8 16 15.079 23.967 71.517 203.047 o
-5 8 17 2072.120 1972.010 289.784 11.200 o
-5 9 1 3127.490 3178.840 172.938 22.520 o
-5 9 2 491.941 472.796 89.136 104.481 o
-5 9 3 1838.980 1798.760 193.403 22.744 o
-5 9 4 37.781 43.621 55.299 326.642 o
-5 9 5 867.267 954.826 96.467 78.686 o
-5 9 6 1783.750 1928.380 127.317 41.851 o
-5 9 7 53.443 13.052 102.166 99.367 o
-5 9 8 2251.130 2065.370 174.581 25.407 o
-5 9 9 4886.990 4921.660 233.929 12.527 o
-5 9 10 111.358 -17.742 124.193 66.965 o
-5 9 11 63.715 77.611 79.992 157.557 o
-5 9 12 7344.970 7169.410 298.999 7.559 o
-5 9 13 644.020 863.438 209.946 22.284 o
-5 9 14 3156.490 2933.030 343.010 7.858 o
-5 9 15 1524.690 1469.620 257.257 14.364 o
-5 9 16 5577.030 5653.150 422.848 4.928 o
-5 10 1 373.014 323.828 104.206 84.894 o
-5 10 2 90.448 90.528 65.951 222.566 o
-5 10 3 575.724 533.798 84.378 109.630 o
-5 10 4 1023.550 1166.820 109.871 61.905 o
-5 10 5 39.476 -14.343 68.407 219.997 o
-5 10 6 1910.120 1918.220 133.131 38.820 o
-5 10 7 1522.660 1653.170 165.022 30.327 o
-5 10 8 789.689 778.481 128.578 52.476 o
-5 10 9 21.459 -8.333 172.983 35.155 o
-5 10 10 3421.760 3556.950 310.483 9.131 o
-5 10 11 0.252 8.871 115.322 79.179 o
-5 10 12 638.635 544.084 174.462 31.803 o
-5 10 13 2929.820 2950.770 351.881 7.562 o
-5 10 14 3828.670 3379.530 369.623 6.710 o
-5 10 15 1354.400 1555.080 272.042 13.052 o
-5 11 1 480.096 644.780 96.671 89.966 o
-5 11 2 1787.520 1672.390 137.719 38.351 o
-5 11 3 7121.330 7602.620 232.335 10.137 o
-5 11 4 79.288 164.909 74.736 174.320 o
-5 11 5 720.351 450.337 89.793 96.898 o
-5 11 6 5071.210 5023.370 307.526 8.417 o
-5 11 7 1246.720 1171.730 156.442 34.913 o
-5 11 8 789.818 440.089 118.122 62.113 o
-5 11 9 616.443 391.272 116.197 66.284 o
-5 11 10 1290.700 967.782 316.397 9.979 o
-5 11 11 11.130 -136.021 109.408 87.828 o
-5 11 12 411.220 224.730 141.935 48.644 o
-5 11 13 525.996 529.299 165.591 35.425 o
-5 12 1 3509.780 3552.680 184.308 19.743 o
-5 12 2 1576.180 1104.960 122.096 48.687 o
-5 12 3 73.362 37.737 75.708 175.865 o
-5 12 4 4496.010 4077.760 245.173 12.339 o
-5 12 5 227.322 -103.290 90.792 118.516 o
-5 12 6 1774.380 1303.650 169.938 28.738 o
-5 12 7 2025.080 1471.700 260.066 13.750 o
-5 12 8 273.547 575.563 413.977 6.092 o
-5 12 9 988.047 857.987 193.682 25.193 o
-5 12 10 215.676 87.036 110.759 81.016 o
-5 13 1 613.777 400.495 123.310 59.849 o
-5 13 2 1182.680 935.375 123.696 51.667 o
-5 13 3 731.635 690.977 113.975 64.984 o
-5 13 4 1844.070 1107.520 170.026 28.794 o
-5 13 5 160.722 254.300 129.636 59.781 o
-4 -14 1 250.604 72.163 97.209 102.607 o
-4 -13 1 2978.830 2936.420 217.234 16.750 o
-4 -13 2 397.529 470.833 108.850 76.932 o
-4 -13 3 1181.220 970.967 172.983 30.049 o
-4 -13 4 2640.360 2247.640 207.407 18.847 o
-4 -13 5 4895.200 3962.060 393.278 5.802 o
-4 -12 1 567.420 479.865 81.626 116.486 o
-4 -12 2 10672.000 10322.100 330.810 5.422 o
-4 -12 3 1120.260 1280.720 252.674 15.207 o
-4 -12 4 2662.480 2464.750 204.780 19.035 o
-4 -12 5 904.683 1074.550 301.612 11.052 o
-4 -12 6 5168.660 4296.200 363.709 6.525 o
-4 -12 7 1241.630 887.094 233.601 17.630 o
-4 -11 1 2885.190 2769.650 138.601 30.819 o
-4 -11 2 2219.040 2139.110 128.690 38.206 o
-4 -11 3 1071.080 910.073 181.854 27.917 o
-4 -11 4 97.664 58.333 133.064 58.342 o
-4 -11 5 186.265 -74.164 73.294 178.536 o
-4 -11 6 88.954 146.505 89.461 124.508 o
-4 -11 7 134.448 243.486 107.977 85.051 o
-4 -11 8 313.362 159.677 177.419 32.320 o
-4 -11 9 678.207 526.342 206.989 23.092 o
-4 -10 1 565.673 530.955 98.579 86.559 o
-4 -10 2 5103.180 5493.090 170.986 17.195 o
-4 -10 3 86.748 94.790 55.377 305.652 o
-4 -10 4 140.269 162.372 149.327 45.964 o
-4 -10 5 441.201 373.565 98.740 90.966 o
-4 -10 6 79.484 113.048 78.689 160.210 o
-4 -10 7 2282.410 2090.020 217.338 18.045 o
-4 -10 8 1321.470 1443.010 239.515 16.519 o
-4 -10 9 164.967 -121.236 141.935 51.129 o
-4 -10 10 887.064 810.213 215.860 20.867 o
-4 -10 11 6716.250 6481.110 458.332 4.148 o
-4 -9 1 12793.500 12631.100 243.101 6.140 o
-4 -9 2 654.752 712.351 75.478 120.912 o
-4 -9 3 682.525 774.135 210.344 22.214 o
-4 -9 4 19282.800 18674.600 333.823 3.256 o
-4 -9 5 2451.960 2812.490 179.817 23.103 o
-4 -9 6 375.269 306.259 85.161 119.911 o
-4 -9 7 2656.990 3003.010 254.300 13.310 o
-4 -9 8 4731.090 4738.280 231.638 12.885 o
-4 -9 9 18.289 -42.298 67.158 231.056 o
-4 -9 10 362.196 314.452 171.505 34.085 o
-4 -9 11 2744.440 2479.140 213.698 17.724 o
-4 -9 12 216.925 180.376 141.935 50.126 o
-4 -9 13 74.010 54.203 120.104 71.645 o
-4 -8 1 4896.280 5066.880 116.279 24.303 o
-4 -8 2 13342.200 13428.400 193.367 6.646 o
-4 -8 3 1272.660 1314.070 96.374 68.721 o
-4 -8 4 1846.630 2050.750 225.379 17.499 o
-4 -8 5 11534.100 11681.900 230.195 7.003 o
-4 -8 6 4450.440 4413.820 514.367 3.629 o
-4 -8 7 255.095 297.912 153.763 42.484 o
-4 -8 8 2957.710 3012.820 191.512 20.082 o
-4 -8 9 5744.450 5901.370 257.712 10.222 o
-4 -8 10 0.096 -92.100 77.389 175.990 o
-4 -8 11 77.589 110.083 96.113 109.624 o
-4 -8 12 2386.660 2685.300 223.697 16.782 o
-4 -8 13 17.779 -65.054 133.064 59.363 o
-4 -8 14 3.603 86.465 116.587 76.798 o
-4 -7 1 15897.800 15453.900 192.641 5.450 o
-4 -7 2 353.312 291.486 44.879 304.260 o
-4 -7 3 486.497 595.083 52.708 206.991 o
-4 -7 4 16398.800 15981.600 208.088 5.076 o
-4 -7 5 4731.990 4621.110 180.068 17.486 o
-4 -7 6 504.507 477.991 51.338 218.442 o
-4 -7 7 4842.290 5169.050 159.634 19.055 o
-4 -7 8 3554.370 3427.600 184.611 19.732 o
-4 -7 9 6312.810 6273.580 248.396 10.261 o
-4 -7 10 1024.940 1011.710 133.622 46.730 o
-4 -7 11 5738.320 5769.350 253.728 10.470 o
-4 -7 12 706.714 513.410 168.548 33.698 o
-4 -7 13 3518.280 3687.970 223.463 15.123 o
-4 -7 14 58.372 44.807 180.376 32.171 o
-4 -7 15 596.512 680.105 198.118 25.074 o
-4 -6 1 203.061 267.467 38.839 425.296 o
-4 -6 2 20455.200 20211.000 235.169 3.616 o
-4 -6 3 2644.100 2689.830 78.446 52.759 o
-4 -6 4 5048.930 5062.380 108.256 24.885 o
-4 -6 5 8506.450 8478.820 143.520 12.749 o
-4 -6 6 298.011 409.338 45.956 295.005 o
-4 -6 7 16295.900 16383.600 216.177 4.969 o
-4 -6 8 71.887 35.695 91.253 122.824 o
-4 -6 9 6024.780 5765.690 167.544 15.978 o
-4 -6 10 8723.860 8363.210 207.138 9.935 o
-4 -6 11 14267.200 13545.200 353.468 4.127 o
-4 -6 12 1044.690 1033.050 137.809 44.299 o
-4 -6 13 392.008 404.417 107.301 79.556 o
-4 -6 14 8112.280 8917.370 455.375 3.930 o
-4 -6 15 648.119 437.633 171.505 32.956 o
-4 -6 16 2415.260 2184.910 283.870 11.399 o
-4 -5 1 2447.220 2562.250 67.435 60.882 o
-4 -5 2 1558.450 1439.230 88.923 69.450 o
-4 -5 3 705.684 755.556 53.764 171.655 o
-4 -5 4 9415.470 9748.010 141.707 11.308 o
-4 -5 5 912.217 1066.120 58.135 135.153 o
-4 -5 6 50.492 59.508 41.400 542.844 o
-4 -5 7 74.135 148.461 36.281 606.087 o
-4 -5 8 449.874 528.367 51.584 221.415 o
-4 -5 9 2669.220 2564.930 113.901 39.559 o
-4 -5 10 424.440 470.148 86.421 112.110 o
-4 -5 11 422.323 386.419 153.110 41.757 o
-4 -5 12 11427.100 11317.700 300.505 5.685 o
-4 -5 13 13140.700 13026.000 276.287 5.438 o
-4 -5 14 778.231 503.467 84.329 103.419 o
-4 -5 15 307.944 476.648 147.849 44.948 o
-4 -5 16 11795.300 12026.700 373.011 4.386 o
-4 -5 17 405.000 198.118 150.806 43.543 o
-4 -4 1 20707.500 19916.800 249.703 3.515 o
-4 -4 2 12442.700 13114.900 144.661 7.954 o
-4 -4 3 5364.190 5810.670 97.012 24.093 o
-4 -4 4 8731.490 8637.520 153.958 11.992 o
-4 -4 5 6484.110 6450.330 115.504 18.856 o
-4 -4 6 5.600 -14.353 26.278 1492.250 o
-4 -4 7 15617.700 15058.600 195.727 5.558 o
-4 -4 8 2111.620 2147.850 83.005 60.165 o
-4 -4 9 1773.690 1839.790 81.029 68.707 o
-4 -4 10 7329.650 7483.580 177.465 12.786 o
-4 -4 11 10691.700 11112.900 232.185 7.414 o
-4 -4 12 1123.750 1111.870 97.783 71.410 o
-4 -4 13 454.962 556.341 118.585 64.984 o
-4 -4 14 22578.600 23056.200 555.912 1.780 o
-4 -4 15 274.946 285.980 74.432 156.178 o
-4 -4 16 3878.720 3969.630 177.199 19.708 o
-4 -4 17 4744.310 5297.750 247.289 11.607 o
-4 -4 18 4501.520 3432.760 334.139 7.784 o
-4 -3 1 2306.180 2670.020 147.794 30.767 o
-4 -3 2 9659.440 10413.700 120.161 11.470 o
-4 -3 3 25722.500 25879.100 290.610 2.432 o
-4 -3 4 20406.800 19917.000 226.163 3.700 o
-4 -3 5 9.099 46.171 26.063 1368.220 o
-4 -3 6 61.345 129.261 32.235 754.170 o
-4 -3 7 19311.500 18741.800 218.014 4.046 o
-4 -3 8 4687.980 4768.590 239.351 12.357 o
-4 -3 9 352.374 344.211 46.173 288.134 o
-4 -3 10 656.516 739.803 61.917 152.690 o
-4 -3 11 2260.790 2288.710 94.864 51.464 o
-4 -3 12 1801.250 1501.550 106.149 53.988 o
-4 -3 13 536.788 573.381 77.299 125.320 o
-4 -3 14 12.751 50.108 52.123 373.279 o
-4 -3 15 185.355 229.689 65.985 202.054 o
-4 -3 16 631.503 583.198 117.946 63.283 o
-4 -3 17 19.034 203.976 71.407 193.647 o
-4 -3 18 530.475 479.522 85.788 109.440 o
-4 -3 19 762.012 975.803 212.903 21.463 o
-4 -2 1 68188.800 69731.200 468.161 0.476 o
-4 -2 2 7068.070 6668.000 136.150 16.145 o
-4 -2 3 12560.500 13137.800 224.840 6.454 o
-4 -2 4 36074.500 36947.900 302.609 1.458 o
-4 -2 5 41594.600 41993.100 341.916 1.143 o
-4 -2 6 1371.520 1443.190 78.020 82.966 o
-4 -2 7 369.175 534.547 47.178 257.760 o
-4 -2 8 15363.000 15203.100 284.610 4.573 o
-4 -2 9 518.977 465.476 49.604 225.444 o
-4 -2 10 590.901 607.564 57.113 178.094 o
-4 -2 11 845.547 807.390 81.946 100.428 o
-4 -2 12 0.775 68.302 39.636 631.225 o
-4 -2 13 2858.980 2949.910 279.282 11.303 o
-4 -2 14 284.281 175.633 59.313 229.557 o
-4 -2 15 101.099 188.517 69.869 193.769 o
-4 -2 16 7943.170 7880.530 222.868 9.953 o
-4 -2 17 676.727 688.391 92.044 91.465 o
-4 -2 18 1554.480 1414.880 213.542 19.959 o
-4 -2 19 3879.090 4221.800 188.740 18.078 o
-4 -1 1 123.819 215.170 25.914 790.132 o
-4 -1 2 1454.630 1332.550 48.959 115.677 o
-4 -1 3 230.527 218.764 39.677 412.810 o
-4 -1 4 403.806 404.094 56.765 211.099 o
-4 -1 5 127.424 138.490 29.189 745.476 o
-4 -1 6 739.024 995.681 56.251 152.655 o
-4 -1 7 1198.230 1369.360 65.516 103.523 o
-4 -1 8 3168.420 3251.840 91.982 41.020 o
-4 -1 9 3129.460 3249.250 101.956 38.392 o
-4 -1 10 9.985 102.860 37.133 678.735 o
-4 -1 11 1.710 17.041 36.575 771.262 o
-4 -1 12 3613.000 3693.090 119.505 30.561 o
-4 -1 13 2051.580 2417.700 105.667 47.729 o
-4 -1 14 299.771 200.216 94.293 104.916 o
-4 -1 15 2050.930 1966.870 127.353 40.123 o
-4 -1 16 1968.560 2046.810 135.304 37.381 o
-4 -1 17 2426.670 2535.760 152.983 29.252 o
-4 -1 18 787.284 661.882 105.825 72.397 o
-4 -1 19 828.919 930.657 126.487 52.902 o
-4 0 1 9412.540 9543.060 114.883 12.321 o
-4 0 2 1475.070 1697.270 52.088 103.890 o
-4 0 3 36524.100 35927.500 457.285 1.256 o
-4 0 4 340.238 547.637 40.912 303.801 o
-4 0 5 47487.200 48604.600 374.143 0.901 o
-4 0 6 19656.800 19809.300 211.332 3.928 o
-4 0 7 16719.600 17319.200 201.988 4.884 o
-4 0 8 17151.300 17024.900 207.546 4.764 o
-4 0 9 299.908 367.229 46.095 298.718 o
-4 0 10 34517.200 34100.500 337.306 1.536 o
-4 0 11 21.390 41.800 35.928 747.262 o
-4 0 12 1094.210 1291.890 81.495 87.513 o
-4 0 13 13645.000 13994.400 220.599 6.011 o
-4 0 14 9863.660 10095.700 191.546 9.206 o
-4 0 15 655.740 610.059 93.611 90.664 o
-4 0 16 2008.970 2109.180 139.664 35.528 o
-4 0 17 10667.100 10930.200 384.515 4.482 o
-4 0 18 1117.350 1074.550 139.033 43.120 o
-4 0 19 25.120 104.626 84.198 144.212 o
-4 0 20 1907.710 2350.500 277.956 12.047 o
-4 1 1 1399.030 1494.750 72.044 87.876 o
-4 1 2 260.174 281.915 43.107 349.305 o
-4 1 3 3649.800 3630.180 115.664 31.360 o
-4 1 4 11078.700 11168.900 139.254 9.495 o
-4 1 5 3372.180 3613.290 82.129 41.042 o
-4 1 6 433.469 443.119 48.656 245.860 o
-4 1 7 12223.200 11892.500 163.239 8.050 o
-4 1 8 20241.300 19595.500 223.675 3.769 o
-4 1 9 2905.500 2972.310 155.783 26.502 o
-4 1 10 144.826 171.253 39.343 477.456 o
-4 1 11 10311.400 10260.900 176.002 9.339 o
-4 1 12 9302.330 9195.910 171.608 10.570 o
-4 1 13 644.394 576.851 62.015 159.188 o
-4 1 14 93.176 -13.931 50.790 370.593 o
-4 1 15 5324.670 5852.050 209.987 13.457 o
-4 1 16 4456.450 4569.160 141.271 22.768 o
-4 1 17 1014.290 1105.070 133.769 46.403 o
-4 1 18 38.900 16.263 75.272 181.762 o
-4 1 19 4854.190 4603.560 235.164 12.588 o
-4 1 20 186.062 366.518 242.472 17.609 o
-4 2 1 39930.900 40176.500 375.597 1.186 o
-4 2 2 233.826 260.683 25.573 618.452 o
-4 2 3 5915.530 5956.780 92.775 22.703 o
-4 2 4 9481.070 8945.370 122.316 12.310 o
-4 2 5 1100.900 923.683 50.572 143.108 o
-4 2 6 3964.750 3802.570 88.784 35.160 o
-4 2 7 14293.600 13777.400 177.783 6.449 o
-4 2 8 34.938 46.008 29.694 1007.720 o
-4 2 9 573.176 642.200 56.765 179.333 o
-4 2 10 11578.500 11838.400 182.167 8.001 o
-4 2 11 524.261 580.248 55.773 191.008 o
-4 2 12 5045.610 5344.480 131.938 21.612 o
-4 2 13 9913.120 10695.100 191.120 9.008 o
-4 2 14 4274.370 4244.100 132.650 24.957 o
-4 2 15 8120.600 8235.560 179.366 11.611 o
-4 2 16 86.231 107.928 75.621 172.296 o
-4 2 17 18959.800 18467.700 341.104 3.258 o
-4 2 18 1067.580 871.348 240.994 16.814 o
-4 2 19 4358.140 4169.620 461.141 4.438 o
-4 2 20 3857.820 3524.300 228.088 14.445 o
-4 3 1 1185.870 1204.400 69.954 100.777 o
-4 3 2 6446.440 5990.110 142.215 17.222 o
-4 3 3 10460.900 9779.480 145.159 10.309 o
-4 3 4 2823.030 2599.060 68.288 55.362 o
-4 3 5 2390.430 2642.880 71.338 59.255 o
-4 3 6 1798.120 1853.160 66.173 79.435 o
-4 3 7 6341.630 6303.310 117.811 19.108 o
-4 3 8 698.538 847.250 57.855 156.846 o
-4 3 9 37.923 58.224 32.421 849.175 o
-4 3 10 1435.790 1514.900 80.810 78.080 o
-4 3 11 9991.540 10139.700 174.558 9.633 o
-4 3 12 71.118 88.077 56.765 296.938 o
-4 3 13 1906.460 2014.510 98.499 54.621 o
-4 3 14 509.434 576.093 65.976 157.125 o
-4 3 15 561.328 605.087 79.658 118.351 o
-4 3 16 3411.480 3240.960 150.177 25.813 o
-4 3 17 3285.000 3452.090 158.158 24.398 o
-4 3 18 752.322 870.784 102.404 74.920 o
-4 3 19 40.903 45.833 79.454 162.315 o
-4 3 20 3301.790 3340.270 236.758 14.231 o
-4 4 1 57708.000 56454.500 512.493 0.624 o
-4 4 2 17282.400 17150.000 237.670 4.451 o
-4 4 3 1390.050 1395.330 81.837 79.276 o
-4 4 4 33595.200 32307.800 276.416 1.717 o
-4 4 5 1650.370 1865.160 62.955 85.469 o
-4 4 6 18623.300 17752.500 201.793 4.397 o
-4 4 7 5078.550 5012.010 106.545 25.089 o
-4 4 8 2990.660 3011.190 88.598 44.291 o
-4 4 9 4921.290 4854.190 114.708 24.752 o
-4 4 10 154.647 248.577 50.308 316.386 o
-4 4 11 2433.240 2461.410 94.503 49.168 o
-4 4 12 6145.140 6135.170 140.419 17.755 o
-4 4 13 3024.310 3234.710 112.525 36.055 o
-4 4 14 68.266 39.078 52.313 353.001 o
-4 4 15 4452.960 4630.870 172.974 18.691 o
-4 4 16 3335.610 3236.400 153.175 25.462 o
-4 4 17 168.844 137.882 79.016 152.224 o
-4 4 18 709.714 731.597 115.985 63.204 o
-4 4 19 7390.880 7581.280 239.526 9.668 o
-4 4 20 205.592 94.623 124.193 65.272 o
-4 5 1 128.676 192.434 74.521 170.092 o
-4 5 2 8172.440 8449.720 169.299 11.931 o
-4 5 3 5.027 57.625 36.800 726.912 o
-4 5 4 2826.750 2862.440 70.586 52.906 o
-4 5 5 150.769 224.119 31.876 595.547 o
-4 5 6 525.155 658.940 49.183 212.888 o
-4 5 7 635.090 761.607 64.447 146.605 o
-4 5 8 439.481 528.811 50.436 228.530 o
-4 5 9 49.110 99.728 34.980 700.424 o
-4 5 10 1156.920 1235.950 107.066 62.062 o
-4 5 11 3284.070 3347.320 105.326 36.289 o
-4 5 12 3257.650 3288.640 136.369 29.035 o
-4 5 13 2241.610 2186.070 127.147 38.507 o
-4 5 14 96.228 42.384 54.131 322.920 o
-4 5 15 253.235 296.537 71.407 168.398 o
-4 5 16 3229.970 3362.050 180.453 20.951 o
-4 5 17 1110.830 1075.410 116.174 56.698 o
-4 5 18 85.888 37.191 121.236 70.294 o
-4 5 19 322.092 173.572 96.403 100.619 o
-4 5 20 3074.060 2888.670 310.483 9.374 o
-4 6 1 3709.860 3581.970 82.406 38.767 o
-4 6 2 2348.110 2338.770 100.637 47.798 o
-4 6 3 4565.090 4346.020 88.029 30.935 o
-4 6 4 7046.220 7219.210 174.904 13.357 o
-4 6 5 1141.300 1229.210 59.971 116.430 o
-4 6 6 24151.400 23321.000 248.003 2.861 o
-4 6 7 2996.660 3145.300 102.189 39.472 o
-4 6 8 375.912 378.979 45.940 280.372 o
-4 6 9 20778.500 20400.400 247.913 3.479 o
-4 6 10 6921.260 6936.120 143.519 15.669 o
-4 6 11 6532.280 6572.240 176.125 14.200 o
-4 6 12 1126.990 1051.260 174.603 29.613 o
-4 6 13 16013.700 15549.700 317.216 4.076 o
-4 6 14 19.562 16.604 55.431 334.471 o
-4 6 15 47.446 138.906 60.696 262.433 o
-4 6 16 5322.460 5464.230 274.680 9.704 o
-4 6 17 1288.350 1361.550 155.257 34.798 o
-4 6 18 619.687 774.849 158.198 37.598 o
-4 6 19 807.804 845.489 141.997 44.134 o
-4 7 1 1695.890 1626.420 101.146 57.502 o
-4 7 2 712.849 662.206 89.946 93.986 o
-4 7 3 12312.400 11971.000 224.706 6.761 o
-4 7 4 15182.400 15143.600 274.749 4.730 o
-4 7 5 739.776 823.956 89.663 91.602 o
-4 7 6 3458.150 3395.820 125.766 30.419 o
-4 7 7 19465.500 18652.800 352.139 3.115 o
-4 7 8 490.462 496.967 65.335 163.560 o
-4 7 9 6643.390 6859.280 175.784 13.935 o
-4 7 10 912.269 839.369 109.638 65.596 o
-4 7 11 3669.760 3797.550 245.429 13.022 o
-4 7 12 1161.170 1180.810 138.092 43.003 o
-4 7 13 279.377 195.797 82.412 133.753 o
-4 7 14 4813.880 4316.290 444.878 4.676 o
-4 7 15 1189.820 1007.220 137.572 43.608 o
-4 7 16 878.085 965.006 138.924 44.966 o
-4 7 17 228.044 23.993 80.215 148.000 o
-4 7 18 1313.000 1149.490 147.048 38.289 o
-4 7 19 145.485 121.236 141.935 50.836 o
-4 8 1 429.353 519.949 72.179 145.709 o
-4 8 2 30.977 -23.697 42.985 544.621 o
-4 8 3 1517.030 1531.270 104.369 57.981 o
-4 8 4 51.487 87.837 66.006 227.765 o
-4 8 5 2.295 14.310 47.610 459.600 o
-4 8 6 2240.690 2154.080 116.875 42.501 o
-4 8 7 117.259 6.662 42.871 483.279 o
-4 8 8 246.337 259.472 59.211 229.578 o
-4 8 9 6197.980 6250.740 347.445 6.547 o
-4 8 10 2947.940 2996.410 181.764 21.611 o
-4 8 11 3001.970 3541.910 236.558 14.419 o
-4 8 12 1421.890 1420.600 169.879 29.598 o
-4 8 13 7764.410 7798.540 289.539 7.604 o
-4 8 14 1230.770 1172.820 143.864 39.985 o
-4 8 15 4334.540 4593.970 518.802 3.574 o
-4 8 16 3708.580 3332.220 340.053 7.782 o
-4 8 17 555.588 470.160 174.462 32.164 o
-4 8 18 8787.500 8361.450 490.859 3.461 o
-4 9 1 941.280 1089.110 127.071 50.921 o
-4 9 2 2181.720 2168.370 128.416 38.427 o
-4 9 3 1040.130 1036.040 103.410 68.064 o
-4 9 4 126.426 157.170 58.865 260.186 o
-4 9 5 9.491 58.961 52.185 371.990 o
-4 9 6 785.702 731.565 85.001 98.585 o
-4 9 7 3026.250 3083.910 140.141 29.364 o
-4 9 8 1253.520 1238.370 141.997 40.514 o
-4 9 9 159.760 125.633 79.372 151.954 o
-4 9 10 4382.010 4451.720 221.369 14.114 o
-4 9 11 7.394 31.997 69.462 215.506 o
-4 9 12 8639.010 8306.320 302.986 6.836 o
-4 9 13 488.609 298.655 153.763 41.318 o
-4 9 14 3612.160 3846.740 328.225 8.216 o
-4 9 15 519.945 552.955 180.376 30.213 o
-4 9 16 8470.290 8577.310 481.988 3.579 o
-4 9 17 27.384 -11.828 136.021 56.734 o
-4 10 1 38.895 179.307 84.778 139.553 o
-4 10 2 10172.200 10337.800 276.182 6.698 o
-4 10 3 1956.920 2041.600 131.532 38.842 o
-4 10 4 2636.380 2624.360 142.449 31.047 o
-4 10 5 4291.980 4363.330 166.059 20.042 o
-4 10 6 350.424 445.703 101.568 87.921 o
-4 10 7 3170.730 3059.930 213.241 16.919 o
-4 10 8 952.345 949.763 133.622 47.449 o
-4 10 9 4488.980 4494.100 235.219 12.911 o
-4 10 10 2.872 24.974 168.548 37.048 o
-4 10 11 65.154 0.552 134.543 57.640 o
-4 10 12 1220.110 1203.340 205.510 21.999 o
-4 10 13 129.098 151.455 79.699 151.940 o
-4 10 14 65.460 -147.849 127.150 64.458 o
-4 10 15 284.961 266.128 168.548 35.589 o
-4 10 16 41.767 272.042 168.548 36.453 o
-4 11 1 4298.570 4790.070 185.994 17.366 o
-4 11 2 218.336 170.409 70.620 179.883 o
-4 11 3 4828.980 4906.280 185.177 16.632 o
-4 11 4 0.274 66.831 64.690 246.269 o
-4 11 5 459.584 368.180 78.046 132.144 o
-4 11 6 2297.010 2434.990 198.339 20.567 o
-4 11 7 872.107 959.337 227.687 18.838 o
-4 11 8 378.583 281.548 245.429 17.071 o
-4 11 9 250.862 279.633 101.393 92.390 o
-4 11 10 1546.390 1483.400 173.394 28.206 o
-4 11 11 328.209 249.492 141.935 49.121 o
-4 11 12 1523.750 1620.510 181.872 25.996 o
-4 11 13 3508.940 3158.070 241.329 13.730 o
-4 11 14 179.337 149.649 120.213 69.439 o
-4 12 1 762.976 642.251 101.285 78.017 o
-4 12 2 5182.650 5334.250 204.897 14.235 o
-4 12 3 110.906 125.756 76.092 167.688 o
-4 12 4 255.379 166.199 79.502 144.484 o
-4 12 5 4019.100 4289.380 239.237 13.054 o
-4 12 6 2242.870 2374.450 205.755 19.550 o
-4 12 7 669.151 474.842 124.152 58.212 o
-4 12 8 613.594 500.063 127.339 56.141 o
-4 12 9 2593.060 2793.190 227.649 16.055 o
-4 12 10 114.272 87.597 94.409 112.569 o
-4 12 11 787.531 414.153 123.151 58.122 o
-4 12 12 2691.000 2391.900 295.698 10.452 o
-4 13 1 363.754 281.850 105.451 83.743 o
-4 13 2 21.602 14.124 77.996 170.988 o
-4 13 3 2834.360 2446.820 208.808 18.265 o
-4 13 4 8.797 138.746 103.655 96.119 o
-4 13 5 1215.980 1048.050 277.956 12.752 o
-4 13 6 2462.570 2397.790 213.943 18.090 o
-4 13 7 3733.300 3903.290 271.793 11.081 o
-4 13 8 1955.840 1860.430 200.694 21.179 o
-4 13 9 70.812 47.043 102.223 98.351 o
-3 -14 1 3.801 35.832 88.709 132.909 o
-3 -14 2 1842.960 2037.560 189.721 23.220 o
-3 -13 1 369.329 248.421 87.379 116.230 o
-3 -13 2 985.545 1245.890 150.153 38.321 o
-3 -13 3 134.566 38.208 124.193 66.453 o
-3 -13 4 25.717 -26.190 121.236 71.361 o
-3 -13 5 2306.110 2155.340 295.698 10.665 o
-3 -12 1 8859.980 8553.370 228.644 9.003 o
-3 -12 2 728.183 845.703 127.825 53.224 o
-3 -12 3 677.452 871.054 150.806 40.407 o
-3 -12 4 2346.730 2487.150 200.402 20.125 o
-3 -12 5 1764.080 1485.140 160.633 31.099 o
-3 -12 6 44.941 105.974 122.715 68.727 o
-3 -12 7 1264.410 1918.780 280.913 12.258 o
-3 -12 8 1507.220 1073.380 242.472 16.157 o
-3 -11 1 108.278 172.765 57.181 275.516 o
-3 -11 2 2032.560 2054.740 127.372 39.968 o
-3 -11 3 1483.340 1775.820 157.355 32.570 o
-3 -11 4 267.009 55.308 107.930 84.356 o
-3 -11 5 15.053 -32.527 96.102 113.608 o
-3 -11 6 543.986 317.013 98.740 89.223 o
-3 -11 7 684.014 579.590 115.381 64.999 o
-3 -11 8 1859.310 2173.080 289.784 11.250 o
-3 -11 9 198.944 360.752 180.376 31.343 o
-3 -11 10 864.349 1002.420 239.515 17.132 o
-3 -10 1 21701.800 21506.600 278.122 3.118 o
-3 -10 2 2624.920 2846.100 109.482 40.457 o
-3 -10 3 5980.820 6418.400 181.426 14.552 o
-3 -10 4 1563.790 1588.870 218.669 19.036 o
-3 -10 5 12400.100 11619.300 331.960 4.906 o
-3 -10 6 1075.470 978.669 130.932 48.004 o
-3 -10 7 3266.740 3216.380 204.592 17.732 o
-3 -10 8 3093.950 2698.360 206.716 18.032 o
-3 -10 9 2507.230 2764.480 319.354 9.134 o
-3 -10 10 1994.410 1877.390 283.870 11.679 o
-3 -10 11 718.758 230.644 186.290 28.356 o
-3 -10 12 361.777 86.053 165.591 36.868 o
-3 -9 1 12260.200 12472.100 260.777 6.018 o
-3 -9 2 7437.850 7609.660 153.229 13.957 o
-3 -9 3 9084.120 8909.800 180.916 10.499 o
-3 -9 4 10385.000 10159.800 180.731 9.187 o
-3 -9 5 3085.230 3191.660 133.285 30.546 o
-3 -9 6 2514.980 2626.950 405.106 5.946 o
-3 -9 7 27.575 76.586 72.446 193.932 o
-3 -9 8 7599.330 7143.610 472.969 3.829 o
-3 -9 9 239.513 174.979 77.465 151.837 o
-3 -9 10 151.712 90.377 137.500 54.142 o
-3 -9 11 1671.400 1678.700 276.330 12.479 o
-3 -9 12 2069.860 1973.660 202.301 20.643 o
-3 -9 13 234.871 199.202 125.402 63.161 o
-3 -8 1 500.769 559.313 51.787 211.447 o
-3 -8 2 152.276 110.025 36.767 542.085 o
-3 -8 3 10842.800 10486.800 197.098 8.378 o
-3 -8 4 1451.180 1596.860 80.379 77.336 o
-3 -8 5 2888.090 2741.990 93.171 44.614 o
-3 -8 6 11738.700 11312.000 250.969 6.560 o
-3 -8 7 6330.900 6136.170 176.873 14.637 o
-3 -8 8 2323.530 2473.750 148.927 30.754 o
-3 -8 9 108.430 128.628 61.825 244.268 o
-3 -8 10 13012.200 13164.900 371.024 4.140 o
-3 -8 11 864.435 717.829 132.760 49.435 o
-3 -8 12 141.942 72.476 101.879 96.810 o
-3 -8 13 5079.490 5258.530 411.020 5.264 o
-3 -8 14 3638.680 3387.880 289.784 10.174 o
-3 -8 15 13.765 33.871 113.581 81.161 o
-3 -7 1 11712.300 11667.500 165.588 8.340 o
-3 -7 2 213.117 209.330 35.869 478.949 o
-3 -7 3 113.334 83.911 31.295 741.226 o
-3 -7 4 13948.400 13728.500 189.374 6.421 o
-3 -7 5 13534.700 13343.100 188.835 6.661 o
-3 -7 6 847.577 852.122 60.850 139.387 o
-3 -7 7 3312.940 3481.300 164.892 23.132 o
-3 -7 8 13983.300 14330.500 348.599 4.166 o
-3 -7 9 52.944 75.412 54.768 323.629 o
-3 -7 10 59.302 83.702 66.426 224.278 o
-3 -7 11 12997.000 12737.600 321.995 4.823 o
-3 -7 12 2177.900 2472.740 172.387 25.562 o
-3 -7 13 333.202 371.528 269.085 14.260 o
-3 -7 14 1108.940 1190.930 165.744 32.182 o
-3 -7 15 3183.860 3085.630 235.828 14.528 o
-3 -7 16 42.415 27.525 109.407 86.903 o
-3 -6 1 13763.800 12893.800 162.925 7.066 o
-3 -6 2 1308.270 1232.270 69.953 96.476 o
-3 -6 3 8690.030 8997.200 259.495 7.955 o
-3 -6 4 7272.430 7064.180 125.521 16.213 o
-3 -6 5 3177.970 3207.010 87.676 42.389 o
-3 -6 6 1763.350 1666.390 71.501 77.897 o
-3 -6 7 4296.360 4053.550 102.075 30.375 o
-3 -6 8 69.641 105.745 47.643 402.548 o
-3 -6 9 550.695 592.105 75.276 128.947 o
-3 -6 10 2528.300 2285.080 137.391 33.557 o
-3 -6 11 112.939 -29.554 52.973 337.052 o
-3 -6 12 1046.970 1094.090 163.790 33.210 o
-3 -6 13 1499.440 1517.530 122.184 47.634 o
-3 -6 14 1663.930 1716.260 132.649 40.945 o
-3 -6 15 1555.260 1618.930 177.665 26.928 o
-3 -6 16 144.374 149.944 98.740 101.576 o
-3 -6 17 3063.260 3276.040 340.053 7.957 o
-3 -5 1 7495.770 7233.840 110.024 16.647 o
-3 -5 2 6134.180 5814.590 114.810 20.331 o
-3 -5 3 5529.720 5887.850 104.470 22.728 o
-3 -5 4 4.016 54.050 23.821 1608.540 o
-3 -5 5 8289.010 8033.170 129.526 13.898 o
-3 -5 6 13.149 20.535 26.781 1345.390 o
-3 -5 7 1301.820 1400.090 66.129 98.760 o
-3 -5 8 12416.500 11953.100 172.150 7.757 o
-3 -5 9 1014.190 1082.300 86.878 85.481 o
-3 -5 10 4150.130 4579.680 196.495 16.610 o
-3 -5 11 4858.530 5034.890 164.292 18.635 o
-3 -5 12 909.228 953.496 108.409 65.973 o
-3 -5 13 10217.600 10445.100 245.198 7.423 o
-3 -5 14 309.905 378.262 100.418 91.389 o
-3 -5 15 3490.010 3678.440 244.577 13.270 o
-3 -5 16 6380.270 6199.580 309.004 7.711 o
-3 -5 17 5349.420 5880.500 343.010 6.930 o
-3 -5 18 1468.030 1096.270 143.139 39.275 o
-3 -4 1 26786.800 26849.300 364.821 2.083 o
-3 -4 2 9893.680 10292.000 129.236 11.039 o
-3 -4 3 6258.930 6882.310 106.117 19.605 o
-3 -4 4 20860.400 20530.500 206.598 3.685 o
-3 -4 5 593.766 525.974 41.808 245.885 o
-3 -4 6 17877.000 17115.100 196.099 4.680 o
-3 -4 7 1.422 132.495 31.880 872.367 o
-3 -4 8 4895.530 4951.240 107.218 25.683 o
-3 -4 9 1654.200 1654.100 77.626 75.156 o
-3 -4 10 8618.600 8174.050 188.434 10.832 o
-3 -4 11 328.436 400.134 63.809 187.895 o
-3 -4 12 8.894 61.904 51.532 380.754 o
-3 -4 13 3694.880 3608.260 147.641 24.985 o
-3 -4 14 5392.990 5933.870 223.463 12.434 o
-3 -4 15 2097.290 2338.010 145.054 32.958 o
-3 -4 16 68.974 146.773 72.738 185.042 o
-3 -4 17 1600.400 1589.960 175.011 27.508 o
-3 -4 18 4024.960 3976.540 223.891 14.455 o
-3 -3 1 67.877 160.320 42.666 470.087 o
-3 -3 2 54737.800 55289.900 382.295 0.718 o
-3 -3 3 383.428 332.098 31.654 404.908 o
-3 -3 4 45952.400 45077.500 343.483 0.991 o
-3 -3 5 5500.920 5212.290 96.517 24.646 o
-3 -3 6 720.164 766.131 48.943 184.654 o
-3 -3 7 30952.400 31201.200 288.216 1.875 o
-3 -3 8 4948.460 4879.220 140.418 21.359 o
-3 -3 9 1206.610 1316.560 66.624 102.669 o
-3 -3 10 4097.120 4058.560 103.879 30.889 o
-3 -3 11 14726.000 14952.600 258.833 5.048 o
-3 -3 12 973.722 1089.250 92.619 79.619 o
-3 -3 13 842.836 943.016 90.873 86.052 o
-3 -3 14 1370.920 1252.280 139.672 40.869 o
-3 -3 15 352.858 312.923 67.179 175.855 o
-3 -3 16 3191.450 3093.270 158.680 24.996 o
-3 -3 17 1703.180 1506.730 123.366 45.573 o
-3 -3 18 144.978 93.245 62.962 233.639 o
-3 -3 19 624.728 732.519 123.151 58.159 o
-3 -2 1 10291.500 9654.020 138.805 10.684 o
-3 -2 2 10536.600 10797.300 134.443 10.151 o
-3 -2 3 1377.360 1530.820 48.785 114.924 o
-3 -2 4 1524.780 1954.800 66.736 84.131 o
-3 -2 5 8947.590 9563.210 129.682 12.278 o
-3 -2 6 17119.000 16416.100 184.452 5.056 o
-3 -2 7 54.624 97.217 34.466 711.559 o
-3 -2 8 421.361 488.806 45.067 264.603 o
-3 -2 9 31913.500 31959.700 308.089 1.762 o
-3 -2 10 15817.300 15431.400 205.471 5.336 o
-3 -2 11 240.115 349.746 67.008 185.235 o
-3 -2 12 2082.380 2182.200 91.318 55.704 o
-3 -2 13 10146.200 10082.300 223.455 8.118 o
-3 -2 14 1003.120 1068.760 94.992 76.674 o
-3 -2 15 186.177 132.394 58.642 253.246 o
-3 -2 16 2057.350 2207.970 139.086 35.275 o
-3 -2 17 1705.350 1707.700 128.939 42.319 o
-3 -2 18 17.343 -11.702 59.066 297.938 o
-3 -2 19 100.499 -19.430 55.695 311.158 o
-3 -2 20 39.771 -103.494 121.236 71.169 o
-3 -1 1 49873.600 51061.700 624.755 0.696 o
-3 -1 2 156.647 253.658 26.703 690.266 o
-3 -1 3 27711.800 27564.600 224.264 2.375 o
-3 -1 4 66456.400 63032.800 626.035 0.477 o
-3 -1 5 1865.000 2049.450 61.905 79.028 o
-3 -1 6 34.494 97.842 28.458 1007.030 o
-3 -1 7 48303.600 46783.100 372.987 0.904 o
-3 -1 8 2391.620 2172.410 73.956 61.149 o
-3 -1 9 25391.100 25076.300 261.721 2.593 o
-3 -1 10 5205.870 5630.460 120.642 22.171 o
-3 -1 11 20091.700 19647.700 241.485 3.680 o
-3 -1 12 4101.040 4541.920 176.184 18.971 o
-3 -1 13 993.125 932.658 70.149 112.292 o
-3 -1 14 13129.500 13088.300 256.065 5.752 o
-3 -1 15 3.015 -52.117 51.314 399.018 o
-3 -1 16 1730.460 1553.620 117.568 48.096 o
-3 -1 17 783.523 781.667 91.049 89.103 o
-3 -1 18 3.901 -117.487 80.661 161.735 o
-3 -1 19 1917.370 2262.720 190.272 22.761 o
-3 -1 20 233.632 142.141 232.123 19.250 o
-3 0 1 6310.480 5628.510 78.568 23.261 o
-3 0 2 6978.630 6959.820 90.648 19.055 o
-3 0 3 2755.090 2835.660 61.836 57.257 o
-3 0 4 5673.720 5746.220 91.192 23.855 o
-3 0 5 983.188 997.049 50.028 149.678 o
-3 0 6 9.087 16.727 24.328 1643.900 o
-3 0 7 267.467 311.943 35.181 427.942 o
-3 0 8 534.306 698.994 51.121 201.303 o
-3 0 9 1024.830 1114.120 64.171 117.254 o
-3 0 10 47.883 7.191 29.995 1008.120 o
-3 0 11 206.645 268.686 51.643 288.843 o
-3 0 12 47.751 20.614 36.294 711.316 o
-3 0 13 4488.260 4579.910 139.479 22.925 o
-3 0 14 935.498 983.160 76.825 102.720 o
-3 0 15 4794.870 4655.170 158.874 19.700 o
-3 0 16 10.665 24.412 48.966 428.070 o
-3 0 17 145.791 173.145 60.777 241.807 o
-3 0 18 2306.540 2422.500 189.218 22.084 o
-3 0 19 986.973 1204.080 141.997 42.064 o
-3 0 20 66.433 120.357 102.016 97.893 o
-3 1 1 32033.700 32355.900 324.797 1.715 o
-3 1 2 21.488 32.720 18.221 2400.060 o
-3 1 3 8700.220 8689.820 107.515 13.920 o
-3 1 4 6650.410 6706.270 97.811 19.560 o
-3 1 5 386.972 441.811 37.820 328.633 o
-3 1 6 5279.950 5654.940 99.517 24.311 o
-3 1 7 8343.530 8550.120 129.487 13.519 o
-3 1 8 2593.400 2510.950 91.114 48.902 o
-3 1 9 6563.250 6367.220 141.272 16.800 o
-3 1 10 12.267 85.944 32.054 890.210 o
-3 1 11 3366.770 3431.990 99.828 37.020 o
-3 1 12 17945.000 17425.300 230.731 4.346 o
-3 1 13 15750.200 15699.700 224.530 5.106 o
-3 1 14 3872.300 3757.190 131.269 27.175 o
-3 1 15 1261.210 1323.340 85.128 79.409 o
-3 1 16 33084.300 32220.800 431.927 1.477 o
-3 1 17 53.405 181.910 232.123 19.415 o
-3 1 18 4171.830 4130.150 235.080 13.321 o
-3 1 19 7254.110 7708.600 291.630 7.737 o
-3 1 20 7566.860 8554.640 579.568 2.690 o
-3 1 21 1712.160 1549.160 245.429 15.443 o
-3 2 1 588.791 705.663 49.998 198.767 o
-3 2 2 4566.670 4947.560 71.464 31.986 o
-3 2 3 516.356 632.046 49.936 212.642 o
-3 2 4 1328.010 1278.210 53.350 116.782 o
-3 2 5 4955.020 5037.410 90.625 27.526 o
-3 2 6 11955.000 11632.600 146.988 8.606 o
-3 2 7 4447.000 4772.980 96.721 29.153 o
-3 2 8 562.987 751.100 59.326 166.966 o
-3 2 9 7694.260 7251.700 129.407 15.212 o
-3 2 10 10549.600 10368.600 161.664 9.556 o
-3 2 11 584.540 676.869 55.120 182.267 o
-3 2 12 2.572 -32.465 41.382 612.922 o
-3 2 13 9503.330 9493.530 172.778 10.264 o
-3 2 14 2198.430 2359.520 100.299 49.170 o
-3 2 15 473.746 435.358 59.910 187.561 o
-3 2 16 350.771 364.254 72.208 155.802 o
-3 2 17 9409.950 9612.330 238.837 8.131 o
-3 2 18 4066.000 3803.990 218.817 14.960 o
-3 2 19 226.809 114.274 82.412 138.564 o
-3 2 20 348.203 454.453 257.257 15.533 o
-3 2 21 4202.730 3693.480 241.170 12.993 o
-3 3 1 61119.600 61370.700 504.513 0.565 o
-3 3 2 18586.900 18935.000 289.807 3.641 o
-3 3 3 50849.700 49197.000 352.317 0.843 o
-3 3 4 180.063 378.627 44.426 346.800 o
-3 3 5 28706.500 28953.100 253.030 2.173 o
-3 3 6 26588.500 26015.100 247.119 2.483 o
-3 3 7 57985.100 58543.300 439.795 0.634 o
-3 3 8 1521.180 1818.300 69.161 83.665 o
-3 3 9 369.758 299.348 40.316 336.058 o
-3 3 10 15745.700 15154.000 198.785 5.471 o
-3 3 11 995.869 1022.400 66.393 116.714 o
-3 3 12 311.568 300.921 47.131 295.982 o
-3 3 13 5236.930 4999.640 218.054 13.341 o
-3 3 14 1635.080 1696.880 88.442 66.588 o
-3 3 15 655.597 622.240 80.369 112.844 o
-3 3 16 4166.910 4207.660 163.159 20.811 o
-3 3 17 199.952 246.637 67.442 192.392 o
-3 3 18 57.276 94.495 63.736 241.796 o
-3 3 19 3587.120 4057.610 219.425 15.259 o
-3 3 20 1193.930 1148.040 147.397 38.719 o
-3 3 21 2039.500 1735.450 245.429 15.100 o
-3 4 1 49672.800 47972.800 365.197 0.870 o
-3 4 2 526.474 474.984 61.145 175.934 o
-3 4 3 35.919 30.106 22.329 1639.220 o
-3 4 4 18445.600 17795.500 196.756 4.468 o
-3 4 5 21535.900 20583.500 207.543 3.567 o
-3 4 6 871.175 771.411 49.109 169.546 o
-3 4 7 27.481 71.281 27.070 1156.060 o
-3 4 8 11422.300 11424.500 161.437 8.670 o
-3 4 9 8520.840 8604.100 143.605 12.664 o
-3 4 10 542.866 598.354 51.572 204.553 o
-3 4 11 471.671 600.555 55.104 198.374 o
-3 4 12 2489.960 2639.010 93.762 48.165 o
-3 4 13 3800.670 3651.970 139.162 26.126 o
-3 4 14 276.346 151.854 97.328 100.501 o
-3 4 15 8.764 87.404 54.578 337.044 o
-3 4 16 330.097 495.372 75.598 142.416 o
-3 4 17 98.810 89.152 64.225 232.514 o
-3 4 18 1706.020 1749.790 132.500 40.669 o
-3 4 19 1747.120 1912.120 140.761 36.824 o
-3 4 20 459.941 369.085 103.484 83.678 o
-3 4 21 144.357 56.183 127.150 63.273 o
-3 5 1 3700.750 4056.130 80.296 37.779 o
-3 5 2 659.385 711.399 42.333 218.418 o
-3 5 3 17682.500 16727.300 178.588 4.918 o
-3 5 4 353.341 402.977 36.333 358.850 o
-3 5 5 17877.200 17658.700 361.502 3.288 o
-3 5 6 9178.050 9030.320 136.124 12.074 o
-3 5 7 22217.000 21853.800 233.066 3.251 o
-3 5 8 12804.300 12671.500 173.463 7.374 o
-3 5 9 3443.870 3705.880 136.150 27.735 o
-3 5 10 20354.000 20252.600 239.398 3.604 o
-3 5 11 4.588 12.848 31.542 1027.310 o
-3 5 12 12368.400 12529.200 322.306 4.967 o
-3 5 13 3921.100 4369.240 153.242 22.563 o
-3 5 14 3556.080 3638.650 157.772 23.572 o
-3 5 15 4632.700 4740.100 169.330 18.713 o
-3 5 16 541.683 724.930 115.110 66.141 o
-3 5 17 2559.960 2680.590 158.213 27.383 o
-3 5 18 970.191 975.260 106.870 66.370 o
-3 5 19 1977.500 2070.550 147.833 33.121 o
-3 5 20 49.435 102.946 75.143 177.654 o
-3 6 1 2303.880 2379.690 94.159 50.928 o
-3 6 2 9.699 -17.361 23.472 1822.520 o
-3 6 3 207.675 257.071 34.580 487.091 o
-3 6 4 5963.590 5831.050 108.116 21.326 o
-3 6 5 3948.220 4098.710 93.945 33.415 o
-3 6 6 1871.170 1894.290 70.705 74.034 o
-3 6 7 347.366 431.388 45.145 286.420 o
-3 6 8 5957.540 5906.340 120.527 20.099 o
-3 6 9 1519.510 1522.200 72.031 84.544 o
-3 6 10 1945.060 2023.060 98.165 54.351 o
-3 6 11 632.403 580.246 97.038 86.684 o
-3 6 12 45.476 47.600 45.443 466.070 o
-3 6 13 4627.200 4685.660 164.351 19.340 o
-3 6 14 779.558 795.390 89.956 90.547 o
-3 6 15 576.257 532.817 80.990 116.413 o
-3 6 16 407.706 534.287 80.878 123.698 o
-3 6 17 797.653 787.073 98.168 79.668 o
-3 6 18 1256.150 1368.010 155.762 34.733 o
-3 6 19 1265.340 1323.220 342.862 8.528 o
-3 6 20 464.847 340.053 147.849 44.442 o
-3 7 1 2538.530 2706.330 82.246 52.204 o
-3 7 2 10687.100 10553.500 156.528 9.540 o
-3 7 3 248.291 245.490 36.623 437.033 o
-3 7 4 1110.320 1172.780 67.435 107.513 o
-3 7 5 5722.880 5404.980 112.619 22.015 o
-3 7 6 3336.920 3245.390 92.467 39.759 o
-3 7 7 4188.140 4148.660 104.279 30.235 o
-3 7 8 3267.970 3395.840 97.457 38.348 o
-3 7 9 12682.200 12775.300 187.611 7.150 o
-3 7 10 2345.600 2473.810 174.032 24.819 o
-3 7 11 752.647 794.724 82.565 102.546 o
-3 7 12 19280.300 19366.200 496.117 2.279 o
-3 7 13 1.354 -2.550 62.631 268.453 o
-3 7 14 2872.180 2683.620 145.300 29.387 o
-3 7 15 8740.180 9174.260 305.187 6.617 o
-3 7 16 6528.700 6907.620 214.940 11.661 o
-3 7 17 4232.200 4088.290 172.614 19.574 o
-3 7 18 384.635 394.354 103.484 84.955 o
-3 7 19 9255.310 9860.640 490.859 3.364 o
-3 7 20 1.134 130.107 138.978 54.048 o
-3 8 1 135.025 143.944 37.999 517.784 o
-3 8 2 112.895 244.037 49.936 332.902 o
-3 8 3 1072.100 1060.930 65.992 113.394 o
-3 8 4 1405.300 1546.940 75.059 83.973 o
-3 8 5 3045.100 3231.240 112.249 36.030 o
-3 8 6 2181.420 2044.190 83.808 59.475 o
-3 8 7 832.547 933.635 65.513 128.004 o
-3 8 8 478.655 406.384 62.331 179.062 o
-3 8 9 4020.130 3932.640 195.491 17.313 o
-3 8 10 6839.820 6291.300 236.244 10.538 o
-3 8 11 451.090 340.838 89.617 107.017 o
-3 8 12 1288.970 1347.750 159.529 33.342 o
-3 8 13 9884.630 10389.400 322.998 5.747 o
-3 8 14 129.033 99.552 112.365 80.241 o
-3 8 15 2885.770 2657.120 208.037 18.162 o
-3 8 16 5054.490 4976.010 351.881 6.833 o
-3 8 17 5288.730 5508.260 381.450 5.902 o
-3 8 18 1190.540 1233.060 224.730 18.778 o
-3 8 19 81.115 53.226 133.064 58.520 o
-3 9 1 3528.590 3873.280 184.681 19.397 o
-3 9 2 15808.900 15870.600 278.768 4.481 o
-3 9 3 13855.700 14151.500 261.613 5.327 o
-3 9 4 6753.470 6693.710 181.371 13.548 o
-3 9 5 52.523 90.520 55.110 317.970 o
-3 9 6 28955.000 28034.200 378.460 1.879 o
-3 9 7 2124.930 2320.450 120.879 41.132 o
-3 9 8 4871.610 4923.610 219.515 13.594 o
-3 9 9 3711.320 3660.250 198.636 17.556 o
-3 9 10 6267.370 6669.390 258.068 9.713 o
-3 9 11 84.694 84.618 76.296 170.489 o
-3 9 12 198.993 223.182 87.743 122.680 o
-3 9 13 2346.630 2664.870 206.872 19.039 o
-3 9 14 771.052 666.765 128.272 53.316 o
-3 9 15 600.920 524.222 130.107 54.093 o
-3 9 16 253.147 165.591 144.892 47.997 o
-3 9 17 2299.120 2252.920 295.698 10.647 o
-3 9 18 162.615 322.311 162.634 38.496 o
-3 10 1 4050.090 4218.250 161.365 21.282 o
-3 10 2 9297.290 9061.170 307.618 6.413 o
-3 10 3 2935.580 3167.710 143.483 28.772 o
-3 10 4 17497.200 17634.800 307.645 3.763 o
-3 10 5 808.414 858.992 132.073 49.750 o
-3 10 6 114.222 94.397 81.599 148.072 o
-3 10 7 7090.890 6994.150 263.453 8.985 o
-3 10 8 2.549 -38.112 100.537 104.209 o
-3 10 9 1783.020 1815.110 167.272 28.686 o
-3 10 10 99.711 170.436 141.935 50.986 o
-3 10 11 512.816 481.368 108.486 75.347 o
-3 10 12 1.523 -121.236 71.091 208.390 o
-3 10 13 1.445 -7.861 83.007 152.892 o
-3 10 14 362.841 231.325 103.982 86.391 o
-3 10 15 4.279 -31.394 130.107 62.224 o
-3 10 16 1057.660 921.132 160.959 34.483 o
-3 10 17 1.594 20.582 102.992 99.059 o
-3 11 1 776.158 610.016 94.298 86.863 o
-3 11 2 6653.250 6639.950 205.713 12.192 o
-3 11 3 1230.700 1431.160 119.196 51.885 o
-3 11 4 4981.520 4757.490 175.223 17.512 o
-3 11 5 168.505 311.153 73.000 168.337 o
-3 11 6 11189.700 10869.900 334.544 5.187 o
-3 11 7 2.682 11.974 84.662 146.558 o
-3 11 8 6300.300 6355.340 268.675 9.297 o
-3 11 9 3030.680 3199.730 341.531 7.915 o
-3 11 10 3144.390 3401.540 223.609 15.625 o
-3 11 11 6291.470 5989.080 274.900 9.115 o
-3 11 12 1011.840 1193.850 158.867 34.903 o
-3 11 13 2863.120 2505.210 212.157 17.758 o
-3 11 14 118.089 94.710 107.544 87.564 o
-3 11 15 3542.750 3176.720 250.882 12.907 o
-3 12 1 96.878 68.544 70.509 197.213 o
-3 12 2 2423.600 2456.010 169.141 25.667 o
-3 12 3 617.517 700.617 97.362 85.248 o
-3 12 4 4557.170 4702.650 216.378 14.245 o
-3 12 5 3099.620 2744.340 214.310 17.064 o
-3 12 6 2704.380 2905.820 217.424 17.058 o
-3 12 7 2034.410 2068.070 187.127 23.321 o
-3 12 8 0.768 -26.898 86.754 140.014 o
-3 12 9 5962.250 5735.550 274.804 9.330 o
-3 12 10 37.379 23.756 128.629 63.175 o
-3 12 11 944.291 702.696 217.338 20.601 o
-3 12 12 2263.110 2542.190 221.162 17.307 o
-3 12 13 1141.240 1121.400 223.252 19.125 o
-3 12 14 67.096 236.812 105.521 90.367 o
-3 13 1 307.830 264.680 101.879 90.444 o
-3 13 2 830.742 621.983 102.362 75.758 o
-3 13 3 122.787 175.219 78.738 154.981 o
-3 13 4 442.495 516.171 128.272 56.939 o
-3 13 5 428.031 534.829 167.069 35.188 o
-3 13 6 318.330 157.168 103.484 88.908 o
-3 13 7 456.758 542.606 135.909 51.135 o
-3 13 8 1921.790 2071.230 203.469 20.603 o
-3 13 9 7.476 89.307 100.849 102.156 o
-3 13 10 231.834 333.418 124.079 63.700 o
-3 13 11 1510.140 1081.130 163.050 31.888 o
-3 14 4 505.138 328.225 171.505 33.594 o
-2 -14 1 2016.170 1793.280 178.689 25.386 o
-2 -14 2 5146.700 5058.460 255.975 10.904 o
-2 -13 1 204.372 420.987 101.263 92.025 o
-2 -13 2 3633.740 3989.620 219.067 15.281 o
-2 -13 3 69.726 28.216 86.301 137.144 o
-2 -13 4 356.147 130.579 95.893 101.209 o
-2 -13 5 1813.470 1901.040 274.999 12.450 o
-2 -13 6 290.782 292.741 162.634 38.032 o
-2 -12 1 487.181 289.851 115.322 69.578 o
-2 -12 2 30.206 52.267 76.603 174.869 o
-2 -12 3 789.823 631.764 115.354 63.394 o
-2 -12 4 328.748 245.944 118.279 68.897 o
-2 -12 5 96.665 -75.567 73.118 187.524 o
-2 -12 6 179.901 237.708 134.543 55.594 o
-2 -12 7 381.444 517.472 198.118 25.631 o
-2 -12 8 695.110 854.567 218.817 20.565 o
-2 -11 1 1915.800 2117.400 121.390 42.917 o
-2 -11 2 3271.720 3302.710 121.053 32.479 o
-2 -11 3 513.109 577.852 79.368 121.590 o
-2 -11 4 9164.680 8946.220 295.813 6.762 o
-2 -11 5 39.220 112.103 81.622 152.039 o
-2 -11 6 17.733 26.946 84.274 146.594 o
-2 -11 7 6658.680 7055.910 280.941 8.476 o
-2 -11 8 2091.090 2062.710 189.962 22.681 o
-2 -11 9 572.929 632.794 195.161 25.881 o
-2 -11 10 809.326 1052.680 224.730 19.318 o
-2 -10 1 9362.490 9093.410 177.210 10.360 o
-2 -10 2 5594.890 5911.200 145.706 18.453 o
-2 -10 3 2765.140 2943.080 111.455 38.648 o
-2 -10 4 0.831 -81.084 57.394 319.763 o
-2 -10 5 15573.000 15690.700 295.501 4.365 o
-2 -10 6 2827.180 2965.730 202.777 18.730 o
-2 -10 7 3111.090 3228.830 153.691 25.990 o
-2 -10 8 2576.940 2416.690 310.483 9.635 o
-2 -10 9 7175.070 7493.380 292.368 7.780 o
-2 -10 10 294.760 443.547 180.376 30.968 o
-2 -10 11 79.590 198.118 168.548 36.450 o
-2 -10 12 640.741 750.461 270.564 13.825 o
-2 -9 1 4491.050 4543.570 122.658 25.404 o
-2 -9 2 1400.140 1613.790 84.775 74.204 o
-2 -9 3 5854.490 6300.610 141.303 18.043 o
-2 -9 4 13756.200 13407.800 207.006 6.281 o
-2 -9 5 205.035 242.719 72.186 171.387 o
-2 -9 6 476.898 574.737 78.272 125.784 o
-2 -9 7 20950.900 21071.500 345.992 2.867 o
-2 -9 8 551.693 535.552 79.715 120.081 o
-2 -9 9 7425.000 7627.050 217.409 10.617 o
-2 -9 10 2027.590 2145.320 143.564 34.097 o
-2 -9 11 12931.500 12481.200 382.481 4.063 o
-2 -9 12 3584.120 3172.470 240.426 13.742 o
-2 -9 13 4990.180 4686.430 273.884 10.100 o
-2 -9 14 2205.140 1881.180 255.779 13.888 o
-2 -8 1 14539.300 14142.100 196.188 6.042 o
-2 -8 2 4378.000 4274.300 110.061 28.234 o
-2 -8 3 17150.900 17094.900 232.608 4.531 o
-2 -8 4 543.450 640.007 59.752 171.952 o
-2 -8 5 17135.100 16796.700 223.882 4.646 o
-2 -8 6 1455.730 1478.230 126.265 45.993 o
-2 -8 7 5459.010 5700.010 170.792 16.541 o
-2 -8 8 5448.490 5387.360 174.415 16.453 o
-2 -8 9 2344.050 2502.050 193.932 21.148 o
-2 -8 10 10295.700 9999.850 339.406 5.379 o
-2 -8 11 3694.100 3509.490 170.468 21.416 o
-2 -8 12 4666.220 4696.260 189.588 16.558 o
-2 -8 13 3.251 -1.281 128.629 63.673 o
-2 -8 14 5753.880 5844.690 291.540 8.669 o
-2 -8 15 48.276 219.550 149.327 46.334 o
-2 -7 1 1847.550 1903.210 101.579 54.095 o
-2 -7 2 1869.210 1943.490 101.152 53.903 o
-2 -7 3 2684.950 2916.720 85.798 48.299 o
-2 -7 4 497.823 704.205 54.631 191.570 o
-2 -7 5 37.250 84.996 32.093 839.014 o
-2 -7 6 39.045 45.842 34.445 773.809 o
-2 -7 7 35.307 81.073 60.230 274.289 o
-2 -7 8 1369.470 1409.920 103.939 60.733 o
-2 -7 9 4593.240 4285.620 154.627 20.988 o
-2 -7 10 665.714 578.127 81.194 111.697 o
-2 -7 11 24.843 -3.811 55.251 337.527 o
-2 -7 12 5306.680 4963.950 182.912 16.167 o
-2 -7 13 6212.800 6227.630 210.388 12.463 o
-2 -7 14 245.993 279.136 78.568 144.664 o
-2 -7 15 477.767 603.471 102.512 82.291 o
-2 -7 16 6510.800 6008.310 239.832 10.655 o
-2 -6 1 9172.490 9199.150 135.257 12.028 o
-2 -6 2 32.063 78.632 27.253 1115.090 o
-2 -6 3 1179.700 1222.320 58.624 116.962 o
-2 -6 4 20238.400 19654.800 217.528 3.801 o
-2 -6 5 0.017 37.252 27.367 1314.780 o
-2 -6 6 304.540 326.167 38.261 373.726 o
-2 -6 7 20291.700 19656.000 360.248 2.925 o
-2 -6 8 253.609 306.063 58.305 230.390 o
-2 -6 9 4153.900 3931.560 142.748 24.133 o
-2 -6 10 11051.400 10875.900 236.266 7.218 o
-2 -6 11 8997.650 9019.990 223.313 8.986 o
-2 -6 12 154.311 166.715 61.353 237.140 o
-2 -6 13 1252.630 1441.330 120.210 51.041 o
-2 -6 14 14421.400 14332.800 305.447 4.602 o
-2 -6 15 173.723 141.916 69.884 188.737 o
-2 -6 16 969.150 728.692 104.769 70.130 o
-2 -6 17 3136.160 3066.300 187.487 20.332 o
-2 -5 1 10204.200 10703.600 136.655 10.390 o
-2 -5 2 947.992 1067.970 58.170 133.022 o
-2 -5 3 13113.400 12762.900 156.059 7.507 o
-2 -5 4 2911.660 2681.470 72.922 52.091 o
-2 -5 5 126.593 124.455 33.366 637.817 o
-2 -5 6 6473.150 6173.050 110.797 19.538 o
-2 -5 7 20751.900 20656.900 222.150 3.608 o
-2 -5 8 1268.770 1366.830 92.233 72.024 o
-2 -5 9 381.329 390.160 62.765 187.502 o
-2 -5 10 1687.460 1783.540 113.354 49.708 o
-2 -5 11 1792.530 1677.340 113.178 49.359 o
-2 -5 12 1474.480 1327.640 106.007 58.515 o
-2 -5 13 1431.640 1377.990 113.705 53.661 o
-2 -5 14 725.463 617.454 111.645 67.747 o
-2 -5 15 527.421 505.830 85.679 109.300 o
-2 -5 16 2642.250 2510.210 161.672 26.626 o
-2 -5 17 27.180 96.036 71.671 197.019 o
-2 -5 18 196.116 165.614 80.351 145.249 o
-2 -4 1 52239.400 51498.700 363.700 0.794 o
-2 -4 2 18.229 121.561 23.986 1318.240 o
-2 -4 3 1589.960 1719.590 56.173 95.468 o
-2 -4 4 73862.900 73232.000 711.823 0.380 o
-2 -4 5 28910.800 29100.200 258.668 2.139 o
-2 -4 6 1282.660 1269.730 62.313 106.562 o
-2 -4 7 2101.110 2048.150 65.494 71.765 o
-2 -4 8 18659.500 17884.100 200.085 4.388 o
-2 -4 9 1780.910 1798.130 154.864 32.226 o
-2 -4 10 1129.330 1172.170 88.798 79.825 o
-2 -4 11 3473.580 3330.900 130.978 29.350 o
-2 -4 12 89.518 87.587 52.516 335.953 o
-2 -4 13 213.169 302.486 79.660 142.502 o
-2 -4 14 676.853 724.147 86.648 99.281 o
-2 -4 15 156.813 154.536 93.212 112.631 o
-2 -4 16 1050.660 820.228 97.915 74.982 o
-2 -4 17 88.355 268.363 89.617 121.604 o
-2 -4 18 276.330 377.437 102.198 89.378 o
-2 -4 19 3958.890 4146.850 229.885 13.919 o
-2 -3 1 4315.040 4078.740 66.749 36.486 o
-2 -3 2 21268.700 20481.900 179.293 3.759 o
-2 -3 3 14583.400 14209.500 146.025 6.669 o
-2 -3 4 414.227 544.351 44.814 261.969 o
-2 -3 5 12375.600 12821.000 148.332 8.004 o
-2 -3 6 3700.640 3559.280 86.214 38.002 o
-2 -3 7 2129.850 2115.460 66.068 70.258 o
-2 -3 8 10548.500 10198.500 143.375 10.130 o
-2 -3 9 2132.160 2435.290 100.299 49.426 o
-2 -3 10 10744.300 10997.100 209.085 7.989 o
-2 -3 11 187.550 173.022 58.188 252.633 o
-2 -3 12 9592.780 9521.340 300.912 6.421 o
-2 -3 13 137.657 230.188 57.001 265.268 o
-2 -3 14 2866.820 2883.010 133.834 31.880 o
-2 -3 15 4380.400 4320.960 165.718 19.960 o
-2 -3 16 6408.780 6478.850 273.744 8.999 o
-2 -3 17 20.888 -0.357 52.868 369.309 o
-2 -3 18 110.775 200.146 69.250 195.251 o
-2 -3 19 2994.180 3096.730 214.310 16.980 o
-2 -3 20 1020.610 1045.300 142.135 42.255 o
-2 -2 1 34264.000 33870.200 306.786 1.599 o
-2 -2 2 26730.000 27909.000 211.253 2.480 o
-2 -2 3 91544.900 93457.800 578.251 0.278 o
-2 -2 4 29008.000 28817.200 271.874 2.112 o
-2 -2 5 27233.800 28983.400 243.651 2.309 o
-2 -2 6 59168.100 60443.600 684.934 0.526 o
-2 -2 7 1042.680 1166.730 88.775 81.709 o
-2 -2 8 38388.800 38208.600 331.455 1.313 o
-2 -2 9 11016.200 10725.200 154.045 9.324 o
-2 -2 10 32147.400 31402.300 321.060 1.741 o
-2 -2 11 12326.800 12587.900 180.198 7.491 o
-2 -2 12 573.988 592.976 72.259 135.089 o
-2 -2 13 24543.200 24483.700 530.163 1.751 o
-2 -2 14 4286.330 4578.800 157.497 20.946 o
-2 -2 15 2185.710 2198.330 153.010 30.619 o
-2 -2 16 5191.170 5507.820 182.374 16.010 o
-2 -2 17 11923.600 11823.200 272.086 6.008 o
-2 -2 18 318.998 357.716 75.191 148.452 o
-2 -2 19 228.178 281.317 77.874 147.866 o
-2 -2 20 4203.260 4127.650 322.311 8.242 o
-2 -1 1 2377.780 2591.440 45.668 72.042 o
-2 -1 2 200.899 225.772 25.029 689.384 o
-2 -1 3 8471.670 8496.770 127.614 13.482 o
-2 -1 4 3327.750 3940.840 72.097 42.722 o
-2 -1 5 96.213 167.304 26.413 870.307 o
-2 -1 6 2911.880 3057.210 71.579 50.591 o
-2 -1 7 7233.080 7274.130 130.943 15.775 o
-2 -1 8 8195.750 7611.170 121.615 14.679 o
-2 -1 9 3346.210 3392.890 86.915 40.724 o
-2 -1 10 1853.880 1877.720 71.681 73.807 o
-2 -1 11 10951.800 10874.600 165.801 9.018 o
-2 -1 12 11741.300 11817.500 199.744 7.543 o
-2 -1 13 10.709 -37.093 41.400 604.318 o
-2 -1 14 668.983 763.021 137.331 47.901 o
-2 -1 15 6409.550 6610.190 185.638 13.680 o
-2 -1 16 3559.320 3527.130 148.375 25.337 o
-2 -1 17 51.816 -50.860 49.341 408.341 o
-2 -1 18 1777.590 1853.450 132.512 39.965 o
-2 -1 19 5238.800 5475.570 250.882 11.016 o
-2 -1 20 415.003 475.059 100.170 88.234 o
-2 -1 21 1031.260 866.395 192.204 25.445 o
-2 0 1 3308.910 3037.180 88.348 41.852 o
-2 0 2 34525.500 35409.400 243.425 1.636 o
-2 0 3 16027.800 15616.700 141.739 5.902 o
-2 0 4 7661.300 7453.370 96.448 16.923 o
-2 0 5 1177.540 1093.560 45.310 142.388 o
-2 0 6 17239.300 16429.900 169.416 5.153 o
-2 0 7 35740.300 36469.300 316.219 1.464 o
-2 0 8 489.055 549.231 43.214 255.899 o
-2 0 9 1759.350 1833.890 74.085 74.227 o
-2 0 10 27397.200 27283.700 271.501 2.292 o
-2 0 11 3.880 16.789 36.705 762.730 o
-2 0 12 6297.760 6264.940 130.749 18.171 o
-2 0 13 20339.700 20110.100 249.143 3.559 o
-2 0 14 2748.630 2861.010 99.950 42.846 o
-2 0 15 6178.890 5924.250 263.926 9.680 o
-2 0 16 1387.560 1271.120 127.385 46.639 o
-2 0 17 12455.700 12917.900 269.495 5.745 o
-2 0 18 413.213 573.625 187.768 28.249 o
-2 0 19 136.904 209.160 82.412 140.852 o
-2 0 20 5743.480 5799.880 263.055 9.981 o
-2 0 21 553.439 410.549 195.161 26.140 o
-2 1 1 7437.310 7019.260 73.308 18.981 o
-2 1 2 752.078 701.803 38.412 220.165 o
-2 1 3 15292.200 14533.100 265.610 4.882 o
-2 1 4 3641.520 3513.130 65.431 43.538 o
-2 1 5 2435.220 2371.930 59.333 66.473 o
-2 1 6 4941.600 4950.110 87.212 28.192 o
-2 1 7 4405.050 4218.330 90.767 31.508 o
-2 1 8 14441.700 15371.800 176.620 6.119 o
-2 1 9 2422.420 2767.190 77.834 55.079 o
-2 1 10 5198.090 5004.920 106.175 24.775 o
-2 1 11 4622.110 4536.620 115.578 26.061 o
-2 1 12 454.215 485.002 49.931 232.181 o
-2 1 13 658.253 714.699 72.983 126.054 o
-2 1 14 1194.750 1369.000 79.271 86.675 o
-2 1 15 2548.440 2901.430 116.785 38.322 o
-2 1 16 2428.870 2722.670 202.218 19.553 o
-2 1 17 1098.540 1128.520 133.818 45.730 o
-2 1 18 100.763 139.916 85.041 136.555 o
-2 1 19 12.076 -25.837 63.541 258.880 o
-2 1 20 1898.240 1642.390 202.405 21.149 o
-2 1 21 710.089 562.339 112.851 67.163 o
-2 2 1 85340.000 86475.100 620.605 0.310 o
-2 2 2 56860.800 58024.600 485.617 0.634 o
-2 2 3 15164.800 14487.000 178.831 5.994 o
-2 2 4 43026.400 42751.700 354.588 1.083 o
-2 2 5 17816.800 17693.200 171.561 4.817 o
-2 2 6 3070.640 2718.360 66.633 52.425 o
-2 2 7 11880.900 10964.800 167.307 8.404 o
-2 2 8 31.932 46.995 24.900 1356.330 o
-2 2 9 7755.520 7574.340 124.454 15.171 o
-2 2 10 3845.590 3975.130 94.218 34.202 o
-2 2 11 3628.050 3804.280 98.028 34.969 o
-2 2 12 3705.780 3491.420 97.704 35.468 o
-2 2 13 411.302 484.616 52.840 223.903 o
-2 2 14 748.150 789.003 64.177 139.479 o
-2 2 15 5330.920 5502.510 135.376 20.410 o
-2 2 16 1164.200 1241.560 100.815 67.057 o
-2 2 17 99.295 3.530 79.319 160.224 o
-2 2 18 5775.680 5374.230 285.349 9.022 o
-2 2 19 4538.930 5289.310 325.268 7.844 o
-2 2 20 2488.680 2310.310 230.644 16.062 o
-2 2 21 907.972 1014.100 137.952 45.141 o
-2 3 1 10284.000 10740.600 112.271 10.963 o
-2 3 2 17276.300 17609.600 285.958 3.984 o
-2 3 3 243.056 264.724 27.728 569.036 o
-2 3 4 10048.300 10472.200 122.129 11.028 o
-2 3 5 9947.440 10359.100 127.240 11.021 o
-2 3 6 2092.130 2051.410 61.614 74.406 o
-2 3 7 3289.790 3462.220 79.343 42.974 o
-2 3 8 4613.810 4930.470 113.103 25.812 o
-2 3 9 1693.470 1852.560 66.093 81.886 o
-2 3 10 1109.690 1332.710 63.519 110.262 o
-2 3 11 8035.500 7851.460 138.244 13.895 o
-2 3 12 3905.350 3926.040 103.559 32.105 o
-2 3 13 289.673 296.797 45.490 315.766 o
-2 3 14 218.109 210.032 43.569 372.703 o
-2 3 15 6640.820 6574.580 184.688 13.518 o
-2 3 16 2255.430 2225.490 129.602 37.465 o
-2 3 17 28.747 54.959 47.628 434.169 o
-2 3 18 767.083 625.994 84.518 101.522 o
-2 3 19 5391.120 5540.160 893.008 1.268 o
-2 3 20 1264.430 1769.030 239.515 16.423 o
-2 3 21 27.270 7.215 150.806 46.171 o
-2 4 1 15.654 50.086 21.960 1764.050 o
-2 4 2 15818.800 15790.200 157.598 5.790 o
-2 4 3 2591.460 2823.080 81.946 51.174 o
-2 4 4 20921.900 20560.900 194.169 3.737 o
-2 4 5 15211.900 15192.200 164.749 6.022 o
-2 4 6 28318.600 27637.700 247.310 2.267 o
-2 4 7 14232.300 14162.300 166.810 6.550 o
-2 4 8 511.092 520.432 42.793 256.690 o
-2 4 9 76206.300 73753.500 535.639 0.397 o
-2 4 10 616.836 690.912 50.145 195.836 o
-2 4 11 9640.760 9563.000 151.720 10.851 o
-2 4 12 20168.400 19760.600 291.080 3.352 o
-2 4 13 26761.400 26346.500 365.831 2.098 o
-2 4 14 2946.710 3126.190 204.683 18.204 o
-2 4 15 99.817 107.501 53.837 315.954 o
-2 4 16 15565.200 15897.700 416.847 3.205 o
-2 4 17 462.950 542.515 78.198 127.362 o
-2 4 18 849.114 752.658 94.905 82.927 o
-2 4 19 2101.280 2233.800 152.411 31.016 o
-2 4 20 2682.770 2732.220 210.685 18.031 o
-2 4 21 1.154 94.771 83.558 148.056 o
-2 5 1 4562.190 4388.740 85.437 31.263 o
-2 5 2 1.187 20.808 23.877 1748.450 o
-2 5 3 48311.200 47142.400 359.307 0.908 o
-2 5 4 14821.600 14578.400 165.892 6.258 o
-2 5 5 2476.610 2742.150 71.518 57.402 o
-2 5 6 15339.500 14635.900 172.114 5.989 o
-2 5 7 37316.500 36152.500 310.978 1.414 o
-2 5 8 1927.410 2221.700 107.128 48.929 o
-2 5 9 4005.030 4282.310 95.853 32.318 o
-2 5 10 13663.500 13793.200 181.856 6.630 o
-2 5 11 3096.770 3078.260 88.808 43.138 o
-2 5 12 752.797 893.265 83.546 99.438 o
-2 5 13 189.319 197.412 56.287 263.818 o
-2 5 14 6322.860 6004.610 180.195 14.485 o
-2 5 15 430.186 454.967 86.520 111.973 o
-2 5 16 0.269 40.290 58.806 299.799 o
-2 5 17 1822.670 1750.740 127.374 42.135 o
-2 5 18 1856.940 1774.590 135.389 38.620 o
-2 5 19 738.594 827.276 151.082 40.087 o
-2 5 20 374.691 364.112 75.004 145.417 o
-2 5 21 1.562 -168.548 100.537 104.238 o
-2 6 1 1741.580 2064.900 68.635 76.468 o
-2 6 2 1851.110 1844.100 63.170 80.704 o
-2 6 3 6516.740 6106.740 108.706 19.683 o
-2 6 4 260.683 302.232 36.278 420.443 o
-2 6 5 518.742 591.599 45.487 235.422 o
-2 6 6 12605.200 12299.700 162.912 7.753 o
-2 6 7 132.393 217.655 34.279 564.872 o
-2 6 8 34.913 74.148 29.267 993.643 o
-2 6 9 14698.700 14876.200 188.711 5.963 o
-2 6 10 5180.760 5100.460 287.908 9.220 o
-2 6 11 3551.460 3614.500 132.022 28.351 o
-2 6 12 4402.610 4571.060 152.879 21.317 o
-2 6 13 17090.100 17329.200 301.569 3.902 o
-2 6 14 950.361 1028.610 121.173 54.997 o
-2 6 15 3534.380 3440.400 148.387 25.524 o
-2 6 16 7390.430 7395.390 316.846 6.960 o
-2 6 17 159.933 219.292 65.852 206.280 o
-2 6 18 6402.100 7012.900 221.666 11.348 o
-2 6 19 514.255 712.731 121.056 61.154 o
-2 6 20 2079.170 2112.110 193.682 21.983 o
-2 6 21 2757.530 2135.710 263.171 12.790 o
-2 7 1 2308.050 2200.230 96.612 50.607 o
-2 7 2 359.165 297.177 49.121 271.032 o
-2 7 3 4703.260 5007.490 106.758 26.289 o
-2 7 4 2279.980 2312.560 76.805 60.220 o
-2 7 5 4.623 56.961 33.291 876.937 o
-2 7 6 833.483 981.253 107.554 67.607 o
-2 7 7 7437.050 7617.070 133.771 15.067 o
-2 7 8 44.367 28.722 26.454 1216.670 o
-2 7 9 169.303 175.510 42.680 411.964 o
-2 7 10 3688.660 3561.990 130.464 28.277 o
-2 7 11 283.145 294.306 60.848 213.023 o
-2 7 12 6466.750 6531.490 184.585 13.730 o
-2 7 13 121.442 323.434 66.477 201.459 o
-2 7 14 2910.330 2993.690 139.658 30.052 o
-2 7 15 1432.750 1364.470 113.186 54.040 o
-2 7 16 6589.000 6342.090 204.964 12.420 o
-2 7 17 244.925 249.372 69.996 176.685 o
-2 7 18 3.888 -59.140 66.909 234.876 o
-2 7 19 2461.270 2436.440 235.080 15.539 o
-2 7 20 843.668 771.772 177.419 29.950 o
-2 8 1 608.251 581.720 53.233 191.500 o
-2 8 2 3868.460 3835.120 128.989 27.479 o
-2 8 3 8327.950 8113.820 222.105 9.676 o
-2 8 4 1607.550 1628.750 75.575 78.098 o
-2 8 5 3689.580 3579.060 121.639 30.035 o
-2 8 6 2649.900 2762.540 109.262 40.640 o
-2 8 7 2750.140 2767.910 90.157 46.738 o
-2 8 8 11311.600 11469.800 282.473 6.038 o
-2 8 9 525.504 593.776 72.181 137.920 o
-2 8 10 17.684 -41.337 43.895 533.230 o
-2 8 11 1961.090 1933.850 161.631 29.465 o
-2 8 12 972.205 1019.070 96.772 75.809 o
-2 8 13 228.982 280.032 68.165 184.567 o
-2 8 14 71.276 75.828 58.529 282.130 o
-2 8 15 915.182 1153.530 145.592 40.902 o
-2 8 16 242.138 270.151 118.233 69.955 o
-2 8 17 360.950 303.979 74.163 150.755 o
-2 8 18 5037.900 5020.360 363.709 6.477 o
-2 8 19 1.262 109.408 124.193 67.644 o
-2 8 20 37.041 11.828 115.322 78.540 o
-2 9 1 9747.380 10256.800 177.616 9.663 o
-2 9 2 563.812 621.256 72.949 133.168 o
-2 9 3 2365.890 2447.460 122.919 38.582 o
-2 9 4 5734.580 5822.780 133.144 19.465 o
-2 9 5 744.580 910.843 71.249 121.177 o
-2 9 6 5617.700 6044.420 135.132 19.288 o
-2 9 7 4026.920 4030.070 112.960 29.534 o
-2 9 8 440.876 451.934 69.150 156.449 o
-2 9 9 1505.540 1493.840 106.109 57.167 o
-2 9 10 2644.220 2526.400 229.660 15.914 o
-2 9 11 530.848 535.534 77.719 125.493 o
-2 9 12 1488.990 1381.450 116.823 51.244 o
-2 9 13 1234.880 1114.950 110.858 58.986 o
-2 9 14 311.552 254.804 72.669 160.872 o
-2 9 15 1270.530 1205.190 198.118 23.368 o
-2 9 16 39.238 -20.551 82.389 152.786 o
-2 9 17 205.090 155.935 101.879 94.180 o
-2 9 18 2915.430 3308.490 498.251 3.985 o
-2 9 19 4363.020 4987.830 384.407 6.034 o
-2 10 1 8274.820 8355.000 220.231 9.709 o
-2 10 2 4108.060 4199.010 129.383 26.050 o
-2 10 3 559.958 662.256 79.003 118.609 o
-2 10 4 2249.110 2309.080 143.582 32.845 o
-2 10 5 16882.700 17421.500 295.140 3.985 o
-2 10 6 128.233 164.413 57.181 272.270 o
-2 10 7 3571.850 3433.120 191.309 18.813 o
-2 10 8 7674.740 8314.470 278.988 7.882 o
-2 10 9 6667.000 6529.720 252.999 9.769 o
-2 10 10 6102.350 6192.710 252.895 10.182 o
-2 10 11 27.631 4.358 79.125 166.124 o
-2 10 12 18071.400 18013.800 662.364 1.666 o
-2 10 13 7.056 171.505 85.727 138.461 o
-2 10 14 4022.030 3874.870 576.611 2.969 o
-2 10 15 6813.870 7725.850 312.584 7.211 o
-2 10 16 3868.200 4042.280 260.961 11.672 o
-2 10 17 2522.360 2581.630 535.213 3.519 o
-2 10 18 229.880 8.809 97.201 104.169 o
-2 11 1 898.800 907.376 97.622 77.246 o
-2 11 2 7931.580 8206.070 253.381 8.680 o
-2 11 3 5532.770 5727.950 232.992 11.801 o
-2 11 4 3596.980 3581.360 148.653 25.110 o
-2 11 5 589.437 642.165 81.928 111.918 o
-2 11 6 10512.800 11075.400 327.221 5.440 o
-2 11 7 199.900 330.562 133.064 56.189 o
-2 11 8 6288.290 6192.370 258.220 9.821 o
-2 11 9 2016.360 2241.520 187.127 23.187 o
-2 11 10 12868.800 12973.500 438.964 3.428 o
-2 11 11 1091.230 1263.570 180.376 27.826 o
-2 11 12 961.835 861.185 136.846 45.883 o
-2 11 13 7500.730 7840.070 310.493 7.046 o
-2 11 14 1448.390 1353.220 172.490 28.893 o
-2 11 15 942.231 732.885 229.166 18.660 o
-2 11 16 276.336 204.771 117.034 71.268 o
-2 12 1 87.646 95.981 68.844 205.645 o
-2 12 2 1073.650 1097.470 107.855 63.347 o
-2 12 3 1116.700 1086.320 108.004 62.751 o
-2 12 4 375.153 273.744 109.825 77.788 o
-2 12 5 305.401 515.997 110.818 75.704 o
-2 12 6 521.444 599.783 175.940 31.574 o
-2 12 7 425.508 446.442 144.892 46.041 o
-2 12 8 2717.370 2873.650 214.310 17.441 o
-2 12 9 818.674 1021.660 140.090 44.540 o
-2 12 10 1271.980 1251.620 362.082 7.691 o
-2 12 11 119.568 125.873 91.715 118.002 o
-2 12 12 2251.330 2030.130 223.252 17.341 o
-2 12 13 374.768 423.869 117.016 68.420 o
-2 12 14 3746.000 4092.180 486.275 4.082 o
-2 12 15 532.282 530.371 144.227 45.519 o
-2 13 1 343.758 315.011 99.776 92.364 o
-2 13 2 5.771 17.224 66.543 235.881 o
-2 13 3 1447.250 1734.340 136.834 40.350 o
-2 13 4 1.184 -27.436 82.571 154.527 o
-2 13 5 406.366 374.058 108.727 77.763 o
-2 13 6 1088.850 1239.160 160.959 33.780 o
-2 13 7 2.480 70.968 98.272 107.944 o
-2 13 8 3068.010 2833.080 227.649 15.564 o
-2 13 9 3.285 -6.552 91.360 126.147 o
-2 13 10 3082.920 2418.290 212.033 17.555 o
-2 13 11 2250.570 2243.360 210.065 18.999 o
-2 13 12 3322.350 3824.110 289.784 10.218 o
-2 14 1 1042.070 1457.790 239.515 16.765 o
-2 14 2 484.106 484.879 114.943 68.671 o
-2 14 3 1387.550 1244.060 156.650 34.150 o
-2 14 4 562.828 325.268 115.000 68.627 o
-2 14 5 472.375 470.426 127.339 57.614 o
-2 14 6 447.142 205.837 252.822 16.087 o
-2 14 7 3.378 113.844 102.454 98.808 o
-2 14 8 683.460 523.560 136.942 48.873 o
-1 -14 1 4483.210 3932.490 319.354 8.307 o
-1 -14 2 263.493 396.235 165.591 36.652 o
-1 -13 1 33.951 122.550 147.849 47.631 o
-1 -13 2 958.712 1057.080 171.505 31.028 o
-1 -13 3 1661.780 1794.970 178.763 26.195 o
-1 -13 4 1.085 -65.018 97.580 110.664 o
-1 -13 5 65.001 -42.733 95.868 112.433 o
-1 -13 6 435.608 487.902 177.419 31.491 o
-1 -12 1 10450.400 10557.700 249.437 7.202 o
-1 -12 2 55.792 152.173 67.250 215.206 o
-1 -12 3 1360.100 1512.570 122.692 48.457 o
-1 -12 4 5643.740 5397.280 248.791 10.908 o
-1 -12 5 2760.900 2793.290 213.149 17.581 o
-1 -12 6 985.986 674.736 130.368 50.155 o
-1 -12 7 193.877 172.271 112.851 77.854 o
-1 -12 8 2023.190 2270.670 298.655 10.570 o
-1 -11 1 77.885 33.173 43.818 481.668 o
-1 -11 2 6727.650 7013.560 197.723 12.428 o
-1 -11 3 1076.320 1013.350 99.970 70.888 o
-1 -11 4 2897.420 3228.700 153.712 26.589 o
-1 -11 5 3.269 174.817 65.935 228.896 o
-1 -11 6 508.216 608.573 156.684 39.109 o
-1 -11 7 341.090 446.633 119.886 65.802 o
-1 -11 8 955.260 852.756 143.124 42.684 o
-1 -11 9 233.944 490.859 177.419 32.069 o
-1 -11 10 372.943 405.106 183.333 29.869 o
-1 -11 11 1481.610 1386.820 260.214 14.127 o
-1 -10 1 1756.690 2002.290 102.543 53.976 o
-1 -10 2 112.444 85.360 44.353 437.470 o
-1 -10 3 6757.150 7018.690 188.178 12.960 o
-1 -10 4 1522.610 1653.360 158.308 32.347 o
-1 -10 5 493.357 468.345 75.682 133.958 o
-1 -10 6 6215.580 6401.670 198.333 13.148 o
-1 -10 7 264.775 373.776 75.708 149.709 o
-1 -10 8 6360.920 6143.030 206.354 12.622 o
-1 -10 9 2491.690 2661.500 158.510 27.542 o
-1 -10 10 7205.560 7209.150 356.168 5.984 o
-1 -10 11 18.602 30.107 89.461 130.156 o
-1 -10 12 11.236 279.936 126.487 64.156 o
-1 -9 1 3788.520 3999.050 215.920 15.421 o
-1 -9 2 1250.870 1237.950 78.259 88.064 o
-1 -9 3 154.081 216.936 46.229 364.712 o
-1 -9 4 9540.550 9295.360 173.825 10.274 o
-1 -9 5 889.513 915.990 93.267 82.363 o
-1 -9 6 4177.130 4468.490 162.294 20.647 o
-1 -9 7 10703.200 11086.800 251.568 6.956 o
-1 -9 8 6033.360 6379.240 199.806 13.237 o
-1 -9 9 3136.250 2960.920 156.791 25.678 o
-1 -9 10 1323.680 1403.190 121.179 50.038 o
-1 -9 11 16001.500 16639.400 341.835 3.758 o
-1 -9 12 1295.020 1234.440 126.437 47.963 o
-1 -9 13 677.545 535.496 99.637 82.723 o
-1 -9 14 3122.190 2944.320 268.206 11.937 o
-1 -8 1 7844.000 7583.730 163.975 12.935 o
-1 -8 2 1247.720 1294.900 73.743 92.708 o
-1 -8 3 177.832 187.626 60.992 234.264 o
-1 -8 4 8831.680 8742.560 218.096 9.341 o
-1 -8 5 6893.060 7081.630 141.925 15.711 o
-1 -8 6 3687.210 3723.950 176.001 20.429 o
-1 -8 7 724.065 702.978 83.931 102.642 o
-1 -8 8 65.341 115.839 59.167 273.680 o
-1 -8 9 1114.530 1114.320 101.715 67.925 o
-1 -8 10 751.789 640.344 87.198 97.444 o
-1 -8 11 1509.170 1424.770 119.114 49.585 o
-1 -8 12 66.672 37.178 65.914 229.807 o
-1 -8 13 10686.900 10303.200 274.157 6.581 o
-1 -8 14 378.396 316.983 88.642 111.886 o
-1 -8 15 2301.280 2095.910 163.397 27.766 o
-1 -7 1 1739.910 1695.880 69.771 79.520 o
-1 -7 2 5110.320 4754.900 105.871 25.484 o
-1 -7 3 207.462 155.628 46.522 353.301 o
-1 -7 4 4805.330 4869.700 108.896 25.881 o
-1 -7 5 6961.060 7112.530 131.060 16.306 o
-1 -7 6 747.475 860.551 80.905 104.401 o
-1 -7 7 3269.270 3573.110 133.464 29.118 o
-1 -7 8 3552.480 3658.120 189.028 18.963 o
-1 -7 9 1095.440 1011.400 94.159 76.371 o
-1 -7 10 309.214 402.084 73.863 151.895 o
-1 -7 11 7708.490 7667.290 214.397 10.546 o
-1 -7 12 179.946 122.866 65.202 213.255 o
-1 -7 13 3671.390 3834.080 170.106 21.192 o
-1 -7 14 4780.200 5007.610 197.315 15.495 o
-1 -7 15 1463.220 1900.810 199.906 22.090 o
-1 -7 16 5758.400 4666.490 266.399 10.102 o
-1 -7 17 640.933 713.340 137.833 47.963 o
-1 -6 1 9407.490 8882.290 132.656 12.047 o
-1 -6 2 9023.950 9282.030 137.491 12.050 o
-1 -6 3 511.895 578.250 45.316 238.473 o
-1 -6 4 18284.500 17902.600 203.317 4.442 o
-1 -6 5 29.675 -2.526 26.337 1355.430 o
-1 -6 6 5543.800 5414.270 106.256 23.153 o
-1 -6 7 4323.320 4296.760 155.153 21.477 o
-1 -6 8 1496.260 1519.730 102.040 59.876 o
-1 -6 9 1969.790 1771.510 112.816 47.684 o
-1 -6 10 179.120 20.168 47.086 382.260 o
-1 -6 11 151.964 197.423 59.539 247.239 o
-1 -6 12 879.667 877.830 133.213 48.461 o
-1 -6 13 1742.080 1770.670 131.304 40.898 o
-1 -6 14 327.545 405.145 80.658 130.958 o
-1 -6 15 2933.870 3021.980 176.410 22.499 o
-1 -6 16 790.788 847.946 115.290 62.145 o
-1 -6 17 89.067 -6.355 73.434 186.708 o
-1 -6 18 3656.030 4296.610 301.620 9.346 o
-1 -5 1 6255.720 6607.350 105.758 19.942 o
-1 -5 2 6709.280 6705.900 106.910 18.787 o
-1 -5 3 24275.700 23716.800 225.192 2.910 o
-1 -5 4 3673.150 3849.110 83.559 37.879 o
-1 -5 5 10271.800 10428.800 139.585 10.363 o
-1 -5 6 2456.800 2412.780 69.142 60.981 o
-1 -5 7 9290.960 9477.760 187.896 9.895 o
-1 -5 8 521.923 537.434 62.859 167.691 o
-1 -5 9 161.488 149.340 53.321 299.499 o
-1 -5 10 7147.980 7196.190 182.971 12.797 o
-1 -5 11 1566.000 1672.470 139.033 38.975 o
-1 -5 12 396.449 359.561 68.343 165.930 o
-1 -5 13 2387.320 2602.540 239.593 15.056 o
-1 -5 14 1206.510 1270.830 111.744 57.801 o
-1 -5 15 61.736 147.720 77.333 165.565 o
-1 -5 16 5636.520 5786.750 245.354 10.983 o
-1 -5 17 3946.740 3714.580 185.885 18.703 o
-1 -5 18 346.859 280.664 99.608 92.980 o
-1 -5 19 521.334 337.359 96.300 93.281 o
-1 -4 1 2383.850 2298.060 57.841 68.752 o
-1 -4 2 1877.020 1954.120 55.063 84.978 o
-1 -4 3 24.675 17.990 21.592 1877.140 o
-1 -4 4 43.142 124.573 25.857 1088.550 o
-1 -4 5 2707.000 2732.640 72.130 54.403 o
-1 -4 6 7436.620 6983.440 103.756 17.335 o
-1 -4 7 1856.610 2185.190 89.654 59.326 o
-1 -4 8 3303.720 3399.070 114.309 33.762 o
-1 -4 9 25593.900 25462.200 332.478 2.319 o
-1 -4 10 8598.090 8523.460 191.385 10.594 o
-1 -4 11 27.260 77.656 46.381 450.715 o
-1 -4 12 7984.290 7950.970 199.225 10.931 o
-1 -4 13 9628.420 9695.510 227.858 8.336 o
-1 -4 14 0.647 48.692 56.236 326.010 o
-1 -4 15 27.694 51.314 62.276 261.584 o
-1 -4 16 3569.900 3431.710 164.177 22.730 o
-1 -4 17 1082.650 1076.510 115.227 57.664 o
-1 -4 18 245.314 342.123 86.215 122.035 o
-1 -4 19 283.431 202.353 97.274 99.696 o
-1 -3 1 25943.200 27174.600 208.449 2.597 o
-1 -3 2 2029.310 1755.730 47.747 88.943 o
-1 -3 3 63097.800 61790.900 859.881 0.435 o
-1 -3 4 25642.300 23923.900 203.078 2.816 o
-1 -3 5 10582.000 10589.500 122.865 10.499 o
-1 -3 6 9372.590 9500.260 117.220 12.308 o
-1 -3 7 59902.000 57540.800 415.029 0.626 o
-1 -3 8 496.467 660.214 61.572 169.015 o
-1 -3 9 15430.100 15574.600 241.222 5.013 o
-1 -3 10 30818.900 30809.300 372.303 1.722 o
-1 -3 11 13839.100 14043.600 247.324 5.550 o
-1 -3 12 10505.700 10833.900 238.830 7.386 o
-1 -3 13 2672.270 2938.730 129.747 33.687 o
-1 -3 14 10600.400 10751.800 239.243 7.354 o
-1 -3 15 14.891 54.383 51.767 376.585 o
-1 -3 16 2480.970 2680.870 144.682 30.934 o
-1 -3 17 3343.240 3049.020 182.448 20.731 o
-1 -3 18 2201.000 2334.670 267.607 12.707 o
-1 -3 19 425.045 350.504 147.849 44.639 o
-1 -3 20 451.441 322.680 119.758 65.333 o
-1 -2 1 7270.200 6511.360 73.218 19.934 o
-1 -2 2 348.886 313.870 25.923 491.982 o
-1 -2 3 5550.130 5022.640 71.013 27.559 o
-1 -2 4 19601.600 19001.600 165.790 4.292 o
-1 -2 5 8242.270 8541.910 105.593 14.716 o
-1 -2 6 2140.390 2512.010 60.925 69.528 o
-1 -2 7 111.451 171.679 36.980 545.777 o
-1 -2 8 11272.600 11705.800 143.639 9.081 o
-1 -2 9 1464.530 1531.110 60.250 98.237 o
-1 -2 10 806.503 913.980 72.983 115.158 o
-1 -2 11 219.119 244.693 52.446 282.269 o
-1 -2 12 7064.890 6913.850 171.831 13.686 o
-1 -2 13 2407.260 2585.800 118.066 39.638 o
-1 -2 14 3460.350 3512.420 138.901 27.450 o
-1 -2 15 219.210 153.990 61.279 228.832 o
-1 -2 16 7547.190 7676.700 242.076 9.448 o
-1 -2 17 163.108 207.951 63.468 219.854 o
-1 -2 18 7462.260 7552.270 223.482 10.338 o
-1 -2 19 251.724 383.809 92.887 106.331 o
-1 -2 20 185.494 245.429 130.107 59.171 o
-1 -2 21 4726.060 4112.860 331.182 7.738 o
-1 -1 1 35517.400 36004.700 226.233 1.593 o
-1 -1 2 188.270 233.606 29.023 613.057 o
-1 -1 3 14761.600 15561.600 133.501 6.465 o
-1 -1 4 13791.400 14274.200 132.847 7.168 o
-1 -1 5 68.850 40.614 22.852 1359.330 o
-1 -1 6 1395.290 1542.970 49.760 112.706 o
-1 -1 7 9422.030 9635.380 123.235 11.985 o
-1 -1 8 373.844 379.745 35.443 363.446 o
-1 -1 9 1591.150 1647.730 60.944 91.862 o
-1 -1 10 11288.000 11019.600 152.916 9.078 o
-1 -1 11 27.274 55.957 34.144 797.053 o
-1 -1 12 23460.900 22700.300 287.665 2.807 o
-1 -1 13 741.517 737.448 57.284 159.305 o
-1 -1 14 5152.790 5147.010 157.248 18.777 o
-1 -1 15 14924.300 14769.100 326.076 4.230 o
-1 -1 16 26669.500 25962.700 454.623 1.846 o
-1 -1 17 4227.980 4305.180 161.554 20.806 o
-1 -1 18 900.245 873.014 94.820 80.740 o
-1 -1 19 12936.800 13321.500 382.566 4.003 o
-1 -1 20 1234.490 1112.940 209.946 21.229 o
-1 -1 21 1667.070 1431.180 227.687 17.720 o
-1 0 1 0.885 15.606 11.524 6698.480 o
-1 0 2 6924.610 7062.620 70.589 20.244 o
-1 0 3 6353.160 6402.810 88.180 21.329 o
-1 0 4 1771.490 1772.680 46.678 97.392 o
-1 0 5 10458.900 10631.600 116.490 10.749 o
-1 0 6 9099.030 9771.460 117.337 12.451 o
-1 0 7 0.677 80.823 37.132 704.989 o
-1 0 8 2.323 48.606 24.074 1609.460 o
-1 0 9 7800.730 7135.450 116.047 15.893 o
-1 0 10 4336.630 4516.550 96.245 30.223 o
-1 0 11 658.223 720.886 68.288 136.742 o
-1 0 12 520.640 453.994 46.349 242.278 o
-1 0 13 4013.820 4094.880 106.221 30.727 o
-1 0 14 1699.790 1869.370 107.374 52.474 o
-1 0 15 502.709 603.364 74.145 133.859 o
-1 0 16 3188.520 3213.960 136.953 29.282 o
-1 0 17 4494.680 4080.610 155.154 21.341 o
-1 0 18 2189.910 2129.220 176.672 25.032 o
-1 0 19 46.820 -88.494 69.489 212.455 o
-1 0 20 50.363 12.661 74.028 186.861 o
-1 0 21 3229.930 2569.940 467.203 4.499 o
-1 1 1 30572.800 29058.300 187.034 2.157 o
-1 1 2 711.129 636.944 27.267 275.706 o
-1 1 3 38295.700 39147.900 357.192 1.273 o
-1 1 4 27933.300 29301.600 215.985 2.302 o
-1 1 5 8204.280 8797.280 103.975 14.659 o
-1 1 6 69718.100 71282.700 468.547 0.459 o
-1 1 7 23134.700 23518.800 211.078 3.114 o
-1 1 8 2695.370 2763.490 89.488 47.489 o
-1 1 9 19901.900 19094.900 200.709 4.014 o
-1 1 10 5358.290 4804.960 98.843 25.484 o
-1 1 11 2205.080 2284.510 74.567 62.679 o
-1 1 12 7130.180 6891.710 128.705 16.369 o
-1 1 13 9574.310 9284.990 155.959 10.876 o
-1 1 14 321.781 345.387 46.516 292.773 o
-1 1 15 4479.960 4368.830 136.065 23.702 o
-1 1 16 10259.400 10535.100 223.103 7.966 o
-1 1 17 1466.580 1461.460 145.648 37.382 o
-1 1 18 210.637 275.997 82.933 133.722 o
-1 1 19 8381.350 8469.040 302.835 6.894 o
-1 1 20 2030.390 2112.210 187.624 23.190 o
-1 1 21 3155.000 3219.060 340.053 7.941 o
-1 2 1 4566.300 4619.430 59.881 34.446 o
-1 2 2 10999.000 10569.500 100.330 10.689 o
-1 2 3 1913.370 1706.040 42.874 96.850 o
-1 2 4 30321.600 29387.600 220.031 2.105 o
-1 2 5 17043.300 16441.400 153.049 5.345 o
-1 2 6 16334.300 16182.500 158.867 5.549 o
-1 2 7 3578.360 3502.600 72.572 42.359 o
-1 2 8 4572.560 4567.680 87.578 30.476 o
-1 2 9 9911.510 9567.690 133.373 11.219 o
-1 2 10 437.616 454.664 40.719 292.140 o
-1 2 11 212.610 267.997 35.566 465.643 o
-1 2 12 9389.610 9225.740 149.169 11.301 o
-1 2 13 2594.190 2617.850 97.738 45.776 o
-1 2 14 120.927 92.271 34.739 626.172 o
-1 2 15 228.796 239.825 42.168 378.746 o
-1 2 16 1931.770 1832.670 115.633 46.392 o
-1 2 17 230.433 201.237 75.782 157.416 o
-1 2 18 107.330 171.544 93.145 114.230 o
-1 2 19 86.290 163.252 69.835 196.804 o
-1 2 20 640.422 667.214 267.607 14.145 o
-1 2 21 116.091 -42.224 140.457 52.551 o
-1 3 1 3912.910 3872.580 73.188 38.506 o
-1 3 2 11404.200 11078.400 113.577 9.867 o
-1 3 3 20883.700 19831.900 153.763 4.010 o
-1 3 4 1612.800 1800.730 49.509 99.757 o
-1 3 5 13600.800 13516.100 138.379 7.363 o
-1 3 6 29934.400 29387.800 240.560 2.094 o
-1 3 7 14099.200 14056.200 153.199 6.810 o
-1 3 8 17978.100 17026.900 178.943 4.803 o
-1 3 9 4043.820 4486.200 88.495 33.004 o
-1 3 10 43363.500 43365.000 556.680 0.899 o
-1 3 11 6765.820 7245.430 124.022 16.987 o
-1 3 12 6620.650 7048.690 128.190 17.108 o
-1 3 13 20163.600 20577.900 240.456 3.602 o
-1 3 14 2548.410 2609.000 117.008 39.097 o
-1 3 15 11942.000 11718.000 240.269 6.635 o
-1 3 16 1080.150 955.885 92.762 78.678 o
-1 3 17 3831.820 4088.430 159.091 22.212 o
-1 3 18 1086.600 1041.710 99.100 71.327 o
-1 3 19 871.390 1088.470 141.935 43.081 o
-1 3 20 179.153 304.569 86.967 123.753 o
-1 3 21 841.881 836.168 130.368 50.650 o
-1 3 22 986.205 1265.590 227.687 18.546 o
-1 4 1 1803.490 1637.150 50.654 95.145 o
-1 4 2 1108.770 1090.310 44.871 147.916 o
-1 4 3 3492.540 3678.160 71.330 42.650 o
-1 4 4 17321.200 16590.300 229.578 4.576 o
-1 4 5 92.775 153.702 26.215 900.009 o
-1 4 6 1471.810 1492.720 52.578 107.315 o
-1 4 7 29978.900 30812.000 260.117 2.003 o
-1 4 8 13382.100 12828.700 164.746 7.222 o
-1 4 9 331.538 287.946 32.477 432.913 o
-1 4 10 1316.380 1510.880 69.055 93.182 o
-1 4 11 6996.730 6973.590 118.014 17.228 o
-1 4 12 951.979 1067.650 59.596 130.057 o
-1 4 13 12742.400 12720.400 240.255 6.192 o
-1 4 14 350.230 413.541 64.829 180.905 o
-1 4 15 1418.570 1543.110 110.071 55.262 o
-1 4 16 994.713 1001.480 96.657 75.683 o
-1 4 17 5365.020 5162.910 351.056 6.764 o
-1 4 18 1601.600 1482.400 117.070 49.705 o
-1 4 19 72.125 43.192 63.001 248.873 o
-1 4 20 2729.940 2752.410 213.241 17.633 o
-1 4 21 3623.470 3579.160 252.822 12.561 o
-1 5 1 5613.500 5654.260 96.335 23.654 o
-1 5 2 5351.060 5502.020 94.739 24.860 o
-1 5 3 189.447 197.807 31.157 585.939 o
-1 5 4 5636.880 5720.900 96.218 23.501 o
-1 5 5 4087.020 3970.400 81.683 35.435 o
-1 5 6 904.021 924.201 47.302 164.765 o
-1 5 7 18.088 9.997 37.559 714.150 o
-1 5 8 17533.800 17509.300 186.085 4.796 o
-1 5 9 235.028 326.437 46.522 317.958 o
-1 5 10 2858.120 2899.450 71.366 52.069 o
-1 5 11 13628.500 13446.600 237.106 5.850 o
-1 5 12 15251.000 14900.200 259.349 4.924 o
-1 5 13 7216.040 7149.430 185.322 12.621 o
-1 5 14 0.231 -25.463 42.464 584.337 o
-1 5 15 31913.700 31626.200 433.998 1.531 o
-1 5 16 241.705 311.558 107.079 83.560 o
-1 5 17 7556.350 8191.060 223.235 10.083 o
-1 5 18 8375.850 8506.150 236.168 9.006 o
-1 5 19 12588.500 12795.500 294.058 5.325 o
-1 5 20 3904.120 3903.120 345.967 7.437 o
-1 5 21 15.207 127.150 127.150 64.309 o
-1 5 22 11433.700 12007.100 561.826 2.548 o
-1 6 1 2098.430 2134.210 72.557 66.640 o
-1 6 2 3404.680 3565.630 83.343 40.663 o
-1 6 3 1400.650 1569.540 60.987 98.868 o
-1 6 4 3852.690 3959.910 87.365 35.644 o
-1 6 5 12079.000 11749.000 152.643 8.383 o
-1 6 6 564.965 573.312 43.622 238.160 o
-1 6 7 1993.110 2094.570 65.397 73.446 o
-1 6 8 2605.050 2705.120 67.334 57.820 o
-1 6 9 12672.900 11742.200 228.184 6.603 o
-1 6 10 88.726 68.944 42.022 498.036 o
-1 6 11 606.550 620.858 73.287 130.176 o
-1 6 12 6610.200 6526.060 176.169 14.135 o
-1 6 13 10306.300 10469.400 276.647 6.621 o
-1 6 14 261.330 359.237 67.705 179.837 o
-1 6 15 624.843 727.652 85.718 102.354 o
-1 6 16 9946.720 10018.900 245.791 7.607 o
-1 6 17 4379.930 4832.450 178.033 18.077 o
-1 6 18 459.759 486.785 80.625 123.042 o
-1 6 19 427.640 533.619 107.666 77.324 o
-1 6 20 5350.000 6327.910 340.053 6.966 o
-1 6 21 409.556 534.766 109.757 75.113 o
-1 7 1 648.596 706.468 56.338 170.946 o
-1 7 2 39144.300 38275.100 336.937 1.281 o
-1 7 3 4595.070 4386.790 136.919 23.257 o
-1 7 4 6678.180 6970.500 201.408 12.277 o
-1 7 5 13113.600 12457.600 167.900 7.378 o
-1 7 6 27802.600 27163.300 267.981 2.274 o
-1 7 7 635.487 741.398 54.631 175.961 o
-1 7 8 10.976 39.927 26.869 1302.090 o
-1 7 9 15351.700 14982.500 252.076 4.977 o
-1 7 10 1418.850 1374.100 97.517 65.178 o
-1 7 11 0.111 -43.130 40.380 646.346 o
-1 7 12 10721.900 10409.100 288.812 6.233 o
-1 7 13 1370.960 1437.290 112.330 54.832 o
-1 7 14 27.521 -37.647 47.410 453.242 o
-1 7 15 5974.900 5954.190 192.158 14.040 o
-1 7 16 20.016 -42.379 52.164 379.474 o
-1 7 17 5465.890 5813.290 222.922 12.460 o
-1 7 18 2139.750 2008.660 301.442 10.402 o
-1 7 19 4035.600 4078.840 266.128 11.224 o
-1 7 20 2058.320 2033.550 185.773 23.571 o
-1 7 21 1632.080 1740.980 209.946 20.211 o
-1 8 1 1667.390 1862.050 96.031 59.728 o
-1 8 2 1621.560 1948.390 77.859 72.803 o
-1 8 3 15486.900 15302.400 202.566 5.482 o
-1 8 4 7602.070 7820.160 141.478 14.281 o
-1 8 5 30.666 11.352 36.994 716.325 o
-1 8 6 5443.070 5315.310 116.202 22.465 o
-1 8 7 4217.100 4417.150 106.742 29.138 o
-1 8 8 4236.730 4167.090 103.497 30.134 o
-1 8 9 108.215 110.293 48.233 377.478 o
-1 8 10 1111.660 1110.760 93.416 75.923 o
-1 8 11 8.649 95.345 52.248 364.785 o
-1 8 12 222.166 207.101 61.336 224.290 o
-1 8 13 3898.440 3895.430 153.906 23.070 o
-1 8 14 236.124 202.237 65.695 199.369 o
-1 8 15 33.755 43.604 60.813 273.378 o
-1 8 16 1486.720 1328.900 117.814 50.917 o
-1 8 17 106.014 10.105 59.968 269.448 o
-1 8 18 3203.940 3443.770 244.443 13.590 o
-1 8 19 56.132 31.431 75.711 177.572 o
-1 8 20 1909.570 1758.030 152.331 32.601 o
-1 9 1 1428.130 1465.810 81.926 77.688 o
-1 9 2 9913.180 9668.020 183.952 9.548 o
-1 9 3 2975.430 3053.470 166.880 24.053 o
-1 9 4 8305.370 8506.580 158.473 12.271 o
-1 9 5 1019.450 1106.640 72.210 104.823 o
-1 9 6 23519.300 23812.500 274.802 2.796 o
-1 9 7 1047.750 1100.780 69.964 107.330 o
-1 9 8 845.816 814.556 81.299 101.327 o
-1 9 9 12649.500 12695.300 249.259 6.068 o
-1 9 10 1335.900 1269.930 101.745 63.711 o
-1 9 11 8536.400 8812.060 258.305 8.098 o
-1 9 12 49.681 -17.398 66.828 228.811 o
-1 9 13 6211.400 5969.580 191.612 13.820 o
-1 9 14 2708.810 2701.750 151.126 28.523 o
-1 9 15 1891.070 1748.320 131.754 39.927 o
-1 9 16 1720.960 1693.590 135.426 39.546 o
-1 9 17 274.017 266.390 272.042 14.020 o
-1 9 18 3126.910 3420.930 248.791 13.289 o
-1 9 19 12.611 93.365 95.893 112.572 o
-1 10 1 0.433 -24.017 37.709 740.633 o
-1 10 2 881.435 1068.950 77.155 102.579 o
-1 10 3 5267.590 5562.860 137.380 20.266 o
-1 10 4 1621.430 1649.700 94.281 62.885 o
-1 10 5 8868.280 8905.660 170.135 11.089 o
-1 10 6 23.948 31.260 39.844 620.171 o
-1 10 7 10173.800 9628.920 219.196 8.337 o
-1 10 8 610.507 727.774 83.552 106.614 o
-1 10 9 6177.900 6096.290 181.967 14.471 o
-1 10 10 2520.740 2261.560 130.466 35.757 o
-1 10 11 241.721 141.323 63.030 216.389 o
-1 10 12 8624.030 8765.840 229.676 9.037 o
-1 10 13 1071.760 1096.490 111.645 60.358 o
-1 10 14 971.258 1009.420 106.836 66.151 o
-1 10 15 1697.610 1524.140 132.374 41.427 o
-1 10 16 2706.640 2747.750 171.752 24.120 o
-1 10 17 3.171 -158.030 130.107 62.236 o
-1 10 18 49.694 70.292 109.757 85.784 o
-1 10 19 1372.370 836.825 218.817 19.719 o
-1 11 1 109.135 100.726 61.033 252.181 o
-1 11 2 2683.840 2699.060 114.722 38.797 o
-1 11 3 97.442 23.284 44.368 462.570 o
-1 11 4 61.747 47.134 45.574 454.482 o
-1 11 5 76.154 54.332 43.804 476.429 o
-1 11 6 346.148 211.422 86.076 120.897 o
-1 11 7 3267.460 3531.700 151.705 25.521 o
-1 11 8 1506.610 1464.040 172.835 28.487 o
-1 11 9 928.391 1128.390 138.750 44.239 o
-1 11 10 1252.880 1243.240 146.363 38.635 o
-1 11 11 4919.110 4072.980 381.450 6.096 o
-1 11 12 1495.820 1132.840 145.960 37.897 o
-1 11 13 1465.960 1560.420 171.416 28.847 o
-1 11 14 7507.620 7779.950 391.800 5.103 o
-1 11 15 1633.670 1915.210 191.103 23.465 o
-1 11 16 1417.960 1476.280 203.884 21.775 o
-1 11 17 276.714 387.291 147.849 45.387 o
-1 12 1 315.438 264.167 62.909 200.607 o
-1 12 2 189.688 279.914 69.264 183.430 o
-1 12 3 39.491 97.531 60.995 265.439 o
-1 12 4 46.897 90.083 57.240 297.963 o
-1 12 5 2014.320 2103.730 177.690 25.249 o
-1 12 6 697.204 810.452 186.290 27.728 o
-1 12 7 12.679 156.501 84.662 141.944 o
-1 12 8 4332.280 4235.890 223.697 14.065 o
-1 12 9 2890.180 3056.430 276.478 11.450 o
-1 12 10 1482.740 1046.500 146.318 38.021 o
-1 12 11 305.419 310.483 150.806 43.777 o
-1 12 12 11625.600 12160.400 493.816 3.063 o
-1 12 13 93.631 201.014 101.263 97.519 o
-1 12 14 3960.030 4747.210 258.220 11.582 o
-1 12 15 1818.140 1654.510 191.309 23.322 o
-1 12 16 5794.950 5265.790 408.063 5.225 o
-1 13 1 4755.600 4898.300 225.623 13.243 o
-1 13 2 8632.860 8860.950 241.042 8.612 o
-1 13 3 669.916 721.323 99.230 81.525 o
-1 13 4 157.220 59.211 86.301 132.066 o
-1 13 5 8652.990 9196.490 319.826 6.278 o
-1 13 6 914.369 934.546 141.124 43.689 o
-1 13 7 2782.390 2632.610 210.128 18.040 o
-1 13 8 425.908 488.604 118.122 66.215 o
-1 13 9 2632.110 2368.180 233.601 15.572 o
-1 13 10 13.003 50.269 92.000 122.968 o
-1 13 11 28.809 -4.435 83.636 148.953 o
-1 13 12 440.674 634.058 132.760 53.079 o
-1 13 13 88.496 6.653 82.389 149.541 o
-1 14 1 3261.200 3142.680 222.615 15.742 o
-1 14 2 773.926 557.268 117.034 62.559 o
-1 14 3 4226.140 4446.000 242.544 12.590 o
-1 14 4 1055.250 1030.150 145.216 40.665 o
-1 14 5 671.173 510.710 121.272 60.360 o
-1 14 6 3370.420 3318.960 396.235 6.014 o
-1 14 7 647.202 330.815 118.122 64.449 o
-1 14 8 656.382 668.664 135.475 49.462 o
-1 14 9 361.708 519.603 128.272 57.688 o
-1 14 10 75.629 -2.431 93.812 116.920 o
0 -14 1 35.034 -84.175 103.494 97.507 o
0 -14 2 182.474 167.594 95.203 107.258 o
0 -13 1 482.665 584.503 93.930 94.885 o
0 -13 2 5831.780 5539.530 244.337 10.994 o
0 -13 3 4874.790 5191.550 268.259 10.331 o
0 -13 4 5360.850 4983.650 280.587 9.512 o
0 -13 5 1224.550 1140.030 125.188 49.580 o
0 -13 6 159.528 114.731 108.568 84.955 o
0 -12 1 5764.630 5883.520 192.158 14.305 o
0 -12 2 1151.380 1351.120 117.070 54.324 o
0 -12 3 3529.720 3910.550 169.619 21.469 o
0 -12 4 737.496 697.970 97.220 82.923 o
0 -12 5 9389.970 8909.000 288.426 6.887 o
0 -12 6 11.236 71.023 72.498 195.620 o
0 -12 7 507.894 440.871 93.327 97.120 o
0 -12 8 1884.620 1825.910 149.635 33.408 o
0 -12 9 3441.620 3477.970 248.396 13.070 o
0 -11 1 990.488 864.568 77.230 102.239 o
0 -11 2 541.145 480.075 77.996 125.650 o
0 -11 3 4591.780 4562.020 168.365 19.045 o
0 -11 4 5839.010 5978.400 193.299 14.089 o
0 -11 5 718.740 758.418 95.329 85.117 o
0 -11 6 564.640 610.484 93.222 93.530 o
0 -11 7 8703.570 9545.610 256.658 7.920 o
0 -11 8 91.068 209.050 81.772 145.479 o
0 -11 9 1690.230 1609.030 141.075 37.712 o
0 -11 10 3260.180 3577.350 386.049 6.297 o
0 -11 11 3261.840 2743.140 408.270 5.753 o
0 -10 1 5440.250 5818.430 143.982 18.989 o
0 -10 2 540.710 551.927 63.465 163.606 o
0 -10 3 2630.350 2522.050 137.929 32.483 o
0 -10 4 2960.050 2952.210 138.317 30.268 o
0 -10 5 6176.080 6396.000 196.663 13.299 o
0 -10 6 570.725 412.418 79.868 121.560 o
0 -10 7 72.326 75.128 118.201 73.794 o
0 -10 8 2133.410 2259.070 149.540 31.662 o
0 -10 9 144.595 55.135 69.096 200.185 o
0 -10 10 2718.600 2725.340 171.845 24.101 o
0 -10 11 96.627 32.892 92.887 117.780 o
0 -10 12 2534.000 2528.970 243.951 14.527 o
0 -10 13 98.117 -29.732 90.254 125.117 o
0 -9 1 4818.730 4991.680 126.572 23.282 o
0 -9 2 99.610 93.765 42.040 482.467 o
0 -9 3 189.877 191.406 45.620 363.305 o
0 -9 4 2634.190 2446.590 139.739 32.122 o
0 -9 5 1.169 6.622 48.266 450.016 o
0 -9 6 40.514 28.770 51.245 378.936 o
0 -9 7 1949.610 1881.290 126.870 41.169 o
0 -9 8 41.891 0.854 56.410 319.223 o
0 -9 9 4312.620 4437.520 187.488 17.436 o
0 -9 10 75.249 3.465 62.150 258.282 o
0 -9 11 2.859 -16.845 94.999 116.693 o
0 -9 12 2497.430 2742.380 208.808 18.514 o
0 -9 13 639.195 749.061 132.062 51.493 o
0 -9 14 1149.010 897.512 147.353 39.571 o
0 -8 1 2382.350 2477.400 86.070 53.386 o
0 -8 2 142.319 241.844 48.656 337.585 o
0 -8 3 215.444 167.997 40.550 420.802 o
0 -8 4 4299.060 4443.230 112.382 27.829 o
0 -8 5 102.521 46.056 49.121 380.507 o
0 -8 6 5220.760 5137.890 163.766 17.998 o
0 -8 7 2612.320 2577.040 131.886 34.158 o
0 -8 8 3957.150 3848.610 202.375 16.698 o
0 -8 9 1756.250 1905.440 129.798 41.046 o
0 -8 10 10957.400 11184.500 260.406 6.650 o
0 -8 11 422.122 441.496 77.226 134.331 o
0 -8 12 511.086 533.060 87.466 105.993 o
0 -8 13 6936.020 7432.750 251.584 9.445 o
0 -8 14 4785.150 4919.290 203.591 14.985 o
0 -8 15 1321.690 1376.900 222.712 18.846 o
0 -8 16 175.470 274.262 94.260 107.734 o
0 -7 1 20042.700 20245.500 271.020 3.460 o
0 -7 2 469.378 569.812 50.541 220.643 o
0 -7 3 30570.800 29871.600 293.845 1.927 o
0 -7 4 9.555 -7.635 29.521 1173.100 o
0 -7 5 8836.790 9263.860 149.697 11.768 o
0 -7 6 15226.400 14746.200 255.323 4.996 o
0 -7 7 9031.230 9595.610 212.745 9.165 o
0 -7 8 213.516 205.482 58.598 242.678 o
0 -7 9 178.347 165.997 56.412 268.088 o
0 -7 10 12277.800 12299.300 261.436 6.027 o
0 -7 11 3912.320 3798.590 159.838 22.243 o
0 -7 12 468.073 446.191 79.653 125.869 o
0 -7 13 143.740 152.325 64.201 221.862 o
0 -7 14 1544.670 1507.670 130.682 43.163 o
0 -7 15 1143.510 1120.150 122.940 51.685 o
0 -7 16 577.387 682.708 109.977 71.093 o
0 -7 17 19.695 -117.213 75.455 183.344 o
0 -6 1 43465.800 43000.900 350.522 1.072 o
0 -6 2 7883.980 8091.730 169.014 12.385 o
0 -6 3 402.745 578.498 45.972 254.250 o
0 -6 4 36734.000 35777.000 350.506 1.395 o
0 -6 5 7944.490 8125.090 141.699 13.665 o
0 -6 6 1114.100 1188.870 56.343 124.431 o
0 -6 7 7472.220 7184.300 182.669 12.508 o
0 -6 8 20587.800 19634.900 301.350 3.243 o
0 -6 9 79.164 139.810 51.541 342.087 o
0 -6 10 26.582 72.024 50.957 379.964 o
0 -6 11 6330.150 6580.940 191.692 13.380 o
0 -6 12 34.725 56.923 52.627 357.463 o
0 -6 13 383.715 531.871 139.484 49.349 o
0 -6 14 469.187 497.807 88.758 105.512 o
0 -6 15 46.050 24.709 67.219 225.039 o
0 -6 16 27.268 10.856 78.289 169.416 o
0 -6 17 1029.340 1164.600 206.823 22.076 o
0 -6 18 584.760 401.644 102.569 82.097 o
0 -5 1 12016.300 11741.800 143.809 8.601 o
0 -5 2 13371.300 12702.800 151.437 7.472 o
0 -5 3 21504.600 21340.200 210.263 3.500 o
0 -5 4 293.642 322.844 45.822 308.312 o
0 -5 5 3236.900 3574.720 78.060 43.305 o
0 -5 6 7140.580 7065.410 189.783 12.481 o
0 -5 7 1924.320 1971.730 97.191 55.394 o
0 -5 8 8013.460 8010.800 179.145 11.813 o
0 -5 9 158.307 95.139 48.351 360.189 o
0 -5 10 5101.760 5260.100 158.717 18.613 o
0 -5 11 64.530 192.701 56.422 289.398 o
0 -5 12 2979.550 2626.990 208.043 18.058 o
0 -5 13 2782.450 2979.680 147.913 28.582 o
0 -5 14 410.279 357.843 67.957 166.285 o
0 -5 15 1887.170 2040.170 144.596 34.583 o
0 -5 16 466.046 515.283 92.372 98.866 o
0 -5 17 141.390 55.955 66.833 212.949 o
0 -5 18 180.536 123.108 78.166 154.930 o
0 -5 19 355.049 398.349 98.270 93.509 o
0 -4 1 33247.500 31715.600 272.685 1.757 o
0 -4 2 7114.230 7055.620 106.881 17.667 o
0 -4 3 8659.870 8511.150 111.524 13.926 o
0 -4 4 44641.700 44754.300 356.937 1.016 o
0 -4 5 2208.460 2574.650 62.313 67.044 o
0 -4 6 21383.700 20833.900 265.006 3.270 o
0 -4 7 4291.340 4529.820 124.467 25.763 o
0 -4 8 15435.400 15169.500 290.250 4.499 o
0 -4 9 13021.600 12418.300 221.594 6.476 o
0 -4 10 936.495 1165.150 122.689 53.464 o
0 -4 11 8292.470 8669.260 200.019 10.409 o
0 -4 12 3.773 56.478 46.768 462.740 o
0 -4 13 15405.900 14710.400 279.514 4.673 o
0 -4 14 15.001 -35.199 45.221 504.986 o
0 -4 15 6.129 16.738 54.771 346.640 o
0 -4 16 5733.430 5832.740 202.125 13.636 o
0 -4 17 1105.560 1032.190 171.501 30.626 o
0 -4 18 16.201 -8.783 165.899 38.235 o
0 -4 19 3686.150 3622.100 193.344 18.248 o
0 -4 20 2675.360 2369.680 170.079 24.963 o
0 -3 1 3773.070 3859.350 64.256 41.399 o
0 -3 2 2272.360 2124.570 50.757 76.473 o
0 -3 3 3.325 64.342 20.065 2095.150 o
0 -3 4 3981.910 4207.420 66.517 38.243 o
0 -3 5 1646.270 1719.770 76.455 75.641 o
0 -3 6 1829.080 2154.570 90.787 59.182 o
0 -3 7 105.070 68.001 34.523 663.785 o
0 -3 8 5843.120 5823.220 138.140 18.783 o
0 -3 9 4975.430 4753.030 131.304 22.577 o
0 -3 10 885.242 921.569 78.653 102.530 o
0 -3 11 5052.360 5013.910 151.115 19.752 o
0 -3 12 11304.900 11095.100 225.284 7.323 o
0 -3 13 334.274 271.202 66.711 181.312 o
0 -3 14 1413.650 1781.120 120.386 48.228 o
0 -3 15 11257.000 11222.800 254.350 6.671 o
0 -3 16 3441.380 3540.610 183.669 19.956 o
0 -3 17 0.659 -25.456 86.000 142.485 o
0 -3 18 3723.490 4156.820 239.083 13.350 o
0 -3 19 4017.900 4645.680 197.082 16.676 o
0 -3 20 524.883 366.309 139.477 48.946 o
0 -2 1 5528.050 5546.820 65.542 27.160 o
0 -2 2 24774.500 26085.900 205.960 2.783 o
0 -2 3 11631.800 11568.300 105.256 9.675 o
0 -2 4 979.207 973.120 52.703 145.100 o
0 -2 5 6317.400 6064.080 111.996 19.893 o
0 -2 6 20283.300 19527.200 229.119 3.735 o
0 -2 7 12476.800 12819.200 188.173 7.220 o
0 -2 8 223.772 254.096 41.866 381.367 o
0 -2 9 19078.400 18631.500 254.785 3.840 o
0 -2 10 14220.400 13979.500 225.278 5.765 o
0 -2 11 9902.360 9890.530 195.935 9.110 o
0 -2 12 1504.200 1429.310 147.361 36.631 o
0 -2 13 25134.300 24442.100 439.505 2.017 o
0 -2 14 139.864 46.811 101.875 97.201 o
0 -2 15 2780.400 2952.440 134.267 31.977 o
0 -2 16 16987.300 16384.200 305.716 3.958 o
0 -2 17 9130.080 9065.830 274.481 7.325 o
0 -2 18 7264.000 7445.540 258.502 8.991 o
0 -2 19 738.119 821.913 100.146 78.147 o
0 -2 20 10775.100 12273.200 535.213 2.773 o
0 -1 1 4748.870 4820.210 49.509 34.109 o
0 -1 2 20524.000 20687.800 175.252 3.893 o
0 -1 3 32446.100 31807.200 319.723 1.717 o
0 -1 4 477.182 638.938 30.730 319.664 o
0 -1 5 9940.240 9542.970 147.247 10.759 o
0 -1 6 23417.100 23341.800 193.046 3.157 o
0 -1 7 13234.300 13314.300 139.342 7.578 o
0 -1 8 292.395 361.425 31.627 444.163 o
0 -1 9 11042.000 10950.600 140.845 9.558 o
0 -1 10 17623.500 16752.600 185.799 4.870 o
0 -1 11 3755.960 3845.970 87.062 36.598 o
0 -1 12 1241.590 1432.840 63.080 104.082 o
0 -1 13 3021.760 3009.990 120.776 34.372 o
0 -1 14 6562.900 6842.680 176.691 13.975 o
0 -1 15 148.633 141.272 52.222 314.228 o
0 -1 16 4586.250 4138.670 151.441 21.578 o
0 -1 17 297.948 389.058 69.988 166.547 o
0 -1 18 3164.830 3376.930 151.876 25.988 o
0 -1 19 38.298 348.924 136.021 55.157 o
0 -1 20 1604.790 1723.620 239.515 16.139 o
0 -1 21 889.051 1023.120 201.075 23.579 o
0 0 1 3683.480 3775.990 59.190 43.507 o
0 0 2 56069.500 61860.600 469.317 0.627 o
0 0 3 44359.500 44801.200 279.335 1.074 o
0 0 4 33302.100 33638.200 231.049 1.763 o
0 0 5 45491.200 46444.800 317.881 1.001 o
0 0 6 1076.190 1115.920 41.741 155.268 o
0 0 7 42927.800 40772.700 303.567 1.153 o
0 0 8 37.139 37.538 25.348 1315.940 o
0 0 9 4511.820 4497.420 102.600 28.517 o
0 0 10 7882.640 7666.540 184.763 11.809 o
0 0 11 2000.400 2022.430 67.958 72.276 o
0 0 12 650.959 697.532 50.729 189.618 o
0 0 13 60.529 51.457 29.701 935.215 o
0 0 14 2301.830 2445.010 120.785 39.715 o
0 0 15 5886.840 5583.770 161.301 16.831 o
0 0 16 710.823 716.542 79.472 110.718 o
0 0 17 37.644 -19.362 47.401 447.890 o
0 0 18 6782.090 6930.690 530.630 3.220 o
0 0 19 572.914 561.545 108.185 74.056 o
0 0 20 2178.720 2190.550 252.822 14.075 o
0 0 21 3892.890 4174.960 325.268 8.207 o
0 1 1 24399.600 24558.900 598.762 1.555 o
0 1 2 13108.100 12649.900 253.966 5.856 o
0 1 3 4550.560 4913.720 74.745 31.686 o
0 1 4 6842.580 7362.340 84.422 19.294 o
0 1 5 13056.200 13389.900 124.338 7.875 o
0 1 6 1559.040 1543.020 46.390 109.693 o
0 1 7 2114.990 2474.280 77.558 60.962 o
0 1 8 1130.330 1275.800 50.928 130.258 o
0 1 9 12407.000 12636.000 151.698 7.975 o
0 1 10 1872.290 2227.600 67.166 73.301 o
0 1 11 5110.970 5063.430 102.106 25.465 o
0 1 12 2044.760 2132.290 74.152 66.536 o
0 1 13 70.530 118.720 33.014 722.119 o
0 1 14 43.836 47.283 30.042 963.541 o
0 1 15 2808.660 2864.660 104.244 40.956 o
0 1 16 241.066 373.852 62.133 206.707 o
0 1 17 117.742 91.666 104.973 91.772 o
0 1 18 2217.700 2155.090 304.569 10.153 o
0 1 19 5568.550 5657.260 798.385 1.567 o
0 1 20 2914.380 2749.680 699.326 2.091 o
0 1 21 276.994 134.150 147.849 46.129 o
0 2 0 15005.600 14523.200 244.622 5.210 o
0 2 1 5248.600 5553.850 63.176 28.486 o
0 2 2 5266.690 5766.270 67.862 27.528 o
0 2 3 26053.300 28326.300 195.259 2.563 o
0 2 4 46176.100 48591.700 382.363 0.923 o
0 2 5 18162.700 18928.500 154.944 4.695 o
0 2 6 7730.290 7709.780 97.311 16.538 o
0 2 7 44007.800 45852.700 328.868 1.038 o
0 2 8 9190.700 8948.180 208.213 9.418 o
0 2 9 40577.000 39945.000 317.007 1.226 o
0 2 10 117.531 153.132 28.682 765.362 o
0 2 11 103.643 159.999 29.876 743.892 o
0 2 12 38179.600 37059.500 331.308 1.341 o
0 2 13 5795.020 5719.040 117.612 20.954 o
0 2 14 48.119 152.575 33.746 706.096 o
0 2 15 5145.200 5144.410 122.046 22.787 o
0 2 16 8244.100 8494.520 202.360 10.408 o
0 2 17 1438.840 1473.650 387.217 6.721 o
0 2 18 465.058 238.546 168.548 35.002 o
0 2 19 5937.290 5578.420 310.483 7.909 o
0 2 20 300.478 485.134 105.575 82.815 o
0 2 21 805.612 802.338 125.245 54.530 o
0 2 22 3807.120 3329.260 372.579 6.626 o
0 3 0 7.849 10.533 19.470 2532.790 o
0 3 1 38.894 76.033 23.901 1335.020 o
0 3 2 8028.790 8858.780 95.754 15.217 o
0 3 3 64008.800 64187.300 406.998 0.549 o
0 3 4 8036.200 8090.330 110.277 15.120 o
0 3 5 56.498 49.785 16.361 2113.440 o
0 3 6 16168.400 15140.600 192.310 5.421 o
0 3 7 17532.400 17389.100 275.510 4.049 o
0 3 8 62.869 185.566 38.103 556.069 o
0 3 9 193.346 251.496 28.164 615.941 o
0 3 10 15205.500 15680.700 172.101 5.858 o
0 3 11 2185.790 2249.570 74.589 63.205 o
0 3 12 26.954 29.654 39.668 623.002 o
0 3 13 2469.230 2341.590 75.965 57.972 o
0 3 14 1425.910 1485.010 99.523 62.791 o
0 3 15 3220.980 3357.030 238.787 14.108 o
0 3 16 1336.440 1132.600 95.737 69.698 o
0 3 17 1101.000 1033.400 94.239 75.984 o
0 3 18 1219.400 1325.840 140.456 41.150 o
0 3 19 774.685 667.502 153.763 39.080 o
0 3 20 14.239 193.642 76.603 170.454 o
0 3 21 113.415 133.064 81.545 147.149 o
0 3 22 997.771 795.428 183.333 27.836 o
0 4 0 562.408 656.991 38.795 253.991 o
0 4 1 7188.020 7580.800 101.963 17.350 o
0 4 2 30441.700 29804.900 270.593 1.984 o
0 4 3 4731.690 4253.990 73.326 32.629 o
0 4 4 59.660 105.419 23.614 1201.610 o
0 4 5 10823.100 11178.500 141.272 9.622 o
0 4 6 33661.800 33601.400 334.346 1.590 o
0 4 7 228.615 221.777 39.030 421.415 o
0 4 8 20.279 65.768 31.647 914.810 o
0 4 9 21224.600 20400.000 268.587 3.301 o
0 4 10 78.943 131.036 40.380 516.171 o
0 4 11 3378.050 2989.840 182.058 20.780 o
0 4 12 23391.500 23286.700 480.184 2.002 o
0 4 13 15441.000 15123.600 260.102 4.846 o
0 4 14 6062.160 6009.230 278.381 9.063 o
0 4 15 2059.450 2158.300 126.437 39.873 o
0 4 16 18412.900 18009.900 365.737 3.177 o
0 4 17 1943.390 1799.780 124.122 42.609 o
0 4 18 2763.510 2827.120 143.457 29.960 o
0 4 19 6200.510 6483.410 204.629 12.722 o
0 4 20 741.518 612.095 165.591 34.496 o
0 4 21 6620.180 6924.660 416.934 4.821 o
0 4 22 96.914 127.150 127.150 63.404 o
0 5 0 5510.880 5495.590 120.359 21.615 o
0 5 1 3558.570 3043.400 72.333 44.422 o
0 5 2 9093.030 8994.280 120.694 12.761 o
0 5 3 8135.130 8248.020 114.021 14.691 o
0 5 4 427.150 415.851 35.586 337.218 o
0 5 5 11978.800 12280.200 141.661 8.505 o
0 5 6 16769.200 16429.400 167.803 5.300 o
0 5 7 19.189 25.037 18.723 2393.810 o
0 5 8 1035.110 1249.050 77.874 94.145 o
0 5 9 4478.680 4224.210 122.249 26.002 o
0 5 10 10151.500 9837.180 207.650 8.630 o
0 5 11 750.823 790.830 73.121 119.826 o
0 5 12 1294.660 1442.970 109.345 57.581 o
0 5 13 11297.400 10975.700 327.705 5.270 o
0 5 14 1047.090 1004.210 91.041 80.763 o
0 5 15 12398.900 11970.400 251.233 6.227 o
0 5 16 1105.720 1171.400 103.314 66.242 o
0 5 17 1246.540 1181.150 105.269 62.688 o
0 5 18 1325.850 1330.960 115.591 53.711 o
0 5 19 6282.500 6623.400 212.201 12.129 o
0 5 20 620.560 533.798 98.740 85.117 o
0 5 21 1823.030 1292.200 224.730 18.031 o
0 6 0 26928.900 27124.100 254.636 2.383 o
0 6 1 14068.600 13207.900 163.266 6.861 o
0 6 2 3102.410 3610.190 130.175 30.397 o
0 6 3 68377.900 67650.900 549.680 0.465 o
0 6 4 4522.130 4901.860 101.941 27.814 o
0 6 5 14027.000 13977.200 165.239 6.691 o
0 6 6 22860.400 22870.800 223.138 3.143 o
0 6 7 10702.100 10573.900 165.557 9.279 o
0 6 8 10900.600 10875.600 195.877 8.276 o
0 6 9 909.351 1076.100 78.871 99.002 o
0 6 10 3341.780 3492.030 150.514 25.594 o
0 6 11 830.155 867.326 88.734 90.080 o
0 6 12 2149.370 2055.300 113.541 44.876 o
0 6 13 378.653 380.426 77.819 136.621 o
0 6 14 22.714 48.221 47.339 444.070 o
0 6 15 8.653 -64.592 44.663 522.020 o
0 6 16 137.339 60.193 102.903 95.248 o
0 6 17 1853.260 1977.020 135.917 37.917 o
0 6 18 3080.920 3269.560 163.985 24.074 o
0 6 19 900.103 932.626 109.413 65.340 o
0 6 20 630.261 483.067 89.654 99.221 o
0 6 21 8859.260 9233.650 431.719 4.157 o
0 6 22 38.950 195.161 138.978 53.496 o
0 7 0 9813.420 9960.490 151.430 10.557 o
0 7 1 21493.000 20774.700 227.228 3.459 o
0 7 2 6788.790 6725.990 127.187 17.168 o
0 7 3 1075.870 1208.810 63.785 113.711 o
0 7 4 26121.700 26050.100 258.822 2.489 o
0 7 5 464.873 515.788 45.099 253.371 o
0 7 6 3130.180 3100.100 102.007 38.831 o
0 7 7 104.836 91.271 27.945 871.275 o
0 7 8 2645.250 2757.040 82.785 50.624 o
0 7 9 2490.950 2537.740 105.420 43.908 o
0 7 10 6212.570 5768.950 159.448 16.366 o
0 7 11 3321.350 3257.600 128.939 30.513 o
0 7 12 1743.260 1741.470 112.650 49.783 o
0 7 13 1064.990 1087.500 95.563 74.790 o
0 7 14 590.870 760.981 86.841 100.986 o
0 7 15 1202.540 1337.640 112.109 57.228 o
0 7 16 95.980 9.367 53.933 329.923 o
0 7 17 0.545 90.213 58.740 294.457 o
0 7 18 7803.300 7477.230 270.263 8.298 o
0 7 19 6492.980 6198.380 222.602 11.530 o
0 7 20 106.461 22.773 64.236 236.261 o
0 7 21 100.035 201.681 76.965 162.220 o
0 8 0 198.011 209.081 40.038 426.285 o
0 8 1 14715.400 14498.700 196.631 5.918 o
0 8 2 1641.140 1718.810 76.220 75.948 o
0 8 3 4541.640 4919.520 112.908 26.093 o
0 8 4 6641.560 6287.840 125.273 17.955 o
0 8 5 21429.200 20670.500 346.897 2.834 o
0 8 6 973.293 968.071 61.021 128.818 o
0 8 7 2754.140 2990.850 87.749 46.628 o
0 8 8 18458.300 17915.700 280.737 3.807 o
0 8 9 8062.000 7908.750 188.383 11.382 o
0 8 10 7861.310 8024.400 363.040 5.608 o
0 8 11 3802.800 3802.490 143.094 25.209 o
0 8 12 15378.100 15412.600 284.262 4.553 o
0 8 13 704.001 659.761 98.356 82.562 o
0 8 14 70.104 -2.309 48.666 410.577 o
0 8 15 11460.300 11899.600 270.366 6.167 o
0 8 16 278.294 266.968 70.167 172.395 o
0 8 17 741.450 744.501 109.269 68.957 o
0 8 18 1197.450 1225.890 171.681 30.017 o
0 8 19 1590.910 1662.390 141.146 38.042 o
0 8 20 11.768 191.870 75.188 176.875 o
0 8 21 1075.520 913.507 119.137 55.770 o
0 9 0 10.980 -27.124 35.051 836.800 o
0 9 1 135.700 156.172 41.637 449.480 o
0 9 2 11741.600 12161.700 189.527 7.681 o
0 9 3 4749.850 4573.890 177.081 17.809 o
0 9 4 838.797 887.389 64.801 130.336 o
0 9 5 49.777 0.876 32.250 891.485 o
0 9 6 11162.300 11072.600 176.201 8.572 o
0 9 7 94.886 148.195 38.041 546.373 o
0 9 8 2254.450 2130.730 195.621 21.330 o
0 9 9 4908.830 4923.530 204.388 14.780 o
0 9 10 8273.540 8269.100 205.597 10.331 o
0 9 11 348.098 379.356 68.143 169.749 o
0 9 12 509.150 486.993 71.884 142.729 o
0 9 13 6368.440 6326.710 193.895 13.325 o
0 9 14 1004.790 823.383 97.635 76.066 o
0 9 15 493.162 590.564 110.622 72.371 o
0 9 16 1205.900 1141.930 115.578 55.812 o
0 9 17 6.854 28.409 69.970 212.710 o
0 9 18 64.199 -56.728 62.613 256.939 o
0 9 19 374.995 467.578 92.517 101.949 o
0 9 20 149.413 -68.700 67.928 209.139 o
0 10 0 88.637 64.763 44.170 459.227 o
0 10 1 821.621 944.209 74.756 110.804 o
0 10 2 6744.240 6930.920 245.796 9.945 o
0 10 3 35.053 56.527 40.141 588.583 o
0 10 4 943.346 1032.280 74.568 105.128 o
0 10 5 9631.630 9855.720 178.084 9.864 o
0 10 6 211.890 205.465 46.769 340.869 o
0 10 7 140.156 178.630 56.790 271.528 o
0 10 8 6456.700 6656.820 272.112 9.005 o
0 10 9 2396.170 2196.730 125.641 38.164 o
0 10 10 205.932 178.752 60.848 231.615 o
0 10 11 340.790 317.008 67.025 177.355 o
0 10 12 7090.210 7255.830 207.665 11.477 o
0 10 13 1307.860 1330.730 116.830 53.102 o
0 10 14 3734.290 3865.610 167.412 21.427 o
0 10 15 3492.000 3385.450 167.865 22.359 o
0 10 16 141.821 139.175 68.444 199.290 o
0 10 17 8941.120 9389.790 337.676 5.779 o
0 10 18 49.834 169.036 101.263 99.097 o
0 10 19 4294.970 4224.620 381.303 6.197 o
0 11 0 4888.260 5048.140 191.208 15.894 o
0 11 1 14.190 -27.875 43.456 546.563 o
0 11 2 252.247 325.335 55.534 246.037 o
0 11 3 3821.590 4115.580 179.874 19.336 o
0 11 4 44.969 22.506 41.914 550.093 o
0 11 5 866.080 1047.320 79.441 99.930 o
0 11 6 4513.130 4628.460 136.665 23.193 o
0 11 7 1195.920 1129.970 100.610 67.586 o
0 11 8 5236.880 5304.070 175.212 16.738 o
0 11 9 2358.050 2271.350 138.240 34.067 o
0 11 10 1050.810 945.283 200.502 23.487 o
0 11 11 6251.910 6559.750 201.498 12.837 o
0 11 12 141.127 296.157 73.516 169.048 o
0 11 13 3673.040 3511.010 167.376 21.922 o
0 11 14 1741.060 1682.250 138.430 38.289 o
0 11 15 3806.320 3934.220 180.022 19.495 o
0 11 16 2998.850 2736.970 223.609 16.117 o
0 11 17 658.134 302.958 167.069 34.782 o
0 11 18 5563.390 5856.470 294.817 8.606 o
0 12 0 987.240 880.359 83.444 93.087 o
0 12 1 2221.100 2281.630 130.602 37.154 o
0 12 2 8289.630 8780.360 221.694 9.516 o
0 12 3 3316.150 3421.380 128.381 30.341 o
0 12 4 7633.290 7665.690 178.248 12.363 o
0 12 5 77.880 56.202 48.941 390.906 o
0 12 6 6574.350 6571.560 199.556 12.657 o
0 12 7 398.459 323.517 70.855 158.412 o
0 12 8 4457.140 4575.880 172.229 18.815 o
0 12 9 861.198 809.216 97.646 78.845 o
0 12 10 511.418 523.205 85.684 109.546 o
0 12 11 1607.400 1696.410 171.110 28.346 o
0 12 12 287.386 182.735 100.537 94.104 o
0 12 13 0.112 -30.309 82.389 155.280 o
0 12 14 47.139 25.189 84.507 144.179 o
0 12 15 40.225 -4.243 97.580 109.391 o
0 12 16 825.469 801.300 148.277 41.027 o
0 13 0 9992.000 10487.300 260.563 7.113 o
0 13 1 25.049 -22.917 60.255 284.761 o
0 13 2 9643.260 9879.990 250.136 7.644 o
0 13 3 187.090 150.196 77.220 156.977 o
0 13 4 2596.140 2622.590 199.673 19.754 o
0 13 5 6283.870 6081.600 289.784 8.482 o
0 13 6 2818.400 3061.820 214.603 17.173 o
0 13 7 3412.790 3328.240 217.892 15.981 o
0 13 8 216.508 191.926 100.298 96.189 o
0 13 9 2473.720 2840.590 266.128 12.510 o
0 13 10 46.340 133.848 86.301 135.659 o
0 13 11 15.535 101.461 125.672 65.957 o
0 13 12 344.817 275.608 106.390 82.867 o
0 13 13 321.487 332.414 112.387 75.038 o
0 13 14 1989.880 2120.620 269.085 12.774 o
0 14 0 2961.760 2644.530 202.785 18.765 o
0 14 1 598.129 559.151 112.851 68.718 o
0 14 2 988.319 858.962 224.730 19.223 o
0 14 3 361.181 421.435 109.399 77.296 o
0 14 4 1951.460 2020.760 249.865 14.597 o
0 14 5 178.301 80.461 323.789 9.995 o
0 14 6 224.294 287.813 106.390 85.135 o
0 14 7 3596.090 3833.140 230.867 14.292 o
0 14 8 1510.320 1384.230 168.308 29.835 o
0 14 9 1072.590 856.672 145.216 41.029 o
0 14 10 49.299 -142.738 245.429 17.459 o
0 14 11 3240.530 3429.370 250.804 13.038 o
1 -14 0 1074.740 903.735 137.572 44.637 o
1 -14 1 5799.650 5976.900 277.713 9.218 o
1 -14 2 450.778 526.342 195.161 26.229 o
1 -13 0 2846.940 2747.580 200.596 19.157 o
1 -13 1 43.481 232.968 86.629 132.408 o
1 -13 2 8404.010 8856.460 748.116 1.694 o
1 -13 3 374.173 255.502 155.241 41.241 o
1 -13 4 2254.170 2045.000 190.283 22.337 o
1 -13 5 163.601 284.300 114.090 75.857 o
1 -13 6 3734.350 3583.460 461.289 4.518 o
1 -12 0 572.486 653.809 86.313 104.144 o
1 -12 1 2104.380 2099.970 137.615 35.794 o
1 -12 2 3043.390 3191.440 214.939 16.795 o
1 -12 3 511.453 542.617 88.947 103.120 o
1 -12 4 5177.050 5220.980 196.486 14.985 o
1 -12 5 26.020 -57.310 67.705 226.313 o
1 -12 6 5501.390 5742.420 254.960 10.550 o
1 -12 7 1350.170 1469.820 137.899 41.165 o
1 -12 8 3155.640 2770.320 182.239 21.359 o
1 -11 0 1493.130 1702.830 101.042 59.496 o
1 -11 1 99.150 82.180 47.838 392.149 o
1 -11 2 2266.180 2442.060 148.428 31.152 o
1 -11 3 1159.110 1214.300 107.360 61.939 o
1 -11 4 4757.720 5355.820 185.978 16.350 o
1 -11 5 1059.340 1254.660 117.957 55.081 o
1 -11 6 376.504 420.635 87.850 111.765 o
1 -11 7 4801.630 4931.270 194.889 15.735 o
1 -11 8 220.862 298.415 148.510 45.585 o
1 -11 9 1138.050 1065.240 121.228 53.061 o
1 -11 10 1620.070 1747.250 150.060 34.489 o
1 -11 11 8425.960 8877.270 332.433 6.078 o
1 -10 0 5328.170 5252.890 137.641 20.438 o
1 -10 1 164.939 154.805 46.719 366.386 o
1 -10 2 21.455 24.395 41.827 571.388 o
1 -10 3 3317.210 3307.080 140.797 27.860 o
1 -10 4 4090.170 4191.970 265.999 11.169 o
1 -10 5 342.868 317.117 69.012 169.466 o
1 -10 6 2496.400 2682.780 156.282 28.010 o
1 -10 7 1464.790 1561.460 179.789 26.700 o
1 -10 8 208.217 140.457 91.651 114.583 o
1 -10 9 590.756 494.760 121.747 60.917 o
1 -10 10 2959.140 2831.900 174.536 22.966 o
1 -10 11 483.153 372.232 105.107 81.016 o
1 -10 12 201.867 164.654 104.832 89.284 o
1 -10 13 6156.780 6190.420 299.602 8.131 o
1 -9 0 71.851 117.061 40.884 516.028 o
1 -9 1 5407.770 5478.230 131.476 20.686 o
1 -9 2 192.905 327.241 49.834 300.195 o
1 -9 3 17.048 5.836 37.936 704.772 o
1 -9 4 10874.800 10884.200 232.359 7.381 o
1 -9 5 3829.130 3786.220 194.777 17.757 o
1 -9 6 6.866 108.480 58.977 288.661 o
1 -9 7 2879.040 3084.540 200.560 18.872 o
1 -9 8 7170.050 7144.160 442.272 4.312 o
1 -9 9 1347.130 1451.300 123.842 48.167 o
1 -9 10 35.898 50.367 62.053 261.959 o
1 -9 11 3355.790 3361.860 173.937 21.708 o
1 -9 12 257.838 65.971 93.145 110.822 o
1 -9 13 502.959 530.388 122.822 60.751 o
1 -9 14 5155.090 5551.280 274.837 9.757 o
1 -8 0 31549.500 31617.500 316.299 1.776 o
1 -8 1 2331.750 2392.620 111.396 43.243 o
1 -8 2 4048.690 4281.060 111.035 29.309 o
1 -8 3 8129.890 8045.120 151.085 13.036 o
1 -8 4 8499.290 8487.370 155.083 12.241 o
1 -8 5 853.966 977.107 88.163 88.909 o
1 -8 6 718.011 864.242 106.447 71.253 o
1 -8 7 6591.680 6926.690 273.621 8.821 o
1 -8 8 1741.940 1690.090 121.048 45.756 o
1 -8 9 407.461 411.257 75.446 140.825 o
1 -8 10 15.082 -19.704 54.598 348.617 o
1 -8 11 48.649 77.991 59.433 278.768 o
1 -8 12 1142.600 1311.210 121.048 52.045 o
1 -8 13 448.462 468.093 84.303 115.698 o
1 -8 14 314.283 247.765 82.747 129.875 o
1 -8 15 372.935 361.063 150.806 43.278 o
1 -8 16 4.422 -110.577 86.389 141.003 o
1 -7 0 8727.040 8965.490 145.129 12.202 o
1 -7 1 14367.400 14096.100 186.621 6.240 o
1 -7 2 1245.270 1251.840 73.477 93.708 o
1 -7 3 30636.600 30032.000 296.583 1.912 o
1 -7 4 311.948 499.196 47.826 268.564 o
1 -7 5 14520.900 14471.500 320.956 4.384 o
1 -7 6 3817.400 3606.920 133.075 27.264 o
1 -7 7 5135.610 5096.290 158.177 18.754 o
1 -7 8 614.965 567.940 74.535 128.147 o
1 -7 9 2197.600 2306.190 134.162 36.013 o
1 -7 10 1428.270 1461.380 112.073 54.308 o
1 -7 11 1633.020 1730.130 126.872 43.634 o
1 -7 12 32.092 11.325 50.579 395.507 o
1 -7 13 294.941 325.920 77.226 144.563 o
1 -7 14 516.352 447.887 82.092 118.183 o
1 -7 15 1278.270 1270.830 126.588 47.869 o
1 -7 16 1701.430 1503.600 136.886 39.573 o
1 -7 17 73.282 183.768 137.500 54.397 o
1 -6 0 2555.600 2806.350 76.700 53.823 o
1 -6 1 4070.690 3795.030 141.125 24.804 o
1 -6 2 575.317 518.960 44.458 237.010 o
1 -6 3 7664.980 7733.270 148.861 13.855 o
1 -6 4 2515.330 2382.180 74.607 57.776 o
1 -6 5 15742.600 15692.100 189.341 5.497 o
1 -6 6 115.097 130.796 30.075 742.414 o
1 -6 7 6657.070 6809.080 171.251 14.244 o
1 -6 8 9253.550 9423.240 285.005 6.936 o
1 -6 9 27520.100 27626.100 379.537 1.971 o
1 -6 10 240.655 298.250 64.026 201.731 o
1 -6 11 1519.710 1665.120 118.831 48.674 o
1 -6 12 14383.500 14454.900 372.940 3.832 o
1 -6 13 4695.800 4909.580 181.021 17.230 o
1 -6 14 685.606 860.664 102.732 75.793 o
1 -6 15 950.336 1049.510 107.516 65.563 o
1 -6 16 8570.010 9277.390 403.017 4.628 o
1 -6 17 1418.830 1510.080 175.414 27.981 o
1 -6 18 70.735 -7.380 73.110 190.068 o
1 -5 0 18000.200 16975.900 177.694 4.814 o
1 -5 1 4951.910 4897.570 91.475 27.690 o
1 -5 2 985.355 1155.320 53.270 137.849 o
1 -5 3 60785.700 59955.600 436.900 0.596 o
1 -5 4 3711.030 4125.500 85.906 36.293 o
1 -5 5 7300.240 7460.160 146.735 14.596 o
1 -5 6 27700.900 27456.200 331.137 2.100 o
1 -5 7 40206.300 40102.500 433.625 1.120 o
1 -5 8 8426.780 8316.960 184.912 11.076 o
1 -5 9 476.731 720.022 75.674 128.492 o
1 -5 10 38827.800 38455.600 824.211 0.762 o
1 -5 11 426.270 465.995 71.197 150.543 o
1 -5 12 2582.370 2587.550 131.108 34.500 o
1 -5 13 6414.330 6223.430 192.455 13.425 o
1 -5 14 6095.700 6701.750 205.721 12.649 o
1 -5 15 294.048 305.585 73.733 156.594 o
1 -5 16 162.240 187.605 71.820 178.895 o
1 -5 17 3203.550 2787.340 174.766 22.463 o
1 -5 18 1113.810 877.543 116.473 57.473 o
1 -5 19 6.836 74.646 79.459 163.704 o
1 -4 0 10766.000 10218.000 121.108 10.546 o
1 -4 1 1296.880 1315.750 47.279 125.899 o
1 -4 2 1274.960 1267.220 48.516 126.514 o
1 -4 3 16061.200 14846.700 174.989 5.684 o
1 -4 4 5345.880 5004.010 100.726 24.976 o
1 -4 5 5268.230 5121.330 83.725 27.051 o
1 -4 6 26.860 52.547 33.494 828.364 o
1 -4 7 1922.200 2036.040 89.140 59.749 o
1 -4 8 2924.030 3151.140 111.478 37.127 o
1 -4 9 2710.940 2489.960 106.245 42.201 o
1 -4 10 842.799 853.647 80.796 101.602 o
1 -4 11 206.506 309.056 60.270 225.533 o
1 -4 12 5144.500 5072.710 162.764 18.280 o
1 -4 13 3344.720 3439.030 144.268 26.863 o
1 -4 14 1381.830 1126.440 102.085 63.787 o
1 -4 15 362.222 291.086 68.394 171.280 o
1 -4 16 4087.600 4377.620 175.223 19.249 o
1 -4 17 17.107 144.418 67.617 218.425 o
1 -4 18 3027.070 3099.590 175.760 22.339 o
1 -4 19 494.952 455.759 96.926 91.490 o
1 -4 20 206.581 225.322 114.772 74.805 o
1 -3 0 85671.000 84302.900 518.950 0.324 o
1 -3 1 7200.760 6425.610 174.136 13.663 o
1 -3 2 893.467 1066.360 53.777 145.387 o
1 -3 3 10174.300 9862.150 111.648 11.488 o
1 -3 4 11547.600 11889.300 130.175 9.130 o
1 -3 5 1189.710 1418.850 65.955 102.382 o
1 -3 6 1335.110 1378.170 72.871 90.186 o
1 -3 7 38157.600 37917.200 384.659 1.266 o
1 -3 8 869.522 1099.840 75.079 105.711 o
1 -3 9 1227.080 1178.240 99.289 67.917 o
1 -3 10 8167.060 7776.710 174.277 12.012 o
1 -3 11 601.787 491.572 64.469 158.109 o
1 -3 12 11343.700 11158.700 227.047 7.254 o
1 -3 13 17.384 83.015 47.795 429.993 o
1 -3 14 5805.740 6118.100 181.348 14.942 o
1 -3 15 15796.300 14869.400 289.531 4.466 o
1 -3 16 5730.780 6242.140 197.212 13.783 o
1 -3 17 1856.010 1754.060 167.233 28.575 o
1 -3 18 149.176 117.117 72.211 181.475 o
1 -3 19 5997.390 6276.560 225.071 11.730 o
1 -3 20 1.548 16.615 70.447 211.212 o
1 -2 0 17219.300 17216.100 135.525 5.314 o
1 -2 1 1872.350 2120.680 43.166 91.415 o
1 -2 2 34.962 62.408 18.398 2003.360 o
1 -2 3 3597.800 3556.220 56.054 45.889 o
1 -2 4 1152.880 1072.030 30.850 170.506 o
1 -2 5 7118.990 7450.410 126.241 16.106 o
1 -2 6 467.698 401.373 47.577 249.541 o
1 -2 7 285.270 215.307 64.948 196.897 o
1 -2 8 320.239 497.770 72.720 151.699 o
1 -2 9 776.643 714.604 62.214 144.764 o
1 -2 10 127.021 179.274 48.528 354.339 o
1 -2 11 1485.620 1744.630 94.678 63.809 o
1 -2 12 560.067 509.254 64.545 160.319 o
1 -2 13 3359.880 3533.840 134.091 28.733 o
1 -2 14 824.136 820.208 84.670 96.693 o
1 -2 15 461.693 411.427 70.281 152.833 o
1 -2 16 1668.870 1626.650 120.265 46.917 o
1 -2 17 2403.920 2403.120 160.856 27.631 o
1 -2 18 578.675 452.345 84.290 111.152 o
1 -2 19 6.915 -99.272 55.246 343.163 o
1 -2 20 767.301 686.892 143.414 44.096 o
1 -2 21 4972.220 3497.810 375.536 6.302 o
1 -1 0 2699.930 2411.080 49.823 66.021 o
1 -1 1 37421.600 37154.700 603.997 1.027 o
1 -1 2 15744.500 15170.600 227.059 5.147 o
1 -1 3 7887.950 7799.940 145.876 13.710 o
1 -1 4 47617.600 48325.900 314.588 0.934 o
1 -1 5 2842.650 2878.840 48.651 60.547 o
1 -1 6 84998.400 85169.600 534.581 0.324 o
1 -1 7 153.484 423.100 27.757 578.081 o
1 -1 8 3748.750 4124.020 74.924 38.399 o
1 -1 9 16102.400 15211.600 161.692 5.750 o
1 -1 10 2541.050 2360.800 74.691 57.547 o
1 -1 11 55.927 88.918 23.414 1264.600 o
1 -1 12 4678.210 4589.540 135.501 22.982 o
1 -1 13 3896.050 3929.610 132.616 26.578 o
1 -1 14 1765.940 1568.850 149.319 34.507 o
1 -1 15 2908.190 2990.030 212.767 17.330 o
1 -1 16 2670.990 2958.390 138.222 31.375 o
1 -1 17 67.035 48.708 53.460 338.111 o
1 -1 18 6156.390 5950.350 193.521 13.755 o
1 -1 19 10429.800 10430.900 343.377 5.234 o
1 -1 20 22.580 31.541 175.940 33.933 o
1 -1 21 254.887 270.157 220.295 21.227 o
1 0 0 16351.700 17590.500 115.155 5.674 o
1 0 1 7128.490 7310.560 63.129 19.846 o
1 0 2 10217.000 11576.800 93.897 11.079 o
1 0 3 425.786 434.255 29.876 379.743 o
1 0 4 54106.000 55462.600 359.326 0.735 o
1 0 5 19597.500 19644.100 162.418 4.244 o
1 0 6 3775.320 3532.890 64.388 42.618 o
1 0 7 1656.660 1676.800 48.974 100.888 o
1 0 8 40269.500 39683.300 306.659 1.250 o
1 0 9 10481.400 10321.600 132.336 10.440 o
1 0 10 4257.460 4544.850 115.731 27.247 o
1 0 11 6999.940 6648.780 113.644 17.809 o
1 0 12 26001.100 25462.500 257.337 2.532 o
1 0 13 409.056 438.623 43.205 284.445 o
1 0 14 1299.560 1370.900 76.419 87.247 o
1 0 15 11872.800 12337.000 236.700 6.620 o
1 0 16 6285.790 6614.640 181.039 14.121 o
1 0 17 10.678 -5.744 44.697 519.764 o
1 0 18 58.175 -20.699 64.818 241.411 o
1 0 19 2041.870 2222.360 193.196 22.038 o
1 0 20 705.578 514.515 147.849 42.625 o
1 0 21 900.541 1227.150 204.032 22.778 o
1 1 0 649.737 717.422 26.141 285.166 o
1 1 1 52.288 17.902 9.397 4023.850 o
1 1 2 48589.600 49810.300 524.925 0.781 o
1 1 3 7054.860 6797.180 70.849 20.236 o
1 1 4 1495.540 1791.870 39.626 114.004 o
1 1 5 77.063 142.947 21.327 1200.320 o
1 1 6 109906.000 107773.000 843.278 0.192 o
1 1 7 1256.750 1416.160 46.229 126.860 o
1 1 8 24049.000 23887.800 212.699 2.971 o
1 1 9 41800.800 43042.600 334.550 1.129 o
1 1 10 24139.200 23549.500 228.501 2.923 o
1 1 11 19706.500 20293.900 214.959 3.854 o
1 1 12 165.720 138.028 75.403 165.792 o
1 1 13 57205.700 56460.500 455.538 0.651 o
1 1 14 31.383 81.495 47.375 430.396 o
1 1 15 8007.720 7967.410 159.624 12.787 o
1 1 16 5882.880 6208.390 168.964 15.756 o
1 1 17 1220.400 1480.990 332.512 9.031 o
1 1 18 423.588 358.982 94.623 98.362 o
1 1 19 157.471 95.982 110.887 81.817 o
1 1 20 595.945 576.628 109.757 71.847 o
1 1 21 695.759 943.277 183.333 28.390 o
1 1 22 307.879 727.417 186.290 28.742 o
1 2 0 16089.300 15604.500 245.083 4.810 o
1 2 1 2129.680 1943.570 43.961 86.116 o
1 2 2 4281.280 4502.440 56.885 36.931 o
1 2 3 26090.400 26593.900 185.834 2.671 o
1 2 4 27406.400 27376.200 260.016 2.319 o
1 2 5 518.409 593.523 42.612 249.424 o
1 2 6 3252.050 3480.910 55.812 49.669 o
1 2 7 30020.100 30276.900 457.490 1.587 o
1 2 8 15101.900 14680.600 196.708 5.763 o
1 2 9 151.664 158.033 36.800 523.193 o
1 2 10 622.987 793.332 46.203 203.372 o
1 2 11 7373.510 7006.930 136.577 15.418 o
1 2 12 36.050 14.159 26.414 1285.670 o
1 2 13 1269.030 1302.410 64.218 103.932 o
1 2 14 304.980 418.405 45.432 296.122 o
1 2 15 273.424 306.467 44.713 325.919 o
1 2 16 1147.830 1086.660 88.242 80.929 o
1 2 17 6908.000 6828.820 252.766 9.569 o
1 2 18 380.737 343.829 86.301 116.361 o
1 2 19 238.038 227.337 78.714 146.203 o
1 2 20 519.081 547.856 128.629 55.809 o
1 2 21 2554.640 2581.790 408.063 5.864 o
1 2 22 356.596 360.752 138.978 50.486 o
1 3 0 77581.400 81573.100 578.660 0.361 o
1 3 1 2318.200 2390.190 50.429 72.939 o
1 3 2 26082.500 27866.500 206.900 2.554 o
1 3 3 42900.200 44753.200 300.329 1.100 o
1 3 4 51.210 85.628 18.606 1718.680 o
1 3 5 8319.970 8001.760 126.263 14.034 o
1 3 6 23700.800 23534.500 330.194 2.564 o
1 3 7 13.409 72.226 31.089 952.310 o
1 3 8 26699.900 27448.800 299.730 2.261 o
1 3 9 578.972 853.618 63.451 149.926 o
1 3 10 7010.950 7352.600 130.943 16.051 o
1 3 11 17408.600 16979.900 215.493 4.639 o
1 3 12 15059.200 14664.200 276.827 4.784 o
1 3 13 13134.500 13092.800 211.225 6.492 o
1 3 14 104.784 203.030 51.237 327.851 o
1 3 15 26038.100 25768.200 557.059 1.589 o
1 3 16 309.245 363.587 62.133 199.378 o
1 3 17 6245.260 6227.580 183.194 14.233 o
1 3 18 16173.000 16449.900 319.324 3.957 o
1 3 19 3502.830 3916.520 213.149 16.056 o
1 3 20 2629.870 2817.710 298.655 10.211 o
1 3 21 559.287 603.224 168.548 34.046 o
1 3 22 6088.090 6614.170 413.977 4.970 o
1 4 0 1005.510 1218.270 45.983 148.554 o
1 4 1 602.997 721.804 39.996 235.669 o
1 4 2 1100.290 1262.090 44.857 142.718 o
1 4 3 536.693 562.273 44.943 237.491 o
1 4 4 49.862 101.236 21.034 1447.880 o
1 4 5 9894.220 9569.370 117.369 11.735 o
1 4 6 16.572 63.629 29.927 1020.660 o
1 4 7 1430.380 1510.800 70.551 88.423 o
1 4 8 505.097 494.189 52.868 210.330 o
1 4 9 7659.250 7468.720 165.803 13.092 o
1 4 10 6.872 25.748 33.221 909.071 o
1 4 11 6.955 26.225 35.254 811.050 o
1 4 12 7174.830 7388.200 171.680 13.319 o
1 4 13 4932.930 5310.690 186.916 16.064 o
1 4 14 412.678 396.400 63.294 181.977 o
1 4 15 613.080 801.832 106.752 73.066 o
1 4 16 7608.500 7624.420 201.973 11.215 o
1 4 17 6776.930 6615.250 224.867 11.052 o
1 4 18 38.238 42.622 49.000 410.173 o
1 4 19 3144.770 2866.820 152.717 26.603 o
1 4 20 4116.100 4745.360 337.096 7.598 o
1 4 21 1584.050 1555.080 239.515 16.233 o
1 4 22 8.593 -20.699 97.580 110.418 o
1 5 0 22541.000 23025.700 213.719 3.214 o
1 5 1 1206.790 1398.880 53.374 119.528 o
1 5 2 29978.200 28171.300 258.984 2.095 o
1 5 3 3.840 114.576 26.305 1218.180 o
1 5 4 2654.140 2766.100 108.408 40.894 o
1 5 5 26132.800 24969.500 297.397 2.413 o
1 5 6 7276.950 6619.030 133.465 16.042 o
1 5 7 8379.360 9030.180 162.057 11.794 o
1 5 8 10336.600 11097.200 473.433 3.406 o
1 5 9 30130.300 30199.000 415.861 1.676 o
1 5 10 4.748 17.553 37.681 722.917 o
1 5 11 4605.640 5164.940 143.261 21.457 o
1 5 12 14238.600 14305.500 248.576 5.388 o
1 5 13 819.760 761.127 79.583 105.865 o
1 5 14 1358.520 1400.210 102.720 61.827 o
1 5 15 6312.710 6406.790 183.543 14.034 o
1 5 16 1043.280 980.376 121.056 54.431 o
1 5 17 175.391 204.308 57.365 257.883 o
1 5 18 7611.450 7322.380 214.783 10.715 o
1 5 19 2047.560 2167.580 176.429 25.369 o
1 5 20 2402.700 2417.570 175.858 24.386 o
1 5 21 621.862 295.698 109.408 74.020 o
1 6 0 50170.400 49372.200 453.607 0.801 o
1 6 1 167.288 148.628 29.522 674.105 o
1 6 2 342.004 282.444 34.917 401.978 o
1 6 3 38906.100 37992.900 313.969 1.318 o
1 6 4 10973.500 10892.900 142.718 9.581 o
1 6 5 4935.180 4857.530 92.795 27.652 o
1 6 6 4478.120 4537.080 85.861 31.242 o
1 6 7 7494.390 7123.910 133.974 15.320 o
1 6 8 581.138 717.826 64.573 151.272 o
1 6 9 120.966 22.074 34.944 660.053 o
1 6 10 3937.170 4279.460 131.927 26.026 o
1 6 11 2892.060 2975.840 129.302 32.762 o
1 6 12 3166.520 3181.500 125.188 32.189 o
1 6 13 96.573 132.495 50.510 349.534 o
1 6 14 329.985 377.815 65.827 180.408 o
1 6 15 4509.310 4502.150 203.898 15.499 o
1 6 16 481.696 513.458 76.417 131.532 o
1 6 17 1646.920 1809.200 131.101 41.430 o
1 6 18 2.939 78.246 57.092 311.983 o
1 6 19 1336.590 1303.990 130.969 45.032 o
1 6 20 3.388 19.962 59.775 291.915 o
1 6 21 3743.190 3788.720 247.158 12.836 o
1 6 22 455.859 298.513 105.802 81.315 o
1 7 0 2337.890 2425.000 77.568 58.326 o
1 7 1 506.427 552.270 47.212 232.241 o
1 7 2 27749.400 26941.600 312.847 2.165 o
1 7 3 573.498 727.610 60.606 163.098 o
1 7 4 6406.600 6449.570 116.585 18.928 o
1 7 5 46259.400 45624.500 373.849 0.958 o
1 7 6 13928.500 13532.800 170.910 6.740 o
1 7 7 12124.100 12121.000 157.525 8.156 o
1 7 8 1022.960 1143.330 85.361 86.394 o
1 7 9 46798.100 45672.200 485.086 0.871 o
1 7 10 2316.970 2601.590 112.500 42.198 o
1 7 11 13704.000 13533.500 249.103 5.633 o
1 7 12 20543.100 20323.700 319.770 3.098 o
1 7 13 8382.760 8249.750 204.809 10.295 o
1 7 14 12607.000 12800.000 263.465 5.821 o
1 7 15 141.269 171.935 57.873 263.533 o
1 7 16 8074.680 8244.110 222.809 9.762 o
1 7 17 2300.350 2217.790 145.711 32.205 o
1 7 18 5498.960 5492.870 196.270 14.493 o
1 7 19 1068.800 1090.060 117.620 56.029 o
1 7 20 128.309 -20.038 76.125 171.108 o
1 7 21 1583.040 1701.450 144.862 36.584 o
1 7 22 806.344 819.025 139.183 45.740 o
1 8 0 3501.930 3290.650 103.713 35.668 o
1 8 1 2715.020 2862.020 90.064 46.671 o
1 8 2 2667.540 2787.760 87.439 48.421 o
1 8 3 25338.800 25342.600 268.357 2.564 o
1 8 4 8.875 62.074 31.401 959.051 o
1 8 5 5286.470 5591.900 116.952 22.428 o
1 8 6 9513.130 9602.790 151.978 10.932 o
1 8 7 7928.320 7710.160 139.138 14.067 o
1 8 8 6168.840 5981.080 291.959 8.461 o
1 8 9 2605.760 2748.170 115.462 38.868 o
1 8 10 7565.240 7640.410 188.327 11.919 o
1 8 11 1759.630 1888.390 116.014 47.326 o
1 8 12 9376.440 9484.010 220.675 8.742 o
1 8 13 1.400 60.440 48.798 426.618 o
1 8 14 166.426 249.206 63.193 218.262 o
1 8 15 4685.020 4385.420 168.963 18.968 o
1 8 16 1579.880 1408.920 119.474 48.876 o
1 8 17 0.115 8.401 55.110 345.673 o
1 8 18 434.072 343.286 84.268 118.814 o
1 8 19 209.237 206.421 70.551 179.383 o
1 8 20 466.213 418.188 93.954 97.520 o
1 8 21 1744.820 2088.700 235.949 16.266 o
1 9 0 3030.840 2987.260 100.325 40.332 o
1 9 1 1879.720 2067.710 86.780 61.548 o
1 9 2 160.695 121.464 38.270 502.376 o
1 9 3 1937.500 2031.200 88.348 60.062 o
1 9 4 342.241 396.785 48.417 268.969 o
1 9 5 869.995 894.805 64.675 128.795 o
1 9 6 37.225 59.495 34.260 772.942 o
1 9 7 6870.260 6833.950 134.937 16.405 o
1 9 8 2540.310 2594.500 127.883 35.657 o
1 9 9 6559.250 6737.830 181.002 13.755 o
1 9 10 3468.260 3402.090 141.922 27.002 o
1 9 11 8879.690 8850.240 215.851 9.362 o
1 9 12 5444.590 5375.150 173.533 16.547 o
1 9 13 1081.760 1195.630 106.353 63.845 o
1 9 14 9691.530 9556.110 240.132 7.977 o
1 9 15 2087.630 2159.760 144.041 33.667 o
1 9 16 2103.790 2129.330 146.684 32.857 o
1 9 17 1444.010 1518.300 131.051 43.594 o
1 9 18 9931.270 10517.400 280.454 6.646 o
1 9 19 3.042 69.785 91.721 123.715 o
1 9 20 1208.910 1015.860 148.137 38.654 o
1 10 0 1024.370 1006.460 76.613 99.809 o
1 10 1 49.283 143.877 45.918 429.634 o
1 10 2 2574.340 2750.180 102.904 43.463 o
1 10 3 1200.070 1214.310 80.210 87.369 o
1 10 4 477.344 471.906 56.208 200.519 o
1 10 5 6753.830 6759.070 147.905 15.736 o
1 10 6 1756.460 1855.820 91.356 61.686 o
1 10 7 423.259 345.916 65.244 175.717 o
1 10 8 9137.440 8772.450 208.519 9.493 o
1 10 9 2259.060 2389.990 123.474 39.155 o
1 10 10 569.429 545.265 76.548 126.190 o
1 10 11 375.999 460.180 75.909 139.912 o
1 10 12 13466.100 13717.500 283.709 5.162 o
1 10 13 28.254 155.224 56.533 301.426 o
1 10 14 1577.490 1410.170 122.669 47.196 o
1 10 15 4244.450 4391.500 225.909 13.890 o
1 10 16 6383.860 6375.240 215.836 11.934 o
1 10 17 1000.790 905.139 129.010 49.981 o
1 10 18 19.160 28.156 108.394 89.002 o
1 10 19 3598.210 3224.090 196.170 18.312 o
1 10 20 8.494 -29.570 147.849 48.168 o
1 11 0 185.806 222.119 53.487 283.819 o
1 11 1 15280.600 15454.600 240.474 5.074 o
1 11 2 4862.560 5002.930 139.894 21.477 o
1 11 3 1871.420 2096.320 106.216 50.435 o
1 11 4 907.942 1027.790 76.793 102.941 o
1 11 5 8475.860 8900.270 177.473 11.116 o
1 11 6 94.596 128.348 47.179 393.516 o
1 11 7 408.120 481.475 120.696 64.004 o
1 11 8 3599.710 3630.930 145.821 25.541 o
1 11 9 3111.990 2896.550 140.252 29.367 o
1 11 10 114.272 163.425 59.151 259.697 o
1 11 11 2265.550 2501.860 142.748 32.636 o
1 11 12 986.599 961.539 102.845 69.949 o
1 11 13 75.659 6.306 50.154 384.817 o
1 11 14 1162.160 827.579 197.850 23.958 o
1 11 15 425.558 420.021 96.909 93.677 o
1 11 16 1332.970 1484.130 113.602 54.166 o
1 11 17 143.660 90.228 68.554 201.204 o
1 11 18 1598.560 1444.540 187.052 24.854 o
1 12 0 75.018 55.398 48.721 395.421 o
1 12 1 1791.960 1801.060 106.632 52.332 o
1 12 2 7596.370 7928.300 302.988 7.224 o
1 12 3 4054.630 4136.920 139.376 24.661 o
1 12 4 6769.260 6519.410 192.488 12.929 o
1 12 5 72.106 60.962 44.966 455.611 o
1 12 6 5357.190 5615.330 241.993 11.417 o
1 12 7 776.003 760.526 96.741 82.087 o
1 12 8 52.107 -32.588 46.544 455.511 o
1 12 9 2185.130 2234.340 145.629 32.645 o
1 12 10 414.204 367.190 126.027 59.790 o
1 12 11 5.142 36.567 51.800 383.363 o
1 12 12 616.992 642.998 93.852 90.856 o
1 12 13 1.091 83.143 88.845 131.525 o
1 12 14 94.092 100.298 100.537 100.209 o
1 12 15 2402.040 1859.450 400.523 6.142 o
1 12 16 69.814 -87.886 127.150 64.409 o
1 12 17 2197.330 2135.700 351.881 7.822 o
1 13 0 522.258 461.578 131.586 53.961 o
1 13 1 3847.760 3910.190 143.572 24.853 o
1 13 2 45.373 58.245 55.890 316.051 o
1 13 3 1725.900 1681.590 107.105 53.285 o
1 13 4 4089.060 4468.620 175.782 19.102 o
1 13 5 5988.980 5821.080 272.660 9.395 o
1 13 6 1070.940 1013.140 106.622 64.964 o
1 13 7 340.274 214.463 123.692 63.511 o
1 13 8 8782.650 7941.670 230.766 9.135 o
1 13 9 223.510 118.046 86.479 127.152 o
1 13 10 8471.650 8377.330 241.914 8.783 o
1 13 11 11.294 14.689 63.160 260.787 o
1 13 12 3904.700 3472.060 207.493 16.445 o
1 13 13 1782.120 1668.880 180.636 25.633 o
1 13 14 5159.730 5590.800 270.620 9.957 o
1 13 15 847.488 903.614 141.032 44.228 o
1 14 0 282.613 138.978 127.150 61.347 o
1 14 1 1326.600 1076.340 201.075 22.787 o
1 14 3 2753.510 2712.770 371.101 6.933 o
1 14 4 7284.320 7527.920 508.453 3.408 o
1 14 5 864.387 945.771 135.716 46.880 o
1 14 6 5700.450 5584.860 276.478 9.411 o
1 14 7 2356.310 2170.550 189.721 22.135 o
1 14 8 6277.610 6223.670 275.904 9.025 o
1 14 9 3600.290 3860.370 230.470 14.312 o
1 14 10 1652.960 1342.630 166.217 30.062 o
1 14 11 5579.640 5578.410 549.998 3.124 o
1 14 12 1582.040 1518.630 180.130 26.390 o
2 -14 0 137.179 212.420 101.434 95.945 o
2 -13 0 1964.470 2208.770 185.773 23.584 o
2 -13 1 176.848 259.251 92.887 110.849 o
2 -13 2 0.558 -54.022 80.266 163.568 o
2 -13 3 4392.490 4615.630 251.947 11.762 o
2 -13 4 559.124 426.861 117.034 65.978 o
2 -13 5 1828.100 2024.840 199.017 21.543 o
2 -12 0 1559.760 1602.600 126.762 44.598 o
2 -12 1 3981.910 4011.390 215.332 15.268 o
2 -12 2 1295.300 1061.670 212.903 20.659 o
2 -12 3 339.056 441.443 107.666 79.708 o
2 -12 4 6511.210 6771.570 464.246 4.067 o
2 -12 5 1898.370 1970.550 183.964 24.329 o
2 -12 6 2190.730 1877.030 211.424 19.125 o
2 -12 7 246.799 391.307 150.806 43.876 o
2 -12 8 5530.630 5802.020 287.093 8.959 o
2 -11 0 8.496 -6.486 54.962 346.177 o
2 -11 1 4977.490 5252.850 211.424 13.968 o
2 -11 2 838.093 1036.080 128.578 51.021 o
2 -11 3 2.620 103.786 87.231 135.768 o
2 -11 4 204.632 201.709 73.729 166.937 o
2 -11 5 130.367 148.094 87.760 127.208 o
2 -11 6 864.144 702.387 96.614 81.047 o
2 -11 7 2135.650 2040.710 148.009 32.510 o
2 -11 8 161.123 195.932 78.556 152.455 o
2 -11 9 124.451 119.979 83.537 140.447 o
2 -11 10 691.761 706.393 131.650 51.519 o
2 -11 11 920.457 301.612 192.204 26.251 o
2 -10 0 219.851 253.324 51.984 284.818 o
2 -10 1 619.335 634.832 67.319 144.003 o
2 -10 2 547.148 598.781 64.445 158.259 o
2 -10 3 146.069 172.683 59.854 248.138 o
2 -10 4 85.711 67.168 56.589 297.618 o
2 -10 5 356.842 236.422 70.426 166.297 o
2 -10 6 1237.220 1578.690 121.489 49.849 o
2 -10 7 61.776 156.902 68.641 206.237 o
2 -10 8 675.194 649.231 94.801 88.037 o
2 -10 9 2105.150 2174.250 152.267 31.148 o
2 -10 10 5975.670 6386.040 225.688 11.669 o
2 -10 11 112.538 112.467 90.792 120.815 o
2 -10 12 81.825 -101.092 81.694 152.629 o
2 -9 0 3.143 15.944 37.417 736.352 o
2 -9 1 5869.990 5826.150 137.631 18.777 o
2 -9 2 3218.780 3515.170 168.050 22.778 o
2 -9 3 6755.870 6824.760 150.672 15.496 o
2 -9 4 1955.500 2229.450 124.869 40.886 o
2 -9 5 179.940 103.224 55.110 284.877 o
2 -9 6 8133.580 8575.330 216.583 9.873 o
2 -9 7 1.550 -40.493 51.351 399.067 o
2 -9 8 177.759 77.556 61.112 242.088 o
2 -9 9 1836.200 1965.470 139.611 36.686 o
2 -9 10 2034.050 2045.540 140.873 35.156 o
2 -9 11 167.089 68.282 64.429 223.025 o
2 -9 12 1234.940 1255.130 158.867 33.938 o
2 -9 13 659.464 424.660 220.295 20.621 o
2 -9 14 67.683 -15.081 102.016 99.448 o
2 -8 0 17050.400 16710.200 217.536 4.734 o
2 -8 1 972.485 1041.380 68.136 114.327 o
2 -8 2 4393.080 4768.990 120.091 25.745 o
2 -8 3 2229.120 2269.890 113.956 43.363 o
2 -8 4 8965.160 8790.040 162.185 11.372 o
2 -8 5 815.549 932.243 84.670 95.352 o
2 -8 6 264.236 351.381 88.397 115.981 o
2 -8 7 7054.130 7438.710 198.781 11.900 o
2 -8 8 2300.630 2427.130 144.909 32.029 o
2 -8 9 81.988 135.904 58.546 273.430 o
2 -8 10 3650.090 3769.600 161.226 22.644 o
2 -8 11 3408.160 3414.780 218.904 15.833 o
2 -8 12 610.284 441.827 123.072 59.869 o
2 -8 13 1302.470 1369.270 128.127 46.506 o
2 -8 14 727.153 622.073 140.351 46.221 o
2 -8 15 329.553 173.261 104.832 86.445 o
2 -8 16 291.779 267.129 251.343 16.366 o
2 -7 0 4902.090 4821.860 107.040 25.897 o
2 -7 1 2117.440 2238.240 78.288 62.166 o
2 -7 2 7233.440 7156.740 132.768 15.748 o
2 -7 3 15764.600 15556.300 202.706 5.364 o
2 -7 4 205.549 227.824 39.967 418.857 o
2 -7 5 495.162 569.890 51.387 213.254 o
2 -7 6 8319.530 8352.230 234.795 9.127 o
2 -7 7 357.667 328.085 89.942 109.714 o
2 -7 8 7575.480 7523.850 195.097 11.619 o
2 -7 9 3735.800 3676.910 212.970 15.948 o
2 -7 10 5728.060 5957.820 187.219 14.677 o
2 -7 11 2203.680 2394.550 259.897 13.341 o
2 -7 12 129.959 177.301 65.067 216.926 o
2 -7 13 9549.240 9082.800 290.599 6.752 o
2 -7 14 201.279 109.678 71.027 182.392 o
2 -7 15 2558.630 2434.390 205.165 19.148 o
2 -7 16 8.655 91.405 71.238 201.586 o
2 -7 17 990.520 946.680 224.730 19.170 o
2 -6 0 15715.900 15372.300 181.884 5.635 o
2 -6 1 10739.900 10555.200 149.847 9.682 o
2 -6 2 7753.670 7286.220 124.327 15.388 o
2 -6 3 7133.420 7614.650 129.675 15.748 o
2 -6 4 34609.300 33457.300 308.185 1.590 o
2 -6 5 5309.770 5384.850 110.296 23.398 o
2 -6 6 3385.890 3267.500 120.891 32.096 o
2 -6 7 22825.500 22098.400 335.857 2.685 o
2 -6 8 4655.650 4606.720 251.457 11.626 o
2 -6 9 18570.400 18845.500 308.968 3.510 o
2 -6 10 106.602 225.151 58.906 257.276 o
2 -6 11 17355.800 17301.800 312.411 3.770 o
2 -6 12 1749.130 1585.560 120.386 46.409 o
2 -6 13 8335.950 7948.330 224.435 9.629 o
2 -6 14 1781.870 2059.980 147.383 34.072 o
2 -6 15 481.281 488.129 88.226 106.278 o
2 -6 16 7239.630 7355.640 306.003 7.340 o
2 -6 17 785.612 707.148 198.040 24.716 o
2 -6 18 748.259 803.057 112.148 65.721 o
2 -5 0 13752.000 14129.300 161.710 6.823 o
2 -5 1 5978.650 5747.200 100.371 22.116 o
2 -5 2 1543.580 1545.440 58.475 97.367 o
2 -5 3 944.388 1065.630 53.382 142.941 o
2 -5 4 2960.840 3121.400 78.835 47.327 o
2 -5 5 324.303 332.465 35.464 392.943 o
2 -5 6 132.386 174.977 30.209 683.723 o
2 -5 7 1000.450 1028.970 47.761 152.092 o
2 -5 8 32.990 28.877 41.946 556.586 o
2 -5 9 6.516 85.390 47.558 438.976 o
2 -5 10 895.423 878.695 101.868 73.022 o
2 -5 11 16716.900 17146.000 299.309 3.998 o
2 -5 12 1342.000 1460.490 111.690 55.420 o
2 -5 13 973.049 870.800 105.598 68.228 o
2 -5 14 3291.300 3600.300 165.419 22.960 o
2 -5 15 13663.200 13117.100 294.404 5.034 o
2 -5 16 159.740 63.747 63.291 231.507 o
2 -5 17 244.551 181.446 74.034 163.511 o
2 -5 18 6441.680 7259.610 242.692 10.171 o
2 -5 19 1832.370 2048.530 304.490 10.324 o
2 -4 0 23164.500 23396.800 205.444 3.140 o
2 -4 1 297.651 302.266 32.437 448.022 o
2 -4 2 122.346 214.229 29.515 689.816 o
2 -4 3 909.094 909.431 46.867 166.024 o
2 -4 4 100.593 123.041 34.998 624.748 o
2 -4 5 781.669 801.438 52.951 165.487 o
2 -4 6 11485.700 11205.800 138.260 9.226 o
2 -4 7 49.041 63.261 35.623 703.653 o
2 -4 8 645.513 798.774 71.662 127.558 o
2 -4 9 22294.700 22014.500 308.414 2.871 o
2 -4 10 229.124 242.080 53.947 268.928 o
2 -4 11 5774.660 5998.800 169.940 15.965 o
2 -4 12 9651.560 9228.680 216.122 8.808 o
2 -4 13 12002.600 11663.800 250.467 6.421 o
2 -4 14 2260.980 2578.310 140.362 33.193 o
2 -4 15 205.823 245.734 68.864 185.302 o
2 -4 16 23640.700 22658.700 388.460 2.364 o
2 -4 17 2332.250 2100.130 148.145 31.615 o
2 -4 18 3101.340 3178.760 250.980 13.213 o
2 -4 19 2166.150 2308.480 167.822 26.810 o
2 -4 20 6098.250 6317.660 341.531 6.733 o
2 -3 0 17419.600 17865.300 199.112 4.674 o
2 -3 1 7019.620 7142.630 103.529 17.975 o
2 -3 2 25734.600 25133.800 217.584 2.697 o
2 -3 3 118.915 87.023 23.219 1051.570 o
2 -3 4 101.681 71.991 22.103 1196.910 o
2 -3 5 11958.800 11848.300 134.722 8.785 o
2 -3 6 16472.500 15433.100 157.694 5.634 o
2 -3 7 6655.310 6948.410 146.166 15.863 o
2 -3 8 3898.060 3987.830 118.133 29.139 o
2 -3 9 12554.700 12567.900 252.063 6.068 o
2 -3 10 2510.280 2417.550 106.694 43.715 o
2 -3 11 3200.210 3208.260 130.975 30.612 o
2 -3 12 673.289 661.669 117.624 62.613 o
2 -3 13 483.041 474.653 67.605 157.575 o
2 -3 14 2964.150 2866.830 132.834 31.774 o
2 -3 15 1177.050 1259.060 107.122 61.627 o
2 -3 16 71.001 27.405 55.712 315.183 o
2 -3 17 170.823 118.420 68.270 198.160 o
2 -3 18 4546.900 4867.810 244.555 12.067 o
2 -3 19 481.669 456.897 171.505 33.461 o
2 -3 20 1105.330 1160.270 126.645 49.586 o
2 -3 21 30.945 133.064 195.161 27.475 o
2 -2 0 283160.000 285602.000 4282.750 0.022 o
2 -2 1 8497.710 9589.860 97.948 13.961 o
2 -2 2 1931.130 2733.810 54.102 75.335 o
2 -2 3 93681.400 91900.300 566.526 0.274 o
2 -2 4 7551.920 7026.860 92.445 17.729 o
2 -2 5 13569.600 13267.800 145.028 7.340 o
2 -2 6 16360.500 15688.700 153.657 5.667 o
2 -2 7 11480.200 10370.100 197.951 8.057 o
2 -2 8 2752.310 2634.570 92.619 46.362 o
2 -2 9 2103.840 1985.960 90.288 57.157 o
2 -2 10 9244.150 9162.630 181.671 10.260 o
2 -2 11 23.216 26.075 38.791 655.748 o
2 -2 12 93.933 129.901 46.352 405.171 o
2 -2 13 12696.600 12851.700 270.677 5.668 o
2 -2 14 885.144 854.685 85.679 93.064 o
2 -2 15 5182.400 5311.380 171.600 17.153 o
2 -2 16 4246.000 4323.250 164.292 20.394 o
2 -2 17 1178.910 1132.520 107.030 62.461 o
2 -2 18 4011.300 4356.920 230.709 13.713 o
2 -2 19 43.727 -16.441 75.910 179.075 o
2 -2 20 2150.330 1798.870 294.220 10.903 o
2 -1 0 17250.700 16804.100 165.474 5.131 o
2 -1 1 555.227 549.304 26.836 331.901 o
2 -1 2 15901.100 14939.200 142.831 6.056 o
2 -1 3 112.356 90.120 30.284 771.694 o
2 -1 4 71.345 111.680 21.360 1288.140 o
2 -1 5 853.848 994.794 49.016 161.815 o
2 -1 6 5663.930 5617.780 83.663 24.826 o
2 -1 7 2400.230 2630.600 59.343 64.922 o
2 -1 8 681.729 911.837 41.926 203.476 o
2 -1 9 11001.500 10865.000 133.977 9.786 o
2 -1 10 1540.500 1751.590 57.410 95.298 o
2 -1 11 1611.020 1595.060 91.720 65.269 o
2 -1 12 130.974 250.790 50.472 321.125 o
2 -1 13 2126.990 2408.240 185.062 23.196 o
2 -1 14 54.740 107.519 48.917 390.202 o
2 -1 15 1765.510 2010.290 124.796 42.787 o
2 -1 16 184.502 235.519 61.246 228.159 o
2 -1 17 800.439 782.142 91.656 87.871 o
2 -1 18 3924.290 4119.840 222.320 14.623 o
2 -1 19 3559.090 3134.450 208.307 16.975 o
2 -1 20 195.112 245.799 98.032 100.147 o
2 -1 21 201.807 187.903 99.982 97.183 o
2 -1 22 1089.020 552.955 218.817 20.256 o
2 0 0 14944.700 14641.100 117.420 6.747 o
2 0 1 2114.620 2300.600 72.399 65.154 o
2 0 2 1517.530 1666.610 40.105 115.347 o
2 0 3 96547.000 104992.000 617.596 0.241 o
2 0 4 14105.800 14636.400 134.413 6.924 o
2 0 5 40523.400 40702.200 288.602 1.240 o
2 0 6 17762.500 17755.800 165.138 4.871 o
2 0 7 56175.900 57881.000 425.011 0.666 o
2 0 8 35560.000 35982.200 416.316 1.343 o
2 0 9 15151.500 15184.600 238.583 5.163 o
2 0 10 10619.700 10616.600 154.503 9.619 o
2 0 11 779.342 721.389 48.656 181.813 o
2 0 12 49804.800 47538.800 623.474 0.720 o
2 0 13 0.211 81.909 41.827 564.860 o
2 0 14 680.227 646.863 53.543 179.731 o
2 0 15 19371.500 19708.700 591.067 1.853 o
2 0 16 8349.410 8489.660 204.380 10.253 o
2 0 17 3151.620 3128.100 140.750 28.718 o
2 0 18 516.773 474.227 115.322 67.913 o
2 0 19 5442.120 5916.330 259.171 10.311 o
2 0 20 434.996 532.986 159.677 38.249 o
2 0 21 157.510 286.315 106.572 86.245 o
2 0 22 1580.140 1723.620 289.784 11.478 o
2 1 0 2875.810 3155.120 62.403 53.614 o
2 1 1 6293.150 6626.210 68.574 22.595 o
2 1 2 5504.760 5874.870 68.490 26.365 o
2 1 3 11377.700 11336.300 106.798 9.927 o
2 1 4 1379.230 1350.810 40.844 129.306 o
2 1 5 1837.860 1764.910 47.009 95.095 o
2 1 6 37726.200 38126.200 282.544 1.391 o
2 1 7 4205.880 3886.390 72.521 36.725 o
2 1 8 6741.800 7158.450 104.815 18.415 o
2 1 9 3065.260 3246.440 74.300 47.276 o
2 1 10 28990.000 28619.100 323.047 1.998 o
2 1 11 5.237 42.004 24.808 1528.350 o
2 1 12 40.122 117.123 30.839 855.942 o
2 1 13 7715.910 7774.570 135.695 14.479 o
2 1 14 11253.700 11134.100 170.076 8.651 o
2 1 15 22.852 43.745 37.928 673.426 o
2 1 16 24.215 39.972 58.433 297.788 o
2 1 17 1335.970 1225.400 133.818 43.877 o
2 1 18 3312.990 3377.440 192.723 19.065 o
2 1 19 78.482 59.337 62.310 251.567 o
2 1 20 19.883 87.865 109.408 86.747 o
2 2 0 194.311 232.279 29.023 607.500 o
2 2 1 4837.310 5099.060 60.343 31.684 o
2 2 2 6962.110 6672.530 84.507 19.793 o
2 2 3 18130.300 17471.900 157.064 4.872 o
2 2 4 547.662 582.693 32.775 296.241 o
2 2 5 26751.800 25557.500 199.978 2.620 o
2 2 6 4749.390 4748.820 73.016 31.368 o
2 2 7 858.038 939.968 40.868 184.729 o
2 2 8 6771.930 6453.770 102.650 19.224 o
2 2 9 16170.800 15996.000 169.361 5.528 o
2 2 10 2966.600 3044.000 73.387 49.482 o
2 2 11 105.422 139.468 43.961 433.337 o
2 2 12 41998.900 40411.600 444.553 1.060 o
2 2 13 523.933 599.127 48.750 219.026 o
2 2 14 9283.910 9003.900 348.669 5.518 o
2 2 15 29931.900 29275.700 317.968 1.932 o
2 2 16 10889.200 11406.400 312.333 5.589 o
2 2 17 2659.810 2600.160 170.899 24.564 o
2 2 18 1.607 -19.075 53.287 370.622 o
2 2 19 16263.600 16779.100 591.396 2.039 o
2 2 20 39.602 23.656 97.580 109.031 o
2 2 21 4971.250 4736.490 366.666 6.434 o
2 3 0 9330.410 9464.950 101.107 12.904 o
2 3 1 14595.800 14353.900 130.764 6.815 o
2 3 2 35219.400 35828.100 254.022 1.579 o
2 3 3 429.314 358.544 27.785 413.160 o
2 3 4 2304.580 2350.680 74.691 60.735 o
2 3 5 41977.700 42491.700 341.701 1.125 o
2 3 6 15755.500 16042.300 146.681 5.876 o
2 3 7 1031.340 1295.350 64.089 113.287 o
2 3 8 96.051 249.922 39.669 477.816 o
2 3 9 16308.700 16016.000 224.518 4.926 o
2 3 10 12202.700 12734.000 144.684 8.189 o
2 3 11 1626.000 1617.500 87.307 68.207 o
2 3 12 824.501 1050.900 57.102 143.063 o
2 3 13 6984.190 7079.160 134.870 16.045 o
2 3 14 482.516 415.518 60.247 186.336 o
2 3 15 2741.790 2567.260 117.890 37.817 o
2 3 16 87.709 175.745 53.754 310.882 o
2 3 17 3133.210 3311.240 218.817 16.194 o
2 3 18 847.876 856.258 90.408 87.543 o
2 3 19 2622.760 3093.180 223.258 16.364 o
2 3 20 72.800 17.366 57.244 300.463 o
2 3 21 681.032 245.429 121.236 61.738 o
2 3 22 137.151 298.655 124.193 64.879 o
2 4 0 2894.160 2939.220 62.976 54.467 o
2 4 1 33470.900 34325.900 262.025 1.692 o
2 4 2 18362.000 18685.000 170.438 4.574 o
2 4 3 40668.800 39841.000 292.470 1.247 o
2 4 4 29436.100 30178.300 238.282 2.106 o
2 4 5 175.830 262.128 26.482 665.584 o
2 4 6 34908.000 35324.500 343.540 1.485 o
2 4 7 718.557 756.536 73.772 120.674 o
2 4 8 2691.550 2691.900 157.197 27.212 o
2 4 9 5228.910 4939.260 123.957 22.606 o
2 4 10 2441.470 2665.820 98.753 46.428 o
2 4 11 4139.820 3956.650 121.383 27.718 o
2 4 12 5122.820 5082.030 143.365 20.415 o
2 4 13 1904.580 2058.330 105.987 50.423 o
2 4 14 3029.770 3139.490 163.911 24.367 o
2 4 15 83.657 56.990 45.679 438.193 o
2 4 16 2652.940 2770.340 149.163 29.056 o
2 4 17 7623.620 7756.770 207.297 10.901 o
2 4 18 3180.580 3553.620 257.257 12.529 o
2 4 19 5011.130 4937.040 180.584 16.806 o
2 4 20 632.962 483.661 125.672 57.323 o
2 4 21 11224.800 11840.800 810.213 1.402 o
2 4 22 104.851 228.361 133.064 57.497 o
2 5 0 24795.800 24309.800 221.674 2.829 o
2 5 1 9329.270 8991.200 120.731 12.504 o
2 5 2 3511.330 3660.770 76.231 41.363 o
2 5 3 9732.230 10048.000 152.641 10.548 o
2 5 4 8278.810 7926.270 111.416 14.836 o
2 5 5 2638.290 2627.660 63.734 59.431 o
2 5 6 1930.880 2310.570 58.069 77.385 o
2 5 7 10144.100 10194.100 173.113 9.556 o
2 5 8 101.364 179.304 40.748 477.813 o
2 5 9 928.892 909.964 71.120 113.634 o
2 5 10 1642.730 1742.780 89.004 65.713 o
2 5 11 7822.840 8010.590 175.729 12.151 o
2 5 12 1687.350 1741.500 104.645 54.816 o
2 5 13 135.475 171.742 50.510 330.985 o
2 5 14 722.091 693.208 78.068 113.366 o
2 5 15 2652.060 2740.740 248.837 13.891 o
2 5 16 13.649 -12.663 44.556 520.839 o
2 5 17 7.486 -46.395 46.832 476.001 o
2 5 18 11142.200 10793.400 257.988 6.707 o
2 5 19 3128.230 3514.650 226.302 15.310 o
2 5 20 5.276 -67.805 48.148 451.792 o
2 5 21 552.361 406.029 108.850 74.892 o
2 5 22 3397.810 3648.690 382.929 6.359 o
2 5 23 210.235 59.140 171.505 35.018 o
2 6 0 2351.510 2182.660 67.812 64.949 o
2 6 1 21893.800 21987.000 347.252 2.724 o
2 6 2 4370.910 4982.840 95.656 29.201 o
2 6 3 14949.800 15383.200 175.565 5.954 o
2 6 4 12612.400 11870.100 149.963 8.103 o
2 6 5 31685.000 31724.200 276.491 1.838 o
2 6 6 9916.690 9614.920 190.696 9.349 o
2 6 7 105.833 86.719 22.503 1131.520 o
2 6 8 48186.600 46222.400 464.287 0.855 o
2 6 9 120.226 187.036 41.661 449.121 o
2 6 10 7827.800 7612.950 171.130 12.567 o
2 6 11 18204.200 17659.000 277.071 3.898 o
2 6 12 11163.200 10855.400 221.184 7.531 o
2 6 13 5617.870 5254.860 159.903 17.634 o
2 6 14 492.992 490.334 71.338 145.138 o
2 6 15 19038.900 18381.500 340.882 3.255 o
2 6 16 240.709 273.033 93.857 106.494 o
2 6 17 542.676 580.748 84.325 110.072 o
2 6 18 6115.270 6144.620 203.076 13.055 o
2 6 19 2474.300 2377.840 354.838 7.615 o
2 6 20 367.387 322.491 77.135 140.757 o
2 6 21 1310.640 1215.260 123.672 49.473 o
2 6 22 640.024 616.435 132.043 52.029 o
2 7 0 2317.160 2450.690 76.700 58.864 o
2 7 1 1800.340 1866.510 68.415 77.481 o
2 7 2 17574.800 17264.200 262.484 4.164 o
2 7 3 5.247 22.925 28.596 1218.600 o
2 7 4 1212.520 1197.210 60.108 113.863 o
2 7 5 12943.600 12711.800 166.635 7.420 o
2 7 6 25008.500 24663.300 245.680 2.706 o
2 7 7 8005.040 7764.150 123.359 14.747 o
2 7 8 865.096 977.081 49.113 161.385 o
2 7 9 15273.100 14685.800 244.971 5.118 o
2 7 10 707.598 785.721 76.351 115.406 o
2 7 11 4348.910 4204.150 138.263 23.944 o
2 7 12 6408.470 6545.200 177.980 14.231 o
2 7 13 15376.600 14883.900 276.494 4.696 o
2 7 14 382.380 274.254 63.032 192.191 o
2 7 15 284.710 213.563 57.978 234.635 o
2 7 16 4225.250 4300.760 166.577 20.160 o
2 7 17 1476.200 1369.120 119.530 49.856 o
2 7 18 30.794 -72.509 90.939 126.129 o
2 7 19 100.466 105.315 65.013 226.040 o
2 7 20 436.244 282.189 82.543 124.033 o
2 7 21 641.507 547.212 99.691 83.268 o
2 7 22 27.626 25.407 68.079 221.955 o
2 8 0 333.547 436.979 53.350 236.594 o
2 8 1 1639.110 1661.930 75.714 76.987 o
2 8 2 10417.800 10313.100 161.608 9.667 o
2 8 3 727.722 768.892 66.261 136.327 o
2 8 4 5474.850 5681.360 117.950 21.732 o
2 8 5 852.135 918.907 59.383 140.378 o
2 8 6 68.038 55.813 32.010 812.532 o
2 8 7 4046.050 4154.120 98.355 31.950 o
2 8 8 12438.900 12033.800 224.049 6.714 o
2 8 9 715.545 696.100 74.290 121.071 o
2 8 10 485.827 393.721 106.043 79.558 o
2 8 11 11547.200 11226.800 231.980 7.048 o
2 8 12 4601.410 4416.710 153.573 20.969 o
2 8 13 5950.040 6147.680 184.270 14.535 o
2 8 14 95.413 200.530 65.643 216.523 o
2 8 15 10356.100 10269.300 247.463 7.345 o
2 8 16 2279.840 2410.840 151.105 30.438 o
2 8 17 9452.100 9178.860 247.534 7.950 o
2 8 18 8512.230 8267.070 242.880 8.756 o
2 8 19 1381.270 1391.480 129.490 45.183 o
2 8 20 7156.470 7643.110 499.633 3.514 o
2 8 21 227.691 357.571 108.083 81.984 o
2 9 0 9246.940 9526.810 168.216 10.607 o
2 9 1 1680.910 1896.010 88.826 64.163 o
2 9 2 881.409 954.366 67.374 121.511 o
2 9 3 1104.110 1020.300 81.688 90.456 o
2 9 4 0.066 6.819 28.903 1247.150 o
2 9 5 4990.100 4932.140 118.500 23.939 o
2 9 6 2140.950 2281.810 84.191 58.267 o
2 9 7 731.660 788.382 59.918 151.119 o
2 9 8 30.381 77.115 45.943 457.030 o
2 9 9 14729.000 14158.600 261.941 5.104 o
2 9 10 14.678 47.616 44.125 512.686 o
2 9 11 8012.860 7845.810 200.425 10.895 o
2 9 12 1589.750 1539.480 113.157 51.758 o
2 9 13 2823.560 2682.190 199.213 19.434 o
2 9 14 6137.430 6542.840 199.686 13.068 o
2 9 15 692.404 755.150 93.866 87.707 o
2 9 16 6251.600 6230.490 205.971 12.705 o
2 9 17 4.389 -48.104 54.578 352.403 o
2 9 18 3837.280 3895.740 178.114 19.724 o
2 9 19 183.662 177.930 108.606 83.805 o
2 9 20 996.878 893.823 118.779 56.906 o
2 9 21 875.424 713.918 115.393 61.852 o
2 10 0 5554.450 5577.430 139.356 19.461 o
2 10 1 334.691 538.370 60.170 195.726 o
2 10 2 17305.700 17452.800 283.188 4.016 o
2 10 3 987.177 1043.700 74.597 103.396 o
2 10 4 5165.720 5237.280 132.501 21.392 o
2 10 5 5627.580 5747.020 167.734 16.534 o
2 10 6 10626.100 10507.700 181.684 8.908 o
2 10 7 5014.910 5241.410 161.510 18.487 o
2 10 8 207.322 254.975 58.580 239.794 o
2 10 9 2593.060 2609.390 124.232 36.491 o
2 10 10 1119.920 1142.980 100.816 68.435 o
2 10 11 597.992 663.702 139.012 47.716 o
2 10 12 339.909 215.734 61.459 207.709 o
2 10 13 51.592 -69.231 46.288 460.543 o
2 10 14 1012.890 1064.780 104.444 67.316 o
2 10 15 818.504 683.881 93.542 86.078 o
2 10 16 507.367 397.697 113.253 70.733 o
2 10 17 5484.470 5482.650 249.054 10.965 o
2 10 18 4.243 -23.759 58.816 303.649 o
2 10 19 303.430 267.880 84.068 126.478 o
2 10 20 5635.790 5730.650 300.133 8.386 o
2 11 0 8815.540 8764.280 283.506 7.239 o
2 11 1 370.767 515.838 74.022 144.014 o
2 11 2 1378.870 1354.770 118.993 51.049 o
2 11 3 1834.690 2212.850 105.380 50.667 o
2 11 4 83.749 102.287 48.415 386.366 o
2 11 5 7184.580 7114.500 159.364 14.194 o
2 11 6 521.291 408.380 82.865 117.104 o
2 11 7 334.162 309.183 64.052 190.881 o
2 11 8 2577.520 2722.190 181.423 22.652 o
2 11 9 165.979 161.690 58.133 257.929 o
2 11 10 74.311 118.110 52.617 334.807 o
2 11 11 3448.080 3342.230 207.427 17.085 o
2 11 12 221.668 292.023 93.224 108.093 o
2 11 13 200.224 134.173 58.598 250.934 o
2 11 14 6527.040 6624.790 213.221 11.870 o
2 11 15 3103.620 2846.980 169.972 23.439 o
2 11 16 1176.280 1131.870 118.727 54.037 o
2 11 17 475.964 736.039 99.844 84.541 o
2 11 18 5433.350 5317.680 213.804 13.329 o
2 11 19 0.357 -41.841 82.389 155.264 o
2 12 0 2055.300 2092.370 167.734 27.420 o
2 12 1 271.972 305.009 56.958 235.671 o
2 12 2 1063.440 955.361 80.066 94.564 o
2 12 3 361.250 412.254 62.721 188.600 o
2 12 4 3804.420 3768.530 127.415 28.107 o
2 12 5 293.577 290.288 65.852 187.988 o
2 12 6 2.817 -32.200 48.404 448.368 o
2 12 7 3016.690 3241.060 285.637 10.740 o
2 12 8 943.539 959.184 99.435 74.054 o
2 12 9 3831.640 3809.340 159.655 22.437 o
2 12 10 146.718 112.827 71.897 183.324 o
2 12 11 8027.940 8307.860 234.238 9.320 o
2 12 12 90.641 74.116 60.890 258.917 o
2 12 13 173.060 150.416 65.245 212.154 o
2 12 14 5293.840 5053.970 235.828 12.043 o
2 12 15 2006.900 2110.340 153.259 31.329 o
2 12 16 503.472 497.533 91.638 99.309 o
2 12 17 246.414 296.041 80.892 137.193 o
2 13 0 2060.450 1824.300 369.475 7.203 o
2 13 1 1345.490 1455.530 118.555 51.159 o
2 13 2 2537.430 2476.340 150.353 29.640 o
2 13 3 4369.860 4455.070 179.230 18.253 o
2 13 4 1.663 51.851 58.269 303.470 o
2 13 5 13447.400 13397.900 289.035 5.127 o
2 13 6 1359.120 1150.390 111.366 57.073 o
2 13 7 967.597 1064.640 107.674 65.093 o
2 13 8 5766.390 6198.490 204.359 13.271 o
2 13 9 8590.230 8753.930 243.336 8.582 o
2 13 10 3196.820 3442.850 164.894 23.440 o
2 13 11 38.682 -5.961 60.459 279.976 o
2 13 12 7670.350 7637.560 292.593 7.570 o
2 13 13 11.098 72.915 70.890 204.274 o
2 13 14 2644.960 2865.560 276.478 11.630 o
2 13 15 1838.910 1453.000 165.429 29.549 o
2 14 0 250.975 191.143 220.295 21.282 o
2 14 1 769.075 1082.250 206.989 22.512 o
2 14 2 2763.000 3328.740 267.607 12.078 o
2 14 3 254.791 303.666 99.169 95.736 o
2 14 4 20.701 94.623 127.150 64.430 o
2 14 5 40.252 -112.365 115.322 78.585 o
2 14 6 470.220 422.732 106.574 78.905 o
2 14 7 1232.510 1095.240 165.591 31.981 o
2 14 8 25.457 192.905 119.758 71.760 o
2 14 9 229.853 159.397 98.511 99.491 o
2 14 10 1167.010 1050.220 152.249 37.088 o
2 14 11 314.209 203.440 133.064 55.744 o
2 14 12 1835.190 1776.140 186.078 24.226 o
3 -13 0 449.659 600.096 310.483 10.690 o
3 -13 1 39.231 196.578 156.720 42.243 o
3 -13 2 710.147 634.470 310.483 10.597 o
3 -13 3 507.598 422.369 115.692 68.010 o
3 -13 4 345.385 324.626 109.874 77.801 o
3 -12 0 1733.680 1930.550 185.378 24.422 o
3 -12 1 48.421 27.648 97.580 108.685 o
3 -12 2 16.236 87.634 79.507 162.376 o
3 -12 3 3220.030 3295.260 228.775 15.081 o
3 -12 4 753.223 746.382 130.487 51.636 o
3 -12 5 128.271 219.853 98.705 101.111 o
3 -12 6 585.719 642.718 131.285 52.886 o
3 -12 7 108.011 -17.572 85.858 137.273 o
3 -12 8 61.331 127.150 174.462 34.232 o
3 -11 0 1133.440 1217.640 114.793 56.707 o
3 -11 1 497.947 466.556 85.567 111.261 o
3 -11 2 1339.210 1251.030 145.036 38.743 o
3 -11 3 203.571 194.527 85.966 127.691 o
3 -11 4 1087.370 1172.730 366.518 7.555 o
3 -11 5 1080.130 1161.490 145.216 40.195 o
3 -11 6 1232.160 1181.950 211.424 20.920 o
3 -11 7 3184.060 3178.890 234.051 14.655 o
3 -11 8 51.998 40.793 90.231 126.281 o
3 -11 9 262.659 199.161 103.655 89.411 o
3 -11 10 2094.460 2418.100 518.950 3.759 o
3 -10 0 25108.700 26176.000 409.250 2.069 o
3 -10 1 1263.090 1252.110 107.121 60.628 o
3 -10 2 3012.850 3025.540 159.108 25.467 o
3 -10 3 15690.800 16255.700 388.891 3.405 o
3 -10 4 7852.350 8210.420 281.220 7.761 o
3 -10 5 3149.640 3410.680 206.717 17.500 o
3 -10 6 3.878 136.459 84.198 144.512 o
3 -10 7 9556.820 10212.000 330.342 5.696 o
3 -10 8 197.075 178.142 75.100 163.122 o
3 -10 9 2263.690 2078.540 153.301 30.477 o
3 -10 10 54.429 75.348 104.906 93.554 o
3 -10 11 1011.610 1119.280 145.306 40.619 o
3 -10 12 21.670 -75.367 109.408 87.610 o
3 -9 0 327.712 522.832 59.133 202.038 o
3 -9 1 17453.100 17328.500 239.086 4.385 o
3 -9 2 312.893 255.291 81.779 132.357 o
3 -9 3 7802.230 8444.940 172.429 12.129 o
3 -9 4 2989.450 3148.240 134.695 30.660 o
3 -9 5 4084.430 4216.850 157.676 21.727 o
3 -9 6 4432.070 4592.550 164.174 19.803 o
3 -9 7 667.946 633.132 87.527 99.454 o
3 -9 8 3132.330 3179.070 162.022 24.416 o
3 -9 9 386.886 386.738 84.186 120.040 o
3 -9 10 46.776 4.882 106.879 91.162 o
3 -9 11 210.730 91.694 66.537 204.164 o
3 -9 12 122.618 29.103 79.125 158.475 o
3 -9 13 307.832 162.819 98.740 96.936 o
3 -9 14 181.607 110.855 97.673 103.149 o
3 -8 0 2295.200 2151.100 83.732 57.414 o
3 -8 1 53.572 75.650 46.948 427.828 o
3 -8 2 171.332 160.975 41.407 432.645 o
3 -8 3 3938.630 4019.670 113.208 29.859 o
3 -8 4 2310.160 2279.350 98.537 49.330 o
3 -8 5 5913.850 6044.270 187.672 14.384 o
3 -8 6 337.105 545.113 74.317 144.285 o
3 -8 7 3140.350 3257.570 140.761 28.535 o
3 -8 8 3624.000 3790.660 154.588 23.750 o
3 -8 9 4879.360 4832.630 174.368 17.698 o
3 -8 10 181.512 82.458 58.580 259.049 o
3 -8 11 43.571 51.289 54.947 327.807 o
3 -8 12 4763.410 4834.010 190.478 16.256 o
3 -8 13 377.194 491.532 92.237 102.036 o
3 -8 14 21.437 64.393 87.963 133.605 o
3 -8 15 1971.060 1950.220 188.146 23.363 o
3 -7 0 9036.390 8830.970 144.376 11.994 o
3 -7 1 4314.550 4306.030 115.194 27.553 o
3 -7 2 101.318 144.860 36.715 571.675 o
3 -7 3 16927.300 17058.400 217.143 4.726 o
3 -7 4 17.741 82.190 38.839 629.185 o
3 -7 5 2896.770 2971.850 96.273 42.615 o
3 -7 6 13759.400 13803.400 298.010 4.887 o
3 -7 7 11860.700 12172.100 242.449 6.540 o
3 -7 8 2017.620 1968.690 168.055 27.614 o
3 -7 9 6251.100 6492.760 193.018 13.417 o
3 -7 10 10475.200 10774.400 249.586 7.147 o
3 -7 11 240.502 170.513 64.317 207.726 o
3 -7 12 534.010 373.664 77.307 130.184 o
3 -7 13 4535.110 4840.000 191.710 16.427 o
3 -7 14 1162.760 1017.010 112.279 59.292 o
3 -7 15 31.360 -54.891 58.017 305.109 o
3 -7 16 215.753 -35.808 95.408 108.445 o
3 -7 17 1334.360 1173.920 239.515 16.629 o
3 -6 0 2764.880 2861.010 81.946 49.268 o
3 -6 1 93.176 75.200 28.799 877.155 o
3 -6 2 3977.770 3907.540 92.960 33.950 o
3 -6 3 4437.920 4128.100 98.114 30.305 o
3 -6 4 2554.880 2441.280 80.109 54.408 o
3 -6 5 593.999 659.140 51.853 193.922 o
3 -6 6 1949.080 1933.210 86.214 61.873 o
3 -6 7 665.877 832.330 80.493 108.390 o
3 -6 8 1830.970 2076.360 116.164 45.984 o
3 -6 9 4952.680 5015.760 162.642 18.668 o
3 -6 10 99.309 52.293 51.312 352.533 o
3 -6 11 1462.950 1740.520 127.345 44.506 o
3 -6 12 4482.200 4377.500 168.153 19.424 o
3 -6 13 51.881 -20.341 55.752 323.802 o
3 -6 14 502.783 519.603 86.550 108.230 o
3 -6 15 3682.630 3986.680 361.188 6.950 o
3 -6 16 3628.220 3875.550 183.903 19.334 o
3 -6 17 1451.610 1557.830 157.398 33.069 o
3 -6 18 44.622 76.204 93.989 116.230 o
3 -5 0 37834.100 38116.700 326.931 1.340 o
3 -5 1 3468.650 2938.930 73.947 45.172 o
3 -5 2 47.936 -5.372 23.901 1490.720 o
3 -5 3 4300.060 4012.610 96.458 31.460 o
3 -5 4 2370.490 2162.640 71.165 63.003 o
3 -5 5 808.047 992.205 72.130 115.061 o
3 -5 6 6192.150 6068.610 114.529 19.946 o
3 -5 7 6532.320 6528.720 117.967 18.494 o
3 -5 8 160.038 184.230 51.708 310.339 o
3 -5 9 2287.970 2532.780 120.142 39.769 o
3 -5 10 12762.700 12558.100 247.440 6.086 o
3 -5 11 1460.360 1617.270 113.975 52.109 o
3 -5 12 1478.560 1684.270 119.330 48.660 o
3 -5 13 7934.140 8319.460 222.578 9.835 o
3 -5 14 68.887 56.605 70.991 198.287 o
3 -5 15 15257.600 14514.100 310.514 4.367 o
3 -5 16 616.571 598.935 113.292 67.750 o
3 -5 17 6156.080 5998.720 280.087 8.951 o
3 -5 18 4149.150 4067.620 189.232 17.741 o
3 -5 19 4354.620 4895.170 261.443 11.096 o
3 -4 0 7366.730 7364.280 99.216 17.380 o
3 -4 1 2952.730 2738.560 63.951 54.615 o
3 -4 2 3813.220 3809.290 110.969 31.262 o
3 -4 3 13740.800 13472.800 158.057 7.022 o
3 -4 4 2564.820 2576.870 99.872 45.346 o
3 -4 5 11355.300 11370.800 186.253 8.144 o
3 -4 6 4807.150 4837.230 96.511 27.659 o
3 -4 7 5236.590 5354.040 197.610 14.751 o
3 -4 8 2971.090 2629.920 67.968 53.565 o
3 -4 9 728.503 812.438 74.962 116.697 o
3 -4 10 2990.460 3007.410 121.380 34.364 o
3 -4 11 485.454 456.369 70.961 147.755 o
3 -4 12 3095.170 3166.970 149.767 26.915 o
3 -4 13 452.162 449.007 143.468 46.705 o
3 -4 14 650.447 841.378 104.224 74.897 o
3 -4 15 23.291 27.181 50.981 389.887 o
3 -4 16 3189.660 3334.950 187.539 20.009 o
3 -4 17 2993.390 3179.220 169.053 23.476 o
3 -4 18 7.655 29.008 80.215 162.235 o
3 -4 19 3.152 47.136 73.837 190.695 o
3 -4 20 2408.010 2211.530 316.397 9.410 o
3 -3 0 64703.500 65305.500 528.637 0.508 o
3 -3 1 51882.400 52473.400 599.573 0.676 o
3 -3 2 16551.500 15856.700 158.165 5.538 o
3 -3 3 0.408 14.454 22.979 1917.860 o
3 -3 4 55046.700 52977.600 386.979 0.729 o
3 -3 5 2905.810 3023.490 130.602 32.263 o
3 -3 6 28250.900 28108.700 253.686 2.238 o
3 -3 7 5680.400 5604.670 154.930 17.710 o
3 -3 8 1059.370 1268.550 98.590 70.430 o
3 -3 9 5975.070 5455.990 127.614 19.877 o
3 -3 10 351.152 283.056 53.368 246.314 o
3 -3 11 458.992 406.739 62.487 180.280 o
3 -3 12 2623.280 2802.700 123.093 36.193 o
3 -3 13 3404.360 3198.050 135.742 28.815 o
3 -3 14 1503.020 1513.750 112.816 52.880 o
3 -3 15 3596.530 3582.420 149.968 24.877 o
3 -3 16 546.296 579.925 83.845 110.892 o
3 -3 17 7.588 62.714 54.852 337.953 o
3 -3 18 5776.600 5494.560 378.493 5.889 o
3 -3 19 7773.490 7819.980 314.051 6.865 o
3 -3 20 138.208 136.153 72.942 178.346 o
3 -3 21 17.868 115.322 165.591 38.143 o
3 -2 0 2081.760 2448.100 72.746 64.323 o
3 -2 1 508.656 606.850 47.741 225.234 o
3 -2 2 14538.200 15421.500 183.289 5.993 o
3 -2 3 611.308 666.373 39.274 242.055 o
3 -2 4 17252.200 17714.400 173.672 4.942 o
3 -2 5 8515.630 7797.510 110.245 14.649 o
3 -2 6 2372.250 2514.870 64.910 63.559 o
3 -2 7 48.258 18.119 20.753 1776.900 o
3 -2 8 32471.100 30506.900 433.163 1.532 o
3 -2 9 2195.340 2147.440 61.406 71.593 o
3 -2 10 332.077 387.815 34.868 383.779 o
3 -2 11 9242.180 9035.650 191.644 9.946 o
3 -2 12 12076.200 12307.600 233.256 6.620 o
3 -2 13 77.968 38.547 45.671 446.234 o
3 -2 14 153.831 81.314 77.014 162.493 o
3 -2 15 6565.120 6186.490 186.037 13.713 o
3 -2 16 1362.940 1380.190 112.730 54.940 o
3 -2 17 123.404 6.373 52.713 335.806 o
3 -2 18 298.971 273.930 97.673 97.577 o
3 -2 19 124.890 181.559 212.903 22.942 o
3 -2 20 1585.160 1409.310 170.322 29.021 o
3 -2 21 122.274 242.472 186.290 29.775 o
3 -1 0 10320.700 11325.800 145.220 9.829 o
3 -1 1 71.367 105.289 19.778 1416.580 o
3 -1 2 19133.700 18215.400 204.012 4.227 o
3 -1 3 21760.000 20928.100 181.344 3.628 o
3 -1 4 12929.600 13193.000 139.557 7.761 o
3 -1 5 4477.180 3912.760 85.508 32.805 o
3 -1 6 45777.300 43692.900 330.222 1.020 o
3 -1 7 685.101 637.855 40.973 225.332 o
3 -1 8 820.131 754.270 43.227 192.281 o
3 -1 9 32297.900 32221.500 282.466 1.779 o
3 -1 10 3813.570 3797.440 84.388 36.987 o
3 -1 11 13970.800 14010.500 173.598 6.588 o
3 -1 12 6985.570 6799.590 121.918 17.136 o
3 -1 13 19977.200 20253.900 304.377 3.263 o
3 -1 14 12.346 25.614 42.208 568.953 o
3 -1 15 481.953 446.434 69.463 152.815 o
3 -1 16 3991.940 3810.830 151.230 23.364 o
3 -1 17 164.098 222.779 65.009 210.107 o
3 -1 18 337.043 288.578 70.008 167.351 o
3 -1 19 789.068 854.449 134.754 48.279 o
3 -1 20 10.023 -118.279 121.236 71.576 o
3 -1 21 228.061 76.882 162.634 38.732 o
3 -1 22 641.992 523.385 209.946 22.541 o
3 0 0 7855.370 7180.670 86.559 17.322 o
3 0 1 12679.700 11785.000 116.105 8.690 o
3 0 2 8598.870 9364.270 117.371 13.242 o
3 0 3 29820.100 28666.400 221.842 2.166 o
3 0 4 13604.400 14182.300 142.612 7.145 o
3 0 5 2887.310 2874.070 66.528 53.653 o
3 0 6 2238.740 2146.850 58.198 72.660 o
3 0 7 17915.200 18338.700 184.429 4.619 o
3 0 8 13431.200 13717.800 158.359 7.100 o
3 0 9 390.754 505.061 40.812 296.929 o
3 0 10 3770.180 3556.820 90.909 36.495 o
3 0 11 3835.710 3681.790 102.433 33.248 o
3 0 12 1401.640 1562.180 67.326 91.936 o
3 0 13 211.316 200.596 39.404 430.432 o
3 0 14 38.796 27.107 41.661 559.492 o
3 0 15 2106.130 2298.320 121.517 41.070 o
3 0 16 1260.020 1172.680 98.292 68.332 o
3 0 17 2010.720 1889.050 198.598 21.427 o
3 0 18 499.372 269.214 94.489 97.743 o
3 0 19 441.437 435.700 106.572 79.310 o
3 0 20 2788.390 2838.410 316.397 9.179 o
3 0 21 918.938 949.191 227.687 18.792 o
3 0 22 149.536 260.214 183.333 30.630 o
3 1 0 91744.400 95855.500 607.256 0.271 o
3 1 1 6786.600 7356.280 83.979 19.451 o
3 1 2 3458.940 3827.500 63.167 44.283 o
3 1 3 55843.400 58950.500 384.837 0.677 o
3 1 4 4201.350 3975.040 69.617 37.011 o
3 1 5 125.614 212.418 26.896 759.879 o
3 1 6 22054.700 21766.100 197.000 3.446 o
3 1 7 2131.390 2376.820 62.731 69.877 o
3 1 8 2318.810 2700.340 69.168 60.887 o
3 1 9 9434.200 9270.380 130.685 11.898 o
3 1 10 2023.400 2031.240 66.430 72.782 o
3 1 11 28128.200 26940.700 264.490 2.266 o
3 1 12 47.969 133.114 31.363 805.005 o
3 1 13 12192.700 11668.100 218.817 6.983 o
3 1 14 11129.700 10987.000 170.619 8.754 o
3 1 15 11252.100 11324.000 222.164 7.369 o
3 1 16 7796.350 7850.270 220.152 10.171 o
3 1 17 618.104 686.613 208.467 22.755 o
3 1 18 22357.900 22562.300 680.105 1.426 o
3 1 19 97.683 60.395 74.593 177.808 o
3 1 20 4134.720 4420.390 363.709 6.728 o
3 2 0 601.599 863.243 51.038 185.056 o
3 2 1 3541.140 3683.860 81.226 39.839 o
3 2 2 15377.700 15776.700 138.321 6.139 o
3 2 3 2348.110 2237.060 60.492 68.519 o
3 2 4 8692.820 8305.590 109.688 14.092 o
3 2 5 607.122 981.893 42.472 206.665 o
3 2 6 10933.900 10931.500 127.327 9.973 o
3 2 7 321.723 416.736 43.107 309.901 o
3 2 8 9058.160 8800.080 119.986 12.936 o
3 2 9 96.923 100.510 24.357 1040.890 o
3 2 10 1498.310 1501.350 59.057 98.931 o
3 2 11 6361.670 6168.170 165.173 15.436 o
3 2 12 9822.190 9707.310 146.956 10.798 o
3 2 13 441.601 483.245 46.538 252.691 o
3 2 14 9736.580 9975.760 220.130 8.443 o
3 2 15 1876.940 1857.700 106.717 51.218 o
3 2 16 11768.200 11597.800 234.449 6.840 o
3 2 17 1068.630 986.999 131.528 47.684 o
3 2 18 1403.780 1575.100 165.141 30.790 o
3 2 19 9050.920 8849.400 313.635 6.366 o
3 2 20 5159.980 4915.730 267.607 10.289 o
3 2 21 51.122 162.634 78.714 160.364 o
3 3 0 77317.700 78099.100 598.444 0.369 o
3 3 1 543.170 447.468 42.169 260.921 o
3 3 2 24900.200 25021.500 197.642 2.854 o
3 3 3 32756.200 33479.400 251.099 1.769 o
3 3 4 2661.720 3073.710 65.728 55.440 o
3 3 5 53813.300 55614.000 384.124 0.729 o
3 3 6 601.222 429.420 32.901 301.590 o
3 3 7 12255.000 13300.500 145.881 7.983 o
3 3 8 26074.700 27192.700 375.544 2.085 o
3 3 9 29806.500 29562.500 257.004 2.063 o
3 3 10 1134.290 1295.740 53.041 126.098 o
3 3 11 8860.300 8614.250 126.761 12.999 o
3 3 12 8759.740 8494.340 169.920 11.363 o
3 3 13 1947.120 1935.380 79.481 66.222 o
3 3 14 5087.350 5065.630 277.178 9.789 o
3 3 15 1978.700 1825.170 108.955 49.295 o
3 3 16 602.304 506.229 71.184 138.659 o
3 3 17 1358.460 1444.300 108.923 57.167 o
3 3 18 9096.900 9341.300 311.523 6.336 o
3 3 19 523.060 402.550 101.506 84.769 o
3 3 20 1718.910 1646.970 176.449 26.783 o
3 3 21 6709.380 6954.230 431.719 4.547 o
3 3 22 3113.000 4068.510 402.149 5.839 o
3 4 0 23154.600 23274.900 199.914 3.171 o
3 4 1 6108.580 5984.210 85.570 22.754 o
3 4 2 9008.160 8783.910 106.755 13.502 o
3 4 3 54623.300 54814.200 434.827 0.703 o
3 4 4 4561.810 4812.240 81.488 30.894 o
3 4 5 2331.200 2483.090 61.141 66.368 o
3 4 6 10685.500 10195.700 124.727 10.528 o
3 4 7 2780.010 2555.820 61.530 58.904 o
3 4 8 702.793 900.945 45.241 190.983 o
3 4 9 100.872 86.139 33.596 685.006 o
3 4 10 2857.690 3132.640 105.660 39.323 o
3 4 11 7784.250 7957.410 171.435 12.426 o
3 4 12 5604.880 4959.460 141.526 19.754 o
3 4 13 3594.860 3670.390 155.677 23.788 o
3 4 14 3508.790 3577.820 132.637 28.438 o
3 4 15 2031.940 2144.490 117.330 43.766 o
3 4 16 31.701 -49.368 41.661 577.462 o
3 4 17 2690.370 2799.290 159.766 26.506 o
3 4 18 95.908 174.329 92.728 115.563 o
3 4 19 2608.500 2678.380 207.848 18.539 o
3 4 20 158.722 103.889 77.887 158.058 o
3 4 21 966.467 1020.880 238.037 17.228 o
3 4 22 350.913 345.967 171.505 34.070 o
3 4 23 2337.670 1646.740 277.956 12.006 o
3 5 0 1146.490 1065.990 49.862 137.162 o
3 5 1 4806.830 4832.940 86.264 29.099 o
3 5 2 43558.300 41159.400 366.320 1.081 o
3 5 3 693.591 679.181 66.581 140.094 o
3 5 4 56.353 47.185 22.268 1458.270 o
3 5 5 39986.300 39344.900 311.815 1.260 o
3 5 6 8569.160 8206.610 114.505 14.114 o
3 5 7 14056.300 14019.100 164.746 6.677 o
3 5 8 7033.290 6722.290 98.136 18.710 o
3 5 9 37967.900 36169.000 392.867 1.291 o
3 5 10 2750.770 2932.930 105.737 40.618 o
3 5 11 605.651 748.884 69.954 134.837 o
3 5 12 30906.700 30812.500 681.054 1.123 o
3 5 13 882.611 1059.710 94.525 79.573 o
3 5 14 3843.830 3853.660 140.027 25.549 o
3 5 15 4853.180 4948.070 216.371 13.845 o
3 5 16 2042.520 1977.430 127.221 40.193 o
3 5 17 5432.890 5297.300 179.031 16.126 o
3 5 18 59.635 32.444 53.465 342.921 o
3 5 19 62.131 39.960 55.872 314.200 o
3 5 20 1298.180 1397.310 183.185 26.458 o
3 5 21 36.771 107.754 116.801 75.833 o
3 5 22 131.617 75.486 165.591 37.776 o
3 6 0 3109.670 3118.690 77.911 46.310 o
3 6 1 113.474 101.387 26.590 896.872 o
3 6 2 8409.770 8438.570 193.342 10.685 o
3 6 3 16685.300 16483.700 182.851 5.179 o
3 6 4 2758.280 2738.160 85.871 48.418 o
3 6 5 7.608 -11.410 20.319 2426.740 o
3 6 6 14168.700 13490.100 162.698 6.769 o
3 6 7 4960.600 4774.030 91.373 27.905 o
3 6 8 2781.860 2888.860 68.840 53.924 o
3 6 9 451.723 556.133 61.351 178.302 o
3 6 10 1542.270 1538.820 96.703 62.962 o
3 6 11 661.937 638.295 67.707 140.333 o
3 6 12 6044.270 6120.540 184.652 14.415 o
3 6 13 43.836 53.361 42.943 515.640 o
3 6 14 293.916 343.259 60.478 210.478 o
3 6 15 877.982 897.859 88.947 88.253 o
3 6 16 0.813 28.119 72.129 200.978 o
3 6 17 323.063 232.154 90.264 111.902 o
3 6 18 94.907 -16.431 52.963 342.816 o
3 6 19 17.196 -21.730 51.842 385.222 o
3 6 20 960.448 831.885 102.183 72.025 o
3 6 21 946.780 953.929 143.864 42.087 o
3 6 22 68.787 169.015 97.336 106.351 o
3 7 0 90.462 154.960 43.107 450.969 o
3 7 1 1808.620 1985.700 69.182 75.496 o
3 7 2 6388.260 6121.730 114.164 19.499 o
3 7 3 1971.460 2093.320 69.845 70.892 o
3 7 4 2200.320 2213.780 71.260 65.152 o
3 7 5 714.298 801.787 52.171 173.571 o
3 7 6 1570.100 1719.470 65.474 87.109 o
3 7 7 10681.300 10426.400 147.965 9.820 o
3 7 8 459.149 647.569 44.877 243.728 o
3 7 9 4906.020 4922.810 140.027 21.453 o
3 7 10 13440.200 13103.800 235.828 5.981 o
3 7 11 1833.110 1972.860 115.401 46.722 o
3 7 12 13144.500 13132.300 249.524 5.847 o
3 7 13 59.136 78.736 44.955 458.115 o
3 7 14 17993.400 17793.500 311.660 3.646 o
3 7 15 628.163 547.982 77.369 121.634 o
3 7 16 3635.870 3635.270 158.570 23.255 o
3 7 17 11604.100 12173.800 277.208 5.954 o
3 7 18 7703.060 8008.880 234.379 9.582 o
3 7 19 3539.700 3789.100 173.868 20.946 o
3 7 20 73.849 10.849 87.352 134.186 o
3 7 21 13439.100 13352.100 362.397 4.165 o
3 7 22 2.856 73.382 99.097 106.126 o
3 8 0 2530.640 2558.810 101.152 45.186 o
3 8 1 1171.910 1135.700 66.769 106.902 o
3 8 2 376.740 398.280 43.302 296.449 o
3 8 3 488.160 531.909 48.329 231.256 o
3 8 4 162.808 226.740 37.587 477.923 o
3 8 5 1253.860 1202.870 66.668 102.938 o
3 8 6 2308.530 2509.430 79.979 56.968 o
3 8 7 1981.450 1931.380 112.882 46.922 o
3 8 8 12469.800 12504.500 176.387 7.516 o
3 8 9 123.313 222.104 50.274 329.538 o
3 8 10 39.227 67.806 41.866 537.712 o
3 8 11 9120.920 9030.710 207.476 9.461 o
3 8 12 5082.220 5106.490 162.458 18.389 o
3 8 13 2440.280 2464.780 122.294 38.332 o
3 8 14 226.993 259.102 64.052 205.448 o
3 8 15 16962.000 16255.900 349.066 3.589 o
3 8 16 1485.620 1586.870 125.710 45.677 o
3 8 17 1821.440 1626.300 129.147 41.766 o
3 8 18 7146.730 7234.590 226.227 10.521 o
3 8 19 8101.660 8204.880 246.786 8.837 o
3 8 20 1832.870 1897.870 153.978 32.125 o
3 8 21 286.661 322.489 86.995 118.888 o
3 8 22 2726.620 2072.550 301.612 10.148 o
3 9 0 594.859 616.676 59.407 169.671 o
3 9 1 38428.100 37554.600 363.987 1.287 o
3 9 2 19.403 112.957 51.046 373.651 o
3 9 3 14487.600 14545.800 205.362 5.868 o
3 9 4 12074.500 12053.700 185.739 7.627 o
3 9 5 25621.000 25471.800 283.670 2.481 o
3 9 6 4535.960 4429.440 111.981 27.078 o
3 9 7 512.816 582.277 69.996 144.889 o
3 9 8 17070.600 15898.700 270.572 4.314 o
3 9 9 1999.650 2214.910 116.593 44.061 o
3 9 10 554.248 540.977 125.490 57.956 o
3 9 11 3574.170 3675.380 140.142 26.597 o
3 9 12 3486.680 3229.570 193.957 18.752 o
3 9 13 159.138 74.812 49.341 351.813 o
3 9 14 2113.840 1917.770 129.726 39.001 o
3 9 15 16.239 35.966 50.430 399.263 o
3 9 16 164.357 38.980 57.278 276.966 o
3 9 17 2397.990 2574.430 208.202 18.843 o
3 9 18 548.544 466.050 89.352 102.432 o
3 9 19 1873.050 1917.200 193.434 22.569 o
3 9 20 497.632 602.038 99.357 86.180 o
3 9 21 2930.360 2961.640 231.949 15.191 o
3 10 0 2577.420 2568.910 102.457 44.283 o
3 10 1 1604.830 1606.250 108.835 53.834 o
3 10 2 19089.900 18876.300 275.203 3.674 o
3 10 3 2970.610 3134.620 114.383 36.085 o
3 10 4 8660.350 8864.590 168.288 11.357 o
3 10 5 2000.160 2048.070 94.988 55.372 o
3 10 6 11303.500 11583.100 191.594 7.992 o
3 10 7 18.329 81.153 47.610 433.106 o
3 10 8 20.412 111.010 52.592 353.552 o
3 10 9 4491.440 4485.620 278.606 10.143 o
3 10 10 307.647 268.948 64.458 193.919 o
3 10 11 1176.300 1129.840 100.517 67.958 o
3 10 12 995.304 930.462 94.273 78.916 o
3 10 13 95.460 124.865 52.040 333.738 o
3 10 14 508.619 502.699 123.360 60.377 o
3 10 15 4211.810 4516.320 176.829 18.733 o
3 10 16 484.177 379.382 75.314 137.800 o
3 10 17 2219.080 2409.820 163.766 27.467 o
3 10 18 1960.550 1925.150 150.682 32.597 o
3 10 19 1833.940 1775.160 147.356 34.455 o
3 10 20 3423.120 3234.710 204.512 17.526 o
3 11 0 1024.530 1117.410 126.926 50.227 o
3 11 1 8666.210 8579.280 311.311 6.569 o
3 11 2 230.867 286.843 52.652 273.613 o
3 11 3 666.892 604.578 65.430 146.998 o
3 11 4 10140.200 10325.800 192.314 8.948 o
3 11 5 7529.980 7414.980 195.503 11.682 o
3 11 6 2601.750 2518.800 133.149 33.968 o
3 11 7 618.028 660.879 81.466 111.409 o
3 11 8 13377.600 13692.900 327.368 4.584 o
3 11 9 65.294 13.106 48.828 407.282 o
3 11 10 3238.220 3302.790 145.538 27.143 o
3 11 11 339.941 248.139 75.214 150.518 o
3 11 12 1667.300 1952.130 160.496 30.686 o
3 11 13 3430.120 3387.390 156.343 24.437 o
3 11 14 1777.140 1716.150 132.121 40.515 o
3 11 15 2651.810 2248.700 344.003 8.028 o
3 11 16 6.355 -23.090 70.527 211.152 o
3 11 17 1820.790 1606.810 137.067 38.599 o
3 11 18 53.525 63.348 67.311 220.855 o
3 11 19 94.152 166.875 75.648 169.204 o
3 12 0 6.377 -55.364 48.981 436.082 o
3 12 1 1236.940 1176.890 104.901 63.129 o
3 12 2 7538.750 7582.780 208.789 10.957 o
3 12 3 2130.250 2609.500 154.503 29.716 o
3 12 4 5568.010 5477.380 167.829 16.809 o
3 12 5 13.950 66.281 52.833 360.392 o
3 12 6 3899.130 3766.660 165.934 21.407 o
3 12 7 2654.090 2686.880 149.319 29.153 o
3 12 8 1421.580 1531.470 120.507 49.094 o
3 12 9 3181.420 3027.130 145.273 27.806 o
3 12 10 137.399 50.543 54.820 303.842 o
3 12 11 5941.750 5740.690 196.731 13.858 o
3 12 12 24.925 -6.477 47.812 447.308 o
3 12 13 441.318 427.023 83.737 118.022 o
3 12 14 1304.200 1465.520 189.705 24.854 o
3 12 15 341.829 389.684 81.314 128.942 o
3 12 16 288.177 231.003 69.954 173.925 o
3 12 17 969.471 898.067 111.536 62.849 o
3 13 0 39.447 -114.528 78.360 168.597 o
3 13 1 231.019 222.069 67.087 192.135 o
3 13 2 80.837 131.550 85.421 136.634 o
3 13 3 182.954 135.416 138.978 52.616 o
3 13 4 20.719 -99.552 54.619 346.522 o
3 13 5 436.171 177.307 82.412 126.706 o
3 13 6 1905.250 1781.410 171.416 27.351 o
3 13 7 1098.420 1182.960 114.090 57.757 o
3 13 8 1945.910 1934.920 140.124 36.062 o
3 13 9 25.368 -7.724 54.226 349.924 o
3 13 10 3377.030 3567.220 279.155 10.891 o
3 13 11 319.849 318.097 74.863 150.698 o
3 13 12 300.322 306.909 79.669 137.563 o
3 13 13 4845.260 4979.070 255.692 11.126 o
3 13 14 1947.640 1940.140 151.710 32.307 o
3 13 15 990.837 921.642 130.553 49.062 o
3 14 0 576.443 467.722 155.241 39.784 o
3 14 1 1489.840 1525.510 248.386 15.304 o
3 14 2 391.300 305.399 81.755 127.478 o
3 14 3 29.889 -41.398 118.279 74.892 o
3 14 4 1476.510 1397.290 159.862 32.471 o
3 14 5 13.225 -165.591 88.709 133.313 o
3 14 6 566.880 588.178 254.300 15.681 o
3 14 7 2753.130 3022.690 224.706 16.102 o
3 14 8 3763.420 3675.000 219.748 15.243 o
3 14 9 1907.460 1353.420 260.066 13.868 o
3 14 10 248.346 295.959 105.655 85.639 o
3 14 11 7588.700 7879.470 422.848 4.530 o
3 14 12 527.125 405.946 159.106 38.381 o
3 14 13 1033.700 452.418 201.075 23.823 o
4 -13 0 957.114 1194.470 255.779 15.015 o
4 -13 1 749.593 935.793 316.397 10.156 o
4 -13 2 3.789 138.978 138.978 53.992 o
4 -13 3 1078.610 656.450 198.118 24.207 o
4 -12 0 108.139 -46.868 100.537 101.205 o
4 -12 1 510.501 699.079 116.197 65.671 o
4 -12 2 364.695 415.470 105.655 82.136 o
4 -12 3 236.231 286.798 167.069 36.337 o
4 -12 4 0.723 21.223 79.288 166.821 o
4 -12 5 1.542 43.335 86.967 138.167 o
4 -12 6 98.187 134.946 99.982 100.685 o
4 -12 7 112.177 322.311 174.462 33.761 o
4 -11 0 1339.900 1230.080 129.561 45.982 o
4 -11 1 3033.570 3145.030 166.135 23.945 o
4 -11 2 5755.530 6031.180 257.079 10.212 o
4 -11 3 775.813 769.088 127.339 53.478 o
4 -11 4 4576.480 4107.820 225.701 13.737 o
4 -11 5 240.120 376.561 103.725 87.847 o
4 -11 6 3128.310 3420.130 403.628 5.845 o
4 -11 7 15.972 35.199 84.509 145.653 o
4 -11 8 909.636 968.972 144.766 41.814 o
4 -11 9 636.440 930.578 155.241 38.459 o
4 -10 0 13895.200 13987.000 373.334 3.927 o
4 -10 1 334.698 415.716 80.759 130.092 o
4 -10 2 6841.320 7218.790 297.206 7.786 o
4 -10 3 2122.540 2100.350 179.781 24.569 o
4 -10 4 7915.110 8396.450 292.704 7.348 o
4 -10 5 520.134 583.325 175.940 31.602 o
4 -10 6 264.420 205.561 226.209 20.181 o
4 -10 7 5260.250 5421.560 536.692 3.286 o
4 -10 8 3694.940 3651.370 238.037 13.662 o
4 -10 9 217.823 209.191 94.072 107.807 o
4 -10 10 12.482 36.264 332.660 9.518 o
4 -10 11 4850.500 5369.280 375.536 6.149 o
4 -9 0 105.627 29.728 55.702 305.927 o
4 -9 1 1518.090 1592.040 196.126 22.983 o
4 -9 2 12803.300 12986.900 261.454 5.772 o
4 -9 3 1340.990 1631.010 113.140 53.667 o
4 -9 4 2405.160 2813.420 193.400 20.870 o
4 -9 5 3519.850 3714.630 338.574 7.839 o
4 -9 6 7278.270 7431.200 606.033 2.523 o
4 -9 7 2297.610 2307.050 185.773 22.828 o
4 -9 8 952.042 1179.470 181.854 27.879 o
4 -9 9 16173.400 15666.000 830.764 1.239 o
4 -9 10 1797.200 1743.270 171.416 27.689 o
4 -9 11 5269.200 5670.900 369.623 6.198 o
4 -9 12 117.265 -112.365 103.494 95.437 o
4 -9 13 6467.140 6439.710 408.063 5.045 o
4 -8 0 13194.000 13278.300 251.490 5.779 o
4 -8 1 117.496 94.853 49.795 357.321 o
4 -8 2 1723.490 1757.220 185.768 24.542 o
4 -8 3 10481.800 10593.900 223.774 7.831 o
4 -8 4 9079.450 9039.760 255.655 7.898 o
4 -8 5 4083.260 4142.520 186.739 18.068 o
4 -8 6 189.288 250.076 60.242 232.518 o
4 -8 7 19334.600 19492.500 326.484 3.249 o
4 -8 8 52.019 12.309 86.311 138.431 o
4 -8 9 6512.660 7102.740 206.870 12.049 o
4 -8 10 1109.460 1126.220 109.388 61.494 o
4 -8 11 3842.780 3713.180 167.701 21.320 o
4 -8 12 707.539 567.807 92.899 90.949 o
4 -8 13 736.394 774.186 103.988 74.278 o
4 -8 14 1562.470 1498.560 173.205 28.191 o
4 -8 15 2.618 68.010 138.978 54.282 o
4 -7 0 10963.700 11023.700 160.544 9.097 o
4 -7 1 4.338 5.974 28.169 1294.610 o
4 -7 2 2.245 45.954 39.266 653.409 o
4 -7 3 3166.030 3245.880 95.866 39.923 o
4 -7 4 223.596 292.041 44.754 343.421 o
4 -7 5 82.202 57.300 42.358 499.697 o
4 -7 6 1408.910 1560.690 102.983 60.023 o
4 -7 7 16.669 -42.275 51.086 396.734 o
4 -7 8 133.876 49.777 49.246 366.265 o
4 -7 9 11.572 -27.533 52.489 378.095 o
4 -7 10 86.978 34.869 47.994 405.377 o
4 -7 11 7010.870 7127.310 358.495 5.978 o
4 -7 12 773.059 875.526 162.332 35.126 o
4 -7 13 2452.130 2135.360 148.141 31.112 o
4 -7 14 1402.260 1618.670 173.828 28.297 o
4 -7 15 7086.600 7576.640 317.462 7.005 o
4 -7 16 221.864 203.086 75.272 159.791 o
4 -6 0 7.504 159.947 65.578 231.717 o
4 -6 1 1360.190 1311.830 59.483 106.605 o
4 -6 2 2324.200 2356.480 75.109 60.209 o
4 -6 3 488.766 544.116 49.945 222.498 o
4 -6 4 2696.070 2926.940 134.016 32.443 o
4 -6 5 2445.560 2526.720 86.507 52.256 o
4 -6 6 11182.500 11138.700 173.633 8.605 o
4 -6 7 3750.550 3930.510 136.219 26.386 o
4 -6 8 218.665 227.878 56.677 252.777 o
4 -6 9 4753.890 5031.020 215.639 13.958 o
4 -6 10 592.627 462.901 141.104 47.166 o
4 -6 11 1806.170 1858.270 189.133 23.580 o
4 -6 12 9107.860 9323.950 239.952 8.306 o
4 -6 13 6016.910 6053.240 203.606 13.154 o
4 -6 14 2866.360 2880.180 158.445 26.188 o
4 -6 15 705.190 693.374 127.885 54.042 o
4 -6 16 11428.200 10657.700 284.907 6.073 o
4 -6 17 266.128 347.264 116.088 71.462 o
4 -6 18 466.725 594.496 129.944 55.077 o
4 -5 0 18420.200 18361.600 256.579 3.962 o
4 -5 1 209.129 340.304 33.299 478.311 o
4 -5 2 5304.740 5408.200 99.190 24.651 o
4 -5 3 2350.690 2549.970 75.053 58.600 o
4 -5 4 0.334 55.011 28.604 1175.130 o
4 -5 5 12331.900 11911.500 185.233 7.549 o
4 -5 6 7083.020 6852.280 127.949 16.526 o
4 -5 7 25.534 -15.284 27.820 1245.670 o
4 -5 8 7103.520 7234.190 280.266 8.281 o
4 -5 9 1823.180 1813.170 110.433 49.944 o
4 -5 10 912.334 1114.750 94.424 78.570 o
4 -5 11 1426.610 1477.400 110.888 54.993 o
4 -5 12 1228.370 1304.960 109.857 58.719 o
4 -5 13 1919.440 1890.710 131.579 39.441 o
4 -5 14 1872.160 1653.660 128.776 41.533 o
4 -5 15 1113.070 1197.320 117.512 55.140 o
4 -5 16 547.507 534.140 88.479 102.967 o
4 -5 17 1909.030 1779.590 144.022 35.243 o
4 -5 18 2315.530 2207.120 165.254 27.134 o
4 -5 19 274.042 202.292 110.887 78.787 o
4 -4 0 34632.400 33005.000 353.293 1.530 o
4 -4 1 20260.000 20616.000 263.979 3.445 o
4 -4 2 1535.920 1511.360 54.565 102.379 o
4 -4 3 68492.000 66853.200 480.522 0.482 o
4 -4 4 12.581 21.574 25.866 1433.730 o
4 -4 5 7425.020 7714.710 127.585 15.370 o
4 -4 6 25528.200 24960.400 253.646 2.613 o
4 -4 7 20758.300 20626.700 228.499 3.575 o
4 -4 8 444.940 480.522 43.499 270.010 o
4 -4 9 695.006 713.494 73.143 124.015 o
4 -4 10 4020.400 3809.130 136.886 25.639 o
4 -4 11 88.580 77.489 47.782 398.427 o
4 -4 12 271.144 321.677 63.700 198.565 o
4 -4 13 2635.790 2742.840 143.124 30.655 o
4 -4 14 65.901 36.171 49.305 394.859 o
4 -4 15 5.842 49.250 78.300 169.541 o
4 -4 16 1204.580 1092.250 116.825 55.224 o
4 -4 17 580.090 625.434 98.135 85.827 o
4 -4 18 6.367 24.680 72.726 197.318 o
4 -4 19 3264.450 3311.290 196.298 18.716 o
4 -4 20 7.397 0.000 153.763 44.543 o
4 -3 0 7622.560 7275.350 141.123 14.625 o
4 -3 1 21354.600 21000.200 254.363 3.320 o
4 -3 2 732.920 686.317 39.878 218.824 o
4 -3 3 529.320 556.503 41.370 257.197 o
4 -3 4 62.353 114.456 31.834 778.720 o
4 -3 5 14495.700 14072.200 169.811 6.425 o
4 -3 6 6.901 -5.221 23.542 1837.250 o
4 -3 7 5099.580 4999.420 137.857 21.190 o
4 -3 8 16015.900 16524.500 195.476 5.235 o
4 -3 9 17630.000 17294.500 209.134 4.608 o
4 -3 10 1034.460 1161.450 87.953 82.876 o
4 -3 11 1331.570 1472.420 135.805 42.209 o
4 -3 12 10758.900 11093.500 233.099 7.368 o
4 -3 13 2064.370 2342.990 127.750 38.832 o
4 -3 14 4953.260 4997.490 169.422 17.966 o
4 -3 15 90.664 115.231 54.525 310.431 o
4 -3 16 1510.880 1533.120 163.317 31.057 o
4 -3 17 184.629 133.362 71.020 182.864 o
4 -3 18 3929.710 4027.210 179.761 19.243 o
4 -3 19 11.618 -14.785 138.978 54.480 o
4 -3 20 149.064 -79.838 153.763 43.796 o
4 -2 0 8701.920 8253.330 233.787 8.986 o
4 -2 1 10505.300 10402.700 161.023 9.592 o
4 -2 2 5266.270 5565.150 104.140 23.966 o
4 -2 3 56719.500 55888.000 398.425 0.681 o
4 -2 4 3437.060 3678.970 79.766 40.951 o
4 -2 5 11619.800 11481.600 189.927 7.897 o
4 -2 6 63983.300 63688.200 462.132 0.539 o
4 -2 7 16513.300 16108.400 184.765 5.260 o
4 -2 8 27692.500 27354.700 261.796 2.292 o
4 -2 9 587.859 829.019 49.929 192.113 o
4 -2 10 20948.000 20315.900 222.369 3.603 o
4 -2 11 10080.200 9884.120 202.582 8.807 o
4 -2 12 22166.300 21508.800 319.573 2.857 o
4 -2 13 4778.010 5050.220 159.951 19.243 o
4 -2 14 13.097 -37.511 45.755 494.739 o
4 -2 15 14184.600 13730.700 274.660 5.117 o
4 -2 16 493.720 580.245 81.843 116.965 o
4 -2 17 701.802 454.723 78.653 117.767 o
4 -2 18 3256.730 3470.610 217.234 16.143 o
4 -2 19 1427.790 1283.330 236.558 16.866 o
4 -2 20 14.761 150.806 153.763 44.105 o
4 -2 21 1705.670 1241.930 248.386 15.246 o
4 -1 0 2296.270 2398.720 54.204 71.333 o
4 -1 1 81.795 114.325 22.627 1161.180 o
4 -1 2 370.419 449.239 37.221 337.434 o
4 -1 3 21.352 68.772 22.311 1607.350 o
4 -1 4 149.484 180.342 28.864 693.661 o
4 -1 5 697.525 842.238 56.338 161.273 o
4 -1 6 3189.240 3084.290 75.262 46.587 o
4 -1 7 641.657 595.493 43.409 225.197 o
4 -1 8 860.059 957.598 52.028 155.512 o
4 -1 9 2608.100 2398.650 78.105 54.941 o
4 -1 10 12772.600 12796.800 169.757 7.426 o
4 -1 11 496.475 518.240 45.083 247.475 o
4 -1 12 209.659 145.440 33.632 542.797 o
4 -1 13 372.496 418.771 109.857 76.564 o
4 -1 14 4540.170 4443.930 151.449 21.346 o
4 -1 15 567.522 618.790 79.084 119.027 o
4 -1 16 244.979 302.095 64.910 196.741 o
4 -1 17 2036.210 1819.320 127.409 40.620 o
4 -1 18 4866.940 4757.280 177.096 17.492 o
4 -1 19 392.984 440.590 162.634 37.321 o
4 -1 20 36.912 239.515 156.720 42.150 o
4 -1 21 2221.580 2110.990 301.612 10.339 o
4 -1 22 1519.090 1369.080 277.956 12.509 o
4 0 0 30119.300 30521.900 240.079 2.042 o
4 0 1 411.113 293.636 36.897 352.763 o
4 0 2 8800.400 8364.700 114.726 13.709 o
4 0 3 2544.290 2442.860 59.444 64.077 o
4 0 4 2801.120 2868.080 66.310 54.778 o
4 0 5 37356.600 36487.900 292.312 1.427 o
4 0 6 1377.020 1338.990 65.258 98.384 o
4 0 7 1722.420 1867.840 62.066 84.388 o
4 0 8 8314.020 7950.940 123.989 14.181 o
4 0 9 15249.700 14777.100 179.621 5.907 o
4 0 10 12579.300 13152.800 172.776 7.379 o
4 0 11 2892.210 2817.450 82.392 48.109 o
4 0 12 39343.600 38391.800 367.478 1.240 o
4 0 13 131.293 123.992 34.018 616.612 o
4 0 14 2571.930 2967.330 273.630 11.847 o
4 0 15 19558.600 19053.400 337.795 3.175 o
4 0 16 8177.380 8345.230 210.121 10.183 o
4 0 17 2524.270 2666.690 138.392 32.492 o
4 0 18 4402.850 5116.790 247.765 11.866 o
4 0 19 12572.800 12967.200 524.716 2.721 o
4 0 20 205.521 160.194 80.850 143.277 o
4 0 21 700.326 597.310 198.118 24.958 o
4 0 22 1395.290 1197.580 257.257 14.548 o
4 1 0 7311.830 7505.850 112.164 16.603 o
4 1 1 9292.730 9102.250 107.511 12.946 o
4 1 2 19884.500 18472.300 168.845 4.271 o
4 1 3 2498.330 2479.350 66.216 61.321 o
4 1 4 9309.160 9019.300 115.518 12.696 o
4 1 5 43140.300 43691.300 329.079 1.087 o
4 1 6 3224.350 3151.390 74.196 46.301 o
4 1 7 52.356 126.016 28.983 902.328 o
4 1 8 15.046 108.850 27.351 1115.190 o
4 1 9 22101.900 22319.800 229.012 3.254 o
4 1 10 1723.420 1724.160 65.524 83.180 o
4 1 11 50.743 63.731 27.056 1090.540 o
4 1 12 4195.870 4168.100 101.162 30.725 o
4 1 13 6844.140 6994.240 135.205 16.302 o
4 1 14 963.677 1033.830 67.343 116.204 o
4 1 15 847.030 778.126 84.229 97.303 o
4 1 16 1039.310 1110.180 93.632 77.050 o
4 1 17 2573.350 2381.800 187.057 22.005 o
4 1 18 805.568 1007.060 138.750 45.383 o
4 1 19 420.787 602.883 128.272 56.737 o
4 1 20 487.546 636.361 131.285 53.733 o
4 1 21 1087.400 887.350 155.762 36.392 o
4 1 22 669.029 697.497 158.743 37.323 o
4 2 0 1748.470 2167.110 72.478 72.481 o
4 2 1 16705.800 17774.200 208.979 4.768 o
4 2 2 92152.500 91350.200 570.644 0.280 o
4 2 3 4034.840 4162.300 73.164 36.809 o
4 2 4 24904.200 25347.900 217.450 2.774 o
4 2 5 3995.890 4198.680 129.706 26.347 o
4 2 6 36886.700 36450.500 293.446 1.446 o
4 2 7 1484.380 1596.630 57.073 99.969 o
4 2 8 1800.440 1759.020 59.494 85.941 o
4 2 9 18115.200 17077.400 192.215 4.659 o
4 2 10 2014.160 2195.850 69.695 69.321 o
4 2 11 147.617 165.793 32.311 618.597 o
4 2 12 10450.400 10536.800 189.415 8.789 o
4 2 13 1377.090 1468.060 70.090 90.920 o
4 2 14 13.531 15.954 32.106 965.585 o
4 2 15 64.880 3.642 41.462 552.354 o
4 2 16 19.657 3.510 40.656 615.166 o
4 2 17 9259.900 9549.370 308.275 6.339 o
4 2 18 357.836 327.539 115.322 71.140 o
4 2 19 3219.490 3021.050 381.450 6.488 o
4 2 20 4563.940 4566.290 251.895 11.670 o
4 2 21 1370.040 1401.180 178.763 27.382 o
4 2 22 3392.570 2632.060 234.069 14.711 o
4 2 23 220.523 95.988 121.236 68.143 o
4 3 0 34298.900 32611.700 325.426 1.598 o
4 3 1 5730.750 6107.620 119.330 20.490 o
4 3 2 7254.230 7428.320 131.101 15.620 o
4 3 3 6524.020 7007.770 94.581 19.734 o
4 3 4 51413.900 52014.000 405.805 0.784 o
4 3 5 1147.670 1337.070 50.747 127.969 o
4 3 6 2657.270 2973.170 70.491 54.239 o
4 3 7 10998.200 10916.600 139.480 9.635 o
4 3 8 3266.530 3247.110 76.584 44.816 o
4 3 9 86.961 88.914 25.042 1052.770 o
4 3 10 5970.230 5979.050 108.056 21.135 o
4 3 11 68.503 138.145 27.991 896.857 o
4 3 12 966.101 1040.430 58.034 133.046 o
4 3 13 2129.530 1986.970 119.932 42.548 o
4 3 14 8727.930 8850.630 253.394 8.163 o
4 3 15 28.052 55.392 47.857 430.533 o
4 3 16 712.543 694.953 83.826 103.314 o
4 3 17 6593.960 6718.090 200.825 12.497 o
4 3 18 2279.660 2282.960 190.272 22.075 o
4 3 19 4.789 17.106 80.215 162.860 o
4 3 20 9.180 35.801 85.966 141.167 o
4 3 21 5094.940 5451.700 281.080 9.503 o
4 3 22 1468.610 1375.980 188.146 24.955 o
4 3 23 490.613 274.999 183.333 29.735 o
4 4 0 2776.240 3497.220 98.901 40.772 o
4 4 1 12332.500 12427.800 184.799 7.437 o
4 4 2 47747.700 49764.600 445.904 0.843 o
4 4 3 9231.190 9991.080 166.121 10.513 o
4 4 4 44904.300 48043.100 464.704 0.899 o
4 4 5 3.907 -6.233 25.608 1580.740 o
4 4 6 34553.500 35353.400 291.500 1.573 o
4 4 7 14443.400 13752.900 182.189 6.336 o
4 4 8 58889.900 57523.700 428.852 0.633 o
4 4 9 17479.400 17770.100 192.911 4.722 o
4 4 10 21.927 58.726 21.085 1786.790 o
4 4 11 43789.800 42029.600 352.316 1.075 o
4 4 12 1544.910 1516.120 118.993 48.985 o
4 4 13 16168.600 15727.700 265.341 4.564 o
4 4 14 5153.080 5052.150 156.248 18.967 o
4 4 15 11407.900 11406.100 238.817 6.919 o
4 4 16 3605.150 3866.920 214.089 15.873 o
4 4 17 55.053 77.803 47.741 413.990 o
4 4 18 11950.500 12104.000 270.421 5.989 o
4 4 19 73.437 -8.744 67.614 220.513 o
4 4 20 2.468 147.004 78.064 167.057 o
4 4 21 2663.340 2681.690 322.311 8.950 o
4 4 22 476.510 280.913 168.548 34.888 o
4 4 23 3.128 -47.312 147.849 48.201 o
4 5 0 3995.180 3829.300 72.390 38.269 o
4 5 1 9582.160 9471.620 203.123 9.197 o
4 5 2 6853.700 7092.790 172.855 13.757 o
4 5 3 2884.970 3071.000 69.864 51.399 o
4 5 4 28.038 89.769 22.613 1467.490 o
4 5 5 24428.200 24167.000 227.979 2.857 o
4 5 6 5326.850 5612.820 180.111 15.962 o
4 5 7 5367.680 5532.250 175.940 16.329 o
4 5 8 666.370 548.637 64.874 150.389 o
4 5 9 12216.100 11833.500 150.998 8.314 o
4 5 10 26.404 42.099 20.829 1854.710 o
4 5 11 825.224 960.302 107.861 67.585 o
4 5 12 5602.850 5586.240 158.470 17.525 o
4 5 13 2037.470 1985.320 110.602 47.334 o
4 5 14 60.247 128.886 50.840 358.578 o
4 5 15 4156.430 3959.060 148.106 23.261 o
4 5 16 3750.370 3931.120 205.230 16.596 o
4 5 17 3970.480 3945.570 156.577 22.438 o
4 5 18 2946.100 2942.260 151.610 27.309 o
4 5 19 178.636 142.092 61.632 233.508 o
4 5 20 118.863 314.011 91.360 115.345 o
4 5 21 2087.910 2108.630 199.553 20.962 o
4 5 22 756.306 742.202 206.989 22.799 o
4 5 23 421.065 481.988 198.118 25.589 o
4 6 0 967.748 1170.270 92.189 79.408 o
4 6 1 14260.000 14192.200 218.532 5.815 o
4 6 2 2308.520 2230.850 86.214 55.509 o
4 6 3 424.936 644.246 44.265 253.375 o
4 6 4 11088.400 10779.300 185.233 8.471 o
4 6 5 3703.760 3352.200 84.289 39.111 o
4 6 6 2373.480 2447.330 69.756 61.617 o
4 6 7 7109.450 7440.080 121.399 16.430 o
4 6 8 30644.600 29790.600 276.293 1.960 o
4 6 9 52.666 44.914 29.023 998.635 o
4 6 10 172.146 339.870 53.992 270.233 o
4 6 11 26508.400 25806.700 347.149 2.191 o
4 6 12 8571.540 8063.090 189.183 10.880 o
4 6 13 6193.910 6034.040 234.047 11.164 o
4 6 14 2244.240 2582.260 121.968 39.226 o
4 6 15 12816.800 13317.200 328.929 4.704 o
4 6 16 2598.010 2720.870 206.478 18.711 o
4 6 17 2146.290 2330.750 164.959 27.500 o
4 6 18 8470.480 8356.030 232.585 9.126 o
4 6 19 739.357 689.601 91.905 90.101 o
4 6 20 5053.030 5133.960 195.270 15.281 o
4 6 21 234.228 291.717 170.026 35.129 o
4 6 22 2335.080 2276.580 307.526 9.914 o
4 7 0 1886.410 1968.900 71.954 72.135 o
4 7 1 3019.220 3378.830 112.208 35.788 o
4 7 2 7080.490 7160.790 139.522 15.541 o
4 7 3 1502.660 1570.660 74.923 81.591 o
4 7 4 3363.700 3524.310 87.357 40.031 o
4 7 5 3997.440 3769.430 90.519 34.712 o
4 7 6 5470.430 5638.440 110.524 22.588 o
4 7 7 784.502 863.441 55.576 155.860 o
4 7 8 4622.770 4660.120 100.175 28.155 o
4 7 9 16766.700 16172.500 199.398 5.042 o
4 7 10 71.173 48.547 37.372 631.993 o
4 7 11 3508.290 3510.090 127.847 29.557 o
4 7 12 8318.800 8407.690 199.689 10.497 o
4 7 13 2656.820 2960.150 161.120 26.094 o
4 7 14 6922.860 7154.870 196.599 12.255 o
4 7 15 3.823 58.872 48.163 436.671 o
4 7 16 2918.820 2822.310 142.986 29.535 o
4 7 17 85.945 43.778 83.075 146.235 o
4 7 18 1285.020 1517.910 127.110 46.634 o
4 7 19 499.159 373.486 80.648 123.748 o
4 7 20 315.439 319.342 80.383 134.442 o
4 7 21 2295.010 2172.890 161.449 28.142 o
4 7 22 293.072 147.849 147.849 45.993 o
4 8 0 9447.490 9584.050 157.844 10.791 o
4 8 1 2918.590 2966.760 122.383 34.531 o
4 8 2 26848.600 25509.300 269.928 2.416 o
4 8 3 121.424 204.873 36.576 532.774 o
4 8 4 978.545 1019.390 97.088 75.360 o
4 8 5 26608.100 26119.100 274.710 2.396 o
4 8 6 3270.750 3116.430 89.590 41.477 o
4 8 7 7166.130 7128.680 132.342 15.897 o
4 8 8 1546.570 1521.000 67.337 88.520 o
4 8 9 6543.700 6469.850 235.441 10.712 o
4 8 10 1970.920 1899.680 107.433 49.805 o
4 8 11 345.408 317.114 57.264 222.186 o
4 8 12 2085.770 2035.630 123.172 41.357 o
4 8 13 341.621 435.927 109.719 77.110 o
4 8 14 512.452 624.995 80.261 118.671 o
4 8 15 1662.680 1654.590 122.850 45.585 o
4 8 16 1899.580 1978.810 134.389 38.242 o
4 8 17 1698.640 1685.650 133.227 40.592 o
4 8 18 426.020 224.180 86.294 116.940 o
4 8 19 819.050 662.115 95.718 83.496 o
4 8 20 7300.920 7554.920 245.872 9.458 o
4 8 21 112.286 86.152 70.919 192.616 o
4 9 0 9324.010 9249.010 207.885 9.259 o
4 9 1 2887.820 2841.000 96.190 43.191 o
4 9 2 1333.740 1337.690 117.286 52.550 o
4 9 3 16122.600 16055.100 216.739 5.049 o
4 9 4 741.099 791.855 70.422 125.785 o
4 9 5 8179.500 8056.470 149.888 13.034 o
4 9 6 771.173 858.444 63.129 138.536 o
4 9 7 393.148 268.923 43.149 310.246 o
4 9 8 2865.730 2659.760 166.864 24.788 o
4 9 9 1249.290 1361.590 120.133 51.459 o
4 9 10 4.552 -14.304 36.356 789.806 o
4 9 11 882.619 842.530 87.170 91.213 o
4 9 12 18.404 -12.250 39.669 648.391 o
4 9 13 1594.510 1637.720 160.198 31.542 o
4 9 14 5833.340 5849.450 186.963 14.638 o
4 9 15 6.743 27.713 49.717 416.613 o
4 9 16 82.030 87.340 56.080 300.928 o
4 9 17 5385.570 5529.200 198.970 14.385 o
4 9 18 441.129 349.398 77.343 135.433 o
4 9 19 2393.110 2186.860 159.380 28.332 o
4 9 20 867.103 709.067 101.854 74.938 o
4 9 21 5579.990 6014.510 283.265 9.061 o
4 10 0 2280.810 2415.970 189.673 22.057 o
4 10 1 2701.800 2723.650 145.103 29.956 o
4 10 2 721.034 782.158 77.262 113.212 o
4 10 3 9727.960 9661.660 176.639 9.912 o
4 10 4 4507.090 4606.830 155.271 20.751 o
4 10 5 2999.670 3185.760 134.843 30.514 o
4 10 6 894.813 871.624 118.225 58.490 o
4 10 7 11933.500 11990.200 239.712 6.601 o
4 10 8 2272.580 2504.320 122.599 39.063 o
4 10 9 12315.900 12166.600 298.960 5.387 o
4 10 10 6909.370 7100.250 195.270 12.366 o
4 10 11 13925.000 13673.600 276.508 5.160 o
4 10 12 8513.380 8204.960 217.409 9.720 o
4 10 13 199.435 221.774 60.306 232.729 o
4 10 14 19837.700 20162.000 359.596 2.949 o
4 10 15 512.249 375.553 73.944 140.083 o
4 10 16 2496.790 2353.100 201.338 19.857 o
4 10 17 2403.490 2369.570 161.246 27.589 o
4 10 18 3669.560 3672.870 176.911 20.380 o
4 10 19 59.156 -110.384 53.992 341.914 o
4 10 20 33.511 16.372 65.287 240.632 o
4 11 0 91.141 68.647 53.883 323.294 o
4 11 1 9565.350 9991.430 248.588 7.697 o
4 11 2 9.585 60.257 70.657 206.482 o
4 11 3 10555.600 10692.400 246.930 7.196 o
4 11 4 3027.250 3233.710 139.198 29.313 o
4 11 5 15136.200 15401.500 256.509 4.926 o
4 11 6 848.051 982.627 92.517 83.444 o
4 11 7 461.984 527.349 74.477 137.214 o
4 11 8 21003.800 21014.700 342.725 2.882 o
4 11 9 3141.800 3738.630 151.645 25.593 o
4 11 10 2961.110 3121.390 142.927 28.890 o
4 11 11 1633.490 1694.570 194.959 22.911 o
4 11 12 8472.320 8909.150 235.341 8.879 o
4 11 13 482.391 518.060 177.168 31.397 o
4 11 14 328.557 319.301 69.988 166.882 o
4 11 15 5124.030 4730.640 210.428 14.160 o
4 11 16 973.914 819.136 101.048 73.061 o
4 11 17 447.723 474.270 89.140 105.867 o
4 11 18 199.983 174.193 71.246 178.644 o
4 11 19 155.939 50.926 83.124 141.913 o
4 12 0 3.751 -23.025 53.545 366.298 o
4 12 1 2897.500 3008.790 180.081 21.970 o
4 12 2 121.067 14.312 238.037 18.484 o
4 12 3 74.435 -80.261 63.871 245.664 o
4 12 4 1088.880 903.914 95.536 76.038 o
4 12 5 415.459 266.540 113.844 72.398 o
4 12 6 1487.130 1377.280 149.488 36.031 o
4 12 7 6296.600 6303.330 252.766 10.047 o
4 12 8 779.135 456.776 131.586 51.861 o
4 12 9 784.218 876.999 95.116 82.723 o
4 12 10 895.073 1077.700 107.409 66.216 o
4 12 11 2416.930 2381.340 152.324 29.705 o
4 12 12 1493.250 1623.480 131.969 42.534 o
4 12 13 1820.320 1988.260 168.321 28.067 o
4 12 14 4622.070 4359.380 180.916 17.753 o
4 12 15 288.441 186.114 118.526 69.577 o
4 12 16 3273.470 3414.210 178.457 21.123 o
4 12 17 359.336 389.495 77.934 137.091 o
4 13 0 6.666 160.069 153.763 44.123 o
4 13 1 1437.070 1228.540 116.381 52.660 o
4 13 2 3345.530 3178.090 263.171 12.101 o
4 13 3 707.047 764.166 233.601 18.225 o
4 13 4 53.148 5.914 106.451 91.731 o
4 13 5 3743.470 3774.610 212.219 15.962 o
4 13 6 356.105 275.689 93.812 102.980 o
4 13 7 1160.240 1278.830 151.579 36.879 o
4 13 8 6804.790 6635.530 273.884 8.780 o
4 13 9 1326.050 1178.200 147.308 38.053 o
4 13 10 6083.060 6369.890 504.165 3.583 o
4 13 11 321.791 397.453 104.440 84.855 o
4 13 12 8819.990 8517.210 321.266 6.289 o
4 13 13 836.330 938.243 116.782 59.888 o
4 13 14 2831.570 2993.120 233.709 15.089 o
4 13 15 3656.210 3572.540 186.620 19.179 o
4 14 0 0.473 -1.122 93.145 121.475 o
4 14 1 2965.380 2465.830 310.483 9.488 o
4 14 2 1070.000 956.905 205.510 22.430 o
4 14 3 335.158 307.194 111.147 76.531 o
4 14 4 268.156 279.905 91.715 109.895 o
4 14 5 1165.960 1142.760 205.510 22.131 o
4 14 6 398.411 338.603 106.574 80.994 o
4 14 7 209.189 324.001 102.390 91.224 o
4 14 8 201.354 122.477 83.737 135.746 o
4 14 9 2.723 -58.940 76.016 182.171 o
4 14 10 275.434 203.662 98.032 98.518 o
4 14 11 0.571 0.000 84.217 148.585 o
4 14 12 200.397 101.277 98.032 102.042 o
5 -13 0 246.948 162.634 141.935 49.979 o
5 -12 0 3385.170 3566.080 579.568 2.971 o
5 -12 1 950.347 681.120 122.885 55.430 o
5 -12 2 38.321 39.885 88.100 132.977 o
5 -12 3 5716.330 5996.970 416.934 5.004 o
5 -12 4 212.478 340.053 183.333 30.363 o
5 -12 5 814.212 762.901 212.903 21.540 o
5 -11 0 737.836 885.795 108.877 68.381 o
5 -11 1 2909.700 3065.070 203.272 18.480 o
5 -11 2 702.350 553.303 143.414 44.877 o
5 -11 3 475.799 514.564 112.365 71.299 o
5 -11 4 2927.020 3128.290 226.682 15.659 o
5 -11 5 237.123 146.760 96.558 103.175 o
5 -11 6 596.362 749.505 133.881 50.628 o
5 -11 7 307.624 242.472 102.306 90.031 o
5 -11 8 1078.690 393.278 201.075 23.796 o
5 -11 9 187.705 85.752 168.548 36.262 o
5 -10 0 2594.480 2652.720 155.697 27.895 o
5 -10 1 231.355 262.626 76.217 153.767 o
5 -10 2 191.923 64.011 72.936 176.844 o
5 -10 3 5879.660 5925.580 255.090 10.274 o
5 -10 4 369.903 407.663 122.715 62.993 o
5 -10 5 2281.420 2106.000 185.527 23.102 o
5 -10 6 3736.560 3893.210 224.590 14.705 o
5 -10 7 3278.570 3290.430 310.483 9.230 o
5 -10 8 4170.140 4471.290 245.141 12.433 o
5 -10 9 1293.960 1136.240 300.133 10.992 o
5 -10 10 2653.790 2702.610 405.106 5.922 o
5 -9 0 515.677 535.030 114.259 68.594 o
5 -9 1 3937.450 3787.580 171.450 20.536 o
5 -9 2 3546.000 3433.240 156.858 24.000 o
5 -9 3 3103.720 3208.410 145.535 27.709 o
5 -9 4 5864.000 6409.430 253.986 10.201 o
5 -9 5 83.497 -10.309 118.279 74.089 o
5 -9 6 14936.300 14607.300 386.800 3.612 o
5 -9 7 13.065 -3.075 137.500 55.644 o
5 -9 8 2361.430 2563.890 205.882 19.230 o
5 -9 9 8619.180 8233.680 307.341 6.737 o
5 -9 10 6079.890 5842.400 372.579 5.947 o
5 -9 11 4072.190 4183.830 331.182 7.914 o
5 -9 12 130.317 17.742 118.279 73.269 o
5 -8 0 803.488 893.154 90.249 88.368 o
5 -8 1 2239.790 1970.020 124.850 39.974 o
5 -8 2 49.332 102.813 56.806 300.034 o
5 -8 3 4545.820 4432.420 270.401 10.587 o
5 -8 4 859.309 884.755 89.111 88.644 o
5 -8 5 31.188 -24.606 91.666 124.140 o
5 -8 6 704.085 830.332 117.034 61.783 o
5 -8 7 907.744 1015.530 125.672 52.402 o
5 -8 8 1657.900 1700.310 160.633 31.094 o
5 -8 9 22.499 2.675 65.640 240.875 o
5 -8 10 216.137 285.652 82.571 134.225 o
5 -8 11 3519.060 3699.290 212.780 16.199 o
5 -8 12 2459.840 2681.690 304.569 9.961 o
5 -8 13 461.744 369.623 138.978 49.699 o
5 -8 14 19.480 5.914 124.193 68.060 o
5 -7 0 9972.990 10288.600 219.475 8.264 o
5 -7 1 640.435 932.106 84.972 99.973 o
5 -7 2 75.248 63.472 48.351 398.966 o
5 -7 3 4522.000 4504.690 149.536 21.570 o
5 -7 4 1309.780 1462.400 103.220 61.677 o
5 -7 5 404.864 425.333 66.828 168.053 o
5 -7 6 6954.590 6504.810 405.106 5.027 o
5 -7 7 130.221 162.989 55.701 284.261 o
5 -7 8 197.823 361.910 109.000 81.242 o
5 -7 9 4221.820 4562.300 162.936 20.385 o
5 -7 10 7732.970 7965.260 218.169 10.261 o
5 -7 11 507.836 548.866 85.130 110.306 o
5 -7 12 10.688 19.591 71.526 203.725 o
5 -7 13 6359.230 6273.920 213.939 12.106 o
5 -7 14 71.023 52.985 63.764 242.712 o
5 -7 15 4923.420 4863.030 303.255 8.681 o
5 -7 16 1858.980 1685.180 260.214 13.776 o
5 -6 0 1233.520 1252.220 92.158 73.696 o
5 -6 1 307.543 223.631 56.917 236.717 o
5 -6 2 5262.350 5288.410 153.048 18.892 o
5 -6 3 3090.760 3260.990 89.819 42.188 o
5 -6 4 1889.210 2081.740 112.676 47.155 o
5 -6 5 152.271 252.269 42.852 399.958 o
5 -6 6 2421.490 2391.690 137.004 33.902 o
5 -6 7 795.313 844.148 78.709 106.761 o
5 -6 8 75.987 75.865 102.912 96.573 o
5 -6 9 961.644 1024.990 93.834 79.138 o
5 -6 10 1209.570 1131.150 101.114 66.942 o
5 -6 11 40.253 -55.568 47.249 449.217 o
5 -6 12 118.803 74.252 55.377 300.204 o
5 -6 13 42.776 64.644 58.546 289.517 o
5 -6 14 19.014 -42.628 47.651 453.489 o
5 -6 15 101.553 102.209 69.999 197.574 o
5 -6 16 279.094 229.489 73.833 159.972 o
5 -6 17 2333.120 2548.160 208.965 18.840 o
5 -5 0 38151.200 38707.600 427.829 1.203 o
5 -5 1 5674.280 5927.140 153.346 17.599 o
5 -5 2 11125.000 11537.200 229.251 7.216 o
5 -5 3 6880.380 6742.290 220.657 11.152 o
5 -5 4 11379.900 11415.900 162.528 8.672 o
5 -5 5 2093.970 2019.520 79.925 63.102 o
5 -5 6 343.162 475.672 50.191 250.065 o
5 -5 7 6927.370 6899.940 137.527 16.089 o
5 -5 8 1640.600 1547.360 100.814 58.817 o
5 -5 9 1726.040 1716.400 109.021 52.027 o
5 -5 10 249.228 295.101 60.495 219.314 o
5 -5 11 4.078 77.529 56.607 316.946 o
5 -5 12 2706.430 3204.960 146.245 28.845 o
5 -5 13 133.140 190.773 83.299 138.824 o
5 -5 14 836.134 774.409 96.703 80.781 o
5 -5 15 3022.430 2947.270 161.964 24.990 o
5 -5 16 160.146 117.589 65.245 215.851 o
5 -5 17 153.022 50.119 161.155 39.807 o
5 -5 18 3750.090 3711.710 249.865 12.652 o
5 -4 0 689.860 783.902 67.136 135.972 o
5 -4 1 552.903 633.830 62.487 162.563 o
5 -4 2 5299.740 5687.110 141.425 19.647 o
5 -4 3 255.327 262.285 31.958 493.156 o
5 -4 4 4751.940 4811.890 116.944 25.024 o
5 -4 5 1992.810 2160.610 73.982 67.255 o
5 -4 6 2310.550 2354.150 79.741 58.025 o
5 -4 7 3592.610 3595.790 125.907 29.487 o
5 -4 8 13124.400 12750.200 184.050 7.029 o
5 -4 9 232.553 211.620 52.336 283.841 o
5 -4 10 6.124 51.360 46.977 458.920 o
5 -4 11 10849.400 10813.200 232.788 7.396 o
5 -4 12 6197.710 6109.300 212.060 12.423 o
5 -4 13 1217.500 1349.670 111.996 57.084 o
5 -4 14 579.358 621.783 86.970 103.272 o
5 -4 15 5212.090 5175.770 187.060 15.781 o
5 -4 16 10.093 82.197 60.217 279.511 o
5 -4 17 79.028 82.113 78.689 161.329 o
5 -4 18 1219.790 1140.230 149.327 37.820 o
5 -4 19 2175.770 2238.730 257.257 13.648 o
5 -3 0 1141.560 949.606 91.205 79.223 o
5 -3 1 428.284 442.214 52.751 224.965 o
5 -3 2 27044.600 25212.300 302.685 2.312 o
5 -3 3 114.172 168.495 31.568 674.133 o
5 -3 4 8349.020 8817.340 130.930 13.292 o
5 -3 5 35836.300 34810.800 310.588 1.502 o
5 -3 6 13980.900 13311.300 175.617 6.694 o
5 -3 7 18705.400 18106.800 288.519 3.695 o
5 -3 8 417.573 457.017 94.750 96.967 o
5 -3 9 35064.100 33971.500 326.174 1.532 o
5 -3 10 1808.060 1884.720 111.478 49.225 o
5 -3 11 7524.250 7492.400 187.031 12.087 o
5 -3 12 19096.700 19245.400 314.682 3.373 o
5 -3 13 10247.900 9418.710 224.999 8.185 o
5 -3 14 2908.090 3121.960 143.675 28.898 o
5 -3 15 982.298 823.944 92.938 81.778 o
5 -3 16 10441.300 10894.900 263.862 6.800 o
5 -3 17 805.326 1031.210 140.604 44.322 o
5 -3 18 882.410 771.888 125.704 53.659 o
5 -3 19 946.404 999.459 224.730 19.191 o
5 -3 20 1141.030 816.127 218.817 20.023 o
5 -2 0 5680.850 6036.390 132.033 19.464 o
5 -2 1 3420.440 3708.500 106.694 34.276 o
5 -2 2 5624.820 5141.440 85.510 25.556 o
5 -2 3 24643.600 23737.100 223.488 2.872 o
5 -2 4 2690.470 2651.740 71.394 55.377 o
5 -2 5 40.108 43.952 24.863 1327.180 o
5 -2 6 7464.190 7036.290 121.646 16.172 o
5 -2 7 18314.300 18466.100 211.870 4.312 o
5 -2 8 50.359 31.366 26.078 1215.190 o
5 -2 9 9.026 32.711 32.010 961.318 o
5 -2 10 5883.880 5574.840 141.285 18.647 o
5 -2 11 6643.380 6502.250 153.649 15.668 o
5 -2 12 134.516 144.917 53.194 308.084 o
5 -2 13 256.682 335.729 64.903 193.727 o
5 -2 14 8931.120 9282.340 223.804 8.934 o
5 -2 15 1878.420 2122.300 136.312 37.280 o
5 -2 16 832.478 811.709 93.690 84.169 o
5 -2 17 102.346 -1.538 78.388 163.789 o
5 -2 18 2102.260 2102.690 185.773 23.414 o
5 -2 19 117.453 212.903 147.849 46.847 o
5 -2 20 4783.810 4709.880 369.623 6.390 o
5 -2 21 148.615 227.687 180.376 31.665 o
5 -1 0 19566.900 18657.600 232.828 3.907 o
5 -1 1 1936.780 1986.790 56.603 81.954 o
5 -1 2 3418.370 3247.340 93.219 39.016 o
5 -1 3 24631.600 24944.200 228.726 2.789 o
5 -1 4 348.267 366.662 36.909 362.241 o
5 -1 5 1844.040 1786.210 62.298 82.235 o
5 -1 6 8570.050 8666.090 132.156 13.072 o
5 -1 7 629.897 801.047 54.107 175.390 o
5 -1 8 1.735 105.851 44.388 495.987 o
5 -1 9 18147.600 17760.900 275.715 3.910 o
5 -1 10 197.103 164.376 33.872 540.799 o
5 -1 11 7560.720 6905.270 132.933 15.444 o
5 -1 12 9323.270 9216.410 254.488 7.793 o
5 -1 13 3687.840 3686.830 216.007 15.686 o
5 -1 14 15926.800 14971.600 274.191 4.598 o
5 -1 15 2558.050 2737.710 130.886 34.332 o
5 -1 16 9756.350 9847.580 237.045 7.971 o
5 -1 17 397.066 557.715 173.970 32.686 o
5 -1 18 8832.760 9750.200 253.678 7.912 o
5 -1 19 2231.650 2416.530 207.974 19.210 o
5 -1 20 1197.010 1183.420 161.954 33.150 o
5 -1 21 4419.760 4411.520 378.493 6.236 o
5 0 0 1.451 39.906 32.437 947.293 o
5 0 1 1081.720 1258.330 63.301 113.202 o
5 0 2 12949.200 12649.400 145.690 7.792 o
5 0 3 1350.980 1393.940 53.390 113.210 o
5 0 4 1042.700 1015.880 52.192 140.698 o
5 0 5 3638.710 3339.100 79.254 40.852 o
5 0 6 6918.400 6780.930 115.146 17.734 o
5 0 7 12.107 20.430 25.771 1449.300 o
5 0 8 328.359 291.382 37.061 383.405 o
5 0 9 529.350 693.273 52.248 197.820 o
5 0 10 792.700 829.975 56.765 153.451 o
5 0 11 1030.370 947.290 65.728 117.994 o
5 0 12 1243.470 1331.420 71.263 95.319 o
5 0 13 25.197 -37.899 27.483 1275.170 o
5 0 14 1282.390 1359.410 162.831 32.258 o
5 0 15 1354.940 1547.130 112.592 54.281 o
5 0 16 5898.700 5746.620 180.518 15.119 o
5 0 17 470.819 509.801 82.112 118.732 o
5 0 18 67.300 -36.828 80.479 158.083 o
5 0 19 2906.350 2762.850 219.989 16.610 o
5 0 20 3741.360 4114.920 263.750 11.540 o
5 0 21 262.488 273.831 254.300 16.014 o
5 0 22 27.303 128.338 116.587 76.093 o
5 1 0 30634.500 29810.000 304.311 1.903 o
5 1 1 13900.800 13424.000 185.523 6.554 o
5 1 2 770.188 910.646 66.154 130.445 o
5 1 3 30580.500 29718.800 252.927 2.013 o
5 1 4 198.441 190.277 30.784 588.490 o
5 1 5 10734.300 10190.700 135.873 10.195 o
5 1 6 12925.300 14613.800 171.342 6.926 o
5 1 7 188.249 308.556 35.627 467.209 o
5 1 8 45260.000 45179.200 371.553 0.987 o
5 1 9 1496.240 1756.030 66.626 87.454 o
5 1 10 198.643 288.534 37.690 437.661 o
5 1 11 18468.100 17915.600 219.621 4.278 o
5 1 12 920.752 917.784 72.130 112.054 o
5 1 13 182.136 308.044 42.947 374.772 o
5 1 14 4958.170 4971.100 122.889 23.411 o
5 1 15 5041.330 5097.150 223.050 13.104 o
5 1 16 2167.810 2313.600 125.110 39.301 o
5 1 17 3917.730 4143.590 217.333 15.077 o
5 1 18 11725.200 11910.600 360.312 4.584 o
5 1 19 169.583 231.211 98.206 100.740 o
5 1 20 623.939 512.130 164.112 35.678 o
5 1 21 8275.220 8298.250 340.644 5.992 o
5 1 22 1704.440 1657.920 203.662 21.223 o
5 2 0 2689.170 2695.480 87.135 48.766 o
5 2 1 1625.230 1750.850 80.239 72.654 o
5 2 2 19713.200 20847.000 192.626 3.934 o
5 2 3 5679.220 5333.340 89.713 24.624 o
5 2 4 3739.840 3551.050 76.550 40.040 o
5 2 5 5.673 -6.836 22.208 2069.850 o
5 2 6 5686.230 5243.520 98.111 23.861 o
5 2 7 445.525 522.343 42.251 272.907 o
5 2 8 671.687 594.596 46.070 210.337 o
5 2 9 39.249 47.579 25.545 1267.900 o
5 2 10 4084.800 4134.120 98.085 31.868 o
5 2 11 7346.400 7091.090 132.135 15.669 o
5 2 12 1680.910 1566.940 101.119 58.032 o
5 2 13 3145.730 3011.450 126.334 32.358 o
5 2 14 3313.090 3429.700 103.385 36.407 o
5 2 15 1652.750 1828.040 86.168 66.987 o
5 2 16 200.765 170.701 56.318 263.954 o
5 2 17 702.280 812.231 127.150 54.065 o
5 2 18 3987.080 3734.760 216.972 15.250 o
5 2 19 2221.660 2176.960 319.354 9.320 o
5 2 20 5.105 83.400 97.210 110.001 o
5 2 21 96.871 171.425 116.031 75.374 o
5 2 22 2241.720 2103.280 215.241 18.372 o
5 3 0 1601.480 1466.340 74.903 80.571 o
5 3 1 24841.500 23943.200 279.608 2.638 o
5 3 2 16642.300 15491.100 212.914 5.028 o
5 3 3 4135.250 4228.670 75.540 35.572 o
5 3 4 4056.030 3925.050 78.812 36.310 o
5 3 5 47568.300 46452.000 569.697 0.793 o
5 3 6 221.913 325.229 35.279 447.587 o
5 3 7 18034.400 17874.100 196.283 4.555 o
5 3 8 36682.700 34947.100 390.952 1.358 o
5 3 9 17706.800 17406.400 234.180 4.367 o
5 3 10 10387.100 10456.300 154.445 9.843 o
5 3 11 4329.000 4351.630 101.797 29.665 o
5 3 12 43471.700 43660.200 402.006 1.023 o
5 3 13 272.294 343.499 44.165 325.631 o
5 3 14 3766.240 3828.310 135.924 26.549 o
5 3 15 19539.600 19323.500 313.617 3.318 o
5 3 16 2486.170 2345.670 128.956 36.201 o
5 3 17 5806.500 5780.730 181.857 15.105 o
5 3 18 727.778 683.657 124.290 56.506 o
5 3 19 835.857 802.522 332.660 9.214 o
5 3 20 90.790 44.181 88.403 129.555 o
5 3 21 237.584 259.015 115.918 72.715 o
5 3 22 8.663 25.925 126.220 65.910 o
5 3 23 470.594 336.558 141.935 47.877 o
5 4 0 124.089 184.320 41.445 451.168 o
5 4 1 3886.660 4044.460 110.231 30.598 o
5 4 2 24480.200 24233.400 405.725 2.183 o
5 4 3 14867.300 14897.800 214.383 5.580 o
5 4 4 6641.130 7085.330 105.572 18.636 o
5 4 5 5599.330 5804.070 99.614 23.146 o
5 4 6 46184.300 46659.300 416.987 0.920 o
5 4 7 839.427 866.588 52.697 158.901 o
5 4 8 1622.260 1672.490 62.158 89.474 o
5 4 9 8659.720 8612.600 135.836 12.845 o
5 4 10 7738.940 7402.140 127.936 15.125 o
5 4 11 9687.480 9509.210 148.423 10.946 o
5 4 12 5980.570 5842.580 117.710 20.379 o
5 4 13 3702.720 3655.560 130.901 27.982 o
5 4 14 639.072 615.508 74.112 126.811 o
5 4 15 181.275 248.157 60.002 235.381 o
5 4 16 334.883 447.819 71.064 157.813 o
5 4 17 2059.060 2222.450 133.569 37.100 o
5 4 18 187.357 151.416 59.699 244.087 o
5 4 19 1458.270 1215.960 153.670 34.974 o
5 4 20 504.063 422.854 187.768 28.213 o
5 4 21 9.577 77.299 94.489 116.283 o
5 4 22 10.737 11.828 96.181 113.366 o
5 5 0 643.046 729.389 65.728 143.785 o
5 5 1 421.642 579.922 75.886 134.262 o
5 5 2 9126.230 9099.020 181.607 10.372 o
5 5 3 3006.370 2994.830 142.251 29.105 o
5 5 4 157.905 207.548 29.611 647.748 o
5 5 5 2480.300 2490.410 68.288 60.517 o
5 5 6 98.434 109.528 27.257 893.550 o
5 5 7 4430.950 4542.460 96.197 29.777 o
5 5 8 9760.420 9681.900 143.752 10.966 o
5 5 9 168.221 187.866 31.649 601.116 o
5 5 10 11119.400 11027.600 157.752 9.066 o
5 5 11 2782.280 2905.860 80.661 49.367 o
5 5 12 12737.600 12483.400 234.324 6.338 o
5 5 13 5327.350 5479.890 159.615 17.953 o
5 5 14 14913.400 14653.500 272.155 4.874 o
5 5 15 9950.840 9556.810 225.844 8.272 o
5 5 16 647.362 502.747 77.602 121.277 o
5 5 17 19648.900 19655.900 346.487 3.076 o
5 5 18 1034.300 1088.890 107.043 64.590 o
5 5 19 6629.130 6403.650 207.617 12.201 o
5 5 20 3458.250 3684.640 222.674 15.261 o
5 5 21 10112.600 10743.200 365.836 4.879 o
5 5 22 667.336 822.040 209.946 22.280 o
5 6 0 7500.140 7449.610 165.375 13.295 o
5 6 1 6313.040 6259.160 149.582 16.636 o
5 6 2 790.749 909.781 72.746 116.330 o
5 6 3 1210.690 1230.520 50.332 128.105 o
5 6 4 1094.900 1137.440 52.312 133.734 o
5 6 5 222.708 300.958 34.059 471.204 o
5 6 6 1990.470 2132.600 68.278 71.226 o
5 6 7 4655.640 4563.760 99.122 28.373 o
5 6 8 6159.910 6118.100 175.416 14.961 o
5 6 9 753.560 918.277 55.813 155.514 o
5 6 10 1364.420 1408.650 74.750 86.968 o
5 6 11 6069.080 6028.990 159.257 16.401 o
5 6 12 1761.510 1880.220 140.062 37.086 o
5 6 13 47.900 50.413 40.439 572.009 o
5 6 14 4331.460 4248.850 344.223 7.350 o
5 6 15 14575.400 14040.500 276.616 4.964 o
5 6 16 610.352 656.763 84.900 105.384 o
5 6 17 436.015 372.855 71.151 153.128 o
5 6 18 4534.520 4701.290 248.118 11.894 o
5 6 19 4330.890 4659.500 182.366 17.806 o
5 6 20 200.995 249.406 89.503 117.797 o
5 6 21 3.679 70.968 130.107 61.863 o
5 6 22 825.480 984.674 221.774 19.819 o
5 7 0 2518.200 2671.160 110.187 41.476 o
5 7 1 21122.300 20883.100 298.138 3.120 o
5 7 2 3233.180 3589.240 122.408 31.704 o
5 7 3 4543.720 4772.770 106.856 27.233 o
5 7 4 35446.400 35311.900 318.822 1.497 o
5 7 5 6402.690 6529.330 119.373 18.636 o
5 7 6 6897.230 7078.890 126.392 16.747 o
5 7 7 4197.800 4124.000 98.293 31.337 o
5 7 8 6576.160 6738.090 126.152 17.602 o
5 7 9 332.557 439.392 50.282 254.740 o
5 7 10 2712.090 2810.370 111.403 39.382 o
5 7 11 9311.540 9473.550 206.052 9.261 o
5 7 12 221.177 333.722 56.678 243.261 o
5 7 13 1784.590 1530.240 107.560 53.190 o
5 7 14 7973.880 8266.560 210.048 10.350 o
5 7 15 586.789 610.673 80.133 116.214 o
5 7 16 646.728 542.817 77.032 121.664 o
5 7 17 8411.050 8203.350 284.036 7.468 o
5 7 18 1790.930 1872.390 138.909 37.384 o
5 7 19 5135.210 4904.860 269.698 10.193 o
5 7 20 694.255 808.296 111.760 66.765 o
5 7 21 5628.790 5584.930 257.915 10.365 o
5 7 22 1076.030 872.309 212.903 21.095 o
5 8 0 934.435 1025.530 87.509 87.233 o
5 8 1 21.587 24.358 46.531 466.247 o
5 8 2 10887.700 10632.300 214.241 7.878 o
5 8 3 65.588 84.797 29.987 873.834 o
5 8 4 533.455 660.189 52.844 196.930 o
5 8 5 11340.000 11462.500 252.668 6.637 o
5 8 6 1034.430 1192.770 68.223 108.783 o
5 8 7 5.518 1.869 25.131 1622.130 o
5 8 8 2980.050 2836.490 87.665 45.400 o
5 8 9 4196.740 3909.780 130.552 26.028 o
5 8 10 2.723 88.697 64.821 243.148 o
5 8 11 2809.070 2955.560 178.856 22.402 o
5 8 12 2885.640 2898.740 126.389 33.742 o
5 8 13 228.040 306.060 61.679 214.922 o
5 8 14 3084.440 3321.320 142.473 28.244 o
5 8 15 5293.730 5637.780 222.472 12.703 o
5 8 16 435.811 455.037 76.497 135.190 o
5 8 17 814.855 823.566 96.986 80.377 o
5 8 18 4092.160 4118.580 177.743 19.149 o
5 8 19 1351.080 1509.370 153.581 34.846 o
5 8 20 2413.800 2444.290 171.953 25.119 o
5 8 21 153.317 78.411 85.858 133.064 o
5 9 0 1317.130 1405.190 104.898 60.699 o
5 9 1 10817.500 10997.700 231.242 7.408 o
5 9 2 317.634 500.413 67.977 167.919 o
5 9 3 839.966 1105.500 91.223 83.866 o
5 9 4 19083.400 18498.200 295.022 3.563 o
5 9 5 5129.750 5209.500 133.922 21.343 o
5 9 6 944.145 1041.870 68.525 114.820 o
5 9 7 10690.500 10998.800 177.367 8.839 o
5 9 8 17405.500 17157.300 533.052 2.263 o
5 9 9 2532.680 2581.590 119.183 38.534 o
5 9 10 2207.790 2377.920 140.279 33.862 o
5 9 11 7550.920 7378.460 193.644 11.774 o
5 9 12 343.091 412.487 65.198 180.133 o
5 9 13 7703.210 7677.160 338.250 6.259 o
5 9 14 310.535 321.311 65.422 186.652 o
5 9 15 5988.720 5679.480 191.006 14.257 o
5 9 16 1292.930 1233.240 116.503 53.905 o
5 9 17 1504.810 1755.590 145.730 36.497 o
5 9 18 1703.470 1639.080 238.578 16.199 o
5 9 19 3.484 -7.629 55.701 338.662 o
5 9 20 1674.220 1679.080 176.288 26.893 o
5 9 21 104.378 128.629 87.818 128.651 o
5 10 0 293.134 277.415 77.491 145.286 o
5 10 1 518.164 580.322 77.939 124.542 o
5 10 2 14477.600 15120.500 282.241 4.795 o
5 10 3 1534.550 1410.490 158.145 32.792 o
5 10 4 5290.030 5642.240 170.657 16.839 o
5 10 5 5613.240 5909.640 170.997 16.160 o
5 10 6 5198.120 5359.120 162.487 17.982 o
5 10 7 5589.920 5661.050 181.678 15.461 o
5 10 8 151.808 143.249 52.751 308.018 o
5 10 9 13636.700 13922.300 267.625 5.327 o
5 10 10 2469.890 2497.420 128.536 36.039 o
5 10 11 11606.800 11853.500 255.663 6.418 o
5 10 12 4189.700 4215.970 158.668 21.366 o
5 10 13 1788.650 1792.790 129.546 41.293 o
5 10 14 4425.360 4396.100 170.322 19.247 o
5 10 15 86.263 52.771 56.648 298.655 o
5 10 16 2804.140 2786.420 160.009 26.162 o
5 10 17 535.997 563.581 159.889 37.669 o
5 10 18 816.042 870.884 110.071 66.279 o
5 10 19 215.975 171.452 71.884 174.674 o
5 10 20 331.738 352.427 125.583 61.113 o
5 11 0 263.215 269.707 138.843 51.600 o
5 11 1 54.263 110.821 77.727 165.907 o
5 11 2 2853.500 2572.930 136.373 31.897 o
5 11 3 329.844 279.480 65.635 185.893 o
5 11 4 9.733 -34.582 39.498 663.944 o
5 11 5 31.612 37.244 47.252 443.795 o
5 11 6 1290.680 1363.160 271.894 13.155 o
5 11 7 320.107 256.148 82.933 128.913 o
5 11 8 902.548 756.301 116.587 60.319 o
5 11 9 731.003 690.583 186.290 27.789 o
5 11 10 422.581 513.093 77.225 132.473 o
5 11 11 4448.490 4213.330 186.804 17.477 o
5 11 12 1423.720 1496.870 121.602 48.614 o
5 11 13 9677.990 10004.500 253.262 7.519 o
5 11 14 442.016 329.592 73.556 146.716 o
5 11 15 948.627 926.893 106.180 67.636 o
5 11 16 5888.470 6215.360 313.028 7.728 o
5 11 17 5680.350 6447.390 222.606 12.056 o
5 11 18 1656.670 1595.830 158.991 31.767 o
5 11 19 18.473 146.371 87.818 132.216 o
5 12 0 1757.660 1783.660 132.649 40.218 o
5 12 1 135.809 102.454 78.512 157.364 o
5 12 2 192.116 119.217 85.650 130.818 o
5 12 3 251.951 323.938 240.994 17.783 o
5 12 4 1051.640 1132.820 110.887 60.969 o
5 12 5 375.854 472.917 101.879 86.613 o
5 12 6 222.765 219.033 85.041 128.724 o
5 12 7 7182.510 6936.430 270.766 8.668 o
5 12 8 29.862 36.719 137.500 55.353 o
5 12 9 2689.860 3049.650 222.674 16.382 o
5 12 10 4893.120 5027.560 261.693 10.732 o
5 12 11 5610.430 6091.370 310.483 7.933 o
5 12 12 1845.490 1702.690 176.227 26.455 o
5 12 13 31.385 44.674 84.274 145.302 o
5 12 14 15218.100 15224.800 337.157 4.026 o
5 12 15 385.358 344.699 75.708 143.263 o
5 12 16 3937.800 3712.870 176.210 19.960 o
5 12 17 883.793 998.111 340.053 8.795 o
5 13 0 4656.390 4693.520 241.573 12.255 o
5 13 1 1.446 -105.521 56.533 329.390 o
5 13 2 1240.040 1234.280 154.001 35.709 o
5 13 3 2696.590 2496.000 204.620 18.988 o
5 13 4 3510.200 3808.500 236.142 13.912 o
5 13 5 11.276 -5.914 69.000 219.926 o
5 13 6 417.490 287.116 96.113 96.937 o
5 13 7 2022.740 1909.880 186.290 23.665 o
5 13 8 823.959 809.947 126.724 53.305 o
5 13 9 99.547 0.435 65.370 231.323 o
5 13 10 434.292 549.543 113.825 70.082 o
5 13 11 1193.540 1277.630 155.509 35.253 o
5 13 12 324.265 273.332 102.016 89.755 o
5 13 13 1247.510 1244.650 164.046 32.180 o
5 13 14 31.393 -92.258 78.731 167.646 o
5 13 15 497.281 280.913 118.279 66.472 o
5 14 0 1959.170 2031.480 196.531 21.755 o
5 14 1 3697.820 3252.380 354.838 7.244 o
5 14 2 1787.850 1863.100 334.139 8.746 o
5 14 3 871.744 830.639 139.183 45.288 o
5 14 4 1488.510 1209.600 146.864 37.395 o
5 14 5 5511.420 5441.660 382.929 5.831 o
5 14 6 45.036 15.796 82.412 151.845 o
5 14 7 105.033 -15.602 79.372 159.745 o
5 14 8 2953.930 2773.120 227.879 15.682 o
5 14 9 68.067 -25.689 79.861 160.416 o
5 14 10 14.467 -21.275 104.973 95.303 o
5 14 11 1170.040 1268.100 373.910 7.248 o
5 14 12 77.675 2.992 79.498 161.058 o
6 -12 0 2500.970 2505.830 385.886 6.516 o
6 -12 1 2624.270 2143.510 274.999 11.943 o
6 -12 2 1200.740 1437.090 254.300 14.913 o
6 -12 3 1765.210 2261.790 301.612 10.488 o
6 -11 0 82.991 157.013 79.175 156.640 o
6 -11 1 1.223 5.136 79.372 167.033 o
6 -11 2 3520.710 3736.760 235.274 14.009 o
6 -11 3 833.635 1072.110 273.521 13.345 o
6 -11 4 651.995 634.838 128.629 54.234 o
6 -11 5 1436.390 1365.420 174.506 28.365 o
6 -11 6 1977.240 2267.710 295.698 10.780 o
6 -11 7 1348.670 966.933 227.687 18.313 o
6 -10 0 3554.770 4045.330 211.150 16.133 o
6 -10 1 254.985 181.605 82.649 134.667 o
6 -10 2 269.816 274.537 112.321 76.421 o
6 -10 3 5470.760 5768.410 366.666 6.228 o
6 -10 4 1368.290 1537.950 168.397 30.005 o
6 -10 5 1485.630 1257.970 154.557 34.468 o
6 -10 6 445.056 470.567 112.224 72.241 o
6 -10 7 5252.770 5315.070 270.950 9.962 o
6 -10 8 99.193 41.006 83.624 143.733 o
6 -10 9 729.203 610.385 158.198 37.483 o
6 -9 0 3882.900 3941.900 168.096 20.957 o
6 -9 1 123.124 99.439 66.288 215.673 o
6 -9 2 612.343 688.073 108.185 72.428 o
6 -9 3 1198.060 1110.670 109.016 60.814 o
6 -9 4 749.742 695.109 159.677 36.611 o
6 -9 5 39.167 -56.965 69.626 212.567 o
6 -9 6 201.021 244.522 91.360 113.623 o
6 -9 7 26.089 -91.666 155.241 43.604 o
6 -9 8 11.070 31.451 79.507 164.773 o
6 -9 9 690.760 830.760 138.468 46.857 o
6 -9 10 315.533 53.226 118.279 70.386 o
6 -8 0 107.776 83.381 56.806 288.563 o
6 -8 1 415.883 480.406 78.068 131.467 o
6 -8 2 4.955 86.722 57.240 308.810 o
6 -8 3 6.189 22.566 51.532 389.683 o
6 -8 4 32.024 14.206 53.418 355.590 o
6 -8 5 306.348 208.171 171.505 34.446 o
6 -8 6 7.762 12.366 79.838 164.349 o
6 -8 7 890.505 603.787 115.354 62.355 o
6 -8 8 496.728 692.018 121.983 60.665 o
6 -8 9 93.694 253.643 99.059 100.930 o
6 -8 10 3698.820 4084.070 220.404 15.039 o
6 -7 0 14142.400 14472.200 331.238 4.330 o
6 -7 1 2437.180 2367.720 133.465 34.962 o
6 -7 2 2449.540 2516.240 133.518 34.549 o
6 -7 3 11416.100 11233.200 272.321 6.243 o
6 -7 4 0.922 72.550 57.020 314.028 o
6 -7 5 12115.800 12644.600 279.883 5.699 o
6 -7 6 10.297 67.271 70.264 208.253 o
6 -7 7 1482.990 1555.440 150.545 35.286 o
6 -7 8 3641.560 3835.330 306.047 9.219 o
6 -7 9 2566.400 2587.450 411.020 5.784 o
6 -7 10 696.067 716.263 121.236 59.033 o
6 -7 11 129.404 74.106 67.930 207.113 o
6 -7 12 1451.240 1457.790 224.730 18.355 o
6 -7 13 811.662 668.278 156.720 37.632 o
6 -7 14 555.247 35.484 112.365 73.722 o
6 -6 0 1106.440 1398.860 124.568 49.853 o
6 -6 1 14990.300 15623.500 275.375 4.713 o
6 -6 2 5969.270 6205.970 175.235 15.156 o
6 -6 3 19099.200 19158.100 347.404 3.159 o
6 -6 4 4877.540 4843.140 158.501 19.414 o
6 -6 5 2.824 -5.510 50.989 404.197 o
6 -6 6 17625.400 16965.000 289.372 3.950 o
6 -6 7 9772.270 9788.790 290.432 6.576 o
6 -6 8 1.339 37.690 61.758 272.291 o
6 -6 9 1394.670 1330.080 217.190 19.639 o
6 -6 10 862.398 1004.990 99.230 75.277 o
6 -6 11 347.562 335.982 83.374 124.732 o
6 -6 12 819.234 1024.440 103.765 71.153 o
6 -6 13 798.960 767.158 120.269 58.460 o
6 -6 14 204.240 27.279 150.806 45.112 o
6 -6 15 559.690 408.326 303.090 11.200 o
6 -6 16 949.139 842.917 137.572 45.629 o
6 -6 17 429.522 292.286 107.765 79.294 o
6 -5 0 3944.310 4072.990 146.025 23.977 o
6 -5 1 3613.140 3669.900 134.272 27.604 o
6 -5 2 839.808 718.668 77.381 109.716 o
6 -5 3 25.456 101.455 47.628 424.240 o
6 -5 4 465.016 484.457 65.613 165.112 o
6 -5 5 6060.410 5985.810 124.809 19.409 o
6 -5 6 187.787 178.696 49.994 319.910 o
6 -5 7 347.585 417.975 52.232 242.276 o
6 -5 8 6277.320 6579.810 174.364 14.615 o
6 -5 9 6235.130 6214.980 175.560 14.799 o
6 -5 10 1701.460 1755.240 118.709 46.958 o
6 -5 11 268.761 283.937 67.928 181.674 o
6 -5 12 5067.070 5367.950 184.424 16.080 o
6 -5 13 176.660 105.446 70.630 186.715 o
6 -5 14 57.665 164.983 65.681 223.642 o
6 -5 15 567.055 712.656 116.197 64.874 o
6 -5 16 234.845 96.463 83.007 136.840 o
6 -5 17 3.000 -176.390 87.231 138.371 o
6 -5 18 90.268 62.500 91.360 121.264 o
6 -4 0 8934.940 8607.930 185.480 10.548 o
6 -4 1 2799.660 2796.850 111.478 38.870 o
6 -4 2 8898.800 8661.000 186.650 10.509 o
6 -4 3 21320.200 20848.100 300.193 3.087 o
6 -4 4 2710.600 3067.610 82.585 48.565 o
6 -4 5 1537.960 1776.970 75.343 78.206 o
6 -4 6 19608.200 19458.000 233.975 3.823 o
6 -4 7 1082.940 1136.880 70.481 104.656 o
6 -4 8 6803.960 6896.090 141.523 16.005 o
6 -4 9 5142.200 5264.110 231.093 12.391 o
6 -4 10 12205.000 12542.500 246.675 6.281 o
6 -4 11 5833.650 5467.820 327.799 7.349 o
6 -4 12 2005.980 2330.730 139.651 35.045 o
6 -4 13 2519.400 2711.000 187.424 21.739 o
6 -4 14 313.218 199.350 65.276 193.226 o
6 -4 15 2840.920 3277.910 164.412 24.564 o
6 -4 16 105.894 104.328 63.736 233.570 o
6 -4 17 10.099 75.269 79.507 163.257 o
6 -4 18 2275.430 1931.980 409.542 5.903 o
6 -4 19 96.669 -38.806 99.059 104.495 o
6 -3 0 276.591 235.103 47.998 306.190 o
6 -3 1 1.470 30.101 36.666 757.696 o
6 -3 2 586.689 627.233 64.290 154.841 o
6 -3 3 60.042 140.427 26.954 960.557 o
6 -3 4 104.182 151.078 33.718 638.857 o
6 -3 5 317.799 352.626 64.020 190.467 o
6 -3 6 1528.740 1641.700 72.247 82.705 o
6 -3 7 243.079 366.819 44.060 331.920 o
6 -3 8 1096.760 1171.160 70.782 103.155 o
6 -3 9 993.549 972.539 66.777 117.218 o
6 -3 10 2167.350 2201.030 88.640 56.053 o
6 -3 11 56.412 142.857 60.853 259.175 o
6 -3 12 537.323 654.552 109.674 72.239 o
6 -3 13 1728.080 1980.070 129.639 41.058 o
6 -3 14 3002.580 2965.770 170.808 23.383 o
6 -3 15 666.450 775.352 95.819 85.431 o
6 -3 16 16.370 20.163 56.474 322.917 o
6 -3 17 7238.290 7156.970 229.305 10.342 o
6 -3 18 1323.390 1339.640 131.687 44.642 o
6 -3 19 1121.620 1244.180 156.115 35.386 o
6 -3 20 899.019 1135.480 233.601 17.848 o
6 -2 0 23470.700 23370.500 308.959 2.682 o
6 -2 1 1469.490 1634.310 103.635 58.427 o
6 -2 2 602.631 660.833 49.082 203.273 o
6 -2 3 1201.970 1272.710 55.036 120.244 o
6 -2 4 984.672 1007.640 54.083 140.791 o
6 -2 5 558.148 488.131 43.409 247.746 o
6 -2 6 2016.750 2143.840 81.186 62.557 o
6 -2 7 2127.940 2095.240 76.306 64.217 o
6 -2 8 13769.900 13487.900 189.616 6.530 o
6 -2 9 8.318 26.970 31.002 1030.560 o
6 -2 10 3726.950 3563.340 102.414 34.087 o
6 -2 11 16772.200 16608.300 223.820 4.752 o
6 -2 12 8430.180 8144.200 315.398 6.593 o
6 -2 13 5998.960 6262.110 204.169 13.036 o
6 -2 14 1263.170 1429.310 152.240 35.861 o
6 -2 15 22963.800 22356.100 366.990 2.521 o
6 -2 16 176.725 81.978 63.032 229.348 o
6 -2 17 1931.970 1901.030 180.854 24.986 o
6 -2 18 13455.500 13185.400 390.931 3.848 o
6 -2 19 4888.140 5202.610 273.812 10.026 o
6 -2 20 3568.390 2822.960 239.073 14.016 o
6 -1 0 963.568 996.504 89.212 84.782 o
6 -1 1 19865.700 19374.200 198.871 4.005 o
6 -1 2 17.694 12.743 22.683 1809.270 o
6 -1 3 1371.460 1619.930 78.916 80.123 o
6 -1 4 30260.500 29721.800 274.372 1.991 o
6 -1 5 19196.000 18590.900 208.902 4.144 o
6 -1 6 339.556 494.700 45.133 281.021 o
6 -1 7 488.405 672.058 52.094 204.569 o
6 -1 8 14792.900 14266.300 192.209 5.988 o
6 -1 9 9848.010 9516.180 157.315 10.515 o
6 -1 10 585.896 709.716 57.155 173.733 o
6 -1 11 1307.780 1296.440 75.840 88.629 o
6 -1 12 10364.400 9907.040 171.286 9.560 o
6 -1 13 6802.270 6495.420 254.282 9.647 o
6 -1 14 1332.700 1322.330 136.403 42.370 o
6 -1 15 404.128 296.821 67.433 171.182 o
6 -1 16 2444.760 2813.570 147.498 30.099 o
6 -1 17 452.282 378.924 107.544 78.396 o
6 -1 18 3.643 -30.669 59.501 296.864 o
6 -1 19 0.594 -17.151 146.371 49.196 o
6 -1 20 3128.820 2883.640 251.343 13.269 o
6 -1 21 327.347 140.457 119.181 68.656 o
6 0 0 12111.000 11646.700 148.615 8.476 o
6 0 1 361.972 794.938 60.944 177.071 o
6 0 2 77973.300 74944.000 849.680 0.331 o
6 0 3 1.352 92.366 27.995 1147.690 o
6 0 4 16370.800 16015.600 216.589 4.992 o
6 0 5 15096.700 14962.900 180.701 5.914 o
6 0 6 16837.300 16512.800 196.830 5.004 o
6 0 7 11093.500 10705.300 168.971 8.902 o
6 0 8 1697.010 1821.050 73.837 75.771 o
6 0 9 14491.900 13697.400 188.934 6.235 o
6 0 10 23.432 64.691 46.948 446.211 o
6 0 11 839.881 884.918 64.026 131.975 o
6 0 12 7812.380 8059.770 153.567 13.252 o
6 0 13 876.204 1007.110 74.764 107.622 o
6 0 14 182.345 185.303 54.735 278.472 o
6 0 15 3442.760 3306.050 245.925 13.335 o
6 0 16 442.302 410.434 73.603 144.107 o
6 0 17 4582.260 4768.040 173.158 18.346 o
6 0 18 3091.340 3097.180 224.415 15.749 o
6 0 19 1562.780 1129.130 154.921 34.292 o
6 0 20 3755.080 4010.640 351.881 7.248 o
6 0 21 214.633 310.607 124.290 63.824 o
6 1 0 19422.900 18948.100 197.563 4.140 o
6 1 1 3506.680 3741.360 111.767 32.607 o
6 1 2 3534.010 3927.300 84.101 38.389 o
6 1 3 8934.480 8718.100 127.348 12.834 o
6 1 4 20842.200 20175.700 210.549 3.696 o
6 1 5 1342.600 1400.590 60.226 104.677 o
6 1 6 7884.490 7987.360 130.463 14.396 o
6 1 7 7521.760 7527.100 129.250 15.271 o
6 1 8 4171.040 4294.140 101.236 30.547 o
6 1 9 223.876 190.231 51.500 295.252 o
6 1 10 1921.780 2014.820 79.142 66.221 o
6 1 11 52.458 129.409 34.068 705.576 o
6 1 12 1585.800 1746.770 84.095 70.311 o
6 1 13 29.561 26.541 31.964 922.184 o
6 1 14 954.886 1078.710 91.763 81.075 o
6 1 15 376.364 344.821 66.005 176.984 o
6 1 16 20.899 21.384 45.833 481.295 o
6 1 17 2255.950 2451.690 289.784 11.008 o
6 1 18 1968.850 1948.650 180.636 24.898 o
6 1 19 429.703 499.143 136.021 51.430 o
6 1 20 24.825 -41.398 89.909 129.273 o
6 1 21 948.644 649.309 220.295 20.120 o
6 1 22 867.418 623.923 152.636 39.252 o
6 2 0 5614.370 5603.890 132.197 20.031 o
6 2 1 373.520 504.112 35.149 343.784 o
6 2 2 45357.500 45789.900 354.464 0.989 o
6 2 3 11500.900 11923.700 148.964 8.751 o
6 2 4 19706.300 19676.100 205.181 3.969 o
6 2 5 2815.030 2632.410 74.522 52.794 o
6 2 6 20800.800 20227.800 217.905 3.658 o
6 2 7 22240.400 21265.100 229.520 3.305 o
6 2 8 9334.170 9598.990 149.616 11.170 o
6 2 9 13437.400 13621.400 283.782 5.179 o
6 2 10 2297.810 2322.700 94.832 50.951 o
6 2 11 20588.900 19965.800 241.488 3.578 o
6 2 12 674.126 723.056 59.774 157.991 o
6 2 13 3168.180 3452.020 104.401 36.891 o
6 2 14 10131.500 9893.680 176.706 9.556 o
6 2 15 94.711 167.582 42.263 459.144 o
6 2 16 1818.250 1889.890 142.022 36.094 o
6 2 17 3688.280 4074.250 212.995 15.778 o
6 2 18 2058.720 2291.950 197.582 21.191 o
6 2 19 39.807 -3.184 80.824 158.621 o
6 2 20 1055.210 909.602 202.553 23.085 o
6 2 21 3160.960 3346.150 257.079 12.624 o
6 2 22 152.803 103.051 125.402 64.629 o
6 3 0 4224.020 4228.290 133.772 24.948 o
6 3 1 2099.730 1999.610 84.814 60.255 o
6 3 2 4.916 62.185 34.944 796.681 o
6 3 3 782.565 831.637 42.904 193.133 o
6 3 4 420.033 579.526 41.771 275.109 o
6 3 5 7727.270 7534.140 119.981 15.485 o
6 3 6 1466.890 1500.470 61.647 97.111 o
6 3 7 1896.950 2277.060 73.172 68.401 o
6 3 8 674.088 589.162 48.919 199.596 o
6 3 9 3340.650 3132.100 88.043 41.369 o
6 3 10 468.227 458.532 52.070 221.424 o
6 3 11 202.111 242.588 39.821 418.882 o
6 3 12 3444.270 3531.870 100.807 36.048 o
6 3 13 296.872 401.496 47.940 281.517 o
6 3 14 957.595 980.715 70.072 112.877 o
6 3 15 3198.910 3220.810 133.367 30.041 o
6 3 16 3223.990 3646.110 157.621 24.404 o
6 3 17 4316.330 4495.600 165.729 19.915 o
6 3 18 1343.910 1246.230 149.401 36.985 o
6 3 19 49.531 34.408 78.863 164.476 o
6 3 20 2769.950 2878.700 231.037 15.475 o
6 3 21 2283.340 2405.820 219.545 17.567 o
6 3 22 0.261 35.986 103.982 97.026 o
6 4 0 186.591 251.669 56.377 258.542 o
6 4 1 12991.900 12903.400 213.739 6.536 o
6 4 2 94.751 91.035 36.239 615.398 o
6 4 3 7.792 -21.451 30.038 1140.360 o
6 4 4 9083.840 8920.560 140.487 12.055 o
6 4 5 278.869 234.747 32.864 473.742 o
6 4 6 1408.800 1638.530 91.763 67.947 o
6 4 7 21638.800 21939.700 233.949 3.321 o
6 4 8 6830.120 6831.540 124.578 17.192 o
6 4 9 2464.910 2429.570 78.587 56.228 o
6 4 10 5728.370 5756.640 140.418 18.849 o
6 4 11 32556.300 32192.700 318.908 1.703 o
6 4 12 45.768 78.753 31.611 849.347 o
6 4 13 2044.630 2071.190 115.475 44.738 o
6 4 14 23829.000 22739.700 345.014 2.526 o
6 4 15 4296.780 4260.040 153.643 21.781 o
6 4 16 9835.470 9266.460 295.473 6.516 o
6 4 17 2638.780 2839.270 142.177 30.708 o
6 4 18 13259.800 13530.200 290.086 5.140 o
6 4 19 2174.620 2027.590 189.721 22.602 o
6 4 20 4546.160 4566.660 247.606 11.966 o
6 4 21 7115.900 6980.330 313.301 7.211 o
6 4 22 1392.310 1198.010 174.131 28.812 o
6 5 0 8358.160 8443.900 179.755 11.304 o
6 5 1 1978.730 1994.990 105.779 50.145 o
6 5 2 990.485 1054.500 78.281 97.721 o
6 5 3 194.704 137.582 39.056 462.084 o
6 5 4 771.565 839.710 70.870 122.322 o
6 5 5 3446.610 3542.400 81.243 40.994 o
6 5 6 1701.830 1777.330 64.691 83.776 o
6 5 7 2558.720 2687.400 81.149 52.556 o
6 5 8 19154.000 18925.100 220.013 4.044 o
6 5 9 2483.820 2596.710 80.246 54.271 o
6 5 10 1729.310 1868.250 76.494 72.614 o
6 5 11 6863.580 6884.370 132.913 16.515 o
6 5 12 22338.100 21478.800 388.513 2.510 o
6 5 13 581.786 668.965 77.623 120.474 o
6 5 14 4875.640 5133.900 219.267 13.514 o
6 5 15 1531.370 1797.160 146.969 35.836 o
6 5 16 1497.230 1559.930 118.308 49.571 o
6 5 17 4260.270 4268.250 166.482 20.137 o
6 5 18 7.627 87.231 57.335 307.086 o
6 5 19 7658.590 7494.040 226.920 10.078 o
6 5 20 207.507 53.226 85.727 131.439 o
6 5 21 1684.680 1768.190 195.424 22.664 o
6 5 22 21.066 108.129 107.227 90.008 o
6 6 0 14500.500 14764.700 250.203 5.238 o
6 6 1 25848.200 25299.800 336.500 2.293 o
6 6 2 27861.500 26672.800 343.674 2.080 o
6 6 3 7776.820 7545.500 202.011 11.114 o
6 6 4 23.986 -1.545 63.091 260.370 o
6 6 5 55475.900 52145.700 976.867 0.468 o
6 6 6 637.042 771.940 52.653 180.765 o
6 6 7 6370.760 6598.190 121.781 18.442 o
6 6 8 10893.800 10944.900 163.834 9.082 o
6 6 9 9819.800 9651.270 155.127 10.556 o
6 6 10 1838.200 1767.630 78.858 69.809 o
6 6 11 72.883 189.196 47.349 387.572 o
6 6 12 3506.690 3593.700 132.964 28.352 o
6 6 13 1151.140 1375.640 103.131 64.370 o
6 6 14 490.709 454.757 109.569 74.664 o
6 6 15 1060.610 1040.740 97.957 72.874 o
6 6 16 2505.240 2571.190 141.669 31.857 o
6 6 17 12.703 14.296 75.388 183.653 o
6 6 18 1589.350 1675.420 130.430 42.476 o
6 6 19 3256.920 3175.420 169.424 22.835 o
6 6 20 4121.510 4289.370 185.046 18.096 o
6 6 21 1744.830 1606.910 181.872 25.510 o
6 6 22 0.713 8.871 133.064 59.483 o
6 7 0 3719.970 3898.330 135.304 26.697 o
6 7 1 2500.190 2721.610 157.864 27.577 o
6 7 2 14408.500 14788.500 259.468 5.137 o
6 7 3 14856.900 15255.700 256.903 5.004 o
6 7 4 853.887 1005.290 83.112 95.510 o
6 7 5 1053.940 1172.950 58.597 123.994 o
6 7 6 4403.450 4443.570 101.217 29.273 o
6 7 7 592.262 676.840 53.164 188.381 o
6 7 8 1961.690 2096.590 110.115 47.728 o
6 7 9 178.022 253.991 38.696 443.953 o
6 7 10 4911.720 5163.300 149.156 20.104 o
6 7 11 1185.210 1259.390 108.097 60.781 o
6 7 12 1332.880 1380.680 101.590 63.138 o
6 7 13 1991.660 2054.600 183.951 24.048 o
6 7 14 1004.590 993.681 94.902 77.442 o
6 7 15 2718.170 2845.620 139.833 30.997 o
6 7 16 127.976 58.959 49.607 362.249 o
6 7 17 7326.950 7614.470 220.638 10.537 o
6 7 18 268.961 318.237 73.370 159.171 o
6 7 19 1752.480 1721.270 161.550 30.484 o
6 7 20 1134.720 1081.810 141.445 41.841 o
6 7 21 5792.470 5715.270 261.653 10.047 o
6 7 22 165.430 301.612 153.763 42.931 o
6 8 0 3186.780 3020.660 203.768 18.070 o
6 8 1 3930.950 4270.050 145.278 23.875 o
6 8 2 2913.380 2941.600 172.081 23.380 o
6 8 3 11962.700 11790.700 318.638 5.189 o
6 8 4 1681.940 1694.310 107.366 53.505 o
6 8 5 5463.250 5315.730 153.135 18.499 o
6 8 6 1777.500 1981.790 102.528 53.876 o
6 8 7 8207.030 8193.520 185.233 11.290 o
6 8 8 3214.900 3224.980 95.053 39.904 o
6 8 9 9362.320 8776.900 213.623 9.180 o
6 8 10 7471.880 7189.320 180.103 12.646 o
6 8 11 2194.070 2467.580 123.776 39.196 o
6 8 12 6036.170 5945.270 174.296 15.308 o
6 8 13 3305.970 3185.360 134.747 29.403 o
6 8 14 11432.000 11102.700 251.097 6.701 o
6 8 15 89.348 51.590 60.947 260.772 o
6 8 16 37.953 -17.567 66.868 230.208 o
6 8 17 5690.650 5617.460 196.140 14.229 o
6 8 18 252.827 189.224 64.115 206.199 o
6 8 19 55.520 -16.608 48.666 417.325 o
6 8 20 2103.380 2301.940 197.812 21.071 o
6 8 21 24.310 -15.884 81.224 158.124 o
6 9 0 624.826 650.642 79.051 116.101 o
6 9 1 7895.540 7919.600 202.615 10.855 o
6 9 2 4.072 38.855 81.643 156.576 o
6 9 3 5972.140 6155.820 177.414 15.018 o
6 9 4 4487.790 4838.030 156.523 20.400 o
6 9 5 6593.390 6470.440 178.337 14.040 o
6 9 6 1209.530 1189.510 93.551 73.338 o
6 9 7 1.775 73.604 42.278 555.749 o
6 9 8 10635.300 10668.700 399.044 4.298 o
6 9 9 254.473 311.820 57.533 234.405 o
6 9 10 517.497 575.468 71.635 140.334 o
6 9 11 3930.950 4094.170 146.981 23.832 o
6 9 12 3960.940 3926.000 236.835 13.434 o
6 9 13 773.871 950.329 96.561 80.438 o
6 9 14 2109.080 1974.230 132.289 37.933 o
6 9 15 3568.610 3496.630 154.879 24.205 o
6 9 16 233.852 130.358 82.998 136.043 o
6 9 17 192.030 196.915 92.980 111.192 o
6 9 18 1003.020 1114.940 114.557 58.809 o
6 9 19 113.439 68.869 57.857 279.679 o
6 9 20 31.962 -47.051 138.978 54.319 o
6 10 0 1659.140 1780.090 125.294 44.021 o
6 10 1 1755.040 2005.920 133.020 39.466 o
6 10 2 601.199 437.907 72.500 137.215 o
6 10 3 527.379 636.773 79.530 119.377 o
6 10 4 4271.280 4244.110 297.804 9.302 o
6 10 5 151.805 150.520 64.717 217.864 o
6 10 6 1552.830 1587.590 111.384 52.912 o
6 10 7 10174.200 10033.500 474.447 3.455 o
6 10 8 299.257 285.545 86.754 119.690 o
6 10 9 681.347 728.722 115.354 64.127 o
6 10 10 8512.020 8672.810 291.540 7.132 o
6 10 11 1953.040 2116.720 179.235 25.043 o
6 10 12 3439.330 3423.210 144.278 26.599 o
6 10 13 57.686 81.844 51.038 365.350 o
6 10 14 6439.830 6333.190 201.793 12.750 o
6 10 15 1256.110 1457.110 123.327 49.141 o
6 10 16 1924.710 2094.000 147.533 33.377 o
6 10 17 5753.230 5671.190 204.456 13.530 o
6 10 18 1114.740 1064.210 115.733 57.029 o
6 10 19 4895.780 4891.310 243.422 11.891 o
6 11 0 15.551 103.001 59.502 282.542 o
6 11 1 1124.600 1000.350 103.363 67.143 o
6 11 2 1842.010 1608.790 125.270 43.387 o
6 11 3 78.564 89.132 56.044 301.916 o
6 11 4 2040.960 2450.010 139.379 34.711 o
6 11 5 2131.030 1872.150 124.937 40.878 o
6 11 6 1078.130 977.970 366.666 7.569 o
6 11 7 762.269 645.813 109.638 69.002 o
6 11 8 11526.300 11743.000 569.219 2.499 o
6 11 9 947.110 1154.070 142.667 42.106 o
6 11 10 2837.330 2577.950 282.392 11.197 o
6 11 11 9596.830 9957.510 687.350 1.924 o
6 11 12 1681.520 1693.240 166.217 29.445 o
6 11 13 5362.850 5774.830 254.038 10.672 o
6 11 14 404.738 354.843 205.510 23.992 o
6 11 15 7630.550 7458.370 296.908 7.478 o
6 11 16 2035.120 2314.950 226.531 17.009 o
6 11 17 4654.950 4842.390 195.680 15.894 o
6 11 18 2921.210 2904.730 186.897 20.931 o
6 12 0 2055.500 1846.640 253.206 14.253 o
6 12 1 16955.400 16338.200 329.146 3.757 o
6 12 2 60.016 -29.757 150.806 46.004 o
6 12 3 2418.700 2682.410 204.979 19.197 o
6 12 4 6767.880 7302.430 310.335 7.363 o
6 12 5 3723.820 3614.900 476.074 4.264 o
6 12 6 4160.520 4027.360 212.995 15.292 o
6 12 7 106.779 201.612 79.507 152.437 o
6 12 8 4744.670 4303.880 298.507 9.069 o
6 12 9 214.222 262.967 90.792 114.085 o
6 12 10 2175.260 2425.030 208.037 19.272 o
6 12 11 588.685 589.604 114.772 66.737 o
6 12 12 33.214 -16.859 66.174 235.650 o
6 12 13 339.024 403.760 104.832 83.888 o
6 12 14 307.420 237.772 81.465 133.929 o
6 12 15 5.111 -93.386 43.194 560.616 o
6 12 16 263.276 243.655 134.543 54.860 o
6 12 17 63.590 218.817 103.494 94.074 o
6 13 0 5997.080 6313.100 585.482 2.759 o
6 13 1 1102.530 828.778 109.566 63.268 o
6 13 2 8771.080 8926.050 325.022 6.159 o
6 13 3 2.566 -31.983 193.682 28.094 o
6 13 4 7622.390 7203.260 297.025 7.521 o
6 13 5 878.155 718.659 254.300 15.408 o
6 13 6 3312.170 3387.480 226.502 15.173 o
6 13 7 1820.520 1901.070 185.527 24.241 o
6 13 8 344.248 374.541 105.203 83.557 o
6 13 9 743.925 937.866 145.036 42.677 o
6 13 10 1316.250 1158.720 155.677 34.939 o
6 13 11 1154.230 873.982 138.468 43.781 o
6 13 12 572.451 569.408 165.591 35.182 o
6 13 13 972.062 1140.650 233.601 17.772 o
6 13 14 398.370 519.178 119.331 65.193 o
6 14 2 1354.000 984.031 151.323 36.776 o
6 14 3 191.536 411.581 118.645 69.234 o
6 14 4 2130.990 1576.330 440.442 5.177 o
6 14 5 19.747 75.520 113.844 80.320 o
6 14 6 3657.100 3388.400 304.569 9.371 o
6 14 7 242.499 253.118 97.988 98.822 o
6 14 8 1930.890 2128.670 223.252 17.643 o
6 14 9 1042.780 867.613 149.771 39.106 o
6 14 10 3354.530 3237.600 366.666 6.914 o
6 14 11 3.937 59.140 138.978 54.306 o
7 -11 0 1337.510 1078.300 129.747 46.430 o
7 -11 1 332.813 470.160 168.548 35.060 o
7 -11 2 1757.210 1983.840 277.956 12.222 o
7 -11 3 36.211 186.290 159.677 40.753 o
7 -11 4 1941.560 1428.220 251.343 14.679 o
7 -11 5 406.294 295.698 183.333 29.923 o
7 -10 0 544.980 452.434 125.672 58.339 o
7 -10 1 109.290 17.207 86.603 134.527 o
7 -10 2 1036.970 1023.440 142.667 41.970 o
7 -10 3 43.249 171.505 127.150 63.750 o
7 -10 4 1.110 118.279 136.021 56.450 o
7 -10 5 1076.870 1528.460 251.343 15.294 o
7 -10 6 51.162 -73.924 136.021 56.529 o
7 -10 7 2.415 -168.548 136.021 56.951 o
7 -10 8 1525.310 1011.290 239.515 16.530 o
7 -10 9 22.855 88.709 162.634 39.567 o
7 -9 0 1701.090 1724.030 133.525 40.346 o
7 -9 1 1001.080 818.304 102.319 71.349 o
7 -9 2 256.660 242.640 150.505 44.395 o
7 -9 3 2371.260 2325.560 154.137 29.486 o
7 -9 4 159.791 95.230 138.978 52.947 o
7 -9 5 1057.730 1092.060 148.454 39.064 o
7 -9 6 5403.200 5904.500 390.321 5.632 o
7 -9 7 323.333 526.342 186.290 28.945 o
7 -9 8 25.619 -73.924 127.150 64.907 o
7 -9 9 3249.400 3184.370 354.838 7.353 o
7 -8 0 612.010 572.103 87.509 102.089 o
7 -8 1 51.966 127.886 66.732 220.386 o
7 -8 2 7171.530 7624.480 218.898 10.722 o
7 -8 3 1156.990 1162.370 113.023 58.009 o
7 -8 4 3406.990 3470.750 183.893 20.043 o
7 -8 5 105.031 125.293 88.100 127.923 o
7 -8 6 5291.570 5334.470 439.112 4.675 o
7 -8 7 8.031 36.627 85.752 141.905 o
7 -8 8 0.082 -124.628 69.626 217.421 o
7 -8 9 1621.010 2016.360 257.257 14.107 o
7 -7 0 35005.500 33991.500 644.234 1.059 o
7 -7 1 305.212 297.605 72.179 161.520 o
7 -7 2 6291.490 6031.040 190.556 13.777 o
7 -7 3 8920.470 8859.200 228.503 8.893 o
7 -7 4 6069.440 6440.790 318.071 7.462 o
7 -7 5 4051.490 4007.590 162.450 21.345 o
7 -7 6 113.398 147.180 167.069 37.055 o
7 -7 7 7895.590 7890.080 290.613 7.507 o
7 -7 8 19.546 -62.979 64.927 246.808 o
7 -7 9 598.680 397.636 98.906 86.840 o
7 -7 10 128.152 134.946 78.863 155.506 o
7 -7 11 189.052 218.262 87.231 124.504 o
7 -7 12 12.027 141.935 103.494 96.291 o
7 -6 0 30.496 -22.937 51.160 389.874 o
7 -6 1 2266.010 2473.840 157.020 28.861 o
7 -6 2 6955.200 6585.360 306.843 7.531 o
7 -6 3 91.430 49.284 56.286 301.308 o
7 -6 4 4922.350 5118.400 191.558 15.776 o
7 -6 5 3009.860 3177.820 143.564 28.489 o
7 -6 6 1186.930 1369.430 109.887 58.801 o
7 -6 7 8289.360 8428.600 403.628 4.720 o
7 -6 8 2910.050 2783.960 180.378 22.115 o
7 -6 9 2911.300 2812.120 186.479 21.096 o
7 -6 10 165.210 184.054 82.041 141.140 o
7 -6 11 9498.020 9339.880 314.918 6.149 o
7 -6 12 235.385 207.481 92.981 109.546 o
7 -6 13 1985.250 1719.210 221.774 18.012 o
7 -6 14 2655.300 2824.980 220.897 16.746 o
7 -6 15 2246.980 2474.700 286.827 11.206 o
7 -5 0 7277.150 7265.550 190.603 12.221 o
7 -5 1 2519.260 2653.380 123.957 36.847 o
7 -5 2 8769.740 9077.030 279.480 7.314 o
7 -5 3 4382.980 4795.660 158.007 20.466 o
7 -5 4 54.279 92.981 51.994 352.558 o
7 -5 5 23848.000 24225.800 357.735 2.412 o
7 -5 6 104.638 232.846 59.557 252.194 o
7 -5 7 12759.400 12502.000 250.099 6.050 o
7 -5 8 1105.350 1298.370 133.769 45.150 o
7 -5 9 10514.000 10378.100 304.091 5.975 o
7 -5 10 5718.710 5917.150 241.167 11.123 o
7 -5 11 68.766 38.484 68.813 211.441 o
7 -5 12 10644.900 10475.800 327.553 5.472 o
7 -5 13 482.169 284.940 109.408 76.393 o
7 -5 14 705.252 743.130 159.387 36.813 o
7 -5 15 3187.990 3073.740 184.133 20.734 o
7 -5 16 3098.370 3212.680 183.958 20.796 o
7 -5 17 0.305 -177.941 67.829 229.067 o
7 -4 0 1.473 -71.046 40.771 632.520 o
7 -4 1 363.546 251.906 100.496 91.490 o
7 -4 2 2138.310 2325.440 113.754 43.889 o
7 -4 3 2860.820 2920.500 124.459 34.339 o
7 -4 4 1846.280 1895.500 116.014 46.625 o
7 -4 5 1915.750 2110.320 131.570 38.864 o
7 -4 6 693.664 809.449 81.179 106.606 o
7 -4 7 2225.230 2382.520 126.613 38.249 o
7 -4 8 2069.230 2122.210 93.677 54.919 o
7 -4 9 106.206 94.768 52.497 330.043 o
7 -4 10 1328.470 1227.030 142.850 39.778 o
7 -4 11 8204.700 8179.280 211.580 10.159 o
7 -4 12 672.456 766.178 90.652 92.629 o
7 -4 13 17.281 66.856 56.337 317.729 o
7 -4 14 2400.090 2391.350 195.021 20.969 o
7 -4 15 2988.180 2904.710 166.106 24.342 o
7 -4 16 26.918 -3.454 62.302 266.332 o
7 -4 17 46.271 53.608 72.302 193.942 o
7 -4 18 1077.410 980.168 123.252 52.665 o
7 -3 0 47.506 121.375 47.349 413.441 o
7 -3 1 523.760 683.977 72.269 135.317 o
7 -3 2 16954.100 17204.000 331.964 3.670 o
7 -3 3 1322.680 1525.230 113.400 54.194 o
7 -3 4 1853.380 1930.190 78.105 68.716 o
7 -3 5 6896.890 6653.380 126.893 17.067 o
7 -3 6 19448.800 18640.100 229.769 3.950 o
7 -3 7 1455.560 1404.450 93.385 67.719 o
7 -3 8 1276.010 1226.860 74.837 91.557 o
7 -3 9 9208.610 9112.340 167.892 10.813 o
7 -3 10 1588.720 1760.090 88.724 66.603 o
7 -3 11 1974.680 1979.630 122.233 42.627 o
7 -3 12 11179.500 11395.100 248.296 6.799 o
7 -3 13 767.278 764.238 85.989 97.112 o
7 -3 14 9113.800 9227.180 236.722 8.429 o
7 -3 15 22.353 78.443 89.541 128.669 o
7 -3 16 6949.920 6830.870 242.741 9.996 o
7 -3 17 2714.980 2935.690 249.445 13.716 o
7 -3 18 1475.140 1597.310 142.490 38.249 o
7 -3 19 3457.260 3709.200 280.913 10.707 o
7 -2 0 948.056 964.257 79.100 99.193 o
7 -2 1 694.816 714.428 71.884 126.724 o
7 -2 2 4120.110 4006.110 85.242 34.465 o
7 -2 3 115.052 112.670 32.010 696.353 o
7 -2 4 288.710 338.823 38.309 377.004 o
7 -2 5 7836.000 7470.360 133.116 14.661 o
7 -2 6 9793.490 9909.780 159.347 10.338 o
7 -2 7 20.387 72.012 32.901 848.432 o
7 -2 8 15.133 54.527 33.008 871.428 o
7 -2 9 3964.870 4133.370 114.001 29.380 o
7 -2 10 6.045 -27.298 32.208 999.643 o
7 -2 11 322.326 364.624 51.651 254.926 o
7 -2 12 36.182 108.814 92.837 118.756 o
7 -2 13 1241.950 1148.630 102.490 65.203 o
7 -2 14 12.418 23.606 53.392 361.077 o
7 -2 15 2362.430 2489.180 151.418 29.939 o
7 -2 16 825.561 916.012 104.028 71.640 o
7 -2 17 661.873 579.600 131.586 52.313 o
7 -2 18 190.456 173.406 101.434 95.095 o
7 -2 19 4276.480 3695.010 260.311 11.573 o
7 -2 20 205.935 237.286 126.724 62.029 o
7 -1 0 5490.420 5040.430 100.487 24.497 o
7 -1 1 17598.400 17226.500 195.594 4.737 o
7 -1 2 15518.400 15799.500 413.658 3.241 o
7 -1 3 41658.600 39918.800 345.107 1.168 o
7 -1 4 9659.570 9730.070 162.612 10.403 o
7 -1 5 5115.940 5046.620 110.257 24.453 o
7 -1 6 16536.100 16855.800 211.125 4.901 o
7 -1 7 110.351 110.047 32.426 692.020 o
7 -1 8 20765.700 20601.300 248.945 3.461 o
7 -1 9 322.815 379.077 52.665 247.223 o
7 -1 10 49.728 34.762 33.188 815.982 o
7 -1 11 5225.350 5189.310 130.037 21.592 o
7 -1 12 700.730 886.917 69.957 126.426 o
7 -1 13 6.528 8.290 41.108 612.803 o
7 -1 14 546.615 630.988 109.695 72.254 o
7 -1 15 5.320 -0.796 48.062 453.361 o
7 -1 16 227.226 143.835 65.067 206.948 o
7 -1 17 8384.840 8547.520 305.078 6.820 o
7 -1 18 2297.740 2450.790 307.526 9.896 o
7 -1 19 1075.920 622.621 137.572 45.522 o
7 -1 20 1889.410 2339.850 221.162 17.848 o
7 -1 21 5823.340 5783.260 425.805 4.833 o
7 0 0 1927.150 2060.500 71.259 71.037 o
7 0 1 3520.580 3700.080 88.910 38.041 o
7 0 2 7770.140 8042.390 129.349 14.568 o
7 0 3 12233.200 12021.900 162.680 8.021 o
7 0 4 270.633 348.694 46.028 309.305 o
7 0 5 181.842 320.349 40.428 402.363 o
7 0 6 3742.870 3396.470 92.074 36.852 o
7 0 7 5351.420 5173.840 123.346 22.072 o
7 0 8 1313.110 1505.270 78.637 82.959 o
7 0 9 84.096 84.506 34.802 671.036 o
7 0 10 11831.500 11724.000 186.377 7.811 o
7 0 11 1790.320 1744.670 86.557 65.252 o
7 0 12 1285.400 1303.350 81.326 83.064 o
7 0 13 443.027 496.295 56.891 200.147 o
7 0 14 8223.680 8169.010 206.160 10.376 o
7 0 15 991.232 962.403 96.068 76.728 o
7 0 16 1928.400 1967.590 131.343 39.271 o
7 0 17 2755.260 2950.780 153.892 27.372 o
7 0 18 5323.880 5223.580 267.607 10.122 o
7 0 19 342.919 444.346 114.905 70.975 o
7 0 20 305.778 280.969 110.286 78.334 o
7 0 21 526.991 607.729 145.216 44.766 o
7 1 0 37.921 14.947 32.010 913.985 o
7 1 1 25468.500 24316.100 243.964 2.683 o
7 1 2 664.522 766.599 52.120 180.068 o
7 1 3 8732.090 8827.950 136.572 12.620 o
7 1 4 23124.600 22861.400 239.193 3.043 o
7 1 5 22871.900 22212.100 239.148 3.115 o
7 1 6 18188.700 17332.400 209.922 4.473 o
7 1 7 3087.100 3309.030 92.916 41.111 o
7 1 8 36828.800 34724.000 333.873 1.433 o
7 1 9 421.681 434.507 47.406 255.938 o
7 1 10 4400.820 4429.110 113.772 27.266 o
7 1 11 14752.400 14503.000 211.089 5.716 o
7 1 12 32690.300 32077.800 345.711 1.652 o
7 1 13 2589.550 2719.730 101.138 44.119 o
7 1 14 116.707 268.326 48.030 348.343 o
7 1 15 14193.400 14082.300 272.397 5.104 o
7 1 16 17.768 -51.894 59.625 292.357 o
7 1 17 1044.300 1291.880 149.488 38.217 o
7 1 18 2395.770 2251.550 192.329 21.542 o
7 1 19 199.039 29.605 88.845 123.935 o
7 1 20 160.478 336.030 115.692 73.555 o
7 1 21 742.499 600.519 142.181 45.168 o
7 2 0 1.450 -41.989 28.682 1274.920 o
7 2 1 5507.440 5120.580 97.574 24.651 o
7 2 2 13783.300 13491.300 193.257 6.468 o
7 2 3 5260.670 5081.570 112.676 23.684 o
7 2 4 2156.120 2208.460 71.314 65.861 o
7 2 5 11431.200 11174.000 159.238 8.791 o
7 2 6 14568.200 14467.200 187.459 6.093 o
7 2 7 419.949 441.810 64.095 176.116 o
7 2 8 206.404 245.710 38.270 436.934 o
7 2 9 6388.300 6134.370 128.727 18.290 o
7 2 10 4186.090 4125.380 109.663 29.322 o
7 2 11 96.675 88.383 34.541 661.127 o
7 2 12 5.159 12.681 31.355 1037.820 o
7 2 13 577.956 767.071 66.778 143.904 o
7 2 14 234.819 273.125 49.348 300.577 o
7 2 15 66.900 119.879 43.166 473.888 o
7 2 16 794.242 804.889 87.142 94.069 o
7 2 17 404.274 496.406 128.629 57.108 o
7 2 18 672.176 772.339 329.703 9.422 o
7 2 19 26.642 -43.739 75.185 184.014 o
7 2 20 867.763 916.693 199.596 24.028 o
7 2 21 1.758 28.091 208.467 24.230 o
7 2 22 52.087 0.174 106.451 91.820 o
7 3 0 4069.780 4404.450 152.769 22.251 o
7 3 1 3097.480 2997.090 108.027 37.583 o
7 3 2 11956.600 12189.300 412.877 3.851 o
7 3 3 2076.240 2215.560 70.153 67.805 o
7 3 4 99.715 198.241 30.547 702.073 o
7 3 5 31326.900 30187.200 329.449 1.801 o
7 3 6 840.899 1004.910 60.295 136.516 o
7 3 7 1701.120 1697.060 70.589 79.668 o
7 3 8 17646.800 17255.800 215.460 4.555 o
7 3 9 2994.140 3022.170 92.254 43.027 o
7 3 10 12320.300 12148.400 185.915 7.485 o
7 3 11 1880.480 2105.500 85.238 62.243 o
7 3 12 13712.500 13696.200 207.453 6.239 o
7 3 13 7957.260 8086.960 159.752 12.771 o
7 3 14 4368.120 4798.240 128.697 24.495 o
7 3 15 10021.000 9788.030 237.357 7.856 o
7 3 16 47.023 -8.501 44.130 506.593 o
7 3 17 10145.200 10307.700 337.768 5.409 o
7 3 18 29.272 152.893 87.963 131.136 o
7 3 19 6186.040 6040.590 310.483 7.750 o
7 3 20 5744.720 6193.020 331.182 7.161 o
7 3 21 2739.210 2589.380 232.062 15.533 o
7 3 22 780.386 552.308 142.941 44.670 o
7 4 0 5550.780 5608.600 184.046 15.347 o
7 4 1 2752.060 2920.330 122.461 35.435 o
7 4 2 6470.340 6319.930 155.548 15.902 o
7 4 3 1676.680 1544.190 145.375 36.328 o
7 4 4 166.263 321.552 50.430 302.502 o
7 4 5 1057.280 1169.140 68.288 108.270 o
7 4 6 3837.600 3885.260 157.064 22.735 o
7 4 7 2863.040 2790.630 83.314 48.166 o
7 4 8 2767.530 2738.140 84.992 48.668 o
7 4 9 897.158 1176.310 70.319 111.001 o
7 4 10 642.486 702.643 57.515 167.983 o
7 4 11 4709.120 4883.370 119.331 24.715 o
7 4 12 16.681 22.107 32.718 917.401 o
7 4 13 10.803 25.821 43.534 537.160 o
7 4 14 4061.500 4233.540 151.360 22.672 o
7 4 15 7157.770 7247.260 234.877 10.108 o
7 4 16 27.484 30.439 47.643 440.878 o
7 4 17 92.788 88.008 53.501 324.137 o
7 4 18 4663.050 5157.110 186.896 16.520 o
7 4 19 1860.740 1878.130 184.328 24.430 o
7 4 20 425.643 446.184 113.595 71.199 o
7 4 21 374.037 215.497 102.390 88.708 o
7 4 22 2138.570 1910.130 204.109 20.295 o
7 5 0 6873.620 6982.150 188.490 12.847 o
7 5 1 7092.070 6714.580 168.286 13.986 o
7 5 2 22066.100 22322.000 545.848 1.853 o
7 5 3 394.418 508.818 62.582 181.186 o
7 5 4 47959.000 48548.800 507.426 0.812 o
7 5 5 262.184 319.048 34.753 434.126 o
7 5 6 5790.620 5864.500 142.148 18.473 o
7 5 7 15548.100 15371.200 197.029 5.517 o
7 5 8 5550.790 5368.300 116.303 22.109 o
7 5 9 3394.920 3250.660 95.004 38.674 o
7 5 10 1582.960 1775.890 79.140 74.099 o
7 5 11 6959.180 6802.170 160.545 14.585 o
7 5 12 236.260 356.722 58.033 230.798 o
7 5 13 1641.490 1543.010 131.713 41.992 o
7 5 14 2068.380 2039.450 119.803 42.832 o
7 5 15 332.659 289.401 64.198 191.410 o
7 5 16 1247.130 1138.340 104.688 63.416 o
7 5 17 5981.240 6056.840 345.334 6.682 o
7 5 18 102.269 94.041 59.122 268.837 o
7 5 19 458.221 355.982 78.542 131.240 o
7 5 20 5076.740 5452.700 402.149 5.446 o
7 5 21 705.444 746.439 141.997 45.050 o
7 5 22 2542.870 2789.780 242.455 14.559 o
7 6 0 9524.590 9462.890 208.788 9.049 o
7 6 1 4460.950 4280.460 142.750 22.904 o
7 6 2 15626.500 16162.800 270.211 4.580 o
7 6 3 3433.220 3484.290 127.063 30.059 o
7 6 4 306.274 317.496 57.020 229.141 o
7 6 5 9432.110 8710.920 190.688 9.961 o
7 6 6 1891.100 2047.870 96.458 55.757 o
7 6 7 1655.990 1661.070 70.142 81.468 o
7 6 8 1800.570 2002.550 81.519 66.618 o
7 6 9 8368.900 8540.050 166.453 11.837 o
7 6 10 1310.130 1450.070 75.921 86.543 o
7 6 11 23.542 74.503 38.375 640.761 o
7 6 12 98.207 135.084 45.080 420.793 o
7 6 13 2005.300 2040.080 120.440 42.982 o
7 6 14 6591.860 6324.030 298.216 8.000 o
7 6 15 1610.250 1668.370 124.787 44.972 o
7 6 16 52.655 74.597 52.222 353.404 o
7 6 17 2219.880 2303.740 151.817 30.641 o
7 6 18 4968.500 5055.660 190.397 15.863 o
7 6 19 1504.430 1378.660 124.355 46.982 o
7 6 20 40.892 53.252 65.198 237.277 o
7 6 21 3345.120 3125.050 249.969 13.140 o
7 6 22 236.588 251.343 133.064 56.215 o
7 7 0 8352.230 8254.890 201.260 10.462 o
7 7 1 2024.980 2263.670 161.952 28.684 o
7 7 2 6629.920 6353.420 174.695 14.310 o
7 7 3 1653.530 1576.710 105.500 55.514 o
7 7 4 29970.700 29825.600 390.536 1.750 o
7 7 5 22.635 60.145 42.407 541.178 o
7 7 6 431.066 476.604 66.087 166.494 o
7 7 7 38051.000 38116.200 449.097 1.189 o
7 7 8 9321.590 9111.130 157.004 11.124 o
7 7 9 12721.400 12937.300 192.498 7.011 o
7 7 10 335.285 348.420 59.820 208.317 o
7 7 11 29064.900 28364.800 385.124 1.847 o
7 7 12 1110.920 1190.410 98.781 70.057 o
7 7 13 7328.950 7232.270 195.595 11.923 o
7 7 14 6596.020 6114.290 187.217 13.640 o
7 7 15 4528.990 4300.950 163.743 19.947 o
7 7 16 3120.980 3155.050 152.382 26.326 o
7 7 17 74.945 141.948 58.321 276.141 o
7 7 18 2876.690 2888.950 176.525 22.733 o
7 7 19 391.279 500.956 88.778 107.987 o
7 7 20 403.913 125.709 74.727 151.925 o
7 7 21 277.282 204.785 74.926 157.089 o
7 8 0 1106.150 1256.470 102.074 66.701 o
7 8 1 7663.180 7686.190 200.100 11.238 o
7 8 2 10238.300 10730.900 232.745 7.676 o
7 8 3 4935.060 5236.080 163.657 18.402 o
7 8 4 752.652 821.315 84.807 98.540 o
7 8 5 11823.200 11556.100 236.781 6.779 o
7 8 6 3368.950 3296.410 130.919 29.813 o
7 8 7 5299.840 5110.110 157.100 18.566 o
7 8 8 5176.890 5145.890 155.331 18.937 o
7 8 9 8206.820 8369.570 269.702 7.962 o
7 8 10 3324.350 3308.990 177.395 21.288 o
7 8 11 715.198 789.553 78.568 110.870 o
7 8 12 5509.750 5280.870 166.517 17.163 o
7 8 13 197.761 335.363 66.513 192.417 o
7 8 14 5002.920 5179.060 215.830 13.639 o
7 8 15 136.620 142.286 49.920 341.556 o
7 8 16 625.194 583.493 82.773 110.057 o
7 8 17 301.682 283.709 68.864 174.886 o
7 8 18 86.909 44.403 63.541 242.440 o
7 8 19 565.893 789.414 121.296 59.975 o
7 8 20 1047.430 1129.470 165.591 32.540 o
7 8 21 348.759 152.743 146.371 46.528 o
7 9 0 28.230 64.186 51.767 369.737 o
7 9 1 6148.650 6423.110 189.914 13.766 o
7 9 2 1801.650 1795.970 123.637 43.766 o
7 9 3 65.368 112.861 49.436 377.734 o
7 9 4 1558.520 1665.550 116.770 49.463 o
7 9 5 16.968 29.918 62.097 267.099 o
7 9 6 2782.640 2803.660 126.129 34.512 o
7 9 7 2118.830 1886.400 125.421 40.717 o
7 9 8 7361.540 6728.750 250.882 9.436 o
7 9 9 2017.770 2088.500 176.449 25.528 o
7 9 10 623.957 688.146 104.832 75.966 o
7 9 11 6367.240 6253.640 245.514 10.378 o
7 9 12 1061.020 967.381 125.866 51.193 o
7 9 13 10005.000 9479.800 310.493 6.095 o
7 9 14 454.419 294.435 65.153 175.585 o
7 9 15 2729.720 2759.530 147.467 29.224 o
7 9 16 6712.540 6846.660 220.362 11.252 o
7 9 17 4092.390 4450.930 217.892 14.694 o
7 9 18 1206.740 1351.470 149.401 37.367 o
7 9 19 1017.420 1070.320 145.246 40.744 o
7 9 20 5653.130 5897.280 508.601 3.575 o
7 10 0 165.175 172.678 61.112 236.575 o
7 10 1 55.674 146.287 59.916 266.411 o
7 10 2 3717.350 3640.150 153.276 23.923 o
7 10 3 501.989 658.668 166.401 34.962 o
7 10 4 3091.330 3077.000 229.782 15.206 o
7 10 5 1860.320 1947.210 128.369 40.895 o
7 10 6 213.212 173.060 80.482 143.631 o
7 10 7 8302.270 8620.610 290.635 7.238 o
7 10 8 127.210 156.440 102.016 95.873 o
7 10 9 1888.230 1765.530 167.233 28.466 o
7 10 10 9400.350 9701.200 362.230 5.166 o
7 10 11 4176.960 4475.510 276.330 10.428 o
7 10 12 3520.190 3260.610 304.569 9.447 o
7 10 13 23.387 -18.587 49.677 415.971 o
7 10 14 14243.700 13849.200 390.982 3.704 o
7 10 15 8.926 -42.971 84.274 147.892 o
7 10 16 2260.290 2581.970 210.065 18.760 o
7 10 17 2330.680 2233.840 309.004 9.839 o
7 10 18 1364.770 1409.270 291.115 11.547 o
7 10 19 998.789 794.780 201.075 23.587 o
7 11 0 4721.470 4998.880 271.632 10.278 o
7 11 1 267.471 298.485 72.384 163.552 o
7 11 2 582.416 404.561 80.108 120.691 o
7 11 3 3219.140 3244.350 203.193 17.948 o
7 11 4 1008.530 1083.660 140.567 42.978 o
7 11 5 1102.630 1053.950 125.753 50.567 o
7 11 6 136.530 98.172 70.968 189.361 o
7 11 7 4439.560 4869.330 628.210 2.500 o
7 11 8 2.585 53.413 76.882 175.864 o
7 11 9 8.595 -164.895 54.704 349.396 o
7 11 10 892.756 1263.490 277.808 12.877 o
7 11 11 1146.550 1168.490 148.613 38.389 o
7 11 12 274.498 196.146 77.389 149.212 o
7 11 13 1700.580 1784.860 238.037 16.200 o
7 11 14 277.272 321.748 83.137 128.848 o
7 11 15 87.259 154.338 74.925 173.290 o
7 11 16 2017.910 2130.440 201.374 20.754 o
7 11 17 116.836 50.269 103.494 94.829 o
7 11 18 946.285 789.514 177.419 29.646 o
7 12 0 670.861 671.654 99.100 82.168 o
7 12 1 12533.100 12665.400 304.850 5.184 o
7 12 2 269.225 215.524 75.457 155.423 o
7 12 3 3723.370 3252.910 216.339 15.848 o
7 12 4 3967.430 3668.970 220.189 14.998 o
7 12 5 7655.470 8095.280 418.413 4.581 o
7 12 6 861.172 940.260 174.462 30.567 o
7 12 7 226.696 292.741 127.150 61.128 o
7 12 8 5160.590 5229.640 499.730 3.746 o
7 12 9 438.649 540.721 110.681 73.534 o
7 12 10 28.704 127.833 80.824 155.111 o
7 12 11 631.829 417.381 110.581 71.624 o
7 12 12 0.632 20.091 71.600 204.408 o
7 12 13 306.320 185.692 93.028 107.474 o
7 12 14 976.656 717.950 252.822 15.506 o
7 12 15 9.868 -11.828 79.838 164.645 o
7 12 16 91.252 109.408 94.623 112.501 o
7 13 0 1183.100 1332.050 167.662 31.108 o
7 13 1 1235.730 1007.800 140.215 42.059 o
7 13 2 32.520 72.582 93.077 118.989 o
7 13 3 6562.330 6482.800 288.634 8.337 o
7 13 4 668.859 669.246 138.750 47.376 o
7 13 5 1554.860 1560.410 173.507 28.050 o
7 13 6 2431.810 2288.890 204.397 19.543 o
7 13 7 5630.550 5774.660 307.526 8.091 o
7 13 8 1295.630 1215.480 161.648 32.847 o
7 13 9 2532.440 2811.360 228.889 15.969 o
7 13 10 3440.520 3387.790 229.001 14.809 o
7 13 11 1333.280 1039.040 205.510 21.950 o
7 13 12 2433.260 2737.830 236.244 15.304 o
7 13 13 241.087 160.077 98.740 98.755 o
7 13 14 3669.630 2675.770 348.924 7.533 o
7 14 5 2340.290 2814.750 331.182 8.603 o
7 14 6 5382.530 4718.750 366.666 6.352 o
7 14 7 101.797 174.462 144.892 48.950 o
7 14 8 8018.570 8003.660 473.117 3.751 o
8 -11 0 2247.740 2118.700 204.876 19.860 o
8 -11 1 43.482 180.376 162.634 39.286 o
8 -11 2 2.364 -68.010 136.021 56.951 o
8 -10 0 469.426 371.462 205.510 23.872 o
8 -10 1 269.321 229.934 140.457 50.585 o
8 -10 2 7.705 -80.430 103.545 98.114 o
8 -10 3 2.397 -15.922 108.486 89.511 o
8 -10 4 200.052 121.791 196.639 26.743 o
8 -10 5 163.197 -26.613 147.849 47.215 o
8 -10 6 348.644 215.860 174.462 33.188 o
8 -10 7 438.023 313.440 186.290 28.925 o
8 -9 0 2589.790 2572.230 165.872 25.787 o
8 -9 1 660.234 731.533 101.114 79.299 o
8 -9 2 170.629 146.239 77.883 155.833 o
8 -9 3 3089.000 3143.820 180.507 21.407 o
8 -9 4 1280.660 1325.300 175.598 28.541 o
8 -9 5 677.738 840.514 151.565 40.127 o
8 -9 6 417.092 561.609 138.939 49.361 o
8 -9 7 1.929 -18.879 107.765 90.722 o
8 -9 8 693.146 724.460 209.946 22.314 o
8 -9 9 189.123 76.882 153.763 43.387 o
8 -8 0 2012.560 1842.750 150.744 32.538 o
8 -8 1 3554.720 3516.160 168.997 21.914 o
8 -8 2 6046.010 5882.690 314.594 7.676 o
8 -8 3 1691.560 1912.480 180.423 25.609 o
8 -8 4 595.883 576.718 95.287 90.063 o
8 -8 5 517.681 676.835 202.553 24.196 o
8 -8 6 4602.850 4362.050 245.674 12.129 o
8 -8 7 225.455 67.126 101.263 95.851 o
8 -8 8 27.609 0.986 124.193 67.990 o
8 -8 9 855.229 1227.150 251.343 15.577 o
8 -8 10 473.884 295.698 195.161 26.413 o
8 -8 11 79.529 201.075 209.946 23.639 o
8 -7 0 1343.320 1217.850 113.876 55.198 o
8 -7 1 1495.010 1537.950 169.846 29.225 o
8 -7 2 210.594 140.632 67.707 195.532 o
8 -7 3 137.381 114.756 67.442 206.482 o
8 -7 4 2531.680 2833.120 221.487 16.808 o
8 -7 5 4255.020 4204.580 175.590 19.068 o
8 -7 6 2055.870 1955.600 181.872 24.441 o
8 -7 7 0.126 -18.370 83.558 150.965 o
8 -7 8 6802.660 6500.710 271.513 8.907 o
8 -7 9 274.013 327.676 97.821 97.266 o
8 -7 10 2993.590 3406.150 363.709 7.070 o
8 -7 11 3381.390 4006.410 396.235 5.960 o
8 -7 12 5914.230 6608.260 458.332 4.221 o
8 -7 13 322.072 514.515 212.903 22.418 o
8 -7 14 238.390 174.462 192.204 27.827 o
8 -6 0 110.527 176.362 67.357 206.486 o
8 -6 1 188.221 218.279 65.665 204.024 o
8 -6 2 14794.400 15027.100 296.986 4.562 o
8 -6 3 2619.440 2376.800 145.093 30.876 o
8 -6 4 6473.060 6708.950 202.879 12.486 o
8 -6 5 1192.620 1281.300 113.705 56.522 o
8 -6 6 21342.600 21525.200 364.247 2.712 o
8 -6 7 3080.210 3448.030 196.588 18.848 o
8 -6 8 2676.960 2924.500 195.355 20.036 o
8 -6 9 14267.600 14331.900 387.655 3.705 o
8 -6 10 3890.780 3764.480 303.090 9.285 o
8 -6 11 6566.160 6637.550 341.531 6.578 o
8 -6 12 53.364 36.998 79.699 160.786 o
8 -6 13 6762.080 6840.180 293.396 8.017 o
8 -6 14 126.311 251.343 180.376 31.694 o
8 -6 15 2904.580 2797.010 343.010 7.938 o
8 -5 0 731.088 698.463 85.918 99.233 o
8 -5 1 959.060 992.017 96.467 76.618 o
8 -5 2 85.017 63.043 57.459 290.134 o
8 -5 3 525.527 651.005 83.514 111.005 o
8 -5 4 1606.710 1633.350 119.179 47.925 o
8 -5 5 310.818 513.663 102.950 86.014 o
8 -5 6 18.033 67.454 56.890 311.561 o
8 -5 7 2862.400 2659.740 136.171 31.741 o
8 -5 8 744.732 739.406 113.595 64.856 o
8 -5 9 1317.280 1287.120 141.124 40.426 o
8 -5 10 442.468 585.809 108.727 75.364 o
8 -5 11 597.489 654.793 115.700 65.319 o
8 -5 12 388.010 386.425 127.150 59.006 o
8 -5 13 2963.570 3037.590 207.890 17.833 o
8 -5 14 190.276 247.941 131.586 57.857 o
8 -5 15 2218.860 2060.570 197.450 21.140 o
8 -5 16 146.563 117.253 98.420 102.605 o
8 -4 0 8390.230 8141.640 204.562 10.337 o
8 -4 1 119.469 116.191 75.477 169.911 o
8 -4 2 29.114 99.502 67.362 221.376 o
8 -4 3 2495.620 2484.790 138.140 33.056 o
8 -4 4 118.462 100.209 79.377 155.431 o
8 -4 5 1400.840 1328.670 105.500 59.719 o
8 -4 6 1801.430 1743.730 118.185 46.499 o
8 -4 7 1760.280 1859.580 125.439 43.027 o
8 -4 8 11282.200 11425.000 260.569 6.497 o
8 -4 9 1511.100 1554.270 152.755 34.401 o
8 -4 10 439.719 387.766 107.930 78.058 o
8 -4 11 10102.700 10425.800 412.351 4.201 o
8 -4 12 861.728 700.247 297.177 11.460 o
8 -4 13 4684.720 4327.250 222.995 13.760 o
8 -4 14 1507.910 1498.500 165.022 30.616 o
8 -4 15 9082.520 9168.110 322.797 6.101 o
8 -4 16 384.169 521.958 172.983 33.133 o
8 -4 17 53.706 -65.090 79.225 163.959 o
8 -4 18 6064.850 5803.960 375.536 5.880 o
8 -3 0 123.156 152.396 67.284 206.809 o
8 -3 1 2314.480 2318.560 122.223 39.492 o
8 -3 2 411.999 464.888 69.151 158.040 o
8 -3 3 62.101 89.289 50.274 372.332 o
8 -3 4 7892.820 7718.930 191.633 11.446 o
8 -3 5 1283.750 1471.290 105.660 60.147 o
8 -3 6 14.474 13.713 65.959 238.966 o
8 -3 7 4252.790 4224.680 148.141 22.701 o
8 -3 8 2938.710 3043.070 129.602 32.341 o
8 -3 9 1867.450 1805.510 101.579 54.396 o
8 -3 10 564.917 537.334 60.574 171.777 o
8 -3 11 167.570 132.115 56.412 273.693 o
8 -3 12 2619.610 2396.730 138.442 32.640 o
8 -3 13 2191.550 2126.410 164.635 27.738 o
8 -3 14 26.201 81.311 52.741 354.761 o
8 -3 15 538.718 458.050 152.005 41.548 o
8 -3 16 530.046 532.191 92.449 96.718 o
8 -3 17 2802.000 2819.210 209.444 17.983 o
8 -3 18 30.643 155.627 78.318 163.624 o
8 -2 0 8088.950 8361.550 234.203 9.273 o
8 -2 1 4911.530 4539.270 145.046 21.250 o
8 -2 2 24043.600 24081.000 629.837 1.490 o
8 -2 3 12.804 -13.623 38.038 710.719 o
8 -2 4 108.292 142.329 34.530 618.364 o
8 -2 5 12887.600 12742.800 183.733 7.138 o
8 -2 6 1388.190 1457.510 76.051 84.427 o
8 -2 7 8303.630 8224.350 156.018 12.525 o
8 -2 8 5950.670 6026.720 137.288 18.470 o
8 -2 9 2376.960 2420.530 98.272 48.221 o
8 -2 10 11.408 89.458 40.100 596.481 o
8 -2 11 4803.180 5070.370 134.811 22.168 o
8 -2 12 6341.220 6407.440 186.081 13.831 o
8 -2 13 178.342 89.100 54.145 295.300 o
8 -2 14 756.283 701.755 88.688 94.189 o
8 -2 15 5036.700 5311.650 188.377 15.799 o
8 -2 16 1190.350 1139.070 114.528 56.711 o
8 -2 17 306.284 477.871 88.644 111.587 o
8 -2 18 4803.750 4309.250 266.462 10.709 o
8 -2 19 228.928 154.879 107.947 84.101 o
8 -1 0 12479.400 12366.800 171.355 7.640 o
8 -1 1 651.265 645.931 49.862 195.500 o
8 -1 2 0.774 9.357 25.303 1607.710 o
8 -1 3 6963.650 6557.550 123.659 17.262 o
8 -1 4 5206.980 5163.870 114.085 23.550 o
8 -1 5 150.736 155.743 34.848 564.042 o
8 -1 6 1161.510 1127.820 70.198 102.522 o
8 -1 7 4972.640 5301.230 160.917 18.571 o
8 -1 8 5210.560 5274.830 127.154 21.857 o
8 -1 9 428.673 515.120 56.405 202.851 o
8 -1 10 101.246 163.842 41.572 468.223 o
8 -1 11 4963.090 5101.110 137.857 21.384 o
8 -1 12 1199.760 1242.580 82.723 84.183 o
8 -1 13 450.889 501.491 75.916 134.705 o
8 -1 14 849.365 653.494 82.166 102.369 o
8 -1 15 2025.700 2072.170 144.184 34.063 o
8 -1 16 1037.500 1128.510 274.999 13.084 o
8 -1 17 1829.190 1705.870 254.152 14.375 o
8 -1 18 37.931 101.900 92.887 118.697 o
8 -1 19 191.617 174.520 106.574 86.693 o
8 -1 20 566.892 313.214 261.693 14.928 o
8 0 0 5951.540 5937.820 119.589 20.164 o
8 0 1 4853.670 4947.640 109.027 25.580 o
8 0 2 25411.700 24956.300 262.520 2.595 o
8 0 3 964.806 923.197 60.371 131.726 o
8 0 4 2141.530 2288.130 79.323 60.898 o
8 0 5 34824.100 33385.100 324.497 1.558 o
8 0 6 5321.640 5367.920 119.748 22.311 o
8 0 7 21467.900 20832.100 256.509 3.305 o
8 0 8 332.721 435.185 55.484 225.120 o
8 0 9 21495.200 20796.600 260.674 3.281 o
8 0 10 16482.100 16222.500 258.984 4.513 o
8 0 11 9811.760 10016.600 280.324 6.770 o
8 0 12 12080.700 12041.200 204.926 7.234 o
8 0 13 21.965 37.569 44.814 496.326 o
8 0 14 13075.000 12709.200 262.150 5.723 o
8 0 15 1183.540 1248.340 108.684 60.423 o
8 0 16 3502.580 3444.570 200.596 17.750 o
8 0 17 2757.060 3371.690 165.737 24.405 o
8 0 18 1980.350 2155.960 200.596 20.922 o
8 0 19 398.207 345.723 113.825 72.087 o
8 0 20 58.690 208.047 113.595 78.851 o
8 1 0 95.538 90.265 39.693 533.379 o
8 1 1 1738.930 1984.850 74.467 72.892 o
8 1 2 6782.290 6647.280 155.949 15.219 o
8 1 3 9626.850 9622.720 151.646 10.840 o
8 1 4 2775.960 2875.160 91.397 45.614 o
8 1 5 3734.050 3824.270 159.198 22.710 o
8 1 6 3316.630 3420.720 96.622 38.197 o
8 1 7 2534.850 2552.520 87.927 50.601 o
8 1 8 6133.340 5855.280 130.120 18.922 o
8 1 9 1696.240 1798.620 87.806 65.367 o
8 1 10 8789.130 8167.280 159.626 11.919 o
8 1 11 78.984 93.665 41.136 514.112 o
8 1 12 6100.050 6150.050 145.819 17.367 o
8 1 13 1040.140 987.575 76.405 99.913 o
8 1 14 1.043 0.714 46.948 477.365 o
8 1 15 628.842 613.102 80.044 114.688 o
8 1 16 4078.530 4412.630 165.297 20.499 o
8 1 17 279.035 508.749 109.757 77.507 o
8 1 18 65.221 38.227 90.188 125.885 o
8 1 19 1173.390 1321.430 192.056 24.739 o
8 1 20 4503.490 4955.600 269.629 10.515 o
8 1 21 520.916 415.045 183.333 29.481 o
8 2 0 301.569 290.983 37.547 389.649 o
8 2 1 4777.210 4546.460 116.632 25.399 o
8 2 2 1264.420 1455.340 66.127 99.077 o
8 2 3 160.889 220.299 35.133 523.885 o
8 2 4 2991.630 2866.370 124.662 33.800 o
8 2 5 147.126 235.362 43.107 402.654 o
8 2 6 861.058 818.369 59.332 143.046 o
8 2 7 19833.900 18831.500 232.848 3.845 o
8 2 8 32.350 48.798 35.422 744.591 o
8 2 9 1429.180 1447.300 82.423 77.387 o
8 2 10 11746.600 11919.200 192.735 7.668 o
8 2 11 14385.200 14113.000 215.608 5.829 o
8 2 12 6935.440 6762.180 151.742 15.221 o
8 2 13 0.053 70.600 38.069 680.321 o
8 2 14 26693.400 26452.100 323.922 2.227 o
8 2 15 230.122 212.365 50.157 302.525 o
8 2 16 4163.320 3797.760 155.247 22.366 o
8 2 17 8010.120 8518.240 332.660 6.219 o
8 2 18 7834.820 7734.610 331.182 6.399 o
8 2 19 3802.200 3646.950 264.650 11.581 o
8 2 20 315.026 297.985 174.462 33.165 o
8 2 21 5161.320 4880.590 298.655 8.788 o
8 3 0 4859.790 5002.150 148.104 20.496 o
8 3 1 1468.030 1484.500 117.740 50.452 o
8 3 2 1654.030 1803.810 101.264 56.899 o
8 3 3 54.218 105.323 27.267 1006.380 o
8 3 4 1577.000 1514.550 65.723 89.403 o
8 3 5 476.285 528.347 47.027 239.998 o
8 3 6 853.332 830.903 59.867 141.908 o
8 3 7 4948.710 4881.240 114.315 24.681 o
8 3 8 12994.100 12528.600 188.891 7.046 o
8 3 9 951.659 1006.080 70.523 111.851 o
8 3 10 266.082 329.327 47.858 297.977 o
8 3 11 2394.090 2437.720 93.519 50.075 o
8 3 12 6497.550 5979.110 145.342 16.900 o
8 3 13 0.256 -57.419 52.924 376.236 o
8 3 14 289.493 296.076 52.071 264.937 o
8 3 15 2223.060 2421.680 132.280 36.230 o
8 3 16 2724.950 3238.700 174.502 23.037 o
8 3 17 408.269 397.743 75.035 142.342 o
8 3 18 4.354 -61.460 67.930 227.818 o
8 3 19 1208.750 1153.930 385.886 6.824 o
8 3 20 63.834 88.257 86.653 134.868 o
8 3 21 36.395 -22.177 96.181 112.688 o
8 4 0 2353.170 2466.560 179.991 23.636 o
8 4 1 23563.900 22818.200 340.382 2.565 o
8 4 2 4350.320 4349.240 139.936 23.502 o
8 4 3 6569.600 6246.270 164.477 15.164 o
8 4 4 10411.500 10283.500 209.967 8.310 o
8 4 5 15999.400 15958.500 195.326 5.320 o
8 4 6 205.872 258.475 36.742 455.322 o
8 4 7 126.593 177.427 35.745 556.662 o
8 4 8 10494.700 10154.400 178.361 9.189 o
8 4 9 582.427 688.961 59.509 167.351 o
8 4 10 115.474 71.099 34.463 651.420 o
8 4 11 9806.190 9624.990 186.086 9.563 o
8 4 12 126.745 125.565 38.318 524.507 o
8 4 13 599.535 715.239 64.769 149.580 o
8 4 14 6067.910 5739.070 178.497 15.073 o
8 4 15 466.755 532.354 78.083 127.698 o
8 4 16 4502.420 4318.320 164.737 19.858 o
8 4 17 284.356 171.888 80.242 140.409 o
8 4 18 5257.390 5396.290 193.413 15.049 o
8 4 19 5528.370 5533.010 263.997 10.119 o
8 4 20 1999.130 2070.950 201.764 20.765 o
8 4 21 3888.740 3400.420 307.526 9.136 o
8 5 0 2461.390 2421.460 117.699 39.937 o
8 5 1 526.661 647.235 75.841 127.447 o
8 5 2 14487.800 14602.200 260.674 5.125 o
8 5 3 5488.370 5758.560 162.295 17.218 o
8 5 4 169.987 312.517 56.790 253.132 o
8 5 5 1108.410 1207.600 133.322 45.663 o
8 5 6 5224.050 5209.900 158.280 18.490 o
8 5 7 26.550 74.907 31.727 887.190 o
8 5 8 104.714 148.889 35.175 602.772 o
8 5 9 28.535 69.538 31.805 884.960 o
8 5 10 5784.130 5824.090 131.927 19.480 o
8 5 11 248.241 238.123 44.268 349.109 o
8 5 12 392.751 361.928 49.651 254.646 o
8 5 13 3205.720 3315.600 134.963 29.482 o
8 5 14 263.842 247.459 59.211 227.891 o
8 5 15 3312.700 2999.670 144.850 27.524 o
8 5 16 622.621 629.452 93.303 91.696 o
8 5 17 3094.060 2801.280 146.900 28.092 o
8 5 18 833.009 841.772 99.579 76.874 o
8 5 19 258.666 248.839 73.166 163.185 o
8 5 20 2083.080 2070.740 276.478 12.142 o
8 5 21 3168.750 3190.080 279.435 11.074 o
8 6 0 412.519 341.000 63.531 183.689 o
8 6 1 15674.100 15632.500 457.112 2.897 o
8 6 2 98.394 124.198 50.510 350.312 o
8 6 3 16864.700 16645.900 286.878 4.130 o
8 6 4 1731.400 1783.170 137.903 38.283 o
8 6 5 6612.890 6682.250 177.603 13.949 o
8 6 6 7197.870 7273.090 185.078 12.593 o
8 6 7 2099.520 2262.300 121.241 41.331 o
8 6 8 19427.400 19190.800 305.477 3.395 o
8 6 9 1985.300 2120.950 93.043 56.210 o
8 6 10 17441.600 17340.500 274.861 4.074 o
8 6 11 1039.790 1146.180 76.614 97.195 o
8 6 12 6274.240 6287.360 176.174 14.664 o
8 6 13 13041.300 13143.900 263.870 5.644 o
8 6 14 5501.190 5773.790 198.080 14.201 o
8 6 15 6685.440 6212.030 192.271 13.173 o
8 6 16 104.434 138.784 54.525 303.852 o
8 6 17 10751.400 10951.000 269.409 6.560 o
8 6 18 18.507 6.132 60.688 281.536 o
8 6 19 96.004 25.888 59.149 276.777 o
8 6 20 2554.200 2451.600 170.341 25.103 o
8 6 21 455.884 358.578 122.304 62.675 o
8 7 0 2077.920 2108.220 130.978 38.219 o
8 7 1 581.926 848.766 89.200 96.150 o
8 7 2 6541.880 6755.370 187.683 13.336 o
8 7 3 174.241 237.974 61.143 230.100 o
8 7 4 12670.400 12527.400 253.477 6.014 o
8 7 5 202.083 418.911 65.985 190.124 o
8 7 6 5638.960 5865.570 171.979 16.072 o
8 7 7 3167.950 3146.340 129.798 31.138 o
8 7 8 6301.660 7017.270 286.928 8.400 o
8 7 9 5787.660 5871.700 169.158 16.099 o
8 7 10 862.942 845.738 86.434 92.709 o
8 7 11 11533.900 12017.600 329.272 5.083 o
8 7 12 6645.890 7353.850 200.758 12.176 o
8 7 13 86.796 130.156 63.132 238.555 o
8 7 14 6451.990 6520.510 194.232 13.126 o
8 7 15 4387.070 4641.850 356.782 6.868 o
8 7 16 45.348 20.915 56.403 315.635 o
8 7 17 6.284 87.380 58.012 300.564 o
8 7 18 353.386 322.870 77.458 140.598 o
8 7 19 541.911 307.742 126.899 58.084 o
8 7 20 94.019 179.963 72.231 183.549 o
8 7 21 128.472 15.963 100.783 99.953 o
8 8 0 347.590 381.621 71.585 157.503 o
8 8 1 3110.960 3296.250 174.823 22.123 o
8 8 2 634.623 737.825 85.361 102.497 o
8 8 3 330.142 302.957 78.440 139.591 o
8 8 4 2518.900 2747.870 134.017 33.577 o
8 8 5 372.528 473.298 82.896 121.818 o
8 8 6 4008.890 4334.410 178.406 19.026 o
8 8 7 5766.910 5411.070 221.727 12.457 o
8 8 8 247.067 218.010 57.649 242.317 o
8 8 9 636.843 707.805 88.258 98.082 o
8 8 10 12877.400 13146.700 352.312 4.396 o
8 8 11 184.199 216.560 158.198 40.750 o
8 8 12 1921.780 2345.740 191.309 22.484 o
8 8 13 7695.680 7716.200 406.437 4.808 o
8 8 14 2560.050 2741.840 188.166 21.514 o
8 8 15 5825.550 5709.230 192.505 14.307 o
8 8 16 34.020 188.734 63.226 241.595 o
8 8 17 11289.300 11771.500 287.263 5.909 o
8 8 18 121.852 74.071 61.077 251.964 o
8 8 19 4329.190 4531.470 199.201 16.143 o
8 8 20 3232.720 3356.340 191.906 19.314 o
8 9 0 233.224 178.027 62.870 216.000 o
8 9 1 310.269 410.220 73.381 153.124 o
8 9 2 997.290 874.881 93.990 79.741 o
8 9 3 486.643 574.536 80.623 120.010 o
8 9 4 3462.710 3407.960 145.220 26.370 o
8 9 5 890.800 1073.490 170.713 31.461 o
8 9 6 877.497 784.209 88.496 90.262 o
8 9 7 9776.550 9452.810 338.780 5.563 o
8 9 8 11624.000 11787.300 265.345 6.232 o
8 9 9 2428.170 2467.940 192.056 21.344 o
8 9 10 283.324 301.914 90.231 112.146 o
8 9 11 5638.800 5661.810 245.354 11.021 o
8 9 12 1.500 -16.099 52.389 383.468 o
8 9 13 3390.930 3796.290 246.908 13.111 o
8 9 14 3288.280 3252.340 212.334 16.772 o
8 9 15 6734.740 6670.420 277.713 8.651 o
8 9 16 1758.390 1835.730 183.857 24.793 o
8 9 17 702.110 678.515 122.482 58.176 o
8 9 18 3180.900 3184.890 492.337 4.061 o
8 9 19 761.787 467.203 147.849 42.450 o
8 10 0 6927.250 6956.160 297.078 7.806 o
8 10 1 6825.990 7010.780 290.654 8.059 o
8 10 2 943.216 987.314 101.745 71.493 o
8 10 3 92.489 175.414 97.351 105.495 o
8 10 4 12465.100 12334.000 274.281 5.742 o
8 10 5 1720.140 1776.050 144.392 35.962 o
8 10 6 1543.630 1534.570 119.895 48.436 o
8 10 7 1901.750 1861.920 174.506 26.521 o
8 10 8 756.369 1014.570 181.854 28.567 o
8 10 9 2930.280 2987.550 198.094 19.206 o
8 10 10 125.192 187.473 73.811 173.527 o
8 10 11 1493.920 1413.620 155.509 33.807 o
8 10 12 808.502 837.894 249.865 15.936 o
8 10 13 113.410 190.745 76.882 161.972 o
8 10 14 2279.840 1868.520 260.214 13.436 o
8 10 15 1713.160 1655.610 245.429 15.399 o
8 10 16 736.322 653.493 153.763 39.289 o
8 10 17 2412.700 2184.910 280.913 11.610 o
8 10 18 607.698 597.310 168.548 33.891 o
8 11 0 2420.020 2205.450 183.679 23.073 o
8 11 1 537.882 571.045 89.352 101.164 o
8 11 2 3059.260 2831.620 167.287 24.042 o
8 11 3 817.045 877.997 130.368 50.680 o
8 11 4 1142.760 1597.350 164.824 31.694 o
8 11 5 2393.850 2473.680 198.504 20.357 o
8 11 6 45.846 22.283 58.099 298.013 o
8 11 7 935.337 1168.700 146.184 40.487 o
8 11 8 733.798 755.901 125.402 55.286 o
8 11 9 108.169 162.365 79.992 151.894 o
8 11 10 1319.740 1331.730 180.228 27.219 o
8 11 11 658.245 544.084 177.419 30.780 o
8 11 12 825.861 845.696 171.505 31.756 o
8 11 13 4046.860 4286.730 279.287 10.371 o
8 11 14 45.480 192.204 97.580 106.201 o
8 11 15 1666.460 1759.110 248.386 15.073 o
8 11 16 5233.780 5487.560 372.579 6.144 o
8 11 17 2210.120 2507.220 313.440 9.586 o
8 12 0 1222.320 1139.280 152.834 36.426 o
8 12 1 984.184 1009.250 116.116 58.411 o
8 12 2 1790.480 2014.680 154.278 31.977 o
8 12 3 272.880 330.448 204.032 24.572 o
8 12 4 3874.510 3724.640 238.722 13.431 o
8 12 5 145.745 143.356 80.317 149.033 o
8 12 6 4021.230 4134.570 487.754 4.038 o
8 12 7 1778.070 1344.460 166.920 29.485 o
8 12 8 3478.730 3605.860 233.509 14.258 o
8 12 9 3510.620 3376.450 263.171 11.939 o
8 12 10 3531.820 3505.630 297.177 9.785 o
8 12 11 658.088 570.428 120.704 60.656 o
8 12 12 235.944 187.085 205.510 24.410 o
8 12 13 7810.890 7500.970 437.633 4.291 o
8 12 14 25.389 5.914 76.882 175.943 o
8 12 15 439.880 517.472 147.849 44.082 o
8 13 1 209.537 153.649 108.754 83.328 o
8 13 2 3167.530 3017.670 240.950 14.096 o
8 13 3 5834.430 5746.070 284.993 8.934 o
8 13 4 3988.090 3899.960 337.096 7.747 o
8 13 5 5362.830 5798.050 399.192 5.443 o
8 13 6 107.980 8.343 193.682 27.862 o
8 13 7 14394.500 14823.100 558.869 2.341 o
8 13 8 0.089 53.226 130.107 61.992 o
8 13 9 3404.730 2693.510 322.311 8.716 o
8 13 10 5507.730 5135.680 399.192 5.472 o
8 13 11 5954.140 6555.030 446.504 4.408 o
8 13 12 1805.610 1555.080 269.085 13.049 o
9 -10 0 4288.620 3717.330 261.338 11.491 o
9 -10 1 10.742 46.919 117.880 75.331 o
9 -10 2 7249.670 6951.270 446.504 4.248 o
9 -10 3 36.219 129.245 125.402 65.829 o
9 -9 0 6668.270 7048.490 291.675 8.075 o
9 -9 1 1292.710 1180.270 159.862 33.521 o
9 -9 2 385.400 179.726 92.372 106.344 o
9 -9 3 4612.200 4691.960 217.171 14.131 o
9 -9 4 3.627 81.010 180.376 32.274 o
9 -9 5 1518.830 1729.890 267.459 13.312 o
9 -9 6 828.123 872.929 167.272 33.136 o
9 -9 7 1421.390 1078.630 178.543 27.713 o
9 -9 8 122.980 177.419 171.505 35.113 o
9 -8 0 16.854 -36.098 61.328 276.748 o
9 -8 1 106.202 60.525 67.019 215.992 o
9 -8 2 3352.990 3468.190 271.132 11.452 o
9 -8 3 32.125 9.433 91.867 123.371 o
9 -8 4 634.183 628.393 101.323 80.520 o
9 -8 5 1236.680 1118.720 175.940 28.841 o
9 -8 6 592.752 445.922 126.265 57.428 o
9 -8 7 1671.100 1813.320 202.785 21.306 o
9 -8 8 209.696 66.895 108.703 84.238 o
9 -8 9 1752.230 1877.390 313.440 9.850 o
9 -8 10 325.949 402.149 221.774 20.783 o
9 -7 0 2474.340 2494.610 158.752 27.782 o
9 -7 1 1688.230 1742.650 136.187 39.285 o
9 -7 2 415.459 547.562 107.907 77.120 o
9 -7 3 4748.350 5115.730 199.640 15.262 o
9 -7 4 1.438 65.519 109.314 87.501 o
9 -7 5 5172.150 5189.400 202.021 14.551 o
9 -7 6 393.978 266.930 136.021 52.607 o
9 -7 7 2066.900 1824.840 186.427 23.635 o
9 -7 8 4688.430 5126.640 253.833 11.290 o
9 -7 9 997.168 1206.450 248.386 15.820 o
9 -7 10 3246.870 3018.780 351.881 7.482 o
9 -7 11 146.890 159.677 171.505 35.062 o
9 -7 12 3066.730 3654.530 396.235 6.035 o
9 -6 0 496.932 523.488 106.612 77.492 o
9 -6 1 415.773 319.017 77.413 137.398 o
9 -6 2 639.703 643.650 119.181 61.751 o
9 -6 3 137.771 -6.968 59.893 264.870 o
9 -6 4 175.159 164.161 76.329 160.590 o
9 -6 5 416.830 251.268 82.526 125.623 o
9 -6 6 845.197 794.160 120.177 57.914 o
9 -6 7 1512.400 1507.090 161.550 31.630 o
9 -6 8 19.872 -107.930 137.500 55.588 o
9 -6 9 0.299 44.355 75.403 183.342 o
9 -6 10 3091.290 2820.550 220.572 16.311 o
9 -6 11 1763.400 1919.620 331.182 8.890 o
9 -6 12 550.615 458.332 186.290 28.485 o
9 -6 13 650.919 520.429 201.075 24.434 o
9 -6 14 4330.960 5277.620 428.762 4.988 o
9 -5 0 290.378 359.921 122.470 64.416 o
9 -5 1 46.684 9.631 56.107 320.004 o
9 -5 2 3054.270 3112.210 317.875 8.972 o
9 -5 3 970.781 1050.720 104.564 67.913 o
9 -5 4 319.582 309.726 73.600 155.150 o
9 -5 5 4075.620 4329.620 173.791 19.489 o
9 -5 6 21.125 27.855 94.383 117.022 o
9 -5 7 31.946 2.675 65.582 239.826 o
9 -5 8 6192.980 6517.310 260.961 9.658 o
9 -5 9 36.741 109.720 78.142 165.568 o
9 -5 10 1580.530 1600.770 162.448 30.977 o
9 -5 11 1641.700 1514.400 164.191 30.411 o
9 -5 12 7522.200 7086.260 438.964 4.327 o
9 -5 13 2683.800 2764.050 223.258 16.474 o
9 -5 14 3542.620 3386.090 229.278 14.689 o
9 -5 15 5660.650 5662.060 305.272 8.187 o
9 -4 0 632.032 699.060 86.470 101.299 o
9 -4 1 7677.710 7430.470 245.303 9.312 o
9 -4 2 1916.270 1829.660 233.601 16.507 o
9 -4 3 4135.910 4375.050 164.456 20.535 o
9 -4 4 14.598 9.112 55.182 340.100 o
9 -4 5 13802.600 13830.600 281.525 5.101 o
9 -4 6 2357.180 2347.410 134.132 35.172 o
9 -4 7 2753.920 2562.300 166.314 25.293 o
9 -4 8 1460.040 1590.920 119.922 48.865 o
9 -4 9 4393.040 4553.970 170.266 19.173 o
9 -4 10 52.720 56.429 73.118 189.034 o
9 -4 11 226.375 313.568 93.751 106.520 o
9 -4 12 1228.060 983.926 132.168 46.224 o
9 -4 13 1123.570 843.010 131.528 47.806 o
9 -4 14 19.101 -40.758 72.081 200.787 o
9 -4 15 1628.410 1669.550 178.030 26.599 o
9 -4 16 19.767 30.267 80.844 158.878 o
9 -4 17 682.162 283.870 138.978 48.457 o
9 -3 0 126.692 97.165 89.811 123.050 o
9 -3 1 4291.500 4202.600 157.874 21.275 o
9 -3 2 22995.200 23127.700 450.585 2.141 o
9 -3 3 11244.000 11115.600 243.108 6.941 o
9 -3 4 11919.000 11315.600 268.441 6.154 o
9 -3 5 51.338 111.541 95.679 111.437 o
9 -3 6 8821.760 9111.200 304.191 6.628 o
9 -3 7 676.734 741.038 148.180 42.007 o
9 -3 8 2039.310 2249.380 134.722 36.731 o
9 -3 9 2139.460 2109.540 131.313 37.772 o
9 -3 10 535.804 623.006 79.906 118.507 o
9 -3 11 1402.610 1666.120 197.970 22.760 o
9 -3 12 60.538 169.239 77.114 165.731 o
9 -3 13 25.827 -80.363 61.253 275.573 o
9 -3 14 977.013 851.206 131.279 48.996 o
9 -3 15 626.798 618.019 178.897 30.299 o
9 -3 16 189.212 124.193 90.723 117.761 o
9 -3 17 6156.770 5626.170 272.594 9.364 o
9 -3 18 586.539 136.021 109.408 75.895 o
9 -2 0 1260.210 1448.190 105.057 61.013 o
9 -2 1 1470.690 1459.720 106.146 57.718 o
9 -2 2 103.940 113.006 51.312 341.072 o
9 -2 3 2668.810 2700.830 124.041 35.931 o
9 -2 4 236.893 322.498 61.032 216.197 o
9 -2 5 972.379 1129.560 96.671 74.925 o
9 -2 6 651.105 805.182 85.224 101.169 o
9 -2 7 1551.890 1735.670 116.422 49.414 o
9 -2 8 128.781 100.424 64.094 228.201 o
9 -2 9 113.017 195.612 92.803 114.383 o
9 -2 10 1115.210 1072.030 95.983 73.627 o
9 -2 11 1701.920 1617.820 96.281 60.660 o
9 -2 12 483.648 596.504 87.311 106.141 o
9 -2 13 58.190 64.388 51.693 359.890 o
9 -2 14 2388.160 2193.440 152.718 30.014 o
9 -2 15 23.872 7.386 59.133 294.863 o
9 -2 16 71.690 -56.227 54.792 328.820 o
9 -2 17 926.596 915.061 132.743 48.265 o
9 -2 18 1929.110 2176.070 286.827 11.425 o
9 -1 0 0.085 24.112 60.744 283.039 o
9 -1 1 14550.900 14252.400 287.567 4.806 o
9 -1 2 862.781 1022.320 144.086 42.254 o
9 -1 3 9220.700 9158.050 258.851 7.719 o
9 -1 4 8025.040 7822.580 258.397 8.545 o
9 -1 5 4801.740 4860.890 118.651 24.567 o
9 -1 6 10521.300 10116.000 174.657 9.290 o
9 -1 7 1735.900 1839.150 89.130 63.576 o
9 -1 8 12222.200 11791.100 197.236 7.384 o
9 -1 9 63.791 83.462 38.745 585.208 o
9 -1 10 1097.010 1174.590 86.214 83.341 o
9 -1 11 14022.000 13859.900 325.181 4.478 o
9 -1 12 5847.360 5980.780 153.115 17.295 o
9 -1 13 870.054 872.088 92.902 83.687 o
9 -1 14 2535.540 2707.620 145.968 30.355 o
9 -1 15 4385.790 4221.670 170.671 19.427 o
9 -1 16 222.004 372.360 78.651 143.094 o
9 -1 17 172.650 79.117 85.421 133.364 o
9 -1 18 1656.690 1694.520 183.964 25.142 o
9 -1 19 1.393 -10.723 94.706 117.470 o
9 0 0 47.264 146.431 48.666 388.785 o
9 0 1 2880.680 3022.270 92.390 43.845 o
9 0 2 5346.570 5413.010 120.341 22.125 o
9 0 3 8.402 -40.371 28.094 1296.490 o
9 0 4 48.446 50.123 32.002 855.092 o
9 0 5 4585.760 4703.210 116.723 25.741 o
9 0 6 7015.550 6709.450 141.629 15.823 o
9 0 7 1125.930 1321.450 80.540 87.492 o
9 0 8 963.467 996.571 71.494 109.972 o
9 0 9 3814.530 3847.340 116.783 30.000 o
9 0 10 2075.920 2091.950 99.988 51.712 o
9 0 11 61.203 75.668 40.903 539.315 o
9 0 12 742.558 840.018 72.888 119.580 o
9 0 13 1447.060 1603.400 98.947 62.163 o
9 0 14 62.930 184.754 60.255 258.770 o
9 0 15 1326.040 1258.260 258.588 14.438 o
9 0 16 106.739 177.527 85.421 134.184 o
9 0 17 1167.300 1248.160 325.120 9.472 o
9 0 18 104.325 152.051 98.906 102.365 o
9 0 19 963.945 1182.960 164.824 32.991 o
9 0 20 38.138 160.343 115.692 76.820 o
9 1 0 3793.020 3946.080 297.951 9.548 o
9 1 1 4198.520 4031.230 104.476 30.403 o
9 1 2 6143.960 6168.690 127.954 18.785 o
9 1 3 191.360 216.047 43.534 382.515 o
9 1 4 2981.880 2962.300 92.533 43.253 o
9 1 5 5565.800 5502.310 124.466 21.043 o
9 1 6 1697.110 1868.690 85.086 66.769 o
9 1 7 676.282 752.123 63.223 147.451 o
9 1 8 14472.600 14160.000 212.041 5.844 o
9 1 9 395.553 368.067 64.425 180.419 o
9 1 10 2046.440 2149.000 97.881 52.802 o
9 1 11 13581.200 13638.100 220.956 6.085 o
9 1 12 252.290 295.035 61.033 215.976 o
9 1 13 8253.570 8843.220 184.100 11.039 o
9 1 14 1511.450 1423.920 95.223 65.293 o
9 1 15 10896.700 10460.100 248.807 7.065 o
9 1 16 3697.660 3964.700 231.318 14.104 o
9 1 17 4317.960 4261.960 252.674 11.878 o
9 1 18 8143.520 8433.800 334.139 6.161 o
9 1 19 521.067 362.819 117.457 66.459 o
9 1 20 10743.600 11412.800 547.041 2.709 o
9 2 0 10546.600 10176.000 214.411 8.148 o
9 2 1 10925.200 11228.000 222.657 7.519 o
9 2 2 698.265 790.223 57.209 160.818 o
9 2 3 143.349 238.132 38.636 469.436 o
9 2 4 6286.780 6220.560 128.924 18.382 o
9 2 5 5007.520 4970.120 172.002 17.637 o
9 2 6 396.766 403.483 49.538 250.797 o
9 2 7 348.714 390.462 49.447 261.580 o
9 2 8 1619.760 1718.670 86.372 68.217 o
9 2 9 1251.490 1357.540 82.461 82.014 o
9 2 10 5219.240 5385.620 134.966 20.825 o
9 2 11 178.877 216.675 86.406 127.137 o
9 2 12 4995.170 4726.790 132.746 22.378 o
9 2 13 34.450 -44.814 32.839 896.342 o
9 2 14 3523.910 3592.820 121.252 30.751 o
9 2 15 870.225 993.489 82.373 96.279 o
9 2 16 731.347 691.868 193.682 25.871 o
9 2 17 1719.520 1856.660 176.598 26.488 o
9 2 18 5134.880 4957.370 297.177 8.848 o
9 2 19 4.773 0.793 90.188 129.358 o
9 2 20 261.363 181.014 106.574 85.196 o
9 3 0 16102.800 15398.300 272.539 4.535 o
9 3 1 351.107 451.161 67.433 169.187 o
9 3 2 32338.000 32959.100 440.976 1.475 o
9 3 3 4614.380 4349.670 209.589 14.950 o
9 3 4 24033.800 24305.000 344.200 2.447 o
9 3 5 7023.570 6982.990 135.330 16.028 o
9 3 6 2580.580 2814.170 110.969 40.334 o
9 3 7 20754.800 20096.000 251.367 3.485 o
9 3 8 1.764 150.341 37.962 635.170 o
9 3 9 5570.430 5322.250 130.762 20.576 o
9 3 10 2898.920 2995.180 104.586 39.832 o
9 3 11 2972.750 2967.030 105.700 39.111 o
9 3 12 904.849 923.548 77.678 103.386 o
9 3 13 3651.700 3447.710 117.975 31.237 o
9 3 14 251.513 327.814 52.984 262.931 o
9 3 15 1062.230 1011.950 105.086 66.422 o
9 3 16 2498.220 2694.650 146.095 30.479 o
9 3 17 5718.620 5812.570 196.125 14.097 o
9 3 18 1987.910 2077.030 239.515 15.642 o
9 3 19 11.859 56.913 83.737 147.918 o
9 3 20 6422.140 6613.100 298.801 7.988 o
9 3 21 41.100 -14.590 93.068 120.079 o
9 4 0 3432.520 3411.420 137.237 28.042 o
9 4 1 4735.430 4688.160 249.685 11.662 o
9 4 2 1644.420 1781.420 116.414 48.469 o
9 4 3 2536.300 2770.940 155.257 27.993 o
9 4 4 1239.940 1342.210 100.137 65.823 o
9 4 5 2457.940 2572.690 117.028 39.738 o
9 4 6 24.857 -31.117 36.239 761.821 o
9 4 7 834.314 781.570 80.474 103.555 o
9 4 8 387.884 484.018 52.071 231.404 o
9 4 9 429.564 539.489 57.609 196.163 o
9 4 10 920.419 1012.620 73.920 107.311 o
9 4 11 1447.960 1535.380 90.121 69.481 o
9 4 12 1258.660 1248.530 84.151 81.263 o
9 4 13 1527.150 1636.060 97.001 62.302 o
9 4 14 8080.890 8287.630 214.595 10.080 o
9 4 15 591.395 818.107 93.416 89.981 o
9 4 16 862.975 1003.480 109.173 65.575 o
9 4 17 1540.670 1668.310 129.565 43.195 o
9 4 18 4222.490 4071.650 172.860 19.575 o
9 4 19 307.446 223.252 98.272 96.972 o
9 4 20 2.816 43.041 83.124 151.045 o
9 4 21 2421.330 2065.340 243.951 14.807 o
9 5 0 8374.070 8285.170 210.246 10.067 o
9 5 1 2325.340 2495.760 127.795 37.014 o
9 5 2 10431.800 9938.710 225.449 7.961 o
9 5 3 2086.220 2118.940 130.477 38.328 o
9 5 4 17642.400 17573.400 341.783 3.473 o
9 5 5 286.825 258.548 65.908 190.009 o
9 5 6 76.766 58.783 44.186 467.601 o
9 5 7 25609.100 24709.400 586.841 1.544 o
9 5 8 3895.730 3931.310 141.744 24.998 o
9 5 9 7379.010 7221.500 214.326 10.938 o
9 5 10 8132.700 8095.420 200.304 10.719 o
9 5 11 12850.200 12145.600 203.875 6.913 o
9 5 12 1389.540 1462.840 91.921 69.508 o
9 5 13 817.783 978.535 94.652 81.542 o
9 5 14 6682.930 6718.150 195.138 12.756 o
9 5 15 778.502 714.817 91.115 89.946 o
9 5 16 1695.270 1834.590 136.277 38.969 o
9 5 17 1699.200 1618.850 129.173 42.530 o
9 5 18 224.633 143.719 74.852 163.301 o
9 5 19 836.972 727.730 98.379 79.234 o
9 5 20 1112.870 895.062 142.667 41.905 o
9 6 0 1895.020 1762.700 123.384 43.367 o
9 6 1 6439.090 6470.020 188.797 13.515 o
9 6 2 4669.420 4565.610 160.286 19.854 o
9 6 3 3753.840 3663.640 144.746 25.253 o
9 6 4 8.032 -27.264 41.275 610.596 o
9 6 5 15814.800 15166.300 283.262 4.501 o
9 6 6 1497.230 1757.750 150.794 34.720 o
9 6 7 36.997 67.567 45.373 466.506 o
9 6 8 6280.110 6358.390 219.891 11.786 o
9 6 9 1894.460 2095.170 129.963 39.637 o
9 6 10 2317.250 2514.000 125.480 37.787 o
9 6 11 64.125 48.725 42.004 522.946 o
9 6 12 2490.090 2600.860 174.295 24.290 o
9 6 13 7.598 -16.637 49.048 434.276 o
9 6 14 1907.920 1975.430 132.052 39.090 o
9 6 15 1624.550 1576.950 123.526 45.806 o
9 6 16 452.042 363.166 77.933 132.947 o
9 6 17 6.435 -17.764 48.096 452.118 o
9 6 18 0.230 -1.541 52.309 385.134 o
9 6 19 87.143 48.980 67.909 213.844 o
9 6 20 87.151 75.423 78.404 162.102 o
9 7 0 213.797 235.895 93.934 107.792 o
9 7 1 8439.300 8551.840 222.450 9.466 o
9 7 2 937.208 990.989 111.420 62.770 o
9 7 3 186.133 231.688 60.848 230.627 o
9 7 4 3134.660 3209.870 139.658 28.877 o
9 7 5 1.561 -55.083 39.501 673.630 o
9 7 6 127.038 110.583 51.105 336.518 o
9 7 7 5690.210 5732.990 179.421 15.474 o
9 7 8 893.142 1026.060 98.275 75.567 o
9 7 9 4878.980 4824.400 162.605 18.968 o
9 7 10 2510.960 2458.850 151.688 29.424 o
9 7 11 5260.470 5031.690 248.386 11.289 o
9 7 12 3931.110 3940.500 199.279 17.008 o
9 7 13 2022.460 2118.530 182.515 24.207 o
9 7 14 6906.970 6442.040 263.997 9.184 o
9 7 15 0.509 49.696 60.002 287.055 o
9 7 16 11029.200 11462.100 354.292 4.836 o
9 7 17 112.095 109.424 65.287 222.464 o
9 7 18 1877.250 1734.810 145.746 34.895 o
9 7 19 7259.630 7276.960 241.837 9.730 o
9 7 20 3575.670 3664.000 275.161 11.016 o
9 8 0 820.459 810.120 95.482 82.215 o
9 8 1 1576.630 1850.540 134.715 40.197 o
9 8 2 823.165 926.095 98.498 77.493 o
9 8 3 205.819 95.139 53.578 293.046 o
9 8 4 2.314 48.785 62.377 265.742 o
9 8 5 940.177 956.223 97.191 76.510 o
9 8 6 3530.920 3385.980 188.751 19.247 o
9 8 7 839.648 1106.750 102.152 71.789 o
9 8 8 3919.170 4255.010 161.688 21.470 o
9 8 9 1328.170 1392.250 114.858 53.861 o
9 8 10 13677.500 14323.500 380.527 3.856 o
9 8 11 361.530 490.508 99.776 89.868 o
9 8 12 9162.790 9139.200 309.432 6.396 o
9 8 13 6215.290 6168.180 374.058 5.854 o
9 8 14 4744.670 5167.600 335.617 7.425 o
9 8 15 4526.330 4533.260 231.977 13.108 o
9 8 16 66.744 134.524 82.096 148.018 o
9 8 17 7617.970 7967.370 313.301 6.910 o
9 8 18 110.544 121.308 83.831 140.242 o
9 8 19 2247.350 1819.640 190.898 22.445 o
9 9 0 7495.720 7333.590 220.665 10.517 o
9 9 1 7715.290 7739.830 226.738 9.974 o
9 9 2 553.657 659.857 90.078 98.179 o
9 9 3 12545.800 12931.700 400.473 3.874 o
9 9 4 66.850 26.524 49.795 389.398 o
9 9 5 6515.370 6435.110 203.122 12.555 o
9 9 6 2042.980 2173.640 161.131 28.975 o
9 9 7 3848.920 4088.800 163.591 21.517 o
9 9 8 1819.980 1932.390 133.904 38.969 o
9 9 9 184.325 191.951 84.510 132.644 o
9 9 10 3366.010 3469.000 227.687 14.967 o
9 9 11 967.401 1102.390 138.413 44.252 o
9 9 12 166.777 52.711 69.426 196.225 o
9 9 13 1609.200 1900.940 185.527 24.683 o
9 9 14 402.296 276.718 149.327 44.153 o
9 9 15 0.400 -75.964 70.968 209.245 o
9 9 16 2360.440 2679.120 226.072 16.532 o
9 9 17 8.976 -55.089 68.854 221.154 o
9 9 18 436.103 519.004 156.720 39.620 o
9 10 0 286.489 280.609 71.540 165.908 o
9 10 1 13531.700 13132.000 364.073 4.148 o
9 10 2 1256.090 1240.420 117.957 53.287 o
9 10 3 1750.350 1715.480 132.451 40.534 o
9 10 4 7518.060 8131.880 419.891 4.572 o
9 10 5 1962.700 1994.220 186.055 23.748 o
9 10 6 1345.890 1282.470 154.727 34.916 o
9 10 7 1255.560 1566.360 187.984 25.237 o
9 10 8 1761.770 1934.040 186.707 24.085 o
9 10 9 22.684 202.779 88.845 127.821 o
9 10 10 1503.140 1543.970 175.039 27.813 o
9 10 11 3579.010 3395.240 220.848 15.467 o
9 10 12 17.210 86.738 69.851 208.686 o
9 10 13 1742.280 1765.800 189.149 23.793 o
9 10 14 2019.240 1948.460 199.017 21.293 o
9 10 15 709.254 841.002 137.811 47.079 o
9 10 16 19.031 10.491 88.709 132.787 o
9 10 17 4544.390 4751.380 264.817 10.826 o
9 11 0 2179.230 2708.340 337.096 8.391 o
9 11 1 262.772 140.919 72.724 168.697 o
9 11 2 349.249 130.856 62.363 207.146 o
9 11 3 6570.200 6552.140 221.270 11.416 o
9 11 4 942.959 804.299 177.419 29.635 o
9 11 5 1276.740 1343.710 211.276 20.768 o
9 11 6 2645.030 2566.700 702.283 2.080 o
9 11 7 5056.850 4743.090 254.038 11.168 o
9 11 8 533.486 575.023 131.677 53.325 o
9 11 9 273.669 146.420 92.185 110.983 o
9 11 10 3985.200 3832.050 271.793 10.965 o
9 11 11 446.728 394.574 107.977 77.817 o
9 11 12 1690.440 1774.230 184.823 24.796 o
9 11 13 39.147 -29.501 50.269 399.601 o
9 11 14 1156.650 1244.890 218.817 19.733 o
9 11 15 12.877 -70.968 68.010 226.106 o
9 11 16 61.986 -133.064 73.924 186.872 o
9 12 0 527.911 522.973 117.090 65.711 o
9 12 1 6433.530 7106.920 307.378 7.600 o
9 12 2 2.053 127.296 84.198 144.875 o
9 12 3 1071.920 1242.460 288.158 11.940 o
9 12 4 5468.940 5989.500 377.015 5.937 o
9 12 5 1474.360 1472.580 251.343 15.014 o
9 12 6 3270.920 3692.970 325.268 8.469 o
9 12 7 680.314 443.547 165.591 35.019 o
9 12 8 6692.920 6040.520 411.020 4.983 o
9 12 9 1168.000 913.707 212.903 20.938 o
9 12 10 1542.170 1354.300 260.214 14.097 o
9 12 11 3889.520 3690.020 393.278 5.984 o
9 12 12 572.538 555.912 192.204 26.711 o
9 12 13 1340.440 969.889 189.247 25.395 o
9 13 5 124.808 -106.451 109.408 85.521 o
9 13 6 68.153 115.322 147.849 47.444 o
9 13 7 54.923 8.871 144.892 49.810 o
9 13 8 1824.380 1874.430 295.698 10.927 o
9 13 9 117.739 91.666 144.892 49.117 o
10 -9 0 1006.410 929.124 195.161 24.748 o
10 -9 1 485.352 558.841 119.188 64.035 o
10 -9 2 1586.450 1344.230 164.830 30.669 o
10 -9 3 71.999 -8.172 124.193 67.447 o
10 -8 0 260.837 78.086 77.558 153.274 o
10 -8 1 0.832 -71.929 76.831 178.495 o
10 -8 2 5582.700 5797.440 299.838 8.405 o
10 -8 3 229.749 145.588 166.739 36.764 o
10 -8 4 1845.830 1771.610 155.362 31.890 o
10 -8 5 3647.940 4692.860 287.977 9.979 o
10 -8 6 5737.390 6130.600 306.829 8.019 o
10 -8 7 807.518 678.502 258.736 14.973 o
10 -8 8 343.377 373.509 146.184 46.003 o
10 -7 0 1.270 -9.248 68.864 222.107 o
10 -7 1 323.297 16.291 68.140 188.317 o
10 -7 2 143.004 150.015 79.622 151.373 o
10 -7 3 29.998 79.256 76.673 173.474 o
10 -7 4 579.964 445.491 96.865 89.673 o
10 -7 5 466.461 519.999 103.312 82.279 o
10 -7 6 1.008 57.559 105.575 93.859 o
10 -7 7 45.224 46.744 102.726 98.079 o
10 -7 8 1177.600 1117.740 239.515 16.796 o
10 -7 9 186.940 38.441 159.677 40.407 o
10 -7 10 727.169 623.923 215.860 21.206 o
10 -6 0 1832.090 1427.110 130.887 41.556 o
10 -6 1 144.892 79.999 73.121 179.427 o
10 -6 2 582.942 569.228 100.118 83.683 o
10 -6 3 1669.250 1685.990 138.972 38.435 o
10 -6 4 373.710 214.187 74.876 150.533 o
10 -6 5 99.773 245.896 78.699 154.310 o
10 -6 6 2537.290 2684.850 169.984 24.935 o
10 -6 7 447.530 558.177 257.257 15.429 o
10 -6 8 518.931 632.794 192.204 26.743 o
10 -6 9 2838.300 2711.260 316.397 9.183 o
10 -6 10 5.318 -56.183 138.978 54.531 o
10 -6 11 6796.130 7359.330 464.246 4.012 o
10 -6 12 148.875 269.085 198.118 26.309 o
10 -5 0 837.036 823.010 101.008 75.393 o
10 -5 1 146.952 168.728 73.836 172.402 o
10 -5 2 2220.870 2216.010 149.553 31.417 o
10 -5 3 226.215 147.666 71.585 176.067 o
10 -5 4 4637.800 4885.490 187.896 16.637 o
10 -5 5 330.096 367.067 88.420 113.196 o
10 -5 6 251.526 146.473 61.668 222.491 o
10 -5 7 2834.420 3034.470 177.242 22.547 o
10 -5 8 1933.360 2202.420 190.272 22.788 o
10 -5 9 83.519 -26.067 65.083 235.657 o
10 -5 10 45.743 16.159 115.322 78.359 o
10 -5 11 1027.820 1085.540 273.521 13.234 o
10 -5 12 2692.930 1850.770 283.870 11.345 o
10 -5 13 26.520 -32.527 144.892 50.030 o
10 -5 14 397.092 405.106 189.247 28.059 o
10 -4 0 9614.610 9649.140 246.049 7.820 o
10 -4 1 11020.300 11090.200 264.087 6.564 o
10 -4 2 10187.500 9780.920 256.441 7.278 o
10 -4 3 6116.270 6110.020 313.283 7.663 o
10 -4 4 1.955 76.972 62.012 266.174 o
10 -4 5 11132.000 11854.600 272.955 6.223 o
10 -4 6 1121.120 1153.530 109.585 61.037 o
10 -4 7 5566.680 5805.110 194.438 14.391 o
10 -4 8 1373.760 1707.070 128.867 44.482 o
10 -4 9 4614.900 4568.480 226.682 13.425 o
10 -4 10 127.886 114.791 80.266 151.191 o
10 -4 11 567.313 549.819 218.817 20.925 o
10 -4 12 1638.170 1993.240 298.655 10.783 o
10 -4 13 281.466 299.221 95.893 100.932 o
10 -4 14 1235.370 924.551 146.068 39.633 o
10 -4 15 50.276 116.784 89.068 127.889 o
10 -3 0 5222.140 5314.720 264.531 10.313 o
10 -3 1 1111.900 996.864 137.217 44.298 o
10 -3 2 20.630 -5.207 53.418 361.995 o
10 -3 3 8286.090 7734.980 256.318 8.519 o
10 -3 4 1348.160 1627.050 122.054 48.451 o
10 -3 5 1026.730 1121.260 101.557 69.329 o
10 -3 6 600.331 515.756 81.052 115.670 o
10 -3 7 9000.310 8569.660 225.904 9.018 o
10 -3 8 267.224 225.259 66.091 192.890 o
10 -3 9 1900.380 1690.400 125.367 42.701 o
10 -3 10 2464.670 2599.750 152.911 29.043 o
10 -3 11 8837.090 8790.000 301.003 6.753 o
10 -3 12 108.997 256.248 88.845 122.960 o
10 -3 13 114.442 -19.027 68.373 210.801 o
10 -3 14 3117.310 3690.270 228.049 15.062 o
10 -3 15 720.227 872.150 138.413 46.557 o
10 -3 16 1212.640 1147.390 159.125 34.133 o
10 -2 0 1570.250 1531.150 116.113 50.294 o
10 -2 1 6877.250 6754.270 261.797 9.215 o
10 -2 2 6455.540 6176.230 186.182 13.825 o
10 -2 3 5012.700 5004.490 168.548 17.956 o
10 -2 4 1386.030 1522.620 118.000 50.843 o
10 -2 5 30470.900 30111.800 423.351 1.646 o
10 -2 6 423.838 481.944 90.616 103.738 o
10 -2 7 9123.500 9146.120 227.441 8.746 o
10 -2 8 4586.790 4942.140 193.377 16.135 o
10 -2 9 4012.180 3822.380 181.743 19.027 o
10 -2 10 8907.180 8680.380 223.929 9.108 o
10 -2 11 479.785 544.083 80.493 121.235 o
10 -2 12 6324.580 6109.780 248.712 10.286 o
10 -2 13 1021.740 1128.000 139.903 43.098 o
10 -2 14 1604.970 1335.960 153.670 34.150 o
10 -2 15 1966.000 1743.990 167.973 28.088 o
10 -2 16 206.542 249.536 93.812 108.059 o
10 -2 17 1311.240 1444.490 175.792 28.250 o
10 -1 0 5.049 13.504 48.163 447.953 o
10 -1 1 266.977 285.047 63.147 203.818 o
10 -1 2 2204.170 2168.660 122.507 40.486 o
10 -1 3 2704.080 2940.410 160.653 26.090 o
10 -1 4 39.596 16.773 46.069 466.756 o
10 -1 5 20.798 66.910 49.047 411.844 o
10 -1 6 3331.560 3556.180 141.017 27.369 o
10 -1 7 1129.780 1224.770 103.580 65.312 o
10 -1 8 2410.770 2582.240 138.167 33.200 o
10 -1 9 142.714 151.774 79.923 150.300 o
10 -1 10 690.806 690.552 82.705 106.040 o
10 -1 11 469.668 506.176 74.239 138.009 o
10 -1 12 1074.190 1064.160 149.765 38.494 o
10 -1 13 1671.500 1585.920 226.061 17.853 o
10 -1 14 55.520 109.408 74.492 179.802 o
10 -1 15 24.037 79.838 70.968 202.016 o
10 -1 16 1671.850 1941.570 148.291 34.471 o
10 -1 17 952.486 979.698 136.130 45.947 o
10 -1 18 110.547 44.483 100.537 100.524 o
10 0 0 521.504 432.302 66.527 159.765 o
10 0 1 114.247 233.473 52.917 304.510 o
10 0 2 8374.300 8059.740 193.769 10.835 o
10 0 3 3356.410 3202.790 180.355 20.881 o
10 0 4 8023.100 7507.080 187.496 11.624 o
10 0 5 2107.980 2184.470 120.858 41.674 o
10 0 6 565.174 697.261 63.159 157.197 o
10 0 7 9503.260 9268.090 176.466 10.219 o
10 0 8 1670.830 1826.420 120.359 46.111 o
10 0 9 2532.890 2444.730 101.703 45.400 o
10 0 10 10467.700 10252.900 270.935 6.736 o
10 0 11 4141.080 4355.060 133.206 25.095 o
10 0 12 8249.870 8044.930 179.856 11.559 o
10 0 13 1075.220 1216.080 91.664 77.428 o
10 0 14 13377.800 13648.900 286.019 5.158 o
10 0 15 261.577 124.577 107.930 83.784 o
10 0 16 950.297 977.288 137.952 44.990 o
10 0 17 8071.160 7878.060 305.272 7.015 o
10 0 18 2179.410 2445.020 368.144 7.171 o
10 0 19 2575.880 2490.860 216.037 17.623 o
10 1 0 1082.770 1222.040 96.514 72.386 o
10 1 1 1040.030 1101.550 93.725 77.019 o
10 1 2 215.270 258.795 72.557 168.449 o
10 1 3 1372.780 1515.840 81.556 78.657 o
10 1 4 1830.170 1721.020 83.792 66.772 o
10 1 5 138.225 131.571 38.795 504.754 o
10 1 6 682.135 704.061 63.392 148.198 o
10 1 7 3052.790 2836.770 101.130 40.433 o
10 1 8 3895.330 3686.570 115.167 30.322 o
10 1 9 84.108 68.818 40.776 527.068 o
10 1 10 54.092 87.461 39.714 568.181 o
10 1 11 2625.620 2805.990 149.413 29.028 o
10 1 12 965.606 1022.660 82.888 92.511 o
10 1 13 71.093 35.908 41.525 533.110 o
10 1 14 341.203 375.029 74.535 148.577 o
10 1 15 4744.140 4476.590 217.333 14.095 o
10 1 16 190.542 154.175 82.096 140.403 o
10 1 17 161.570 79.351 158.198 41.172 o
10 1 18 1057.530 908.215 140.197 43.389 o
10 1 19 1895.910 1819.840 189.149 23.440 o
10 2 0 676.957 875.654 87.297 96.082 o
10 2 1 22851.000 23241.300 384.987 2.416 o
10 2 2 1937.700 1792.150 116.975 45.870 o
10 2 3 12151.200 11863.800 494.484 3.028 o
10 2 4 14845.100 14340.900 263.444 5.035 o
10 2 5 8395.940 8315.690 199.410 10.486 o
10 2 6 3149.820 3161.620 102.742 38.310 o
10 2 7 684.701 699.759 62.529 150.469 o
10 2 8 13039.300 12899.700 208.978 6.601 o
10 2 9 347.807 521.726 101.152 87.757 o
10 2 10 1536.880 1614.770 95.288 63.551 o
10 2 11 3283.610 3235.550 115.251 34.016 o
10 2 12 512.554 482.215 62.070 173.548 o
10 2 13 281.882 223.167 52.924 267.690 o
10 2 14 1220.810 1197.880 110.050 59.268 o
10 2 15 119.908 133.000 48.464 365.858 o
10 2 16 113.765 17.985 82.795 146.309 o
10 2 17 2641.770 2320.510 220.295 17.113 o
10 2 18 16.348 63.294 82.571 151.580 o
10 2 19 3060.080 3448.460 476.074 4.323 o
10 3 0 1119.000 1261.610 103.894 64.946 o
10 3 1 16.706 82.291 70.513 205.230 o
10 3 2 15717.900 15525.500 368.826 3.624 o
10 3 3 5076.350 5146.700 162.898 18.319 o
10 3 4 1167.380 1270.530 107.103 61.690 o
10 3 5 3493.760 3642.580 139.143 27.088 o
10 3 6 12986.700 12572.200 250.355 5.965 o
10 3 7 43.333 35.427 44.556 488.379 o
10 3 8 148.410 224.798 54.372 284.556 o
10 3 9 5.539 -29.667 32.575 978.878 o
10 3 10 586.738 702.278 105.420 75.805 o
10 3 11 781.952 684.241 69.069 129.337 o
10 3 12 2713.800 2713.150 108.442 40.666 o
10 3 13 522.679 549.616 65.764 157.782 o
10 3 14 1785.030 1756.770 107.061 52.372 o
10 3 15 210.528 121.696 57.264 259.759 o
10 3 16 2631.700 2756.310 150.910 28.733 o
10 3 17 64.778 91.272 78.388 163.204 o
10 3 18 2536.140 2393.010 200.694 19.865 o
10 3 19 285.996 392.128 112.387 75.128 o
10 3 20 1594.920 1967.430 249.865 14.891 o
10 4 0 3077.260 3116.130 138.970 29.395 o
10 4 1 13723.400 13901.700 277.323 5.170 o
10 4 2 2080.900 2218.270 130.665 38.025 o
10 4 3 3206.200 3500.460 142.694 27.515 o
10 4 4 11745.600 11833.200 396.000 4.105 o
10 4 5 4114.630 4192.900 151.196 22.619 o
10 4 6 12544.900 12423.800 331.127 4.811 o
10 4 7 514.104 612.229 77.307 125.452 o
10 4 8 19192.700 19025.500 320.704 3.334 o
10 4 9 1924.530 2094.040 129.034 39.831 o
10 4 10 10559.600 10518.000 343.740 5.193 o
10 4 11 7326.560 7206.020 195.866 11.922 o
10 4 12 1453.240 1524.570 96.850 64.162 o
10 4 13 10343.400 10568.500 203.509 8.449 o
10 4 14 24.064 57.005 49.166 410.737 o
10 4 15 5738.140 5333.080 185.353 15.180 o
10 4 16 1813.640 2078.920 145.080 34.654 o
10 4 17 2405.990 2690.660 156.083 28.320 o
10 4 18 115.495 57.915 63.713 235.765 o
10 4 19 342.589 306.047 113.844 73.198 o
10 4 20 1532.770 1942.090 199.279 22.055 o
10 5 0 313.923 307.945 80.947 133.262 o
10 5 1 446.975 367.867 69.141 159.052 o
10 5 2 3316.890 3428.210 162.019 23.672 o
10 5 3 357.899 399.137 91.928 104.612 o
10 5 4 3686.570 3544.430 205.442 16.889 o
10 5 5 181.555 254.801 59.557 237.646 o
10 5 6 2418.860 2680.980 133.387 34.354 o
10 5 7 1544.800 1745.990 129.174 43.100 o
10 5 8 1236.640 1384.640 110.391 57.807 o
10 5 9 1791.430 2069.540 134.806 38.413 o
10 5 10 74.812 68.776 62.907 246.980 o
10 5 11 3158.000 3634.990 165.606 23.188 o
10 5 12 580.569 683.292 90.552 96.331 o
10 5 13 564.687 601.467 104.339 78.356 o
10 5 14 2146.060 2131.380 331.182 8.754 o
10 5 15 1179.740 1304.290 114.894 55.724 o
10 5 16 2624.830 2775.160 149.367 29.092 o
10 5 17 805.306 758.869 99.148 78.641 o
10 5 18 79.113 36.317 76.166 173.435 o
10 5 19 234.562 260.871 80.694 139.349 o
10 6 0 1828.650 2033.080 136.118 37.825 o
10 6 1 414.636 380.226 74.331 144.536 o
10 6 2 282.472 447.721 74.383 150.476 o
10 6 3 4968.670 5077.060 175.069 17.307 o
10 6 4 335.959 205.807 63.291 199.755 o
10 6 5 429.245 419.692 85.077 115.709 o
10 6 6 8239.020 8020.440 214.799 10.056 o
10 6 7 5234.110 5435.850 176.394 16.540 o
10 6 8 6275.600 5869.170 218.812 12.045 o
10 6 9 551.596 509.597 75.118 131.335 o
10 6 10 11294.100 10965.600 249.058 6.819 o
10 6 11 847.030 927.730 93.416 82.953 o
10 6 12 662.782 533.306 103.484 78.230 o
10 6 13 11516.000 11265.000 340.817 4.977 o
10 6 14 2693.880 2696.930 206.872 18.544 o
10 6 15 7355.270 7165.660 298.507 7.572 o
10 6 16 996.183 810.943 128.272 50.848 o
10 6 17 7361.210 8060.770 301.696 7.319 o
10 6 18 1196.940 890.660 146.371 39.779 o
10 6 19 901.030 1103.590 154.050 37.411 o
10 7 0 277.546 213.803 63.736 203.790 o
10 7 1 2202.540 2426.680 153.782 29.968 o
10 7 2 16.131 3.328 82.329 154.364 o
10 7 3 241.790 227.408 64.829 201.632 o
10 7 4 4021.180 3893.550 182.026 18.920 o
10 7 5 94.297 47.573 57.787 286.803 o
10 7 6 183.794 246.676 79.748 145.534 o
10 7 7 12728.300 13035.800 280.844 5.471 o
10 7 8 3999.060 4028.200 178.168 19.328 o
10 7 9 1529.610 1474.720 119.210 49.160 o
10 7 10 890.438 1316.600 113.042 60.096 o
10 7 11 5575.280 5830.250 245.621 10.993 o
10 7 12 256.276 242.472 82.389 133.806 o
10 7 13 868.334 936.942 134.559 47.544 o
10 7 14 4888.860 4480.860 226.856 13.215 o
10 7 15 2675.940 3037.080 208.170 18.170 o
10 7 16 2259.430 2513.080 211.769 18.569 o
10 7 17 40.207 176.574 80.587 153.655 o
10 7 18 4479.450 4353.910 239.058 12.690 o
10 7 19 68.878 114.180 88.557 128.531 o
10 8 0 13620.900 13310.600 301.410 4.923 o
10 8 1 1924.910 1835.930 143.588 35.197 o
10 8 2 2213.220 2337.900 218.335 17.847 o
10 8 3 2038.220 2415.680 153.834 30.528 o
10 8 4 15697.900 15093.600 383.024 3.525 o
10 8 5 23.159 61.660 53.194 353.402 o
10 8 6 1140.270 1242.060 139.363 42.337 o
10 8 7 9076.500 9425.340 244.488 8.156 o
10 8 8 1311.530 1251.560 116.086 53.909 o
10 8 9 1949.380 1941.410 136.120 37.447 o
10 8 10 599.069 643.619 245.429 16.738 o
10 8 11 1469.470 1548.270 169.208 29.460 o
10 8 12 840.939 862.357 126.265 53.243 o
10 8 13 198.024 365.637 93.751 106.593 o
10 8 14 841.295 1132.720 331.034 9.256 o
10 8 15 764.806 1013.430 149.488 40.233 o
10 8 16 688.462 554.042 121.218 59.987 o
10 8 17 816.082 766.216 139.343 45.758 o
10 8 18 2467.300 2485.960 225.644 16.571 o
10 9 0 4114.560 3859.830 173.940 19.814 o
10 9 1 4244.400 4581.130 185.978 17.596 o
10 9 2 7355.460 7383.250 292.022 7.746 o
10 9 3 3377.010 3521.710 162.215 23.389 o
10 9 4 366.918 381.769 76.923 139.735 o
10 9 5 6691.770 6852.100 280.157 8.535 o
10 9 6 64.431 61.338 121.236 70.420 o
10 9 7 2609.470 2838.520 223.609 16.473 o
10 9 8 338.676 231.205 112.777 75.101 o
10 9 9 1413.040 1625.980 175.598 27.797 o
10 9 10 43.797 -95.907 54.704 338.210 o
10 9 11 584.085 677.757 121.236 60.429 o
10 9 12 73.580 14.785 124.193 67.337 o
10 9 13 358.668 341.578 96.558 97.018 o
10 9 14 1043.840 1152.540 189.247 25.826 o
10 9 15 544.465 612.345 168.548 34.081 o
10 9 16 2331.300 2370.170 285.349 11.292 o
10 9 17 5.614 42.990 78.689 168.148 o
10 10 0 5512.050 5937.940 215.381 12.871 o
10 10 1 7.901 -40.555 53.154 370.145 o
10 10 2 4347.710 3969.510 179.410 18.651 o
10 10 3 2771.330 2747.620 200.238 19.318 o
10 10 4 4502.120 4222.870 247.495 12.121 o
10 10 5 4414.590 4397.430 191.752 16.872 o
10 10 6 1126.920 1005.660 153.585 36.830 o
10 10 7 10256.600 10772.300 362.731 4.902 o
10 10 8 886.672 829.751 144.090 42.654 o
10 10 9 9299.970 9561.780 344.828 5.533 o
10 10 10 57.337 21.758 90.188 126.579 o
10 10 11 4304.070 4296.030 237.676 12.949 o
10 10 12 2949.010 3357.800 228.049 15.383 o
10 10 13 7281.700 7591.880 313.510 7.061 o
10 10 14 957.957 968.864 148.057 40.032 o
10 10 15 12.909 -100.794 97.580 110.277 o
10 10 16 5561.750 5648.060 285.127 9.065 o
10 11 0 2219.040 1993.540 190.238 22.457 o
10 11 1 3949.480 3762.640 197.633 17.283 o
10 11 2 1652.580 1690.820 143.227 36.889 o
10 11 3 9224.920 8877.060 262.689 7.662 o
10 11 4 73.711 100.907 83.558 143.700 o
10 11 5 6152.120 5911.690 532.256 3.270 o
10 11 6 2181.290 2276.930 354.838 7.691 o
10 11 7 9579.430 9765.420 360.676 5.154 o
10 11 8 241.656 226.981 118.011 70.504 o
10 11 9 92.885 -13.459 90.504 124.670 o
10 11 10 8287.480 9207.690 357.471 5.522 o
10 11 11 1055.160 1002.650 157.879 35.475 o
10 11 12 1671.010 1445.830 175.377 27.420 o
10 11 13 57.603 107.675 86.967 133.762 o
10 11 14 970.925 929.001 151.493 38.558 o
10 12 3 34.155 -10.514 83.124 150.445 o
10 12 4 180.424 14.318 115.322 76.189 o
10 12 5 1059.260 672.034 145.216 41.592 o
10 12 6 3785.990 4241.620 784.930 1.651 o
10 12 7 103.262 82.204 103.494 94.770 o
10 12 8 15.606 -137.065 110.887 85.419 o
10 12 9 3441.170 2907.480 245.354 13.536 o
10 12 10 52.831 -16.214 93.028 119.729 o
10 12 11 2367.920 1820.760 207.659 19.480 o
11 -8 0 535.869 705.346 147.308 43.311 o
11 -8 1 130.245 -54.077 83.440 143.743 o
11 -8 2 220.253 150.932 100.697 95.916 o
11 -8 3 0.169 51.928 86.532 139.396 o
11 -7 0 122.930 102.119 84.765 137.220 o
11 -7 1 353.658 293.585 122.865 63.689 o
11 -7 2 1485.730 1593.120 150.060 35.368 o
11 -7 3 63.926 130.722 84.211 141.305 o
11 -7 4 1055.250 1115.880 143.317 41.310 o
11 -7 5 496.880 528.786 108.320 75.412 o
11 -7 6 1106.820 784.290 152.593 37.806 o
11 -7 7 70.826 68.394 112.851 80.872 o
11 -6 0 73.968 -35.737 87.758 133.235 o
11 -6 1 1684.950 1712.170 147.389 35.206 o
11 -6 2 34.413 56.662 74.591 183.579 o
11 -6 3 855.499 682.527 110.037 67.053 o
11 -6 4 582.603 883.373 113.705 65.913 o
11 -6 5 2212.430 2137.250 160.761 28.610 o
11 -6 6 2.001 50.917 109.271 87.709 o
11 -6 7 1.012 -29.570 133.064 59.522 o
11 -6 8 453.710 499.730 189.247 27.825 o
11 -6 9 736.680 674.191 198.118 24.819 o
11 -6 10 320.649 192.204 174.462 33.312 o
11 -5 0 1236.160 1347.230 169.021 30.509 o
11 -5 1 445.296 494.264 100.610 86.712 o
11 -5 2 8980.620 9297.340 263.221 7.661 o
11 -5 3 875.944 1011.460 117.489 58.513 o
11 -5 4 628.879 846.304 179.264 29.872 o
11 -5 5 4776.230 4885.080 198.372 15.476 o
11 -5 6 1591.100 1618.520 135.459 40.453 o
11 -5 7 1360.300 1421.150 155.762 34.221 o
11 -5 8 6.394 -56.183 115.322 79.151 o
11 -5 9 551.736 325.268 159.677 38.195 o
11 -5 10 770.497 913.707 212.903 21.495 o
11 -5 11 4.109 254.300 165.591 37.924 o
11 -5 12 599.130 236.558 174.462 32.386 o
11 -4 0 1325.170 1375.240 124.461 48.289 o
11 -4 1 2315.700 2333.880 155.603 29.280 o
11 -4 2 347.911 290.689 79.338 136.407 o
11 -4 3 664.176 486.610 122.362 59.657 o
11 -4 4 1765.400 1770.420 140.364 37.221 o
11 -4 5 949.350 748.507 159.001 35.972 o
11 -4 6 2142.240 2041.490 145.594 33.209 o
11 -4 7 423.507 548.073 113.849 70.221 o
11 -4 8 1433.150 1333.790 120.422 49.853 o
11 -4 9 321.305 273.430 100.864 91.647 o
11 -4 10 2233.940 2610.060 210.685 18.690 o
11 -4 11 344.942 293.080 100.298 91.760 o
11 -4 12 1527.300 1747.280 266.128 13.422 o
11 -4 13 1199.510 1259.670 233.601 17.487 o
11 -4 14 977.696 884.137 212.903 21.224 o
11 -3 0 2118.600 2191.760 146.114 32.846 o
11 -3 1 1121.400 1212.710 112.109 58.788 o
11 -3 2 9919.970 10200.000 257.970 7.260 o
11 -3 3 3.246 -64.068 52.924 375.104 o
11 -3 4 8913.630 9194.190 540.579 2.931 o
11 -3 5 1203.570 1387.910 176.633 28.382 o
11 -3 6 5688.190 5904.570 250.194 10.648 o
11 -3 7 7368.800 7556.900 222.374 10.448 o
11 -3 8 3642.490 3850.970 165.910 21.853 o
11 -3 9 7827.240 7742.100 226.430 9.918 o
11 -3 10 244.780 325.567 103.494 88.656 o
11 -3 11 17046.500 16960.600 431.767 2.903 o
11 -3 12 4.147 118.681 84.198 145.000 o
11 -3 13 1880.960 1688.070 227.540 17.375 o
11 -3 14 3226.840 3134.190 236.758 14.383 o
11 -3 15 2796.740 2438.660 213.698 17.685 o
11 -2 0 54.120 116.629 60.811 262.357 o
11 -2 1 8237.810 8277.140 229.641 9.388 o
11 -2 2 816.227 885.258 98.708 77.762 o
11 -2 3 1281.330 1119.140 104.292 63.411 o
11 -2 4 150.255 155.303 62.427 231.688 o
11 -2 5 3082.480 3482.120 152.741 25.903 o
11 -2 6 1728.120 1817.860 130.901 41.010 o
11 -2 7 51.612 -49.691 44.470 496.307 o
11 -2 8 831.028 890.995 97.749 78.524 o
11 -2 9 3039.780 3162.330 154.472 26.126 o
11 -2 10 286.355 421.746 73.121 155.205 o
11 -2 11 225.211 231.359 66.454 195.264 o
11 -2 12 1048.950 1097.400 145.036 40.604 o
11 -2 13 2595.010 2829.560 213.698 17.692 o
11 -2 14 105.814 -16.284 72.454 189.907 o
11 -2 15 314.952 484.250 116.587 69.271 o
11 -2 16 406.129 212.619 95.893 98.644 o
11 -1 0 881.002 958.503 345.967 8.512 o
11 -1 1 5228.430 5383.400 177.932 16.443 o
11 -1 2 1804.390 1897.150 125.896 42.425 o
11 -1 3 131.904 53.362 61.301 250.374 o
11 -1 4 2569.960 2854.160 139.584 31.614 o
11 -1 5 9.955 7.068 47.212 464.939 o
11 -1 6 2209.570 2294.040 137.804 34.808 o
11 -1 7 2665.220 2846.100 141.678 30.725 o
11 -1 8 7746.090 7659.160 212.347 10.615 o
11 -1 9 1326.250 1311.650 112.816 55.597 o
11 -1 10 1.380 50.956 49.998 409.215 o
11 -1 11 10118.100 10173.100 249.761 7.401 o
11 -1 12 2.785 -81.717 48.128 453.531 o
11 -1 13 4645.760 4931.580 231.977 12.851 o
11 -1 14 3465.070 3416.650 202.785 17.558 o
11 -1 15 4509.370 4355.040 286.679 9.737 o
11 -1 16 2841.240 2885.550 220.226 16.587 o
11 -1 17 479.124 647.422 123.151 60.101 o
11 0 0 3703.530 3034.190 251.343 12.808 o
11 0 1 5067.110 5364.180 234.885 12.157 o
11 0 2 462.533 441.690 95.569 94.624 o
11 0 3 461.859 462.904 70.497 150.449 o
11 0 4 1643.670 1982.770 138.947 37.825 o
11 0 5 1774.470 1931.250 178.573 25.812 o
11 0 6 44.791 48.316 50.418 385.035 o
11 0 7 96.920 81.734 50.989 352.266 o
11 0 8 2076.970 1978.920 129.155 39.251 o
11 0 9 201.099 149.342 75.624 161.902 o
11 0 10 140.468 215.888 58.598 254.261 o
11 0 11 2.932 15.505 58.375 306.604 o
11 0 12 718.229 654.166 135.370 49.131 o
11 0 13 424.440 436.477 75.100 140.122 o
11 0 14 829.396 948.518 129.585 50.801 o
11 0 15 479.858 534.863 300.133 11.422 o
11 0 16 320.262 220.660 86.653 120.393 o
11 0 17 45.946 138.978 124.193 66.915 o
11 1 0 6548.070 6596.040 261.653 9.425 o
11 1 1 4417.970 4715.530 218.132 14.226 o
11 1 2 7896.110 7588.790 540.980 3.032 o
11 1 3 3482.790 3883.190 313.440 8.911 o
11 1 4 37.028 33.213 57.544 304.353 o
11 1 5 9138.660 8895.980 283.994 7.091 o
11 1 6 584.753 665.057 82.645 110.288 o
11 1 7 5717.690 5697.250 214.727 12.841 o
11 1 8 1890.730 1986.260 161.758 29.568 o
11 1 9 182.375 106.522 56.765 270.479 o
11 1 10 4104.130 4132.120 129.944 26.072 o
11 1 11 409.857 394.014 59.309 199.195 o
11 1 12 108.234 47.287 42.636 480.579 o
11 1 13 3917.840 3748.700 132.580 26.802 o
11 1 14 420.455 336.031 61.513 191.564 o
11 1 15 2128.230 1992.340 172.983 26.144 o
11 1 16 4847.120 4859.140 235.219 12.491 o
11 1 17 1601.360 1837.590 178.030 26.461 o
11 1 18 2672.870 2228.400 205.564 19.075 o
11 2 0 842.712 684.153 155.241 38.090 o
11 2 1 1097.010 1158.520 102.868 66.842 o
11 2 2 22.363 -14.389 45.396 496.249 o
11 2 3 1613.330 1767.070 120.814 46.533 o
11 2 4 69.265 45.875 45.679 448.834 o
11 2 5 967.344 1082.700 94.506 77.734 o
11 2 6 62.976 71.548 46.920 424.668 o
11 2 7 437.557 463.821 70.235 152.837 o
11 2 8 30.462 45.398 42.588 536.590 o
11 2 9 542.833 551.764 102.870 81.061 o
11 2 10 428.768 639.277 67.763 155.086 o
11 2 11 45.873 -0.071 38.318 659.514 o
11 2 12 939.337 938.505 99.018 74.738 o
11 2 13 4522.970 4477.950 167.092 19.390 o
11 2 14 1982.020 2200.310 142.261 34.591 o
11 2 15 233.830 224.040 65.245 200.642 o
11 2 16 222.941 301.713 91.360 111.834 o
11 2 17 3829.050 3694.790 252.822 12.382 o
11 2 18 1.871 -33.236 78.388 171.396 o
11 3 0 6749.180 6721.710 199.573 12.431 o
11 3 1 2634.200 2707.800 142.649 30.848 o
11 3 2 5028.610 4741.880 170.735 17.913 o
11 3 3 14999.400 15438.700 308.334 4.355 o
11 3 4 6770.620 6566.170 263.615 9.237 o
11 3 5 6782.490 6386.590 188.042 13.257 o
11 3 6 4385.960 4651.990 163.961 19.859 o
11 3 7 21118.800 20818.700 343.511 2.876 o
11 3 8 2631.460 2762.860 167.586 25.092 o
11 3 9 4938.550 5249.740 173.199 17.409 o
11 3 10 19381.300 19121.200 333.197 3.222 o
11 3 11 5826.080 5777.360 184.053 14.912 o
11 3 12 6724.800 6549.850 245.674 10.072 o
11 3 13 490.109 596.832 108.614 74.624 o
11 3 14 17025.800 16587.400 276.260 4.204 o
11 3 15 606.016 499.301 82.210 113.414 o
11 3 16 2563.710 2648.430 156.646 27.776 o
11 3 17 3224.530 3431.290 221.606 15.736 o
11 3 18 593.070 392.141 107.765 75.597 o
11 4 0 1263.360 1607.040 132.753 43.648 o
11 4 1 10590.000 10821.300 254.587 6.976 o
11 4 2 165.653 78.340 75.271 168.618 o
11 4 3 4364.480 4804.040 309.275 8.632 o
11 4 4 4626.760 4814.190 171.894 18.376 o
11 4 5 9740.800 9706.560 235.167 8.064 o
11 4 6 616.208 560.341 79.785 116.760 o
11 4 7 1360.390 1456.610 115.040 53.138 o
11 4 8 10211.300 10567.700 319.983 5.707 o
11 4 9 8.002 55.913 45.373 487.883 o
11 4 10 4545.630 4372.190 161.370 20.142 o
11 4 11 217.718 228.397 59.704 233.192 o
11 4 12 3575.190 3815.600 195.290 18.032 o
11 4 13 252.640 274.048 90.830 112.427 o
11 4 14 40.177 21.033 64.414 245.541 o
11 4 15 3332.960 3048.380 198.855 18.475 o
11 4 16 775.778 600.037 111.982 66.858 o
11 4 17 65.506 6.323 66.022 231.478 o
11 4 18 18.240 -28.514 72.824 196.843 o
11 5 0 362.100 271.729 68.297 172.473 o
11 5 1 6997.510 6946.180 210.673 11.513 o
11 5 2 65.463 11.026 48.599 411.230 o
11 5 3 67.001 146.619 56.917 289.641 o
11 5 4 2529.530 2662.810 187.054 21.827 o
11 5 5 28.735 29.282 47.738 438.868 o
11 5 6 535.617 452.190 75.004 133.913 o
11 5 7 9758.370 9552.120 247.190 7.747 o
11 5 8 263.594 199.883 57.264 243.563 o
11 5 9 1258.190 1548.820 131.739 44.360 o
11 5 10 6966.110 6925.680 205.364 11.831 o
11 5 11 2359.590 2370.350 446.504 4.986 o
11 5 12 6550.670 6294.900 196.613 12.989 o
11 5 13 32.396 12.329 91.666 123.835 o
11 5 14 8521.340 8315.800 295.857 7.067 o
11 5 15 554.056 743.759 122.197 59.598 o
11 5 16 5305.280 5539.190 269.085 9.974 o
11 5 17 1720.830 1858.730 373.910 7.102 o
11 5 18 637.111 621.161 122.822 58.862 o
11 6 0 1088.590 970.535 107.427 64.330 o
11 6 1 3134.380 3197.510 160.057 24.751 o
11 6 2 1222.910 1189.290 202.680 22.549 o
11 6 3 248.188 124.863 77.389 153.155 o
11 6 4 689.502 859.202 100.488 78.304 o
11 6 5 656.087 908.121 102.226 76.464 o
11 6 6 2568.900 2775.010 210.092 18.227 o
11 6 7 435.265 558.979 79.175 125.927 o
11 6 8 5558.430 5506.230 186.561 15.194 o
11 6 9 190.386 87.101 53.803 295.698 o
11 6 10 4826.620 5101.170 233.128 12.559 o
11 6 11 1339.250 1244.490 113.140 55.592 o
11 6 12 2438.720 2756.210 214.381 17.841 o
11 6 13 6343.610 6119.570 493.816 3.704 o
11 6 14 743.553 703.145 123.151 57.121 o
11 6 15 1649.150 1700.890 218.669 18.863 o
11 6 16 71.473 73.671 71.759 193.151 o
11 6 17 3032.840 2959.500 231.836 15.108 o
11 6 18 12.693 5.914 70.968 207.468 o
11 7 0 473.048 506.781 88.413 105.890 o
11 7 1 6607.810 6116.530 210.229 12.186 o
11 7 2 392.383 444.029 124.871 60.615 o
11 7 3 4772.310 4666.160 183.584 17.034 o
11 7 4 2731.730 2903.060 164.332 25.318 o
11 7 5 1678.930 1836.120 207.726 20.439 o
11 7 6 2235.510 2270.410 152.518 30.456 o
11 7 7 368.120 472.112 127.308 58.647 o
11 7 8 1714.910 1467.540 223.104 18.282 o
11 7 9 1879.020 1939.060 179.235 25.414 o
11 7 10 1348.180 1460.640 128.146 45.853 o
11 7 11 153.896 44.262 66.031 216.774 o
11 7 12 1741.850 1609.260 354.690 7.864 o
11 7 13 2976.910 3603.350 354.838 7.367 o
11 7 14 1536.010 1641.320 177.395 27.014 o
11 7 15 147.288 280.090 100.106 97.182 o
11 7 16 4681.350 4539.730 244.207 12.111 o
11 7 17 488.861 551.355 127.083 57.273 o
11 8 0 1949.320 1893.940 148.037 33.521 o
11 8 1 1600.820 1849.720 144.625 36.251 o
11 8 2 1574.480 1608.110 136.476 40.148 o
11 8 3 0.417 -31.460 61.082 282.431 o
11 8 4 2366.330 2516.770 164.116 26.831 o
11 8 5 12.989 94.087 60.002 279.558 o
11 8 6 80.608 79.506 59.143 274.470 o
11 8 7 1773.980 2205.790 198.689 21.540 o
11 8 8 417.305 311.777 100.298 89.844 o
11 8 9 21.239 8.631 89.852 129.402 o
11 8 10 3870.380 3840.790 217.333 15.281 o
11 8 11 1708.740 2159.610 267.607 13.055 o
11 8 12 67.115 -49.029 118.279 74.333 o
11 8 13 2362.560 2910.020 238.854 15.020 o
11 8 14 732.246 749.247 186.290 27.718 o
11 8 15 1289.490 1526.660 178.908 27.389 o
11 8 16 1408.290 1540.540 234.932 16.971 o
11 8 17 3535.560 3424.150 237.290 13.951 o
11 9 0 196.514 338.895 85.718 125.437 o
11 9 1 1024.320 952.310 114.441 59.558 o
11 9 2 1634.130 1724.630 143.848 36.668 o
11 9 3 7504.980 7449.240 236.881 9.753 o
11 9 4 91.108 123.985 68.218 207.081 o
11 9 5 100.058 125.860 85.334 136.066 o
11 9 6 12131.300 12286.200 444.245 3.484 o
11 9 7 1798.300 2008.580 204.397 20.685 o
11 9 8 5225.030 5043.910 260.260 10.620 o
11 9 9 366.471 352.291 112.387 74.171 o
11 9 10 6360.930 6545.650 285.356 8.532 o
11 9 11 737.126 643.006 374.058 7.366 o
11 9 12 1577.790 1465.960 173.394 28.145 o
11 9 13 5398.680 5692.430 274.233 9.634 o
11 9 14 873.033 981.711 279.435 12.818 o
11 9 15 2026.600 2174.660 213.028 18.912 o
11 9 16 28.309 91.557 80.410 157.888 o
11 10 0 5571.100 5932.430 348.870 6.691 o
11 10 1 2538.940 2854.320 183.046 22.314 o
11 10 2 2002.790 1763.040 149.051 33.250 o
11 10 3 766.609 732.500 207.500 22.686 o
11 10 4 12016.300 11501.100 302.875 5.474 o
11 10 5 735.232 896.533 112.573 64.898 o
11 10 6 2770.920 2548.550 228.088 15.951 o
11 10 7 10250.000 10101.700 462.620 3.575 o
11 10 8 4531.180 4549.310 433.050 4.921 o
11 10 9 9379.830 9259.030 356.494 5.319 o
11 10 10 108.891 96.266 184.811 30.462 o
11 10 11 9493.100 9392.560 346.617 5.475 o
11 10 12 4.085 37.770 72.540 197.871 o
11 10 13 1867.300 2130.380 210.065 19.595 o
11 10 14 1497.430 1353.750 178.763 27.126 o
11 11 2 103.560 -11.458 83.323 145.649 o
11 11 3 101.469 59.280 86.629 133.801 o
11 11 4 125.408 57.188 123.823 66.835 o
11 11 5 56.913 -15.411 88.845 130.863 o
11 11 6 140.465 182.392 114.772 76.184 o
11 11 7 8.488 89.785 102.223 99.433 o
11 11 8 523.368 416.309 167.069 35.059 o
11 11 9 626.672 547.174 140.044 47.297 o
11 11 10 1546.650 1110.830 172.941 28.833 o
11 11 11 1864.540 1565.600 248.238 15.009 o
12 -6 0 1095.670 988.513 266.128 13.920 o
12 -6 1 6047.860 5972.230 260.035 9.922 o
12 -6 2 1.997 6.403 82.949 152.870 o
12 -6 3 4043.630 3719.130 207.435 16.142 o
12 -6 4 735.670 862.523 226.996 19.150 o
12 -6 5 3261.110 3125.370 236.937 14.340 o
12 -6 6 813.651 724.726 119.119 59.436 o
12 -6 7 276.024 -138.978 133.064 56.982 o
12 -5 0 1054.550 952.636 158.867 35.205 o
12 -5 1 3.288 157.570 80.625 156.545 o
12 -5 2 48.117 112.952 78.225 164.276 o
12 -5 3 1060.430 1167.350 126.655 49.906 o
12 -5 4 712.754 703.312 109.714 69.225 o
12 -5 5 99.996 68.303 79.274 158.119 o
12 -5 6 414.446 348.075 178.897 31.257 o
12 -5 7 2021.350 2563.410 310.483 9.807 o
12 -5 8 83.691 29.570 136.021 56.123 o
12 -5 9 370.728 378.493 171.505 33.951 o
12 -4 0 331.180 678.935 131.279 54.895 o
12 -4 1 7647.470 7984.080 246.581 9.132 o
12 -4 2 2108.550 2158.560 162.333 28.496 o
12 -4 3 3477.540 3142.110 268.128 11.680 o
12 -4 4 1370.180 1469.620 135.681 42.047 o
12 -4 5 8076.930 7905.630 249.937 8.808 o
12 -4 6 1159.700 1420.490 157.853 34.265 o
12 -4 7 1896.520 1889.690 212.903 19.287 o
12 -4 8 6258.650 6902.030 282.272 8.623 o
12 -4 9 1287.780 1082.250 221.774 19.204 o
12 -4 10 3111.320 3154.800 334.139 8.208 o
12 -4 11 267.547 496.773 186.290 29.114 o
12 -3 0 6.396 7.198 79.372 166.569 o
12 -3 1 334.423 390.816 82.614 125.975 o
12 -3 2 1382.280 1445.310 126.028 46.760 o
12 -3 3 301.011 228.744 83.387 129.256 o
12 -3 4 308.795 382.439 77.413 141.563 o
12 -3 5 423.035 389.050 82.639 122.061 o
[truncated: 20,908 more chars]
